# Supplementary material for: A chromosome-level genome reveals genome evolution and molecular basis of anthraquinone biosynthesis in Rheum palmatum
Source: BMC Plant Biol. 2024 Apr 10;24:261. doi: 10.1186/s12870-024-04972-2 (PMC11005207; doi:10.1186/s12870-024-04972-2)
Supplement: Supplementary file 1 — Supplementary Material 1 [file 12870_2024_4972_MOESM1_ESM.xlsx]

## Sheet: TableS1
Table S1 Species and genomes used in the present study
Species	Size	contig N50	Coding gene number	Source website	version	Internal ID	DOI of reference
Amaranthus cruentus	367.0 Mb	1.02 Mb	25477	https://bioinformatics.psb.ugent.be/gdb/amaranthus/	-	cv. ‘Arusha’	10.1111/tpj.15298
Aquilegia coerulea	306.52 Mb	0.11 Mb	30023	https://phytozome-next.jgi.doe.gov/info/Acoerulea_v3_1	v3.1	322	10.7554/eLife.36426
Arabidopsis thaliana	119.15 Mb	23.46 Mb	27533	https://www.arabidopsis.org/download/	TAIR11	-	10.1111/tpj.13415
Beta vulgaris	569.0 Mb	1.70 Mb	27421	https://bvseq.boku.ac.at/Genome/Download/RefBeet-1.2/	v1.2	-	10.1038/nature12817
Camellia sinensis	3.1 Gb	67 kb	33932	https://ftp.ncbi.nlm.nih.gov/genomes/all/GCA/004/153/795/GCA_004153795.2_AHAU_CSS_2/	v2	GCA_004153795	10.1073/pnas.1719622115
Coffea canephora	568.61 Mb	51.1 kb	25574	https://ftp.ncbi.nlm.nih.gov/genomes/all/GCA/900/059/795/GCA_900059795.1_AUK_PRJEB4211_v1/	v1.0	GCA_900059795	10.1126/science.1255274
Chenopodium quinoa	1333.4 Mb	3.84 Mb	54438	https://plants.ensembl.org/Chenopodium_quinoa/Info/Index	v1.0	-	10.1038/cr.2017.124
Fagopyrum tataricum	451.36 Mb	0.28 Mb	33366	http://mbkbase.org/Pinku1/	v2.0	Pinku1	10.1016/j.molp.2017.08.013
Haloxylon ammodendron	685.35 Mb	23.61 Mb	41647	https://figshare.com/articles/dataset/The_genome_of_Haloxylon_ammodendron/17128424/1	-	-	10.1093/dnares/dsac006
Helianthus annuus	3.1 Gb	414 kb	52243	https://phytozome-next.jgi.doe.gov/info/Hannuus_r1_2	v1.2	494	10.1038/nature22380
Hylocereus undatus	1.41 Gb	0.58 Mb	27735	http://www.pitayagenomic.com/download.php	-	-	10.1038/s41438-021-00612-0
Oryza sativa	373.25 Mb	-	39045	http://rice.uga.edu/annotation_pseudo_current.shtml	IRGSP-1.0	GCF_001433935	10.1093/pcp/pcs183
Oxyria digyna	2.9 Gb	570.1 kb	-	https://ftp.ncbi.nlm.nih.gov/genomes/all/GCA/029/168/935/GCA_029168935.1_ASM2916893v1/	v1.0	GCA_029168935	-
Populus trichocarpa	392.16 Mb	13.16 Mb	34699	https://phytozome-next.jgi.doe.gov/info/Ptrichocarpa_v4_1	v4.1	533	10.1186/s13059-020-02162-5
Rheum nobile	1.4 Gb	5.7 Mb	-	https://ftp.ncbi.nlm.nih.gov/genomes/all/GCA/027/886/185/GCA_027886185.1_ASM2788618v1/	v1.0	Feng2049	10.1038/s42003-023-05044-1
Rheum nobile	1.57 Gb	6.72 Mb	37770	https://doi.org/10.6084/m9.figshare.19662933	-	Segrila	10.1038/s42003-023-05271-6
Rheum tanguticum	2.76 Gb	7.16 Mb	31898	https://doi.org/10.6084/m9.figshare.19663062	-	Lanzhou	10.1038/s42003-023-05248-5
Rumex hastatulus	1.647 Gb	74.7 kb	42994	https://genomevolution.org/coge/GenomeInfo.pl?gid=58357	-	-	10.1093/molbev/msaa271
Simmondsia chinensis	886.74 Mb	5.21 Mb	23490	https://ngdc.cncb.ac.cn/search/?dbId=gwh&q=GWHAASQ00000000	-	GWHAASQ00000000	10.1126/sciadv.aay3240
Spinacia oleracea	894.3 Mb	23.8 Mb	28964	http://spinachbase.org/ftp/genome/Monoe-Viroflay/	-	Monoe-Viroflay	10.1038/s41467-021-27432-z
Vitis vinifera	486.2 Mb	0.10 Mb	31845	https://phytozome-next.jgi.doe.gov/info/Vvinifera_v2_1	v2.1	457	10.1038/nature06148

## Sheet: TableS2
Table S2 Anthraquinone and flavonoids biosynthesis-related genes in KEGG database
Full name	Modules	Reaction	Ko	Abbreviations	More abbreviations	Biosynthesis
3-deoxy-7-phosphoheptulonate synthase	M00022	R01826	K01626	DAHPS_1	aroF, aroG, aroH	anthraquinone-related
3-deoxy-7-phosphoheptulonate synthase	M00022	R01826	K03856	DAHPS_2	AROA2, aroA	anthraquinone-related
3-deoxy-7-phosphoheptulonate synthase	M00022	R01826	K13853	DAHPS_3	aroG, aroA	anthraquinone-related
3-dehydroquinate synthase	M00022	R03083	K01735	DHQS_1	aroB	anthraquinone-related
3-dehydroquinate synthase; 3-dehydroquinate dehydratase; shikimate 5-dehydrogenase; shikimate kinase; 3-phosphoshikimate 1-carboxyvinyltransferase	M00022	R03083; R03084; R02413; R02412; R03460	K13830	DHQS_2	ARO1	anthraquinone-related
3-dehydroquinate synthase; shikimate kinase	M00022	R03083; R02412	K13829	DHQS_3	aroKB	anthraquinone-related
3-dehydroquinate dehydratase	M00022	R03084	K03785	DHD_1	aroD	anthraquinone-related
3-dehydroquinate dehydratase	M00022	R03084	K03786	DHD_2	aroQ, qutE	anthraquinone-related
3-dehydroquinate dehydratase; shikimate 5-dehydrogenase	M00022	R03084; R02413	K13832	DHD_3	aroDE, DHQ-SDH	anthraquinone-related
shikimate 5-dehydrogenase	M00022	R02413	K00014	SDH	aroE	anthraquinone-related
shikimate kinase	M00022	R02412	K00891	SK	aroK, aroL	anthraquinone-related
3-phosphoshikimate 1-carboxyvinyltransferase	M00022	R03460	K00800	EPSP_1	aroA	anthraquinone-related
3-phosphoshikimate 1-carboxyvinyltransferase	M00022	R03460	K24018	EPSP_2		anthraquinone-related
chorismate synthase	M00022	R01714	K01736	CS	aroC	anthraquinone-related
menaquinone-specific isochorismate synthase	M00116; M00932	R01717	K02552	menF		anthraquinone-related
2-succinyl-5-enolpyruvyl-6-hydroxy-3-cyclohexene-1-carboxylate synthase	M00116; M00932	R08165	K02551	menD		anthraquinone-related
2-succinyl-6-hydroxy-2,4-cyclohexadiene-1-carboxylate synthase	M00116; M00932	R08166	K08680	menH		anthraquinone-related
o-succinylbenzoate synthase	M00116; M00932	R04031	K02549	menC		anthraquinone-related
isochorismate synthase / 2-succinyl-5-enolpyruvyl-6-hydroxy-3-cyclohexene-1-carboxylate synthase / 2-succinyl-6-hydroxy-2,4-cyclohexadiene-1-carboxylate synthase / o-succinylbenzoate synthase	M00116; M00932	R01717; R08165; R08166; R04031	K14759	PHYLLO		anthraquinone-related
o-succinylbenzoic acid---CoA ligase	M00116; M00932	R04030	K01911	menE_1	menE	anthraquinone-related
o-succinylbenzoic acid---CoA ligase	M00116; M00932	R04030	K14760	menE_2	AAE14	anthraquinone-related
naphthoate synthase	M00116; M00932	R07263	K01661	menB		anthraquinone-related
1,4-dihydroxy-2-naphthoyl-CoA hydrolase	M00116; M00932	R07262	K19222	menI_1	menI, DHNAT	anthraquinone-related
1,4-dihydroxy-2-naphthoyl-CoA hydrolase	M00116; M00932	R07262	K12073	menI_2		anthraquinone-related
1-deoxy-D-xylulose-5-phosphate synthase	M00096	R05636	K01662	DXS		anthraquinone-related
1-deoxy-D-xylulose-5-phosphate reductoisomerase	M00096	R05688	K00099	DXR		anthraquinone-related
2-C-methyl-D-erythritol 4-phosphate cytidylyltransferase	M00096	R05633	K00991	CDP-MES	ispD	anthraquinone-related
2-C-methyl-D-erythritol 4-phosphate cytidylyltransferase	M00096	R05633	K12506	ispDF		anthraquinone-related
4-diphosphocytidyl-2-C-methyl-D-erythritol kinase	M00096	R05634	K00919	CDP-MEK	ispE	anthraquinone-related
2-C-methyl-D-erythritol 2,4-cyclodiphosphate synthase	M00096	R05637	K01770	ME-cPPS	ispF	anthraquinone-related
2-C-methyl-D-erythritol 2,4-cyclodiphosphate synthase	M00096	R05637	K12506	ispDF		anthraquinone-related
(E)-4-hydroxy-3-methylbut-2-enyl-diphosphate synthase	M00096	R08689; R10859	K03526	HMB-PPS	gcpE, ispG	anthraquinone-related
4-hydroxy-3-methylbut-2-enyl diphosphate reductase	M00096	R05884	K03527	HMB-PPR	ispH, lytB	anthraquinone-related
isopentenyl-diphosphate delta-isomerase	M00096; M00095	R01123	K01823	IPPI	idi, IDI	anthraquinone-related
acetyl-CoA C-acetyltransferase	M00095	R00238	K00626	ACAT	ACAT, atoB	anthraquinone-related
hydroxymethylglutaryl-CoA synthase	M00095	R01978	K01641	HMGS	HMGCS	anthraquinone-related
3-hydroxy-3-methylglutaryl-CoA reductase	M00095	R02082	K00021	HMGR	HMGCR	anthraquinone-related
mevalonate kinase	M00095	R02245	K00869	MVK	mvaK1	anthraquinone-related
phosphomevalonate kinase	M00095	R03245	K00938	MVAK2	mvaK2	anthraquinone-related
phosphomevalonate kinase	M00095	R03245	K13273	PMVK		anthraquinone-related
diphosphomevalonate decarboxylase	M00095	R01121	K01597	MVD	mvaD	anthraquinone-related
acetyl-CoA carboxylase		R00742	K01946	ACACB		anthraquinone-related
acetyl-CoA carboxylase		R00742; R04385	K01961	accC		anthraquinone-related
acetyl-CoA carboxylase		R00742; R04386	K01962	accA	CAC	anthraquinone-related
acetyl-CoA carboxylase		R00742; R04386	K01963	accD	accD	anthraquinone-related
acetyl-CoA carboxylase		R00742; R04385; R04386	K11262	ACACA	ACC	anthraquinone-related
phenylalanine ammonia-lyase	M00137	R00697	K10775	PAL		flavonoids-related
trans-cinnamate 4-monooxygenase	M00137	R02253	K00487	4CH	CYP73A	flavonoids-related
4-coumarate--CoA ligase	M00137	R01616	K01904	4CL		flavonoids-related
chalcone synthase	M00137	R01613; R12117	K00660	CHS		flavonoids-related
chalcone isomerase	M00137; M00940	R02446; R06556; R07990; R07995	K01859	CHI		flavonoids-related
flavanone 3-dioxygenase	M00138	R02444; R07993	K00475	F3H		flavonoids-related
dihydroflavonol-4-reductase	M00138	R03123	K13082	DFR		flavonoids-related
anthocyanidin synthase	M00138	R04276; R06540	K05277	ANS		flavonoids-related
chalcone reductase	M00940	R06568	K08243	CHR		flavonoids-related
flavone synthase I		R08081; R02445	K13077	FNS I		flavonoids-related
flavonol synthase		R08082; R03126	K05278	FLS		flavonoids-related
pinosylvin synthase		R02505	K13231	PSS	STS	flavonoids-related
phlorizin synthase [EC:2.4.1.357]		R12088	K22845	PGT1		flavonoids-related
flavonoid 3'-monooxygenase		R08002; R06537; R03124; R03125	K05280	F3'H	CYP75B1	flavonoids-related
flavonoid 3',5'-hydroxylase		R06537; R03124; R03639; R03125	K13083	F3'5'H	CYP75A	flavonoids-related
2-hydroxyisoflavanone synthase	M00941	R07777; R07778; R07715	K13257	HIS	CYP93C	flavonoids-related
2-hydroxyisoflavanone dehydratase	M00941	R07317; R06793	K13258	HIDH		flavonoids-related
isoflavone 4'-O-methyltransferase	M00942	R06564; R02931	K13259	HI4OMT		flavonoids-related
isoflavone/4'-methoxyisoflavone 2'-hydroxylase	M00942	R06560	K13260	CYP81E	CYP81E1/E7	flavonoids-related
2'-hydroxyisoflavone reductase	M00942	R06562	K05281	IFR		flavonoids-related
vestitone reductase	M00942	R07737	K13265	VR		flavonoids-related
pterocarpan synthase	M00942	R07738	K25075	PTS		flavonoids-related
flavonoid 6-hydroxylase		R07711	K13267	F6H	CYP71D9	flavonoids-related
isoflavone 7-O-glucosyltransferase		R07718 ; R02932; R06795	K13263	IF7GT		flavonoids-related
isoflavone 3'-hydroxylase		R03006; R07776	K22932	CYP81E9		flavonoids-related
pterocarpan reductase		R07739	K13266	PTR		flavonoids-related
flavone synthase II		R12278	K23179	FNS II-CYP93B2	FNS II	flavonoids-related
flavone synthase II		R12278	K23180	FNS II-CYP93G1	FNS II	flavonoids-related
stilbene synthase		R01614	K13232	STS		flavonoids-related
trans-resveratrol di-O-methyltransferase		R09872	K16040	ROMT		flavonoids-related
curcumin synthase		R08810	K13234	CURS1		flavonoids-related
curcumin/demethoxycurcumin synthase		R08810	K17211	CURS3		flavonoids-related
UDP-glucose glucosyltransferase		R08813	K13235	CAUGT2		flavonoids-related
desmethylxanthohumol 6'-O-methyltransferase		R08004	K21581	DMX6OMT		flavonoids-related
flavanone 7-O-glucoside 2''-O-beta-L-rhamnosyltransferase		R06820	K13080	C12RT1		flavonoids-related
alpha-L-rhamnosidase		R13064	K05989	ramA		flavonoids-related
flavonol 3-O-methyltransferase		R02157	K05279	F3OMT		flavonoids-related
flavonol 3-O-glucosyltransferase		R02158	K10757	F3GT		flavonoids-related
flavonol 3-sulfotransferase		R02159	K13270	F3ST		flavonoids-related
flavonol-3-O-rhamnosyltransferase		R09803	K15787	F3RT		flavonoids-related
flavonoid O-methyltransferase		R06815; R06816	K13272	AOMT		flavonoids-related
leucoanthocyanidin reductase		R06615; R06532	K13081	LAR		flavonoids-related
anthocyanidin reductase		R06541; R06542	K08695	ANR		flavonoids-related
anthocyanidin 3-O-glucosyltransferase		R06534; R06535; R06536	K12930	BZ1		flavonoids-related
anthocyanin 3-O-glucoside-6''-O-malonyltransferase		R06801; R06817; R07938	K12931	3MaT1		flavonoids-related
anthocyanidin 3-O-glucoside-3'',6''-O-dimalonyltransferase		R07884; R07885; R07886	K12932	3MaT2		flavonoids-related
anthocyanidin 3-O-glucoside 2''-O-glucosyltransferase		R07877; R07878; R07879	K12933	3GGT		flavonoids-related
cyanidin 3-O-rutinoside 5-O-glucosyltransferase		R06803; R06819	K23261	5GT		flavonoids-related
cyanidin 3-O-glucoside 7-O-glucosyltransferase (acyl-glucose)		R10259; R10296; R10297	K17192	AA7GT		flavonoids-related
anthocyanidin 3-O-glucoside 2'''-O-xylosyltransferase		R10290; R10291; R10292	K17193	UGT79B1		flavonoids-related
anthocyanidin 3-O-glucoside 6''-O-acyltransferase		R06544; R06545; R07873; R07876; R07926; R07927; R07928; R07929	K21383	3AT		flavonoids-related
anthocyanin 5-O-glucoside-6'''-O-malonyltransferase		R06799; R07910	K12934	5MaT1		flavonoids-related
anthocyanin 5-O-glucoside-4'''-O-malonyltransferase		R06800	K12935	5MaT2		flavonoids-related
anthocyanidin 3-O-glucoside 5-O-glucosyltransferase		R06546; R06547; R07874; R07911	K12338	UGT75C1		flavonoids-related
cyanidin 3-O-glucoside 5-O-glucosyltransferase (acyl-glucose)		R10261; R10298; R10299	K17194	AA5GT		flavonoids-related
anthocyanin 5-aromatic acyltransferase		R07880; R07882; R07883; R07930; R07931; R07944	K12936	5AT		flavonoids-related
cyanidin-3-O-glucoside 2''-O-glucuronosyltransferase		R07932; R09635	K12937	UGAT		flavonoids-related
anthocyanidin 5,3-O-glucosyltransferase		R07908; R07909	K12938	GT1		flavonoids-related
anthocyanin 3'-O-beta-glucosyltransferase		R07912; R07913; R07923	K12939	3GT		flavonoids-related

## Sheet: TableS3a
Table S3a Representative sequences of CYP families
Gene name	Identifier	Subfamily	Species	CDS length (bp)	protein sequence
AtCYP51G1	AT2G17330	CYP51G1	Arabidopsis thaliana	1467	MELDSENKLLKTGLVIVATLVIAKLIFSFFTSDSKKKRLPPTLKAWPPLVGSLIKFLKGPIIMLREEYPKLGSVFTVNLVHKKITFLIGPEVSAHFFKASESDLSQQEVYQFNVPTFGPGVVFDVDYSVRQEQFRFFTEALRVNKLKGYVDMMVTEAEDYFSKWGESGEVDIKVELERLIILTASRCLLGREVRDQLFDDVSALFHDLDNGMLPISVLFPYLPIPAHRRRDRAREKLSEIFAKIIGSRKRSGKTENDMLQCFIESKYKDGRQTTESEVTGLLIAALFAGQHTSSITSTWTGAYLMRYKEYFSAALDEQKNLIAKHGDKIDHDILSEMDVLYRCIKEALRLHPPLIMLMRASHSDFSVTARDGKTYDIPKGHIVATSPAFANRLPHIFKD…
AtCYP51G2	AT1G11680	CYP51G2	Arabidopsis thaliana	1470	MDWDYYTLLKTSVAIIIVFVVAKLITSSKSKKKTSVVPLPPVLQAWPPFIGSLIRFMKGPIVLLREEYPKLGSVFTVKLLHKNITFLIGPEVSSHFFNAYESELSQKEIYKFNVPTFGPGVVFDVDYPVRMEQFRFFSSALKGQQLRGYVDQMTKETEDYFSKWGESGEVDLKAELERLITLTASRCLLGREVRDQLFDDVAPLFHDLDKGMQPISVIFPKLPIPAHNCRDRARGKIAKIFSNIIATRKRSGDKSENDMLQCFIDSKYKDGRETTESEVTGLLIAGLFAGQHTSSITATWTGAYLIQNKHWWSAALDEQKKLIGKHGDKIDYDVLSEMDFLFRSAKEALRLHPPKILLLRTVHSDFTVTTREGKQYEIPKGHIVATSPAFANRLPHVYK…
AtCYP701A3	AT5G25900	CYP701A3	Arabidopsis thaliana	1530	MAFFSMISILLGFVISSFIFIFFFKKLLSFSRKNMSEVSTLPSVPVVPGFPVIGNLLQLKEKKPHKTFTRWSEIYGPIYSIKMGSSSLIVLNSTETAKEAMVTRFSSISTRKLSNALTVLTCDKSMVATSDYDDFHKLVKRCLLNGLLGANAQKRKRHYRDALIENVSSKLHAHARDHPQEPVNFRAIFEHELFGVALKQAFGKDVESIYVKELGVTLSKDEIFKVLVHDMMEGAIDVDWRDFFPYLKWIPNKSFEARIQQKHKRRLAVMNALIQDRLKQNGSESDDDCYLNFLMSEAKTLTKEQIAILVWETIIETADTTLVTTEWAIYELAKHPSVQDRLCKEIQNVCGGEKFKEEQLSQVPYLNGVFHETLRKYSPAPLVPIRYAHEDTQIGGYHV…
AtCYP702A1	AT1G65670	CYP702A1	Arabidopsis thaliana	1449	MVEVYELLTVMVSLIVVKLFHWIYQSKNPKPNEKLPPGSMGFPIIGETFEFMKPHDAFQFPTFIKERIIRYGPIFRTSLFGAKVIISTDIELNMEIAKTNHAPGLTKSIAQLFGENNLFFQSKESHKHVRNLTFQLLGSQGLKLSVMQDIDLLTRTHMEEGARRGCLDVKEISSKILIECLAKKVTGDMEPEAAKELALCWRCFPSGWFRFPLNLPGTGVYKMMKARKRMLHLLKETILKKRASGEELGEFFKIIFEGAETMSVDNAIEYIYTLFLLANETTPRILAATIKLISDNPKVMKELHREHEGIVRGKTEKETSITWEEYKSMTFTQMVINESLRITSTAPTVFRIFDHEFQVGSYKIPAGWIFMGYPNNHFNPKTYDDPLVFNPWRWEGKDL…
AtCYP702A2	AT4G15300	CYP702A2	Arabidopsis thaliana	1428	MVEFHELLTVMVSLFLVKIFHWVYQWRNPKTNGKLPPGSMGFPFIGETFEFFKPHDALQFSTFIKDRVLRHGPVFRTSLFGDKAIISMDMELNLEMAKANSVPGVTKSVIRLFGENNLFLQSKESHKHVRNLTFQLLGPQGLKSRMIEDVDLLARTYMEEGARNGYLDVKETSSKILIGCLAKKVMGEMEPEAAKELALCWRYFQSGWFRFFLNLPGTGVYKMMKARKRMMKLLRKTVLTKRASGEELGEFFNIIFGEMEGEGETMSVENAVEYIYTFFLVANETTPRILAATVKFISDHPKVKQELQREHEEIVRGKAEKEGGLTWEDYKSMHFTQMVINESLRIISTAPTVLRVLEHDFQVGDYTIPAGWTFMGYPHIHFNSEKYEDPYAFNPWRWE…
AtCYP702A3	AT4G15310	CYP702A3	Arabidopsis thaliana	1428	MSEIYVLALSVVFSLIVVKLCHWVYQWSNPKCKGKLPPGSMGFPIIGETFEFMTPFDISLVVSPYLKKRISRYGSKVFRTSLFGAKVIVSIDPDVNMEIAKASSQLRATESVTRIFGENNPFLQSKEIHKYVRNLTSRFVGPEGLKTRLIHDIDNLLRNDVENGARNGSFDVREATIKMVGELIAKKIMGETESEAVKELGLCWSAFRTSWFQFSYNIPGTTVYRLVKARRKAAKLLKALILKKKASKEGLGDFLDIIFDEMEKDGTALDIDKAVNLIFVFFILSQETTPGVQGAVVKLVADHPSVMEELQREHEAIVQNRADKDTGVTWEEYKSMTFTHMVIKESLRFTSTQPTVHRIPDQDVQIGDYTLPAGWLFFGIPQVHFDEEKYDDPLTFNPW…
AtCYP702A5	AT4G15393	CYP702A5	Arabidopsis thaliana	1404	MVEVYEFWAVIVSLIVVKLCHWIYQWKNPKGNGKLPPGSMGYPIIGETFEFMKLHDAIQLPTFVKEKLLRHGPVFRTSLFGGKVIISTDIGLNMEIAKTNHIPGMPKSLERLFGATNLFVNKDTHKHARSLTNQFLGSQALKLRMIQDIDFLARTHMKEGARKGCLDVKETASKIVIECLSKKVMGEMEPEAAKELTLCWTFFPRDWFRFAWNFPGTGVYRIVKARNRMMKVIKETVVKKRASGKKLGEFFETIFGDTESVTMSIEIATEYIFTLFVLANETTPGVLAATIKLISDNPKVMQELRREHEGIVQDKIKKDETADLTWEDYKSMTFTQMVINESLRITSTVPTVLRIIDHEIQFGDYTIPAGWIFMGYPYVHFNPEKYDDPLAFNPWRWKG…
AtCYP702A6	AT4G15396	CYP702A6	Arabidopsis thaliana	1422	MVDLYEFWAVIVSLIVVKLCHSIYQWRNPKSNGELPPGSMGYPIIGETFEFMKPHDAIQLPTFVKEKVLRHGPVFRTSLFGGKVIISTDIGLNMEIAKTNHIPGMPKSLARLFGANNLFVNKDTHKHARSLTNQFLGSQALKLRMLQDIDFLVRTHLKEGARKGSLDIKETTSKIIIECLAKKVMGEMEPDAAKELTLCWTFFPREWFGFAWNIPGTGVYRMVKARNRMMKVLKETVLKKRASGEELGDFFKTIFGDTERGVKTISLESATEYIFTLFLLANETTPAVLAATIKLISDHPKVMQELQREHEGIVRDKIEKNEKADLTWEDYKSMTFTQMVINESLRITSTVPTVLRIIDHEFQFGEYTIPAGWIFMGYPYVHFNAEKYDDPLAFNPWRW…
AtCYP703A2	AT1G01280	CYP703A2	Arabidopsis thaliana	1533	MILVLASLFAVLILNVLLWRWLKASACKAQRLPPGPPRLPILGNLLQLGPLPHRDLASLCDKYGPLVYLRLGNVDAITTNDPDTIREILLRQDDVFSSRPKTLAAVHLAYGCGDVALAPMGPHWKRMRRICMEHLLTTKRLESFTTQRAEEARYLIRDVFKRSETGKPINLKEVLGAFSMNNVTRMLLGKQFFGPGSLVSPKEAQEFLHITHKLFWLLGVIYLGDYLPFWRWVDPSGCEKEMRDVEKRVDEFHTKIIDEHRRAKLEDEDKNGDMDFVDVLLSLPGENGKAHMEDVEIKALIQDMIAAATDTSAVTNEWAMAEAIKQPRVMRKIQEELDNVVGSNRMVDESDLVHLNYLRCVVRETFRMHPAGPFLIPHESVRATTINGYYIPAKTRVFI…
AtCYP704A1	AT2G44890	CYP704A1	Arabidopsis thaliana	1518	MAIIVVTTIFILLSFALYLTIRIFTGKSRNDKRYTPVHATIFDLFFHSHKLYDYETEIARTKPTFRFLSPGQSEIFTADPRNVEHILKTRFHNYSKGPVGTVNLADLLGHGIFAVDGEKWKQQRKLVSFEFSTRVLRNFSYSVFRTSASKLVGFIAEFALSGKSFDFQDMLMKCTLDSIFKVGFGVELGCLDGFSKEGEEFMKAFDEGNGATSSRVTDPFWKLKCFLNIGSESRLKKSIAIIDKFVYSLITTKRKELSKEQNTSVREDILSKFLLESEKDPENMNDKYLRDIILNVMVAGKDTTAASLSWFLYMLCKNPLVQEKIVQEIRDVTSSHEKTTDVNGFIESVTEEALAQMQYLHAALSETMRLYPPVPEHMRCAENDDVLPDGHRVSKGDNI…
AtCYP704A2	AT2G45510	CYP704A2	Arabidopsis thaliana	1536	MEILTSIAITVATTIFIVLCFTIYLMIRIFTGKSRNDKRYAPVHATVFDLLFHSDELYDYETEIAREKPTYRFLSPGQSEILTADPRNVEHILKTRFDNYSKGHSSRENMADLLGHGIFAVDGEKWRQQRKLSSFEFSTRVLRDFSCSVFRRNASKLVGFVSEFALSGKAFDAQDLLMRCTLDSIFKVGFGVELKCLDGFSKEGQEFMEAFDEGNVATSSRFIDPLWKLKWFFNIGSQSKLKKSIATIDKFVYSLITTKRKELAKEQNTVVREDILSRFLVESEKDPENMNDKYLRDIILNFMIAGKDTTAALLSWFLYMLCKNPLVQEKIVQEIRDVTFSHEKTTDVNGFVESINEEALDEMHYLHAALSETLRLYPPVPKDMRCAENDDVLPDGHRV…
AtCYP704B1	AT1G69500	CYP704B1	Arabidopsis thaliana	1575	MSLCLVIACMVTSWIFLHRWGQRNKSGPKTWPLVGAAIEQLTNFDRMHDWLVEYLYNSRTVVVPMPFTTYTYIADPINVEYVLKTNFSNYPKGETYHSYMEVLLGDGIFNSDGELWRKQRKTASFEFASKNLRDFSTVVFKEYSLKLFTILSQASFKEQQVDMQELLMRMTLDSICKVGFGVEIGTLAPELPENHFAKAFDTANIIVTLRFIDPLWKMKKFLNIGSEALLGKSIKVVNDFTYSVIRRRKAELLEAQISPTNNNNNNNNKVKHDILSRFIEISDDPDSKETEKSLRDIVLNFVIAGRDTTATTLTWAIYMIMMNENVAEKLYSELQELEKESAEATNTSLHQYDTEDFNSFNEKVTEFAGLLNYDSLGKLHYLHAVITETLRLYPAVPQD…
AtCYP705A1	AT4G15330	CYP705A1	Arabidopsis thaliana	1542	MDAIVVDSQNCFIIILLCSFSLISYFVFFKKPKVNFDLLPSPPSLPIIGHLHLLLSTLIHKSLQKLSSKYGPLLHLRIFNIPFILVSSDSLAYEIFRDHDVNVSSRGVGAIDESLAYGSSGFIQAPYGDYWKFMKKLIATKLLGPQPLVRSQDFRSEELERFYKRLFDKAMKKESVMIHKEASRFVNNSLYKMCTGRSFSVENNEVERIMELTADLGALSQKFFVSKMFRKLLEKLGISLFKTEIMVVSRRFSELVERILIEYEEKMDGHQGTQFMDALLAAYRDENTEYKITRSHIKSLLTEFFIGAADASSIAIQWAMADIINNREILEKLREEIDSVVGKTRLVQETDLPNLPYLQAVVKEGLRLHPPTPLVVREFQEGCEIGGFFVPKNTTLIVN…
AtCYP705A12	AT5G42580	CYP705A12	Arabidopsis thaliana	1500	MAELIIVDFQNISIFILLCLFSFLCYALFFKKPKGFDLPPSPPSLPIIGHLHHLLSSSLPHKSFQKLSFKYGPLLHLRIFNFPMVLVSSASMAYEVFRTNDVNVSYRFVPVNKDSLVFGSSGFVTAPYGDYWKFMKKLISTKLLRPHALELSKGNRAEELRRFCLDLQGKARKKESVEIGKVALKLTNNIICRMSMGRSCSEKNGVAERARELVNKSFALSVKLFFSNMFRKDIMGVSREFDEFLERILVEHEENLEGDQDRDMIDHLLEAYRNEEAEYKITRKQIKSLIVEIFLGGTDSSAQTIQWTMAEILNNPGVLEKLRAEIDSVVGGKRLIQESDLPNLPYLQAVVKEGLRLHPSAPVLLRVFGESCEVKEFYVPEKTTLVVNLYAVNRDPDSW…
AtCYP705A13	AT2G14100	CYP705A13	Arabidopsis thaliana	1557	MATIVVDFQKIHFHPQILLSIFTVICIFVFFFKKPKGSRGCDLPPSPPSLPIIGHLHLLLFDLPHKAFQKLSSKYGPLLCLRIFNVPIVLVSSASVAYEIFKTHDVNISSHGHPPIDECLFFGSSSFVMAPYGDYWKFMKKLMVTKLFGPQALEQSRGARADELERFHANLLSKEMKSETVEIAKEAIKLTNNSICKMIMGRGCLEENGEAERVRGLVTETFALFKKLFLTQVLRRLFEILRISPFKKETLDVSRKFDELLERIIVEHEEKTDYDHGMDLMDVLLAVYRDGKAEYKITRDHLKSLFVELILGGTDTSAQTIEWTMAKIIKKPNILERLRKEIDSVVGKTRLIQEKDLPNLPYLQAVIKEGLRLHPPAPLLGRKVTDGCTIGGCYVPKNT…
AtCYP705A15	AT3G20080	CYP705A15	Arabidopsis thaliana	1572	MAAMNIVDFQNCFFFVLLSLFSLLCYSLFFRKPKEPRLHYDLPPSPPTLPIIGHLHLLLSVLVHRSLQTLSTKYGSILYLRVFSFPVALVSSASIAYEIFREHDVNISSRGFPPTDDSLFAGSFSFTSAPYGDYWKFMKKLLVTNLLGPQALERSRGFRADELDLFYENLLDKAMKKESVDICVEALKLSNNSICKMIMGRSCSEENGEAERVRALATQLDGLTKKILLANMLRAGFKKLVVSLFRKEMMDVSSRFDELLERILVEHEDKLDMHHQGTDLVDALLAACRDKNAEYKISRNHIKSFFADLLFASTDTFVQTTQWTVAEIINNPNVLERLRGEIDSVVGKARLIQETDLPNLPYLQAVVKEGLRLHPPGPLFARFSQEGCRIGGFYVPEKT…
AtCYP705A16	AT3G20083	CYP705A16	Arabidopsis thaliana	1548	MAAMINVEFQNCFIFMLLCLFSLLCYSLLFRKPSSRQNSYDCDLPPSPPSMPIIGHLHLILSSLVHKSFQKISSKYGPLLHLRIFNVPIVLVSSASVAYDIFRVHDVNVSSRGPPPFEESLLFGSSSFISAPYGDYWKFMKKLMVTKLLGPHALERSRKIRADELYRLYTNLLDKAMKKESVEIGKETMKLTNNTICKMIMGRSCSEENGEAKIVRGLIAESFTLSKKFFLAATLRRLLEKLGISLFQKEIMGVSRGFDELLERILREHEEKPDEHHDTDMMDALLAAYNDEKAEYKITRNQIKAFIVDMFIAGTDISALTTQGTMAEIINNPNVLVRIREKIDSVVGKSRLIQETDLPKLPYSQAVVKEGLRLHPPTPLMVREFQEGCKVKGFYIPAS…
AtCYP705A18	AT3G20090	CYP705A18	Arabidopsis thaliana	1575	MATLISVDFQHCFMYIILLCLFSLLCYSLFFRKPKGTRVGCDLPPSPPSLPIIGHLHHLLSSLTHKSLQKLSSKYGPFLHLRIFSVPIILVSSASVAYEIFKAHDVNVSSRGAAAIDESLLFGSSSFIYAPYGDYWKFMKKIFATKLLRPQVLENSRGVRAEELKRFYRRILDKARKNENIEISKESAMLMNNILCRMSMGRSFSEENGEAERVRGLVGESYALVKKIFFAATLRRLLEKLRIPLFRKEIMGVSDRFDELLERIIVEHKDKLEKEHQVMDMMDVLLAAYRDKNAEYKITRNHIKSFFVDLFVGGTDTSVQTTQWTMAEIINNPNILQTLRKEIDSVVGKSRLIHETDIPNLPYLQAVVKEGLRLHPPGPLLIRTFQERCEMKGFYIPEK…
AtCYP705A19	AT3G20100	CYP705A19	Arabidopsis thaliana	1542	MTTTEFQSCFIFLLLCLFSLVCYSLFFRKPSSRRDAHGCDLPPSPPSLPVIGHLHLILSSLVHKSFQKISSNYGPLLHLRIFNVPIVLVSSASVAYDIFRVHDLNVSSRGSPPFEESLLFGSTGFISAPYGDYFKFMKKHLVTKLLGPQALERSRLIRTNELERFYINLLDKATKKESVEIGKEAMKLSNNSICKMIMGRSCLEEKGEAERVRGLIIESFYLTKKFFLAFTLRGLLEKLGISLFKKEIMGVSRRFDDLLERYLREHEEKPDNEHQDTDMIDALLAAYRDEKAEYKITRNQIKAFLVDIFIAGTDISALTTQGTMAEIINNPNIFVRIREEIDSVVGKSRLIQETDLPKLPYLQAVVKEGLRLHPPTPLMVREFQEGCKVKGFYIPASTT…
AtCYP705A2	AT4G15350	CYP705A2	Arabidopsis thaliana	1530	MAVLIIFILLCLLSFLCYSLFFMKPKDSRDGRDLPPSPPSLPIIGHLHLILLSTLTHKSFQRLSSKYGPLLHLRIFHVPIVLASSASVAYEIFRDQDVNVSFRHSPPIEESLFLGSYSFISAPYGDYWKFMRKLMVTKILGPQALERSRRFREDELDRFYKTLLDKAMKKESVEIVEEAAKLNNNTICKMIMGRSCSEETGEAERIRGLVTESMALTKKIFLATIFHKPLKKLGISLFKKEIMSVSRKFDELLEKILVEHEEKMEEHHQGTDMMDVLLEAYRDENAEYKITRNHIKSMFVDLFIAGTDTSSTTIQWIMAEIINHPKILERLREEIDFVVGKTRLIQETDLPNLLYLQAIIKEGLRLHPPGPLLPRTVQERCEIKGFHIPEKTILVVNSY…
AtCYP705A20	AT3G20110	CYP705A20	Arabidopsis thaliana	1533	MLTVDSQHCFSFILLCFFSLLCYSLLFKKLKDSHVGRDLLQSPPSLPIIGHLHHLLSSLAHKSLQQLSSKYGPLLHLSIFNFPVVLVSSASVAYEIFKAHDLNISSRDNPPINESLLVGSSVFVGAPYGDYWKFMKKLLVTKLLGPQALERSRSIRADELERFYRSLLDKAMKKESVEIGKEATKLSINSICRMSMGRSFSEESGEAERVRGLVTELDGLTKKVLLVNILRWPLEKLRISLFKKEIMYVSNSFDELLERIIVEREKKPNEHQGTYLMDVLLEAYEDEKAEHKITRNHIKSLFVELLLGGTDTSAQTIQWTMAELINNRNVLKRLREEIDSVVGETRLIQEKDLPKLPYLQSVVKEGLRLHPPLPLMVRTFQRSCEMKGFYIAEKTTLVV…
AtCYP705A21	AT3G20120	CYP705A21	Arabidopsis thaliana	1545	MAAIIGDCFIFILLCLFSLLFYYLIFRKPKNSRLVAYGCDLPPSPPSLPIIGHVHLLLSSLAHKSLQKLSSKYGPLLYLRVFNFPVVLVSSASVAYEIFKAHDLNISSRDNPSIDDSLLIGSSVFGSAPYGDYFKFMKKLLVTKLLGPQALERSRGIRADELERFHSSLLDKAVKKEIVEIGKEATKLSNNSLWRMSIGRSFSEKNGEAERVRGLVTELDGLTKKVLFATLLHRPLEKLGISLFKKEIMCVSDSFDEVLERVLVEHEQKLDDHQDRDMMDVLLAAYGDENAEHKISRNHIKAFFVELFFAGTDTSAQSIQWTMAEIINNPNILKRLREEIDSVVGKTRLIQETDLPKLPYLQAVVKEGLRLHPPLPLFVRTFQEGCKIGGFYVPEKTTL…
AtCYP705A22	AT3G20130	CYP705A22	Arabidopsis thaliana	1548	MEAVISFDFQNCFIFILIFLLTFLCFFFFFKKPKDSRVNFDLPPSPPSLPIIGHVHLLLSTLTHKSLQKLSSRYGPLLYLRIFNVPIILVSSASVAYEIFRTQDVNISSRGVTAVDESLVFGSSSFVTAPYGDYWKFMKKLTVMKLLGPQAQEQSRDIRADDIKRFCRNLLDKARKKESVEIGKEAMNLMNNILCKMSMGRSFSEENGETEKLRGLVTESIGLMKKMFLAVLLRRQLQKLGISLFKKDIMGVSNKFDVLLEKVLVEHREKPEKDQGTVMLDVLLAAYGDENAEYKITKNHIKAFFVDLFIGATDTSVQTIQWTMAEIMNNTHILERMREEIDSVVGKSRLIQETDLPNLPYLHAVIKEALRLHPPGPLLPREFQQGCKIGGFYIPEKTT…
AtCYP705A23	AT3G20140	CYP705A23	Arabidopsis thaliana	1533	MAAMLTVEFQNCLIFILLCILLLLCYPLFFKKPKVSQDGFGLPPSPLSLPIIGHLHLLFSNLTHKSLQKLSSKYGPLLYLRIFNVPIIFVSSASVAYEIFRGHDVNISFRGNPPIEESLLVGSFGFFTAPYGDYWKFMKKVMVTKLLGPQALQRSRGIRADALERFYMNLLDKAMKKESVEIGKETMKLIYDSICKMIMGRNFSEENGEAERVRGLVTESTALTKKIFMANVLHKPLKKLGISLFKKEIMDVSNSFDELLERFLVEHEEKLNEDQDMDMMGVLLAACRDKNAECKITRNHIKSLFVDLVVAGTDTSRHATQWTMAEIINKPKVLEKVREEIYSVVGRTRLVQETDLPSLPYLQATVKEGLRLHPPGPLFARTAREGFSVGGFYVPENTP…
AtCYP705A24	AT1G28430	CYP705A24	Arabidopsis thaliana	1524	MVSFDLLNCFIFTLIFLISTLFLFVLFYKKPNDGFDVPPSPPSLPIIGHLHLLLFASIHKCFQKISSKYGPFLHLRIFHVPIVLVSSASTAYDIFKTNDINVSYRGDVAIDECIVFGSFGYFRAPCEDYWKFMRKLIMARALGPQALERTRGVRAAELERFHRKLLDKAMKKQSLKIGEEARILVNNTLGKMSLGSSFSIENNDGTKVSEYSIKLADLSQMFCVAQIFHKPLEKLGISLLKKQIMDVSHKFEELLENIVVKYEEKMDNHQSTEFMDALLAAYQDENAEYKITRNHIKALLAELFFGAGESSSSTTRWAMGEIFNNPRIFEKLRTEIDSVVGTTRLIQESDLPKLPYLQAVVKESLRLHPVGAVLPREFTQDCNIGGFYIHEGTSLVVNA…
AtCYP705A25	AT1G50560	CYP705A25	Arabidopsis thaliana	1602	MAAITVDFQLCFIFILLGIFSLFCLSAFFFKKPKDPQLQGCGLPPSPPSLPVIGHLHLLLSVPCHKSFQKLSSKYGPLLHLRAFNIPIVIVSSGSMANEVLRTQDLNFATRQREVSIMEKSLLFGSFGFVSAPYGDYWRFMKKLLVTNLFGSHSLEQTRLIREKELKTFRTMLFDKAAKKGTVDVGKEMMKLTNNSICRMIMGRRCSEENSEAEKVEDLVIKSFSLVKKVLIANTVGRLLKKFGISLFEKEIMEVSQRYDELLEKIIKEHEEDPNKKEDRDMMDVLLEVCADDKAEVKITRNQIKALIVXLFLGGTDTSAQTIQWIMAELINHPEILKILREEIESVVGTTRFIQETDLSNLPYLQAVMKEGQRLHPHSPMLVRNATKGCKIGGYYIPQ…
AtCYP705A27	AT1G50520	CYP705A27	Arabidopsis thaliana	1560	MAAISVDFQLCFIFILLAIFSLFCFSAFFFKKPKDPQLQGCGLPPSPPSLPIIGHLHFLLSVPCYKSFQKLSSKYGPFLHLRAFNIPIVLVSSGSMANEVLRIQDLNFASRDSGQTPIMEKSLLFGSFGFVSVPYGDYWRFMKKLLVKKLLGSHSLEQTRLLRGKELQTFRAMLFDKAAKNETVDVGKEMMKLTNNSICRMTMGRSCSEENGEAEQVRGLVTKSLSLTKKFLIASIVGQFSKLVGISLFGKEIMEVSQRYDELLEKIIKEHEENPNNGEDRDMMDVLLEVCADDNAEFKISRNQIKALFVEIFLAGTDTSAQTIQWILAELINHPEILEKLRKEIESVVGVRRLIQETDLPNLPYLQAVMKEGLRLHPHTPILVRNATEGCKIGGYYIG…
AtCYP705A28	AT3G20940	CYP705A28	Arabidopsis thaliana	1575	MAAMITVDFQNSFAFILFCLFSLLCYSLFFRKAKGSRAGRDLPPSPPSFPVIGHLHLLLSVLVHKSFQKISSKYGPLLLLRIFHVPIVLTSSASVAYEIFRAQDVNVSSRGHPPVEESLWFGFSSFFFAPYGDYFKFMRKLIATKLLGPQALDRSRKIRADELDRFYRNLLDKAMKKESVEIGEEAAKLNNNIICKMIMGRSCSEKNGEAERVRGLVIESLALSPKIFLGMIFHKPLKKLGISLFQKDIKSVSPKFDELLEKFLVEHEEKMEEDHYKANDMMDLLLEAYGDENAEYKITRNHIKSLFVELLVAGTDTSALATQWTMAELINNPTILERLREEIESVVGNTRLIQETDLSNLPYLQSVVKEGLRLHPPASISVRMSQERCELGGFYIPEK…
AtCYP705A3	AT4G15360	CYP705A3	Arabidopsis thaliana	1584	MIAIIVEFQNFFIFILLCLFSLLCHSLFFKKPKDSRSFVLPSSPPSLPIIGHLHLLLSVLTHKSLQKLSSKYGPLLLIRIFYVPIILVSSSSMAYEIFKAHDVNVSSRGIIALDESLMFGASGILNAPYGDYWKFMKKLMATKLLRPQVLERSRGVRVEELHRFYRSILDKATKNESVEIGKEAMKLMNNTLCKLIMGRSFSEDNGESNRVRGLVDETYALSEKIFLAAILRRPLAKLRISLFKKEIMGVSNKFDELLERILQERKENLEEKNNEGMDMMDVLLEAYGDENAEYKITWKHIKAFFVEFFIGGTDTSVQTTQWAMAEMINNANVLERLREEIVSVVGETRLIQETDLPNLPYLQAVVKEVLRLHPPSPVLIRKFQEKCEVKGFYIPEKTT…
AtCYP705A30	AT3G20940	CYP705A30	Arabidopsis thaliana	1572	MAAMITFDFQNSFIFILFFLFSLLCYSLFFRKPKGSRAGRDLPPSPPSFPVIGHLHLLLSALVHKSFQNISSKYGPLLHLRVFHIPIVLASSASVAYEIFKAQDVNVSSRGHAPVGESLWFGSSSFFFAPYGDYFKFMRKLIATKLLGPQALERSRKIRADELDRFYKTLLDKAMKKESVEIGEEAAKLNNNIICKMIMGRSCSEENGEAEKFRHLVIESMALTKQIFFGMIFHKPLKKLGISLFQKDILSLSRKFDELLEKILFEHEEKKAEHNQANDMMDFLLEAYGDENAEYKITRNHIKSLFVDLVIAGTDTSVQATQWTMGELINNPKILQRLREEIESVVGNTRLIQENDLPNLPYLQAVVKEGLRLHPPGSISVRMFQERCELKGFYIPEKT…
AtCYP705A32	AT3G20950	CYP705A32	Arabidopsis thaliana	1569	MAAMITVDFQNSFIFILFCLFSLICYSLFFRKPKDSRAGRDLPPSPPSFPVIGHLHLLLSALVHKSFQKISYKYGPLLHLRVFHVPIVLASSASVAYEIFKAQDVNVSSRGHAPAGESLLFGSSSFFFAPYGDYFKFMRKLIATKLLGPQALERSRKIRADELDRFYRNLLDKAMKKESVDIVEEAAKLNNNIICKMIMGRSCSEDNGEAERVRGLVIESTALTKQIFLGMIFDKPLKKLGISLFQKDIKSVSRFDELLEKILVEHEERMGKHYKANDMMDLLLEAYGDENAEYKITRNHIKSLFVDLVIAGTDTSAQTIEWTMAELINNPNILERLREEIESVVGNTRLVQETDLPNLPYLQAVVKEGLRLHPPGAVFLRTFQERCELKGFYIPEKTL…
AtCYP705A33	AT3G20960	CYP705A33	Arabidopsis thaliana	1566	MAAFISVDFQNCFIFILLCFFSLLCYSLFFKKPKDSRGCDLPPSPPSLPIIGHLHLLLSSLSHKSLQKISSKYGPLLHLRIFNVPIILVSSASVADEVFRIHDMNISSRGAAAIDESLVFGSSGVVYAPYGDYLKFVKKIIATKLLRPQVLERSRGLRAEELQRLYNRILDKAKMNENVEIGKEATMLMNNIFCRMSMGRSFSEENGEAERVRGLVAESYALAKKIFFASVLRRLLKKLRIPLFKKDIMDVSNRFNELLEKILVEHNEKLDEEHKDTDMMDVLLAAYADENAEYKITRNHIKSFFVELFVGGTDTSVQTTQWTMAEIINNSDVLERLREEIDSVVGTSRMIQETDIPNLPYLQAVVKEGLRLHPPFPLLTRKFEERCEIKGFYIPEKTF…
AtCYP705A34	AT3G32047	CYP705A34	Arabidopsis thaliana	1512	ATRAKIVVDFQNCLIFILISLFSLLCLFVFVFKKPKDSRGCDLPPSPPSLPIIGHLHLILSTLPHKSFQNISSKYGPLLLLRFFNVPVVLKSSANVAYEIFKTHDVNISSHGHPPIDECLFFGSSSFVVAPYGYYWRLMKKLMVTKLFGPQALERLRHVREDELERFHTNLLSKEMKGETVQIAKEAIKLTNNSVCKMIMGRSCLEENGDAARVRGLVTETFALVKKIFLTQVLRRLFEILGISLFKKEILGVSRKFDEFLEKILVEHDEKPDFQGGDMMDVLLAAYRDENAEYKITRNHIKSLFAELILGGTDTSAQTIEWTMAEIINKPNILEKLRKELDSVVGKTRLIEEKDLPNLPYLQSVVKEGLRLHPPAPVFGRKVLEGCTIKGYYVPKNTA…
AtCYP705A4	AT4G15380	CYP705A4	Arabidopsis thaliana	1527	MIDFQNCFIFILLCLFSRLCYSHFFKKPKDPRLHFDLPPSPPSLPIIGHLHLLLSVLLHRSLQKLSTKYGSILYLRVFRFPVVLISSASIAYEIFRAHDLNISYRGFTPTDDSLFAGSFSFISAPYGDYWKFMKKVLVTNVFGPQAHEQSRGVRADVLERFYGNLFDKAIKKQSVEICAEALKLSNSSICKMIMGRSCSEERFRALATELDVLTKKLFFANMLRAWFKKLVVSLFKKETTVISYRFDELLESILVEHEKKLDVHHQRTDLMDALLAAYRDENAEYKITRNHIKSIIADLLFAGTENQVQTIQWAMAEIINNPNVLERLRGEIDSVVGKSRLIQETDLPKLPYLQAVVKETIRLHPPGPFFLRFTKEGCRIRGFYVPENTSVVVNVYAVM…
AtCYP705A5	AT5G47990	CYP705A5	Arabidopsis thaliana	1536	MASMITVDFENCFIFLLLCLFSRLSYDLFFRKTKDSRAGCALPPSPPSLPIIGHLHLILFVPIHQSFKNISSKYGPLLHLRFFNFPIVLVSSASTAYEIFKAQDVNVSSRPPPPIEESLILGSSSFINTPYGDYSKFMKKFMVQKLLGPQALQRSRNIRADELERFYKTLLDKAMKKQTVEIRNEAMKLTNNTICKMIMGRSCSEENGEAETVRGLVTESIFLTKKHFLGAMFHKPLKKLGISLFAKELMNVSNRFDELLEKILVEHEEKLQEHHQTSDMLDMLLEAYGDENAEYKITRDQIKSLFVDLFSAGTEASANTIQWTMAEIIKNPKICERLREEIDSVVGKTRLVQETDLPNLPYLQAIVKEGLRLHPPGPVVRTFKETCEIKGFYIPEKTR…
AtCYP705A6	AT2G05180	CYP705A6	Arabidopsis thaliana	1503	MAAILSVDFQNCFIFIVLCLFSLFCYSLFFKKPKHPRGCDLPPSPPSLPIIGHLHLLFSPLTHKSLQKLSSKYGHLLHLRIFNVPVILVSSASVAYEIFRAHDVNVSSRGVAAIDESLLFGSSGIITAPYGDYWKFMKKLIATKLLRPQSLESSRGIRGEELTRFYNSLLDKARMTESVEISTEAMKLVNNTLCRMSMGRSFSEENGEAEKIRGLVGESYALTKKMFLASLLRKPLKKLRISLFEKEIMGVSDRLDELLERILVEHEEKLHEEHQGTDMMDVLLAASGDENAEYNITRNHIKSFFVEIFIGATDTSVQTTQWTMAEILNHPNVLERLRKDIDSVVGKTRLIHETDLPNLPYLQAVVKEGLRLHPPGPLLVRTFQERCKIKGFYIPEKTT…
AtCYP705A8	AT2G27000	CYP705A8	Arabidopsis thaliana	1545	MGEIMNVDFVNCLILILLCLLSILCYSFFFKKPKDGFNLPPSPPSLPIIGHLHHLLSLFMHRSLQKLSSKYGPLLYLHVFNVPILLVSSPSIAYEIFRAQDVNVSTRDFPTNEGSLFLGSFSFITAPYGEYWKFMKKLIVTKLLGPQALERSQRIRANEVERFYSNLLDKAMKKESVEIADEAMKLVNNIICKMIMGRTCSEENGEAERIRGLVTKSDALLKKFLLAAILRKPLKKIGITLFKKVFMDISLKFDEVLEKILVENEERLEENQQGTDIMDKLLEVYGDKTSEYKITRDHIKSLFVDLFFAGTDTATHTIEWTMAEIMNNSLILERLREEIDSVVGKTRLIQETDLPNLLYLQATVKEGLRLHPTIPLVLRTFQDGCTIGGFSIPKKTKLV…
AtCYP705A9	AT2G27010	CYP705A9	Arabidopsis thaliana	1497	MNVDFQNCLILILLCLLSFLCYSFFFKKPKDGFNLPPSPPSLPIIGHLHHLLSLFMHRSLQKLSSKYGPLLYLHVFNVPILLVSSPSIAYEIFRTQDVNVSSRDFPTNEGSLLFGSFGFGTAPSSGLKHSRGHKKSVQRSYYLNLLDKAVKKESVEIAEEAMKLVNNTVCQMIMGRSCSEENGEAERVRGLVTKTDALTKKFILAGILRKPLQKIGISLFKKELMDASCKFNEVLEKILVEYKEKVEEHHQGTDMMDKLLEVYGDEKAEYKITRDHIKSLFVDLFFAGTDTWTHAIQWIMAEIINNSYILERLREEIDSVVGKTRLIQETDLPNLPCLQATVKEGLRLHPPVPLVLRTFKEGCTIGGFYVPEKTTLVVNGYAMMRDPEYWEDPQEFKPE…
AtCYP706A1	AT4G22690	CYP706A1	Arabidopsis thaliana	1575	METASSNFSLSQILNIEEPYSSVMLGVAALLAVVCYFWIQGKSKSKNGPPLPPGPWPLPIVGNLPFLNSDVLHTQFQALTLKHGPLMKIHLGSKLAIVVSSPDMAREVLKTHDITFANHDLPEVGKINTYGGEDILWSPYGTHWRRLRKLCVMKMFTTPTLEASYSTRREETRQTIVHMSEMAREGSPVNLGEQIFLSIFNVVTRMMWGATVEGDERTSLGNELKTLISDISDIEGIQNYSDFFPLFSRFDFQGLVKQMKGHVKKLDLLFDRVMESHVKMVGKKSEEEEDFLQYLLRVKDDDEKAPLSMTHVKSLLMDMVLGGVDTSVNASEFAMAEIVSRPEVLNKIRLELDQVVGKDNIVEESHLPKLPYLQAVMKETLRLHPTLPLLVPHRNSETS…
AtCYP706A2	AT4G22710	CYP706A2	Arabidopsis thaliana	1581	MGTASSKSNINLSQVLNTEEPYSSVMLAVAALLAVVCYLWIQGKSKSKKEPPLPPGPWPLPIVGNLPFLNSDVLHTQFQALTLKYGPLMKIHLGSKLAIVVSSPDMAREVLKTHDITFANHDLPEVGKINTYGGEDILWSPYGTHWRRLRKLCVMKMFTTPSLEASYSTRREETRQTIVHMSEMAREGSPVNLGEQIFLSIFNVVTRMMWGATVEGDERTSLGNELKTLISDISDIEGIQNYSDFFPLFSRFDFQGLVKQMKGHVKKLDLLFDRVMESHVKMVGKKSEEEEDFLQYLLRVKDDDEKAPLSMTHVKSLLMDMVLGGVDTSVNASEFAMAEIVSRPEVLNKIRLELDQVVGKDNIVEESHLPKLPYLQAVMKETLRLHPTLPLLVPHRNSE…
AtCYP706A3	AT5G44620	CYP706A3	Arabidopsis thaliana	1560	MTDISSLFRNRSRKDQLDYGLTVIVISTLCWCLWLYAKCKRRSPPLPPGPWGLPIIGNLPFLQPELHTYFQGLAKKHGPIFKLWLGAKLTIVVTSSEVAQEILKTNDIIFANHDVPAVGPVNTYGGTEIIWSPYGPKWRMLRKLCVNRILRNAMLDSSTDLRRRETRQTVRYLADQARVGSPVNLGEQIFLMMLNVVTQMLWGTTVKEEEREVVGAEFLEVIREMNDLLLVPNISDFFPVLSRFDLQGLAKRMRRPAQRMDQMFDRIINQRLGMDRDSSDGRAVDFLDVLLKVKDEEAEKTKLTMNDVKAVLMDMVLGGTDTSLHVIEFAMAELLHNPDIMKRAQQEVDKVVGKEKVVEESHISKLPYILAIMKETLRLHTVAPLLVPRRPSQTTVVGG…
AtCYP706A4	AT4G12300	CYP706A4	Arabidopsis thaliana	1551	MSPISNLFPDNTINLTPYAIVILTTVFSILWYIFKRSPQPSLPPGPRGLPIVGNLPFLDPDLHTYFANLAQSHGPIFKLNLGSKLTIVVNSPSLAREILKDQDINFSNRDVPLTGRAATYGGIDIVWTPYGAEWRQLRKICVLKLLSRKTLDSFYELRRKEVRERTRYLYEQGRKQSPVKVGDQLFLTMMNLTMNMLWGGSVKAEEMESVGTEFKGVISEITRLLSEPNVSDFFPWLARFDLQGLVKRMGVCARELDAVLDRAIEQMKPLRGRDDDEVKDFLQYLMKLKDQEGDSEVPITINHVKALLTDMVVGGTDTSTNTIEFAMAELMSNPELIKRAQEELDEVVGKDNIVEESHITRLPYILAIMKETLRLHPTLPLLVPHRPAENTVVGGYTIP…
AtCYP706A5	AT4G12330	CYP706A5	Arabidopsis thaliana	1563	MSMLSNLFPDNAISLTPYAYAVLILTATFSILWYIFKRSPQPPLPPGPRGLPIVGNLPFLDPDLHTYFTKLAQSHGPIFKLNLGSKLTVVVNSPSLASEILKDQDINFSNHDVPLTARAVTYGGLDLVWLPYGAEWRMLRKVCAAKLFSRKTLDSFYELRRKEIRERTRCLYQKGLEKSPVNVGEQLFLTMMNLMMNMLWGGSVKAEDMESVGTEFKGVISEITRLLGVPNVSDFFPMLARFDLQGLVKKMHLYARDLDAILDRAIEQMQRLRSRDGDDGECKDFLQHLMKLRDQEADSDVPITMNHVKAVLMDMVVGGTESSTNTIEFVMAELISNPELMRRAQQELDEVVGKDNIVEESHITSLPYILAVLKETLRLYPTIPLLVPHRPSETALVGG…
AtCYP706A6	AT4G12320	CYP706A6	Arabidopsis thaliana	1578	MSPISNLFAGNTINLTPYAILILIAIFSILWYLFKRSPQPHLPPGPRGLPIVGNLPFLDPDLHTYFTKLAESYGPIFKLMVQSSNSNLGSKLTVVVNTPSLAREILKDQDINFSNHDVPLTARAVTYGGLDLVWLPYGAEWRMLRKVCVLKLLSHRTLNSFYELRRKEIRERTRYLYQKGQEESPVNVGEQVFLTMMNLTMNMLWGGSVKAEEMESVGTEFKEVISEITRLLGEPNVSDFFPRLARFDLQGLVKKMHVCARELDAILDRAIEQMQLLRTRDGDDGECKDFLQHLMKLKDQEADSEVPITVNHVKAVLVDLVVGGTDTSTNTIEFAMAELIRKPELMKRAQQELDEVVGKDNIIEESHITRLPFISAIMKETLRLYPTIPLLVPHRPSET…
AtCYP706A7	AT4G12310	CYP706A7	Arabidopsis thaliana	1557	MTDIFTFFTIQNRNDHFDFVLATIVISSVFWYIWVYVKSKRLFPPLPPGPRGLPIVGNLPFLHPELHTYFHSLAQKHGPVFKLWLGAKLTIVITSSEATRDILRTNDVIFANDDVPVAGSLSTYGGVDIVWSPYGPEWPMLRKICINKMLSNATLDSNSFSALRRQETRRTVRYLADRARAGLAVNVGEQIFVTILNVVTQMLWGETVADDEEREKVGAEFLELITEIIDVVGKPNVSDFFPVLSRFDLQGLAKRVRRSAQRMDRMFDRIISQRMGMDKGSKGNGGDFLMVLLNAKDEDENMSMNHVKALLMDMVLGGTDTSLNTIEFAMAELINKLEIMKRAQQELDKVVGKNNIVEEKHITKLPYILSIMKETLRLHPALPLLIPRCPSETTVIGGY…
AtCYP707A1	AT4G19230	CYP707A1	Arabidopsis thaliana	1374	MDISALFLTLFAGSLFLYFLRCLISQRRFGSSKLPLPPGTMGWPYVGETFQLYSQDPNVFFQSKQKRYGSVFKTHVLGCPCVMISSPEAAKFVLVTKSHLFKPTFPASKERMLGKQAIFFHQGDYHAKLRKLVLRAFMPESIRNMVPDIESIAQDSLRSWEGTMINTYQEMKTYTFNVALLSIFGKDEVLYREDLKRCYYILEKGYNSMPVNLPGTLFHKSMKARKELSQILARILSERRQNGSSHNDLLGSFMGDKEELTDEQIADNIIGVIFAARDTTASVMSWILKYLAENPNVLEAVTEEQMAIRKDKEEGESLTWGDTKKMPLTSRVIQETLRVASILSFTFREAVEDVEYEGYLIPKGWKVLPLFRNIHHSADIFSNPGKFDPSRFEVAPKPN…
AtCYP707A2	AT2G29090	CYP707A2	Arabidopsis thaliana	1449	MQISSSSSSNFFSSLYADEPALITLTIVVVVVVLLFKWWLHWKEQRLRLPPGSMGLPYIGETLRLYTENPNSFFATRQNKYGDIFKTHILGCPCVMISSPEAARMVLVSKAHLFKPTYPPSKERMIGPEALFFHQGPYHSTLKRLVQSSFMPSALRPTVSHIELLVLQTLSSWTSQKSINTLEYMKRYAFDVAIMSAFGDKEEPTTIDVIKLLYQRLERGYNSMPLDLPGTLFHKSMKARIELSEELRKVIEKRRENGREEGGLLGVLLGAKDQKRNGLSDSQIADNIIGVIFAATDTTASVLTWLLKYLHDHPNLLQEVSREQFSIRQKIKKENRRISWEDTRKMPLTTRVIQETLRAASVLSFTFREAVQDVEYDGYLIPKGWKVLPLFRRIHHSSE…
AtCYP707A3	AT5G45340	CYP707A3	Arabidopsis thaliana	1410	MDFSGLFLTLSAAALFLCLLRFIAGVRRSSSTKLPLPPGTMGYPYVGETFQLYSQDPNVFFAAKQRRYGSVFKTHVLGCPCVMISSPEAAKFVLVTKSHLFKPTFPASKERMLGKQAIFFHQGDYHSKLRKLVLRAFMPDAIRNMVPHIESIAQESLNSWDGTQLNTYQEMKTYTFNVALISILGKDEVYYREDLKRCYYILEKGYNSMPINLPGTLFHKAMKARKELAQILANILSKRRQNPSSHTDLLGSFMEDKAGLTDEQIADNIIGVIFAARDTTASVLTWILKYLADNPTVLEAVTEEQMAIRKDKKEGESLTWEDTKKMPLTYRVIQETLRAATILSFTFREAVEDVEYEGYLIPKGWKVLPLFRNIHHNADIFSDPGKFDPSRFEVAPKPN…
AtCYP707A4	AT3G19270	CYP707A4	Arabidopsis thaliana	1407	MAEIWFLVVPILILCLLLVRVIVSKKKKNSRGKLPPGSMGWPYLGETLQLYSQNPNVFFTSKQKRYGEIFKTRILGYPCVMLASPEAARFVLVTHAHMFKPTYPRSKEKLIGPSALFFHQGDYHSHIRKLVQSSFYPETIRKLIPDIEHIALSSLQSWANMPIVSTYQEMKKFAFDVGILAIFGHLESSYKEILKHNYNIVDKGYNSFPMSLPGTSYHKALMARKQLKTIVSEIICERREKRALQTDFLGHLLNFKNEKGRVLTQEQIADNIIGVLFAAQDTTASCLTWILKYLHDDQKLLEAVKAEQKAIYEENSREKKPLTWRQTRNMPLTHKVIVESLRMASIISFTFREAVVDVEYKGYLIPKGWKVMPLFRNIHHNPKYFSNPEVFDPSRFEVN…
AtCYP708A1	AT1G55940	CYP708A1	Arabidopsis thaliana	1542	MNNLISLDIMKEMWGVALSFVIALVVVKISLWLYRWANPNCSGKLPPGSMGFPVIGETVEFFKPYSFNEIHPFVKKRMFK*HGGSLFRTNILGSKTIVSTDPEVNFEILKQENRCFIMSYPEALVRIFGKDNLFFKQGKDFHRYMRHIALQLLGPECLKQRFIQQIDIATSEHLKSVSFQGVVDVKDTSGR*LILEQMILMIISNIKPETKSKLIESFRDFSFDLVRSPFDPSFWNALYNGLMVRS*ARSNVMKMLKRMFKERREEATSDDSKYGDFMETMIYEVEKEGDTINEERSVELILSLLIASYETTSTMTALTVKFIAENPKVLMELK*REHETILQNRADKESGVTWKEYRSMMNFTHM*VINESLRLGSLSPAMFRKAVNDVEIKGYTIPA…
AtCYP708A2	AT5G48000	CYP708A2	Arabidopsis thaliana	1443	MSFVWSAAVWVIAVAAVVISKWLYRWSNPKCNGKLPPGSMGLPIIGETCDFFEPHGLYEISPFVKKRMLKYGPLFRTNIFGSNTVVLTEPDIIFEVFRQENKSFVFSYPEAFVKPFGKENVFLKHGNIHKHVKQISLQHLGSEALKKKMIGEIDRVTYEHLRSKANQGSFDAKEAVESVIMAHLTPKIISNLKPETQATLVDNIMALGSEWFQSPLKLTTLISIYKVFIVSSARRYALQVIKDVFTRRKASREMCGDFLDTMVEEGEKEDVIFNEESAINLIFAILVVAKESTSSVTSLAIKFLAENHKALAELKREHAAILQNRNGKGAGVSWEEYRHQMTFTNMVINETLRMANMAPIMYRKAVNDVEIKGYTIPAGWIVAVIPPAVHFNDAIYENP…
AtCYP708A3	AT1G78490	CYP708A3	Arabidopsis thaliana	1440	MSSIWNVAMLMVALVVVRISHWLYRWSNPKCPGKLPPGSMGFPIIGETLDFFKPCGVEGIPTFVKKRMIRYGPLFRTNIFGSKTVVSTDPDVIHQIFRQENTSFELGYPDIFVKVFGKDNLFLKEVFIHKYLQKITMQILGSEGLKQTMLGNMDKATRDHIRSIASQGSFNVRKEVENLVVAYMTPKLISNLKPETQSKLIDNLNAFNLDWFKSFLRLSTWKAVTKALKSREEAIQVMKDVLMMRKETREKQEDFLNTLLEELEKDGSFFDQGSAINLIFLLAFALREGTSSCTALAVKFISKDPKVLAELKREHKAIVDNRKDKEAGVSWEEYRHNMTFTNMVSNEVLRLANTTPLLFRKAVQDVEIKGYTIPAGWIVAVAPSAVHFDPAIYENPFEF…
AtCYP708A4	AT3G44970	CYP708A4	Arabidopsis thaliana	1440	MNLFWNTGFCVIVLVVARVGHWWYQWSNPKSNGKLPPGSMGFPIIGETLDFFKPYGFYEISPYLKKKMLRYGPLFRTNILGVKTVVSTDKDVNMEILRQENKSFILSYPDGLMKPLGKDSLFLKIGNIHKHIKQITLHLLSSEGLKRKILKDMDRVTREHLSSKAKTGRLDVKDAVSKLIIAHLTPKMMSNLKPQTQAKLMGIFKAFTFDWFRTSYLISAGKGLYNTLWACREGMREIKDIYTMRKTSEEKYDDFLNTAIEESEKAGELLNENAIITLIFTLSCVTQDTTSKAICLAVKFLLENPKVLAELKKEHEVILESREDKEGGVTWEEYRHKMTFTNMVINESLRITNLAPMLFRKAVKDVEIKGYTIPAGWIVMIIPSVVHFDPEIYENPFEF…
AtCYP709B1	AT2G46960	CYP709B1	Arabidopsis thaliana	1560	MGLVIFLALIVLILIIGLRIFKAFMILVWHPFVLTRRLKNQGISGPNYRIFYGNLSEIKKMKRESHLSILDPSSNDIFPRILPHYQKWMSQYGETFLYWNGTEPRICISDPELAKTMLSNKLGFFVKSKARPEAVKLVGSKGLVFIEGADWVRHRRILNPAFSIDRLKIMTTVMVDCTLKMLEEWRKESTKEETEHPKIKKEMNEEFQRLTADIIATSAFGSSYVEGIEVFRSQMELKRCYTTSLNQVSIPGTQYLPTPSNIRVWKLERKMDNSIKRIISSRLQSKSDYGDDLLGILLKAYNTEGKERKMSIEEIIHECRTFFFGGHETTSNLLAWTTMLLSLHQDWQEKLREEIFKECGKEKTPDSETFSKLKLMNMVIMESLRLYGPVSALAREASV…
AtCYP709B2	AT2G46950	CYP709B2	Arabidopsis thaliana	1554	MELLSTINLLAIALVLLVVPKIYGACRILVWRPWMLSRRFKKQGISGPKYRILYGNLREIRKMKNEAKLMVLDPNSNDIVPRVLPHLQQWKSQYGETFLYWQGTDPRLCISDHELAKQILSNKFVFFSKSKTKPEILKLSGNGLIFVNGLDWVRHRRILNPAFSMDKLKLMTQLMVDCTFRMFLEWKKQRNGVETEQFVLISREFKRLTADIIATAAFGSSYAEGIEVFKSQLELQKCCAAALTDLYFPGIQYLPTPSNLQIWKLDMKVNSSIKRIIDARLTSESKDYGNDLLGIMLTAASSNESEKKMSIDEIIEECKTFFFAGHETTANLLTWSTMLLSLHQDWQEKLREEVFNECGKDKIPDAETCSKLKLMNTVFMESLRLYGPVLNLLRLASED…
AtCYP709B3	AT4G27710	CYP709B3	Arabidopsis thaliana	1557	MELISTINLLTIVLLLFVVSKIWKACWILLLRPLMLSKRFKKQGISGPKYKILYGNLSEIKKMKKEADLCVLDPNSNDIFPRVFPQYHQWMSQYGDTFLFWTGTKPTIYISNHELAKQVLSSKFGFTIIPVKRPEVFILFGKGLSFIQGDDWIRHRRILNPAFSMDRLKAMTQPMGDCTLRIFEEWRKQRRNGEVLIKIEISKEFHKLTADIIATTAFGSSYAEGIELCRSQTELEKYYISSLTNVFIPGTQYLPTPTNLKLWELHKKVKNSIKRIIDSRLKSKCKTYGYGDDLLGVMLTAAKSNEYERKMRMDEIIEECKNFYYAGQGTTSILLTWTTMLLSLHQGWQEKLREEVFNECGKDKIPDTDTFSKLKLMNMVLMESLRLYGPVIKISREAT…
AtCYP710A1	AT2G34500	CYP710A1	Arabidopsis thaliana	1488	MVFSVSIFASLAPYLISAFLLFLLVEQLSYLFKKRNIPGPFFVPPIIGNAVALVRDPTSFWDKQSSTANISGLSANYLIGKFIVYIRDTELSHQIFSNVRPDAFHLIGHPFGKKLFGDHNLIYMFGEDHKSVRRQLAPNFTPKALSTYSALQQLVILRHLRQWEGSTSGGSRPVSLRQLVRELNLETSQTVFVGPYLDKEAKNRFRTDYNLFNLGSMALPIDLPGFAFGEARRAVKRLGETLGICAGKSKARMAAGEEPACLIDFWMQAIVAENPQPPHSGDEEIGGLLFDFLFAAQDASTSSLLWAVTLLDSEPEVLNRVREEVAKIWSPESNALITVDQLAEMKYTRSVAREVIRYRPPATMVPHVAAIDFPLTETYTIPKGTIVFPSVFDSSFQGF…
AtCYP710A2	AT2G34490	CYP710A2	Arabidopsis thaliana	1500	MVFSVSIFASLAPYLVSALLLFFLIEQLSYLVKKRNLPGPLFVPPIIGNAISLVRDPTSFWFKQSDTAGTSPGLAANYLIGKFIIYIRDTELSHQIFSNVRLEAFHPLGHPFGKQLFGDHSLIYLFGEDHKTVRRHLAPNFTPKALSTYSDLQQIVMLRHLRQWEESFSGGTKPVSMRDLVRELNLETSQTVFVGPYLDKEARNTFCTDYNLFNLGSMALPINLPGFAFNKARRAVMNLEKTLSVCAGKSKKRMATGEEPTCLIDFWMHAFVTEIESGNPPPLHSEDEAIGGLLFDFLFAAQDASTSSLLWAVTFLESHPKVLSKVREEVAKIWSPQSGHLITADQLAEMKYTRAVAREVVRYRPPATMVPHIATNDFPLTESYTIPKGTIVFPSVFDA…
AtCYP710A3	AT2G28850	CYP710A3	Arabidopsis thaliana	1440	LVSALLLFLLLEQLFYRLKKRNLPGPLFVFPIIGNVVALIRDPTSFWDKQSAMADTSVGLSVNYLIGKFIIYIKDAELSNKVFSNIRPDAFQLVGHPFGKKLFGDHSLIFMFGENHKSVRRQVAPNFTRKPLSAYSSLQQIVILRHLRQWEESFSSGSRPVSMRQLIRELNLETSQTVFVGPYLDKEVKNTIRDDYNVFNPGTMALPIDLPGFTFGEARRAVSRLVNTMSLCVRKSKEKMAAGENPTCLVDFWTHSIVAESPPPPHSKDEEISCVLVDFLFASQDASTSSLLWAVVLLESEPEVLRRVREDVARFWSPESKESITADQLAEMKYIRAVAREVLRYRPPASMVPHVAVSDFRLTESYTIPKGTIVFPSLFDASFQGFTEPDRFDPDRFSE…
AtCYP710A4	AT2G28860	CYP710A4	Arabidopsis thaliana	1482	MVSSVSLFASLTPYLVSALLLFLLLEQLFYRVKKRNLPGPLFVFPIIGNVVALIRDPTSFWDKQSAMADTSVGLSVNYLIGKFIIYIKDAELSNKVLSNIRPDAFQLTGHPFGKKLFGDHSLIFMFGEDHKSVRRQVAPNFTRKPLSAYSSLQQIVILRHLRQWEESFSSGSRPVSMRQLIRELNLETSQTVFVGPYLDKEVKKTICDDYSLLTLGTMAIPIDLPGFTFGEARQAVSRLVNTMSVCVGKSKAKMAAGENPTCLVDFWTHSIIEENPPPPHSKDKEISCVLVDFMFASQDASTSSLLWAVVMLESEPEVLRRVREDVARFWSSESNELITADQLAEMKYTRAVAREVLRYRPPASMIPHVAVSDFRLTESYTIPKGTIVFPSLFDASFQG…
AtCYP711	AT2G26170	CYP711	Arabidopsis thaliana	1575	MKTQHQWWEVLDPFLTQHEALIAFLTFAAVVIVIYLYRPSWSVCNVPGPTAMPLVGHLPLMAKYGPDVFSVLAKQYGPIFR*FQMGRQPLIIIAEAELCREVGIKKFKDLPNRSIPSPISASPLHKKGLFFTR*DKRWSKMRNTILSLYQPSHLTSLIPTMHSFITSATHNLDSKPRDIVFSNLFLKLTTDIIGQAAFGVDFGLSGKKPIKDVEVTDFINQHVYSTTQLKMDLSGSLSIILGLLIPILQEPFRQVLKRIPGTMDWRVEKTNARLSGQLNEIVSKRAKEAETDSKDFLSLILKARESDPFAKNIFTSDYISAVTYEHLLAGSATTAFTLSSVLYLVSGHLDVEKRLLQEIDGFGNRDLIPTAHDLQHKFPYLDQVIKEAMRFYMVSPLVA…
AtCYP712A1	AT2G42250	CYP712A1	Arabidopsis thaliana	1545	MDLKLNTKLIILITSLAFPFMLYALFKWFLKEQGSLAATKLPQSPPALPFIGHLHLIGKVLPVSFQSLAHKYGPLMEIRLGASKCVVVSSSSVAREIFKEQELNFSSRPEFGSAEYFKYRGSRFVLAQYGDYWRFMKKLCMTKLLAVPQLEKFADIREEEKLKLVDSVAKCCREGLPCDLSSQFIKYTNNVICRMAMSTRCSGTDNEAEEIRELVKKSLELAGKISVGDVLGPLKVMDFSGNGKKLVAVMEKYDLLVERIMKEREAKAKKKDGTRKDILDILLETYRDPTAEMKITRNDMKSFLLDVFMAGTDTSAAAMQWAMGQLINHPQAFNKLREEINNVVGSKRLVKESDVPNLPYLRAVLRETLRLHPSAPLIIRECAEDCQVNGCLVKSKTRV…
AtCYP712A2	AT5G06905	CYP712A2	Arabidopsis thaliana	1587	MFTLNLDMNYTSCSYLFFTLVTIFLLHRLFSSSSRRGLPPGPRGLPVLGHMHLLRSSLPRSLQALAHTYGPLMTIRIGSLRVLVVSDSDTAKLILKTHDPDFASKFVFGPRQFNVYKGSEFFNAPYGSYWRFMKKLCMTKLFAGYQLDRFVDIREEETLALLSTLVERSRNGEACDLGLEFTALTTKILSKMVMGKRCRQNSNIPKEIRKIVSDIMACATRFGFMELFGPLRDLDLFGNGKKLRSSIWRYDELVEKILKEYENDKSNEEEEKDKDIVDILLDTYNDPKAELRLTMNQIKFFILELFMASLDTTSAALQWTMTELINHPDIFAKIRDEIKSVVGTTNRLIKESDLQKLPYLQAAIKETLRLHPVGPLLRRESNTDMKINGYDVKSGTKIF…
AtCYP714A1	AT5G24910	CYP714A1	Arabidopsis thaliana	1599	MENFMVEMAKTISWIVVIGVLGLGIRVYGKVMAEQWRMRRKLTMQGVKGPPPSLFRGNVPEMQKIQSQIMSNSKHYSGDNIIAHDYTSSLFPYLDHWRKQYGRVYTYSTGVKQHLYMNHPELVKELNQANTLNLGKVSYVTKRLKSILGRGVITSNGPHWAHQRRIIAPEFFLDKVKGMVGLVVESAMPMLSKWEEMMKREGEMVCDIIVDEDLRAASADVISRACFGSSFSKGKEIFSKLRCLQKAITHNNILFSLNGFTDVVFGTKKHGNGKIDELERHIESLIWETVKERERECVGDHKKDLMQLILEGARSSCDGNLEDKTQSYKSFVVDNCKSIYFAGHETSAVAVSWCLMLLALNPSWQTRIRDEVFLHCKNGIPDADSISNLKTVTMVIQET…
AtCYP714A2	AT5G24900	CYP714A2	Arabidopsis thaliana	1578	MESLVVHTVNAIWCIVIVGIFSVGYHVYGRAVVEQWRMRRSLKLQGVKGPPPSIFNGNVSEMQRIQSEAKHCSGDNIISHDYSSSLFPHFDHWRKQYGRIYTYSTGLKQHLYINHPEMVKELSQTNTLNLGRITHITKRLNPILGNGIITSNGPHWAHQRRIIAYEFTHDKIKGMVGLMVESAMPMLNKWEEMVKRGGEMGCDIRVDEDLKDVSADVIAKACFGSSFSKGKAIFSMIRDLLTAITKRSVLFRFNGFTDMVFGSKKHGDVDIDALEMELESSIWETVKEREIECKDTHKKDLMQLILEGAMRSCDGNLWDKSAYRRFVVDNCKSIYFAGHDSTAVSVSWCLMLLALNPSWQVKIRDEILSSCKNGIPDAESIPNLKTVTMVIQETMRLYP…
AtCYP715A1	AT5G52400	CYP715A1	Arabidopsis thaliana	1560	MEFFEMSRVWYIFFKVFVVVICLMFLKLFLRCWIWPVRAQKKLRGNGFVGPAPSFPFGNLNDMKKLKMASVVVDNSKSSTIINHDIHSIALPHFARWQQEYGKVFVYWLGIEPFVYVADPEFLSVMSKGVLGKSWGKPNVFKKDREPMFGTGLVMVEGDDWTRHRHIITPAFAPLNLKVMTNMMVESVSNMLDRWGIQINSGNPEFDMESEIIGTAGEIIAKTSFGVTGENGTQVLKNLRAVQFALFNSNRYVGVPFSNILSYKQTVKAKGLGHEIDGLLLSFINKRKISLAEGDDQGHDLLGMLLKADQKGNFTAKELVDECKTFFFAGHETTALALTWTFMLLAIHPEWQDTIREEIREVIGDSKIEYNKLAGLKKMSWVMNEVLRLYPPAPNAQRQ…
AtCYP716A1	AT5G36110	CYP716A1	Arabidopsis thaliana	1404	MYLTIIFLFISSIIFPLLFFLGKHLSNFRYPNLPPGKIGFPLIGETLSFLSAGRQGHPEKFVTDRVRHFSSGIFKTHLFGSPFAVVTGASGNKFLFTNENKLVISWWPDSVNKIFPSSTQTSSKEEAIKTRMLLMPSMKPEALRRYVGVMDEIAQKHFETEWANQDQLIVFPLTKKFTFSIACRLFLSMDDLERVRKLEEPFTTVMTGVFSIPIDLPGTRFNRAIKASRLLSKEVSTIIRQRKEELKAGKVSVEQDILSHMLMNIGETKDEDLADKIIALLIGGHDTTSIVCTFVVNYLAEFPHIYQRVLEEQKEILNNKDVNEKLTWEDIEKMRYSWNVACEVMRIVPPLAGTFREAIDHFSFKGFYIPKGWKLYWSATATHKNPEYFPEPEKFEPSR…
AtCYP716A2	AT5G36140	CYP716A2	Arabidopsis thaliana	1416	MYMAIMIILFLSSILLSLLLLLRKHLSHFSYPNLPPGNTGLPLIGESFSFLSAGRQGHPEKFITDRVRRFSSSSSCVFKTHLFGSPTAVVTGASGNKFLFTNENKLVVSWWPDSVNKIFPSSMQTSSKEEARKLRMLLSQFMKPEALRRYVGVMDEIAQRHFETEWANQDQVIVFPLTKKFTFSIACRSFLSMEDPARVRQLEEQFNTVAVGIFSIPIDLPGTRFNRAIKASRLLRKEVSAIVRQRKEELKAGKALEEHDILSHMLMNIGETKDEDLADKIIGLLIGGHDTASIVCTFVVNYLAEFPHVYQRVLQEQKEILKEKKEKEGLRWEDIEKMRYSWNVACEVMRIVPPLSGTFREAIDHFSFKGFYIPKGWKLYWSATATHMNPDYFPEPERF…
AtCYP718	AT2G42850	CYP718	Arabidopsis thaliana	1461	MVLEPNFVLSWVFLCIAATISSTLFFFRKKHHRFITKKIQKKKKLLPGEMGLPWIGETMDFYKAQKSNRVFEDFVNPRIIKHGNIFKTRIMGSPTIVVNGAEANRLILSNEFSLVVSSWPSSSVQLMGMNCIMAKQGEKHRVLRGIVANSLSYIGLESLIPKLCDTVKFHHETEWRGKEEISLYRSAKVLTFTVVFECLYGIKVEIGMLEVFERVLEGVFALPVEFPCSKFARAKKARLEIETFLVGKVREKRREMEKEGAEKPNTTLFSRLVEELIKGVITEEEVVDNMVLLVFAAHDTTSYAMSMTFKMLAQHPTCRDTLLQEHAQIKANKGEGEYLTVEDVKKMKYSWQVVRETMRLSPPIFGSFRKAVADIDYGGYTIPKGWKVILWTTYGTHYN…
AtCYP71A12	AT2G30750	CYP71A12	Arabidopsis thaliana	1494	MEMILMVSLCLTTLITLFLLKQFLKRTANKVNLPPSPWRLPLIGNLHQLSLHPHRSLHSLSLRYGPLMLLHFGRVPILVVSSGEAAQEVLKTHDLKFANRPRSKAVHGLMNGGRDVVFGPYGEYWRQMKSVCILNLLTNKMVASFEKIREEELNEMIKKLEKASSSSSSENLSELFVTLPSDVTSRIALGRKHSEDETARDLKKRVRQIMELLGEFPIGDYVPALAWIDRINGFNARIKEVSQGFSDLMDKVVQEHLEAGNHKEDFVDILLSIESEKSIGFQAQRDDIKFMILDMFIGGTSTSSTLLEWIMTELIRNPNVMKKLQDEIRSTIRPHGSYIKEKDVENMKYLKAVIKEVFRVHPPLPLILPRLLSEDVKVKGYNIAAGTEVIINAWAIQRD…
AtCYP71A13	AT2G30770	CYP71A13	Arabidopsis thaliana	1512	MSNIQEMEMILSISLCLTTLITLLLLRRFLKRTATKVNLPPSPWRLPVIGNLHQLSLHPHRSLRSLSLRYGPLMLLHFGRVPILVVSSGEAAQEVLKTHDHKFANRPRSKAVHGLMNGGRDVVFAPYGEYWRQMKSVCILNLLTNKMVESFEKVREDEVNAMIEKLEKASSSSSSENLSELFITLPSDVTSRVALGRKHSEDETARDLKKRVRQIMELLGEFPIGEYVPILAWIDGIRGFNNKIKEVSRGFSDLMDKVVQEHLEASNDKADFVDILLSIEKDKNSGFQVQRNDIKFMILDMFIGGTSTTSTLLEWTMTELIRSPKSMKKLQDEIRSTIRPHGSYIKEKEVENMKYLKAVIKEVLRLHPSLPMILPRLLSEDVKVKGYNIAAGTEVIINA…
AtCYP71A14	AT5G24960	CYP71A14	Arabidopsis thaliana	1494	MEMIIISLCLATILALLLLKQFLNRTYTAKVNLPPSPWRVPVIGNLHQLSLHPHRSLRSLSHRYGPLMLLHFGRVPVLVVSSSDVAHDLMKTHDLKVANRPQLKVVEKIFNGGREMVFSPYGEYWRQIKSVCIVNLLNKKKVQSFEKVREEEISEMMERVEKASSDSSPLNLSELLLTLTSDVTSRVSLGRKYSKEESMSDFKIQMRKITELVGGFPVGEYIPCLAWIDKLRGVDEKAEEVSKAFGDLMEKVLQEHLDATDKPTLDFVDVLLSLERHERNGVQIRRSDIKFLILDMFLAGTETTYALLEWIMTELIRHPECMKKLQDEIRAKATKLILYISEEDVEDMKYLKAVVKEVLRLHPPLPLLVPRELSEDIKLKGYDIAAGTQVIINAWAIQR…
AtCYP71A15	AT5G24950	CYP71A15	Arabidopsis thaliana	1491	MEIIIISLCLATILAFLLLKPLLNRTVAKDNLPPSPWRVPVIGNLHQLSLHPHRSLRSLSHRYGPLMLLHFGRVPILVVSSSDVAHDLMKTHDLKVANRPRLKVIETILNGGREVVFSPYGDYWRQIKTVCVVHLLNKKMVQSFAKVREEERSVMMEKVEKASSDSSPLNLSKLLITLTSDVASRVSFGKKHSNEASMSDFKNQVRKITELVGGFPVSEYIPCLAWIDQIRGLYNRAEEVSKIFGDLMDKVVQEHLDATNKPTKDFVDILLSFERQSKDGIEVRRSDIKFIILDIFLGGTTTTNSLLEWTMTELIRHPECMKKLQDEIRGDATNLTIYRSHEEVEDMKYLKAVIKEGLRLHPPFPLLVLRLLTQDVKLKGYDIAAGTQVITNAWAIQRD…
AtCYP71A16	AT5G42590	CYP71A16	Arabidopsis thaliana	1494	MEMMILISLCLTTFLTILLFFKSLLKRPNSNLPPSPWRLPVIGNLHQLSLHPHRALSSLSARHGPLMLLRFGRVPVLIVSSADVAHDVMKTHDLKFANRPITKSAHKISNGGRDLVFAPYGEYWRNVKSLCTIHLLSNKMVQSSEKRREEEITLLMETLEEASLSSSSVNLSKLITNMVSDIMGKVVLGKKYSGEEGTIDVKTITKSFLDAVGLSPVGEYIPSLAWIGKITGSDGKLEKITKQFGDFIEKVLQEHEDTTADKETPDFVDMLLTIQRDETAQCQLDKSDLKVIIFEMFLGSTTTTSAVIEWAMTRLMRNPECLKKLQDEIRSVSKMNSYVSGKEVENMNYLKAVIKEVLRLHPPLPLLVPRLLSEDVKLKGYDITAGTQVIINAWAIQRD…
AtCYP71A18	AT1G11610	CYP71A18	Arabidopsis thaliana	1494	MEMTLMVSLCLTTLLTLLLLKKFLKRTAKKVNLPPSPWRIPVIGNLHQLSLHPHRSLHSLSLRYGPLMLLHFGRVPILVVSSSEAAHEILKTHDLKFANRPKSKAVHGLMNGGRDVVFGPYGEYWRQMKSVCILNLLTNKMVASFEKVREEEVNAMMEKLEKASCSSSAENLSELFVTLTSDVTSRVSLGKKYWEDETAGGLKKRVRQIMELLREFPIGDYVPALAWIDRINGFNSKIVEVSRAYSDLMEKVVQEHLEAGEHKADFVNILLSIEKEKNNGFKVQRNDIKFMILDMFIGGISTSSTLLEWIMTELIRNPECMKKLQNEIRSTIRPHGSYIKEKEVENMRYLKAVIKEVFRVHPPLPLILPRLLTEDVKVKGYDIAAGTEVLINAWSIHRD…
AtCYP71A19	AT4G13290	CYP71A19	Arabidopsis thaliana	1473	MEIILVTLCLTTLLALLLLKSILKRTTTNNLNLPPSPWRLPVIGNLHQLSLNTHRSLRSLSLRYGPLMLLHFGRTPVLIVSSADVAHDILKTYDVICANRPKTKVIDKILRGGRDVAFAPYGEYWKQMKSICIQNLLSNKMVRSYKKIREDEIKLMIEKVENASSCSPPSPVNLSQLFMTLTNDIICRAALGRKYSSKEDGIDVENIVRAFSALVGEFPIGEYIPSLSWIDKIRGQDHKMEEVDKRFDEFLERVVKEHEDANKDTRSDLVDTLLTIQSDKSALKLIIWDMFLAGTATSLSFLEWAMTELMRNPKVMKKLQEEIRSSSRQGLFVTEKEAEKMDYLQAVIKEALRLRPPAPLMVPRVFSEDVTLKGYNIPAGTQVIINAWAIQRDTTTWGI…
AtCYP71A20	AT4G13310	CYP71A20	Arabidopsis thaliana	1488	MILITLCLTTLLALLLKSILKRTATKNFNLPPSPWRLPVIGNLHQLSLHTHRSLRSLSLRYGPLMLLHFGRTPVLIVSSADVAHDVMKTHDLVCANRPKTKVVDKILSGGRDVAFAPYGEYWRQMKSICIQNLLNNKMVRSYEKIREEEIKRMIEKLEKASCSSSPSPVNLSQILMTLTNDIICRVALGRKYSGKKDGIDVENIVRTFAALLGEFPVGEYIPSLSWIDRIRGLDHKMEVVDKRFDEFLERVVKEHEEADKETRSDLVDKLLTIQSDKTGQFELEKSALKLIIWDMFLAGTATTLSFLEWAMTELMRNPKVMKKLQEEIRSSSPQDLFVTEKEAEKMNYLQAVIKEALRLRPPAPLLVPRVLSEDVKLKGYNIPAGTQVIVNAWAIQRDT…
AtCYP71A21	AT3G48320	CYP71A21	Arabidopsis thaliana	1473	MESMTMIILQSLIIFITILFFKKQKRGKKSNTPRSPPRLPLIGNLHQLGHHPHRSLCSLSHRYGPLMLLHLGRVPVLVVSSADVARDILKTHDRVFASRPRSKLFEKLFYDGRDVAFAPYGEYWRQIKSVCVLRLLSNKMVTSFRNVRQEEISLMMEKIQKSSSLQVNVSELLGSLTNDVISRIALGRKYSGETDSKELMKRLMMLMGEFSVGTYVPWLGWIDWISGLDGQLNKTGNDLDEFLEKVVQDHVDGDGQRTDFVDVLLRIQREKSIGFEIDRLCIKAIVLDVLVAGTDSSYALMDWAMTELLRHPECLRTLQEEVRTICKGNLSVSEEDIQNMSYLKAVIKETTRLHPPLPLLAPHESIQDVILGDYHIPAGTQVMINAWAIGREAATWGPD…
AtCYP71A22	AT3G48310	CYP71A22	Arabidopsis thaliana	1473	MESMIRIILLSLIIFITILFFIKQKKGKKSNTPASPPRLPLIGNLHQLGRHPHRSLCSLSNRYGPLMLLRFGLVPVLVVSSADVARDILKTYDRVFASRPRSKIFEKIFYEARDVALAPYGEYWRQMKSVCVLHLLTNKMVRSFRNVRQEEISLMMEKIQKSSSLQVNLSELLGSLTNDVISRVALGRKYSDETDFKELMKRLTKLLGEFCVGTYVPWLAWIDWISGLDGQLKKTGNDLDEFLEKVVQDHEDGDAQRTDFVDVLLRIQREKSVGFEIDRLSIKAIILDVVVGGTDTSYALMEWAMTELLHRPECLNRLQEEVRTICKGNSSVSEDDIKDMNYLKAVIKETMRLHPPLPLMVPHESTQDVRLGDYHIPAGTQVMINAWAIGREAATWGPD…
AtCYP71A23	AT3G48300	CYP71A23	Arabidopsis thaliana	1452	MILFLCLIILFIITILFFKKHKTVNKIINFPSPPRLPLIGNLHQLSQHPHRSLCYLSHRYGPLMLLHFGSVPVIVASTAEAARDVLKTHDRVFASRPRSKIFEKLLYKSRNMASAPYGEYWRQMKSVSVLHLLSNKMVRSFQDVRQEEITLMMETIRKSSSKPVNLSKILSSLTNDVICRVALGRKYGVGTDFKELIDRLMRQLGTFTIGSYVPWLAWTDWVSGLEARLEKTANDFDKLLERIVQDHEDGDGDKTDFVDVLLAAQRDKSFGFDIDRLSIKAIVLDAFVGGTDTSSTLVEWEMTELLRHPTCLKKLQEEVRTICKGKSSVSEDDIQGMEYLKAVVKEALRLHPPVPLMVPHQSTQDVRLRDNHIPAGTQVIVNLWAVGREAATWGPDANE…
AtCYP71A24	AT3G48290	CYP71A24	Arabidopsis thaliana	1461	MMMMIILLLCSIILITILFFKKQSRGKKSNAPPSPPRLPLIRNLHQLGRHPHRSLCSLSHRYGPLMLLHFGSVPVLVVSSADAAKDVLKTHDRVFASRPRSKIFDKIFYNGRDVALAPYGEYWRQMKSVCVLHLFSNKMVRSFRDVRQEEISLMIEKIRISSSLRINLSEILVNLTNNVICRVALGRKYGGKTDFKDLMKRLTRLLGEFSVGSYVSWLAWIDWIRGLDGQLIKISNDLDEFLERVVQDHVDGDGHKNDFVDFLLTIEREKSVGFEIDRLSIKAIILDVFVGDMDTTYTLLEWAMTELLCHHECLDRLQEEVRMVCKDKSGVSEDDLQDMKYLKAVIKETLRLHPPLPLMVPHESTHDVKLRDYHIPAGTHVMINAWAIGREAATWGPDA…
AtCYP71A25	AT3G48280	CYP71A25	Arabidopsis thaliana	1473	MMMMIILLWSIIFMTILFLKKQLSGKKGKTPPSPPGLPLIGNLHQLGRHTHRSLCDLSRRYGPLMLLHLGRVPVLIVSSADMAQEILKTHDQAFANRPRSKLSQKLLYNNRDVASAPYGEYWRQMKSVCVIHLLSNKMVRSFRDVREEEITLMMAKIRKSSSLPFNVSKVLECLTNDVICRVALGRKYGGETDFKKLTDRLSELLGTFSIGSFVPWLAWVDWIRGWDAQLDKMGKDLDDFFEKVVQDHEDGDRRDGTDLIDALLRVKREKSPGFEIERVSIKAITLDVFVGGSDTSFTLLEWAMTELLRHPKSLNRLQEEVRTICKGKSRVSEDDIQGMKYLKAVIKEALRLHPPFPMMAPHESTEDVKLRDYHIPAGTQVMMNAWAIGREVATWGPDA…
AtCYP71A26	AT3G48270	CYP71A26	Arabidopsis thaliana	1470	MMIMFFLLCSIIFVVTIIIFRKQKRGKKRNTLPSPPGLPLIGNLHQLGRHPHRSLCSLSHRYGPLMLLHFGRVPVLVVSSAELARDVLKTHDRVFASRPRSKIFEKLLYDKHDVASAPYGEYWRQMKSVCVLHLFSNKMVRSFREVREEEISLMMEKIRKSISLPVNLSKILVSLTNDVICKVALGRKYGGETDFKELMERLNKLLGTFSVGSYVPWLAWIDWIRGLDCQLEKTANDVDKFFERVVQDHVDGNRDMTDFVDVLLAIQRDKTVGFEINRVSIKAIVMNVFVGGTDTSSTLMEWAMTELLRHPKCLKRLQEEVRTICKDKSSVSEEEIQNMSYLKAVIKEALRLHPPLPLMVPHESTQDVRLGDHHIPAGTQVLINAWAIGREAATWGPDV…
AtCYP71A27	AT4G20240	CYP71A27	Arabidopsis thaliana	1500	MEMILISLCLTTLLAFLFLKPLLKRITTTKPKLPPSPWRLPVIGNLHQLGPNPHRYLHSLSLRYGPLMLLHFGRVPVLVVSCPDVTNDIMKTHDLKFANRPKSKAINIFMEGGRDIIFGPYGEDWKSMKSLGVVHLLNNKMVRSFENLREEEIKVMTEKLEEASSSSSSVNLSKLLMTLTNDIICRITLGRKYNEEEGGIDIKNLVMTSSEFFGKFFFGDFIPSLAWIDWISGIDDKMKDINNKLDCFLDSMVQEHVDADHKEPSDFIDMLLLIQKDKTKRFKFDRSDLILILKDMFFSGTATTASQLEWTMTELMRHPECMKKLQDEINSFSTHNLNVTEKEVEKMNYLHCVIKEGLRLHPSGPLLFRLPSEDVQLKGYDISAGTHVIINAWALQRNP…
AtCYP71A28	AT4G20235	CYP71A28	Arabidopsis thaliana	1467	MILISLCFTTFLAFLFLNPLLKRTTTTKPNQPPSPWRLPVIGYLHQLSLHPHRSFRSLSLRLWSAHAPSLRSCPYPRFSKYISSSDVAHDVMKTHDLKFANRPKTKAVDIIINGGRDVAFSSYGEYWRQMKSLCTVHLLGRQMVRSFEKVREEEITSVIWKLEKQSSSSLPVNLSDLLLNMSNDVICRIAVGRKYSREENTSDFENQLRKVMELLGAFPVGDYIPGLAWIDKVRGLDRKMEEVSKTFVEFLERVVQEHVDEGENKETFDFVDILLIQLEKTNEFELERSDIRLIILEFFLGGTTTTFTAIDWAMTLVVRHPESMKKLQEEIQTYSRNKLYVPEEEVENMKYLKAVIKEVFRLHPPGPLSIPRQLSEDVFINAWAIHRDTEKWGPYAEEF…
AtCYP71B10	AT5G57260	CYP71B10	Arabidopsis thaliana	1494	MTVLWFVSLILLISILLVAVKHSKRRWVRQPPSPPGLPIIGNLHQLGELPHQSLCKLSKKYGPVMLLKLGRVPTVIVSTPETAKQVLKDYDLHCCSRPSLEGTRKLSYNYLDIAFSRFDDYWKELRKLCVEELFCNKRINSIQPIKEAEMEKLIDSIAESASQKTLVNLSDTFLSLNVNVICKAVFGVNFQGTVLNNDKFQDLVHEALEMLGSFSASDFFPYVGWIVDWFTGLHARRERSVRDLDAFYEQMIDLHLQKNREESEDDFVDLLLRLEKEEAVLGYGKLTRNHIKAILMNILLGGINTSAITMTWAMAELIRNPRVMKKVQSEIRAQIGKNNKTRIISLDEINHLSYLNMVIKETCRLHPVAPLLVPREVISEFKINGYTIQPKTRLHVNVW…
AtCYP71B11	AT5G25120	CYP71B11	Arabidopsis thaliana	1491	MSLWYIIVAFVFFSTIIIVRNTRKTKKNLPPGPPRLPIIGNLHQLGSKPHSSMFKLSEKYGPLMALRFGSVSTVVASTPETVKEVLKTFDAECCSRPYMTYPARLTYNLKDIGFCPYTKYWREVRKMTVVELYTAKRVQSFQHTRKEEVASLVDFITQAASLEKPVNLNTKLMKLSGSVICRVVFGINLKGSKLENLYEEVIQGTMEVVGSFAAADYFPIIGRIIDRITGLHSKCEKIFKAMDAFFDQSIKHHLEDESIKDDIIDLLLKMERGEIELGEFQLTRDNTKGILFNILNAGIDTSAQVMTWVMTYLISNPRVMKKAQAEVREVIKNKDDIIEEDIERLEYLKMVVKETFRVLPLVPLLIPREASKDVKIGGYDIPKKTWIHVNIWAIHRNPN…
AtCYP71B12	AT5G25130	CYP71B12	Arabidopsis thaliana	1479	MSLWYIIVAFVFFSSMIIVRIIRKTKKNLPPGPPRLPIIGNLHQLGSKPHRSMFKLSETYGPLMSLKFGSVSTVVASTPETVKEVLKTFDVECCSRPNMTYPARVTYNLKDLCFSPYSKYWREVRKMTVVELYTAKRVQSFQHTRKEEVAALVDFIKQAASLEKPVNLNKKLMKLSGSVICRVAFGINLQGSKLENTYEEVIQGTVELVGSFAAADYFPVVGRIIDRITGLHSKCEKLFKAMDAFFDQSIKHHLEDEIIKDDIIDLLLKMERGETTLGEFQLTRDHTKGILANILNAGIDTSAQVMTWVMTYLISNPRVLKKAQAEVREVIKHKDDIIEEDIERLQYLKMVIKETFRINPLVPLLIPREASKDVKIGGYNIPKKTWIHVNIWAIHRNPN…
AtCYP71B13	AT5G25140	CYP71B13	Arabidopsis thaliana	1479	MSLWYIIVVFVFFASIFIAKNTRKTKKNLPPGPPRLPIIGNLHQLGSKPHRSMFKLSEKYGPLVYLKLGKVPSVVASTPETVKDVLKTFDKDCCSRAFLTYPARISYNLKDLAFAPYSKYWKAVRKMTVVELYTAKRVKSFRNIREEEVASFVEFIKHSASLEEIVNLNQTLVKLSGSVICRVGFGINLEGSKLENTYEEVIHGTMEVLGSFAASDYFPVIGGIIDRITGLHNKCEKVFKGTDSFFDHCIKHHLEDGGSKDDIVDLLLKVERGEIGLGEFQFTRNHTKGILLDILLAGVDTSGHTITWVMTHLIKNPRVMKKAQAEVREVIKNKDNITEEDIEGLEYLKMVVKETLRINPLVPLLTPREASKDVKIGGYNIPKKTWIHVNIWAIHRNPN…
AtCYP71B14	AT5G25180	CYP71B14	Arabidopsis thaliana	1479	MIWWFIVGASFFFAFILIAKDTRTTKKNLPPGPPRLPIIGNLHQLGSKPQRSLFKLSEKYGSLMSLKFGNVSAVVASTPETVKDVLKTFDAECCSRPYMTYPARVTYNFNDLAFSPYSKYWREVRKMTVIELYTAKRVKSFQNVRQEEVASFVDFIKQHASLEKTVNMKQKLVKLSGSVICKVGFGISLEWSKLANTYEEVIQGTMEVVGRFAAADYFPIIGRIIDRITGLHSKCEKVFKEMDSFFDQSIKHHLEDTNIKDDIIGLLLKMEKGETGLGEFQLTRNHTKGILLNVLIAGVDTSGHTVTWVMTHLIKNPRVMKKAQAEVREVIKNKDDITEEDIERLEYLKMVIKETLRINPLVPLLIPREASKYIKIGGYDIPKKTWIYVNIWAVQRNPN…
AtCYP71B15	AT3G26830	CYP71B15	Arabidopsis thaliana	1473	MSVFLCFLVLLPLILIFLNVLKPSKYKLPPGPKKLPIIGNLHQRRTLHPRNRRNLAEMYGPVALLQYGFVPVVAISSKEAAEEVLKINDLECCSRPEAAGMRATFYNFKDIGMAPFGDEWSLMRKLSVVELFSVKKLQSFKYIIEEENNLCVKKLSEFATRQSPVNLERAIFTLVGNIVCRIGYGINLYECDFFEADRVVDLVLKAEAVIRETVFSDFFPGRIGRFIDCISGQNRRLKNNFSVVDTFFQNVLNEHLKPGRESSTIVDLMIDMKKKQENDGDALKFTTDHLKGMISDIFVAGIGGVAGITLWGMTELIRNPRVMKKVQDEIRTTLGDKKERIKEEDLNQLHYFKLVVKETLRLHPTTPLLLPRQTMSHIKIQGYDVPAKTQILVNVYAMG…
AtCYP71B16	AT3G26150	CYP71B16	Arabidopsis thaliana	1509	MAISLLCLFLITLVSLIFVVKKIKHSKWDLPPSPPTFPVIGNLHQVGELPHRSFQRLAERTGHVMLLHFGFVPVTVISSREAAEEVLRTHDLKCCTRPKLVGSRLISRGFKDISFTPYGEEWRERRKFLVRELFCFKKVQYFGYIVEEECNLLVKKLTESAVGRPPVDLSKSLFWLAASILFRIAFGQSFHDNKFIDEDKIDELIFETETAQASFTCSDFFPIAGLGWLADWISGKHRWLNNVFFKLDALFQRVIDDHSDPGRWKDHKDIVDVMLDVMHKQGKDDSLRLTIDHIKGFLTNIIIAGIDTGALTMIWAMTELARNPELMKNVQGEIRDSFGNNKERITKEDLNKVPFLNMVIKETFRLHPVAPLLLPRETMTHIKVQGYDIPPKRRILVNT…
AtCYP71B17	AT3G26160	CYP71B17	Arabidopsis thaliana	1509	MAISLLCLFLITFVSLTIVGCKIKRSIWNLPPSPPKLPVIGNLHQVGELPHRSFRRLAERTGHVMLLHLGFVPVTVISSREAAEEVLRTHDLDCCSRPNLVGSRLISRGFKDLNFTPYGEEWKERRRFLVGELFCSKKLQSFIYIKEVECNFLVKKLSESAVDQSPVDLSKTLFWLAASILFRVAFGQSFHESEFTDTDKIDELVFETETAQGSFTCSDFFPIAGLGWLVDWISGQHKRLNDVFLKLDALLQHVIDDHSNPGRSKDHKDIVDVMLDVMHKQGKDDSLRLTIDHIKGLLTNIIIAGIDTGALTMIWTMTELARNPEIMKKVQGEIRDRLGNNRERITKEDLDKVPFLNLVIKETFRLHPVAPLLLPRETMAHVKVQGYDIPPKRRILVNA…
AtCYP71B18	AT3G26165	CYP71B18	Arabidopsis thaliana	1446	MAISLLCLFLIAFASLIFLGKKIKRSKWNFPPSPPKFPVIGNLHQLGELPHRSLQRLAEKTGDVMLIHLGFVPVTVISSKEAAEEVLRTHDLNCCSRPNLVGTRLLSRGFKDVGFTPYGEEWKERRKFLVREFFSLKKVQSFGYIREEECNFLVKKLLESAVDQSPVDLSKTLFWLTASVMFRVAFGQSFHESEFIDKDKVDELVFEAETAQASFTCSDFFPIAGLGWLVDCISGQHKRLKDVFFKLDALFQMLDVMQKQRKDDSLKLTINNIKGILTNIFLGGIDTGALTMIWAMTELARNPEVMKKVQGEIRDRLGRNKERITEEDINKVPYLNLVIKETFRLHHPVPLLLPRETMAHIKVQGYDIPPKRRILVNAWAIGRDPKLWTNPEEFNPERF…
AtCYP71B19	AT3G26170	CYP71B19	Arabidopsis thaliana	1509	MAISFLCVFLITFVSLIFFAKKIKRSKWNLPPSPPKFPVIGNLHQIGELPHRSLQHLAERYGPVMLLHFGFVPITVVSSREAAEEVLRTHDLDCCSRPKLVGTRLLSRDFKDIGFTPYGNEWKARRKFALRELFCLKKVQSFRHIREEECNFLVKQLSESAVDRSPVDLSKSLFWLTASILFRVALGQNFHESDFIDKEKIEELVFEAETALASFTCSDFFPVAGLGWLVDWFSGQHKRLNDVFYKLDALFQHVIDDHLNPGRSKEHEDIIDSMLDVIHKQGEDSSLELTIDHIKGFLANIFLAGIDTGAITMIWAVTELVKNPKLIKKVQGDIREQLGSNKERITEEDIEKVPYLKMVIKETFRLHPAAPLILPRETMAHIKVQGYDIPPKRRILVNV…
AtCYP71B2	AT1G13080	CYP71B2	Arabidopsis thaliana	1509	MTILLCFFLVSLLTIVSSIFLKQNKTSKFNLPPSPSSLPIIGNLHHLAGLPHRCFHKLSIKYGPLVFLRLGSVPVVVISSSEAAEAVLKTNDLECCSRPKTVGSGKLSYGFKDITFAPYGEYWREVRKLAVIELFSSKKVQSFRYIREEEVDFVVKKVSESALKQSPVDLSKTFFSLTASIICRVALGQNFNESGFVIDQDRIEELVTESAEALGTFTFSDFFPGGLGRFVDWLFQRHKKINKVFKELDAFYQHVIDDHLKPEGRKNQDIVTLILDMIDKQEDSDSFKLNMDNLKAIVMDVFLAGIDTSAVTMIWAMTELIRNPRVMKKAQgSIRTTLGLKKERITeEDLGKVEYLNHILKETFRLHPALPFVVPRETMSHIKIQGYDIPPKTQIQLNV…
AtCYP71B20	AT3G26180	CYP71B20	Arabidopsis thaliana	1509	MAISFLCFCLITLASLIFFAKKIKHLKWNLPPSPPKFPVIGNLHQIGELPHRSLQHLAERYGPVMLLHFGFVPVTVVSSREAAEEVLRTHDLDCCSRPKLVGTRLLSRNFKDVCFTPYGNEWKARRKFALRELFCLKKVQSFRHIREEECNFLVKQLSESAVNRSPVDLSKSLFWLTASIFFRVALGQNFHESNFIDKEKIEELVFEAETALASFTCSDFFPVAGLGWLVDWFSGQHKRLNDVFYKLDALFQHVIDDHLNPGRSKEHEDIIDSMLDAIHKEGKDSSLELIIDHIKGFLANIFLAGIDTGALTMIWAMTELVKNPKLIKKVQGEIREQLGSNKARITEEDIDKVPYLKMVIKETFRLHPAAPLILPRETMAHIKVQGYDIPPKRRILVNV…
AtCYP71B21	AT3G26190	CYP71B21	Arabidopsis thaliana	1500	MSIFLCFLLLLPLFLVFYKRLLPSKGKLPPGPISLPIIGNLHQLGKSLHRSFYKLSQEYGPVMFLRFGVVPVVVFSTKEAAEEVLKTHDLETCTRPKLSATGLFTYNFKDIGFAQYGEDWREMRKLAMLELFSSKKLKAFRYIREEESELLVKKVTESAQTQTLVDLRKALFSYTASIVCRLAFGQNFHECDFVDMDKVEELVLESETNLGSFAFIDFFPAGLGWAIDRISGQHSRLHKAFARLSNFFQHVIDDHLKPWQSEDHSDIVGVMLDMINKESKVGSFKVTYDHLKGVMSDVFLAGVNAGAITMIWALTELTRHPRVMKKLQQEIRELLGDNKEKITEQDLEKVHYLKLVIQETFRLHPPAPLLLPRETMSDVKIQGYNIPKNTMIEINTYAI…
AtCYP71B22	AT3G26200	CYP71B22	Arabidopsis thaliana	1503	MSISLYFLLLLPLFLIFFKKLSPSKGKLPPGPLGLPIIGNLHQLGKSLHRSFHKLSQNYGPVMFLHFGVVPVVVVSTREAAEEVLKTHDLETCTRPKLTATKLFSYNYKDIGFAQYGDDWREMRKLAMLELFSSKKLKAFRYIREEESEVLVNKLSKSAETRTMVDLRKALFSYTASIVCRLAFGQNFHECDFVDMDKVEDLVLESETNLGSFAFTDFFPAGLGWVIDRISGQHSELHKAFARLSNFFQHVIDDHLKPGQSQDHSDIIGVMLDMINKESKVGSFQVTYDHLKGVMSDVFLAGVNAGAITMIWAMTELARHPRVMKKLQQEIREILGDNKEKITEQDLEKVHYLKLVIEETFRLHPPAPLLLPRETMSDLKIQGYNIPKNTMIEINTYSI…
AtCYP71B23	AT3G26210	CYP71B23	Arabidopsis thaliana	1506	MSIFLCFLLLLLLLLVTIIFTRKSQSSKLKLPPGPPKLPIIGNLHYLNGLPHKCLLNLWKIHGPVMQLQLGYVPLVVISSNQAAEEVLKTHDLDCCSRPETIASKTISYNFKDIGFAPYGEEWRALRKLAVIELFSLKKFNSFRYIREEENDLLVKKLSEASEKQSPVNLKKALFTLSASIVCRLAFGQNLHESEFIDEDSMEDLASRSEKIQAKFAFSNFFPGGWILDKITGQSKSLNEIFADLDGFFNQVLDDHLKPGRKVLETPDVVDVMIDMMNKQSQDGSFKLTTDHIKGIISDIFLAGVNTSATTILWAMTELIRNPRVMKKVQDEVRTVLGEKRDRITEQDLNQLNYFKLVIKETFRLHPAAPLLLPREAMAKIKIQGYDIPEKTQIMVNVY…
AtCYP71B24	AT3G26230	CYP71B24	Arabidopsis thaliana	1497	MSILLYFIALLSLIIIKKIKDSNRNLPPSPLKLPVIGNLYQLRGLFHKCLHDLSKKHGPVLLLRLGFLDMVVISSTEAAEEALKVHDLECCTRPITNVTSKLWRDGQDIGLAPYGESLRELRKLSFLKFFSTTKVRSFRYIREEENDLMVKKLKEAALKKSSVDLSQTLFGLVGSIIFRSAFGQRFDEGNHVNAEKIEDLMFEVQKLGALSNSDLFPGGLGWFVDFVSGHNKKLHKVFVEVDTLLNHIIDDHLKNSIEEITHDRPDIIDSLLDMIRKQEQGDSFKLTIDNLKGIIQDIYLAGVDTSAITMIWAMAELVKNPRVMKKVQDEIRTCIGIKQNEKIEEDDVDKLQYLKLVVKETLRLHPAAPLLLPRETMSQIKIQGYNIPSKTILLVNVWS…
AtCYP71B25	AT3G26270	CYP71B25	Arabidopsis thaliana	1506	MAILQSFLLLLSLPFLFTLIYTKKMKESKRNLPPGPAKLPIVGNLHQLQGMVHRCLHELSKKHGPVMHLQLGFVPLVLISSSEAAEEALKTHDIECCTRPNTNAARVFSRNNKNIGLGAYSDEWRELRKVAVREYFSVKKVQSFRYVREEENHLMVKKLRDLALKQSPVDLSKTLFCLAASTVFRPVFGQSFSDNKHFSEEKIEELVFEAQKSLTFKFSDLFPIPGLGWFIGFVSGQHKGLHKVFIEVDNFLNHMIDDHQKQNQPQDRSDIVGSLLDMIHNQEQDKSFKLTIDHLKGITQDIFLAGIDTSAITMIWAMAELVNNPRVMKKVQDEIRSCIGIKKERIEEEDVGKLQYLKLVIKETLRLHPAAPLLLPRETMADIKIQGYDIPRKTLLLVS…
AtCYP71B26	AT3G26290	CYP71B26	Arabidopsis thaliana	1494	MDSIWILSLLFFIIFLLLAAFKRKNHGKHRRIPSPPGFPIIGNLHQLGELQHQSLWKLSKKYGPVMLLKLGKVPTLILSSSETAKQALRDYDLHCCSRPSLAELSYNNLDMSSSPYNEYWKELRKLCSQELFSANKIQSIQPIKDEEVKKVIDSIAESSSLKNPVNLSKTFLALTTSVVCKAAFGVSFEGSVLNSDRFNKLVRDTFEMLGSFSASDFIPYVGWIIDKFNGLQGWRKKSFRDLDAFYEQIFDLHKEEKEVGSEDLVDVLLRLEKEEIVVGNGKLTRNHIKAILMNILLGGIDTSAITMTWAMAELAKNPRVMKKVQAEIRNQIKNKERISFDDTDKLEYLKMVIKETWRLHPPTPLLLPRDVITEFEINGYTIPAKTRLHVNVWAIGRDP…
AtCYP71B27	AT1G13070	CYP71B27	Arabidopsis thaliana	1512	MAILFCFFLVSLVTLVSSIFFKQIKNTKFNLPPSPPSLPIIGNLHHLTGLPHRCYHKLSIKYGPVILLHLGFVPVVVISLSEAAEAVLKTHDLECCSRPKTVGTGKLSYGFKDISFVPYSEYWREMRKLAVTELFSLKKVQSYRYIRGEEIEFMVKKLSESALKQSPVDLGSTFFSLTASIIFRVALGRNFHESGSIIDQEGIEELVTAATTAIGSFTFSDFFPSGLGRFLDCLFRTQTNINKVSEKLDAFYQHVIDdHLKPSTLDSSGDIVALMLDMIKKKGHKDDFKLNVDNIKAVLMNIFLAGIDTGAITMIWAMTELVKKPLVMKRAQENIRGVLGLKRDRItEEDLCKFDCLKHIVKETLRLHPPVPFLVPRETISHIKIQGYDIPPKTQIQVN…
AtCYP71B28	AT1G13090	CYP71B28	Arabidopsis thaliana	1473	MSVFLCFLCLLPLILIFLKNLKPSKWKLPPGPKKLPIIGNLHQRRELHPRNSRNLSEKYGPIVFLRYGFVPVVVISSKEAAEEVLKTHDLECCSRPETVGTRAISYNFKDIGFAPYGEDWRTMRKLSVVELFSSKKLQSFRYIREEENDLCVKKLSDLASRRSLVNLEKTLFTLVGSIVCRIGFGINLRECEFVDEDSIDDLVHKSEDVIRNSIFSDFFPGLMGRLIEWIFSERKRLNRLYSEVDTFFQNILDDHLKPGRESSDIIDVMIDMMKKQEKEGDSFKFTTDHLKGMISDIFLAGVGTSSTTLIWAMTELIRNPRVMKKVQDEIRTTLGDKKERITEEDLNQLHYFKLMVKEIFRLHPAAPLLLPRETLSHVKIQGYDIPAKTQIMINAYAIA…
AtCYP71B29	AT1G13100	CYP71B29	Arabidopsis thaliana	1473	MAIILCFLILLPLILIFLKKLKHSKWKLPPGPPKLPFIGNLHQLQELPPRNLNHKYGPVILLRFGFVPLVVISSKEAAEEVLKIHDLECCSRPETAGTRKISYNFKDIGFAPYGEEWKAMRKLSVVELFTAKKHQYFRSIREEENDLLVKKLTELALTRSPVNLKKTLFTLVGSIVCRIGFGFNLHECEFIDENSISDLVDKSEILEMTSMFSDFFPGGIGRFIDWISGQNKRFDNVFSDLDTFFQNILDYHLKPGRKVADSSDIIDVVINMIKKQEKDGDSFKLTTDHLKGMISDIFLAGVSTSASTLIWAITELVRNRKVMKKVQEEIRTTLGDKKERITEQDLTNLHYFKLVVKEIFRLHPAVPFLLPRETLSHVKIQGYDIPAKTQIMINVYAIA…
AtCYP71B3	AT3G26220	CYP71B3	Arabidopsis thaliana	1503	MSILLYFFFLPVILSLIFMKKFKDSKRNLPPSPPKLPIIGNLHQLRGLFHRCLHDLSKKHGPVLLLRLGFIDMVVISSKEAAEEVLKVHDLECCTRPKTNASSKFSRDGKDIAFAPYGEVSRELRKLSLINFFSTQKVRSFRYIREEENDLMVKKLKESAKKKNTVDLSQTLFYLVGSIIFRATFGQRLDQNKHVNKEKIEELMFEVQKVGSLSSSDIFPAGVGWFMDFVSGRHKTLHKVFVEVDTLLNHVIDGHLKNPEDKTNQDRPDIIDSILETIYKQEQDESFKLTIDHLKGIIQNIYLAGVDTSAITMIWAMAELVKNPRVMKKAQEEIRTCIGIKQKERIEEEDVDKLQYLKLVIKETLRLHPPAPLLLPRETMADIKIQGYDIPRKTILLVN…
AtCYP71B30P	AT3G53290	CYP71B30P	Arabidopsis thaliana	1314	LFQFSVSMFFYLYLSSSAKEVLKTHDLETCTRPKMVTTGLFSYNFKDIGFTQYGEEWGEMKKLIGLELFSPKTQKSFRYIREEESDLLVKKISKSAQTQTLVDLGKPLFSFTAGIIFRLAFGQNFRKCDFIDRERVEELVVESETNVGTLAFSDFFPTGLGWLIDRLSGQSSRMNKVFSKLTNLFEHVIDDHLKTEQHQDHSNLISAMLNMINKPTNIGSFKITSDHLKGVMSDVFLAGVNAGVITMIWTMTELTRHPRVMKKLQKKIRATLGSNKERITEEDLEKVEYLKMVIEETFRLHPPAPLLLPRLTMSDVTIQGYNIPKNTMIEINTYTIGRDPKCWTNPEEFIPERFSNTSINYKGQHFELLPFGAGRRSCPGMSLGITILELGLLNLLYFF…
AtCYP71B31	AT3G53300	CYP71B31	Arabidopsis thaliana	1497	MSMFLGLLFLFPLFFILFKNLLPPRKKLPPGPTGLPLIGNLHQLGRLLHSSLHKLSLEHGPVMLVRWGVVPMAVFSSNEAAKEVLKTHDLETCNRPKLVANGLFTHGYKDIGFTQYGEEWREMKKFVGLELFSPKKHKSFRYIREEEGDLLVKKISNYAQTQTLVDLRKSLFSYTASIIFREAFGQNFRECDYINMDKLEELVQETETNVCSLAFTDFFPRGLGWLVDRISGQHSRMNIAFSKLTTFFEDVIDELLKTKQLDDHSDLVTAMLDVINRPRKFGSLKITYDHLIAMMSDVVLAGVNAGTVTMIWTMTELTRHPRVMKKLQEEIRATLGPNKERITEEDLEKVEYLNLVIKESFRLHPPAPLLLPRETMSDIEIQGYHIPKNAHVKINTYAI…
AtCYP71B32	AT3G53300	CYP71B32	Arabidopsis thaliana	1500	MSIFLLCILFLFPLFQIIFKKLLPSKSKLPPGPTGLPIIGNLHQLGRSLHSVFHKLSL*YGPVMLLRFGVVPVVVFSSKEAAKEVLKTHDLDTCTRPKLVANGLFSRNFKDIGFTQYGEDWREMKKLVGLELFSPKKHKSFRYIREEEGDLLVKKISNSAQTQTLIDLRKASFSFTAGTIFRLAFGQNFHQCDFMDMDRLEELVLEAETNGCILALTDFLPTGLGWLVDRISGRHSRMNKAFSKLTNLFQHVIHEQLKIGQLQDHSNLVSAMLDMIIRPSKFSSFNITSNHLIAMMSDVVLAGVNAGTITMVWIVTELIRHPRVMRKLQEEIRATLGSNKERIT*EDLQKVEYLNMVIKETFRLHPPSPLLLPRETMSDIEIQGYHIPKNALIRINTYT…
AtCYP71B33	AT3G26295	CYP71B33	Arabidopsis thaliana	1494	MVNILILSLLFLVILLLLTAFKRAKRRQHRPIPSPPGFPIIGNLHQLGELPHQSLWKLSKKYGPVMLLNLGKVPTVILSSSETAKQALRDYDLHCCSRPSLAELSYNNRDISFSPYNDYWKELRKLCTQELFSAKNIHSTQHIKDEEVKKLIVSIAESASLKTPINLNKKCLALTVSIVCRIAFGVSFEGTVLSNDSFNKLIREAFEMLGSFSASDFIPYIGWIIDRFTGLQGRREKSV*DLDAFYEQIIDLHKEEKEVGSEDFVDLLLKLEKEETVVGNNNFTRNNVKAILMDILLAGIETSAGTMAWTMAELAKNPLVMRKVQSEIRNKFENRELISFEDIEQLHYLKTVIKETWRLHPPAPLLLPREVMSEFEINGYTMQPKTQIHVNVWAIGRDP…
AtCYP71B34	AT3G26300	CYP71B34	Arabidopsis thaliana	1494	MTNIWLLSLIFVICILVAVFNHKNRRNYQRTPPSPPGCPIIGNLHQLGELPHQSLWKLSKKYGPVMLLKLGRVPTVIVSSSETAKQALKIHDLHCCSRPGFAELSYNYLDIAFSPYDDYWKEVRKLAVQELFSSKQVHSIQPIKDEEVKKLIDSISESAAQKTPINLNKTLLALTVSVVCRTAFSVNFEGTVLNSERFNNIVREALEMLGSFSASDFIPYVGRIIDLLTGLQGRRERSMRDLDAFYEQMFDLHKQKKEEGSEDFVDLLLRLEKEEAVLGNDKLTRNHIKAILMDVLLAGMDTSAITMTWAMAELAKNPRVMKKVQSEIRSQIKNKERISFDDTDKLEYLKMVIKETWRLHPTTPLLIPREAMSEFEINGYTIPVKTRLHVNVWAIGRDP…
AtCYP71B35	AT3G26310	CYP71B35	Arabidopsis thaliana	1494	MAHIWLLPLIFLVCILLAVFNHKKHPKYRQFPCPPGFPIIGNLHQIGELPHQTLWKLSKKYGPVMHLMLGRVPTVVVSSSDTARQVLRVHDLHCCTRPSLSELSYNYLDIAFSPYDDYWKEVRKLCVQELFSTKQVHSIQPIKDEEVKKMIDSIAESASQKNPVNLNNKCLELTVSVVCRTAFGVSFEGTVLNSDRFNKIVREALEMLGSFSAADFIPYVGWIIDVLTGLQGRRERSKRDLNAFFEQMFDLHKEGKKEGNEDFVDLLLRLEKEEAVLGNDKLTRNHIKAILLDVLLAGIDTSAITMTWAMTELARNPRVMKKVQSEIRTQMGNRSMISFEDMDQLEYLKMVIKETWRLHPTTPLLLPREAMSEFDINGYTIPVKTRLHVNVWAIGRDPD…
AtCYP71B36	AT3G26320	CYP71B36	Arabidopsis thaliana	1491	MATILFLSLLFLSCILLAAFTHKKRQQHQRKPPSPPGFPIIGNLHQLGELPHQSLWRLSKKYGHVMLLKFGSIPTVVVSSSETAKQVLKIHDLHCCSRPSLALSYNYLDIAFSPFDDYWKELRRICVQELFSVKRVQSFQPIKEDEVKKLIDSVSESASQGTPVNLSEKFTSLTVRVTCKATFGVNFQGTVLNSDRFEKLIHDTYLFLGSFSASDYFPNGGWIIDWLTGLHGQRERSVRALDAFYEQMFDLHKQGNKEGVEDFVDLLLRLEKEETVIGYGKLTRNHIKAILMNVLIGGIGTSAITMTWAMTELMRNPRVMKKVQSEIRNQIGKKSMITLDDIDQLHYLKMVINETWRLHPPSPFLIPRQVMSEFELNDYVIPVKTRLYVNVWAIGRDPD…
AtCYP71B37	AT3G26330	CYP71B37	Arabidopsis thaliana	1491	MATIWFLPLLFLSCLLLAALRLKKRRQHQRKPPSPPGFPIIGNLHQLGELPHQSLWSLSKKYGPVMLLKFGSIPTVVVSSSETAKQALKIHDLNCCSRPSLAALSYNYLDIVFSPFNDYWKELRRMCVQELFSPKQVHLIQPIREEEVKKLMNSFSESAAQKTPVNLSEKLASLTVGVICKAAFGVSFQGTVLNSDNFDKLIHDAFLFLGSFSASDYFPNVGWIIDWLTGLQGQRERSVRGLDAFYEQMFDLHKQGNKEGVEDFVDLLLKLEKEETVLGYGKLTRNHIKAVLMNVLLGGIGTSAITMTWAMTELMRNPRVMKKVQSEIRNQIGGKSMICLDDIDQLHYLKMVINETWRLHPPAPLLVPREVMSEFEINGYTIPAKTRLYVNVWGIGRDP…
AtCYP71B38	AT3G44250	CYP71B38	Arabidopsis thaliana	1503	MSIFLCFLLLLPLSLILFKKLLPSKGKLPPGPIGLPIIGNLHQLGKLLYKSFHKISQEYGPVVLLRLGVVPVIVVSSKEGAEEVLKTHDLETCTRPKTAATGLFTYNFKDIGFAPFGDDWREMRKITTLELFSVKKLKSFRYIREEESELLVKKISKSVDETQNSSVDLRKVLFSFTASIICRLAFGQNFHQCDFVDMEKVEELVLESEANLGTFAFADFFPGGWLIDRISGQHSRVNKAFYKLTNFYKHVIDDHLKTGQPQDHSDIVSVMLDMINKPTKADSFKVTYDHLKGVMSDIFLAGVNGGANTMIWTLTELSRHPRVMKKLQEEIRAMLGPNKERITEEDLEKVEYLKLVMVETFRLHPPAPLLLPRLTMSDIKIQGYNIPKNTMIQINTYAI…
AtCYP71B4	AT3G26280	CYP71B4	Arabidopsis thaliana	1515	MVSLLSFFLLLLVPIFFLLIFTKKIKESKQNLPPGPAKLPIIGNLHQLQGLLHKCLHDLSKKHGPVMHLRLGFAPMVVISSSEAAEEALKTHDLECCSRPITMASRVFSRNGKDIGFGVYGDEWRELRKLSVREFFSVKKVQSFKYIREEENDLMIKKLKELASKQSPVDLSKILFGLTASIIFRTAFGQSFFDNKHVDQESIKELMFESLSNMTFRFSDFFPTAGLKWFIGFVSGQHKRLYNVFNRVDTFFNHIVDDHHSKKATQDRPDMVDAILDMIDNEQQYASFKLTVDHLKGVLSNIYHAGIDTSAITLIWAMAELVRNPRVMKKAQDEIRTCIGIKQEGRIMEEDLDKLQYLKLVVKETLRLHPAAPLLLPRETMADIKIQGYDIPQKRALLV…
AtCYP71B5	AT3G53280	CYP71B5	Arabidopsis thaliana	1497	MSIFLCFLLLLPLSLIFLKKLLPSKGKLPPGPKGLPIIGNLHQFGRFLHKSLHKISQEYGPVMLLHFGVVPVIIVSSKEGAEEVLKTHDLETCSRPKTVGSGLFTYNFKDIGFAPYGENWREMRKIAVSELFSQKKLKSFRYIREDESQLLVRKVSKSALETPTSSVNLRKVIFTFAASIICRLSFGQNFCDFVDMETVEELVLESETNLGSLAFADFLPAGWIIDRISGQHSTVMKAFSKLTNFFELVIDDHLKSGKIEDHSDIISVMLDMINKPTEVGSYKVTDDHLKGLMSDVFLAGVNAGSITMIWTMTELSRHPRVMRKLQEEIRAALGPNKEKITEEDLEKVEYLKMVIEEAFRLHPPAPLLLPRLTMSDINIQGYSIPKNTMIQINTYTIGR…
AtCYP71B6	AT2G24180	CYP71B6	Arabidopsis thaliana	1512	MSLFSFPISTELLPWLLLLLIPPLLIFFLLRSPKNLPPGPPRLPILGNIHQLGSLPHRSLRDLSLKYGPVITVYLGSVRTVVVHSPETAEEVLKLHDSECCTRPKLSITKSFFYDGLGLGFTKWGDYYRDVRKLCVLELFSVKRANSFRNIREEELSRLVNSFSDSASSGSSVDLTANLAKFVASFTCRMAFGLSFQGSGMDNETFLELFTEANRVIGKFAAADIFPGFGWILDRISGLDSSRRKSFQDLDTFYQKAIVDHREKKKTEDREDLIDVLLKLQSQETKLGSSRITDTHIRAIIMDLFVAGVDTSVITLDWTMAELSRHPRVMKKVQAEIREHVGDKGIVTYDDLEALVYMKMVIKETWRLHAPSPILIPREAMTNFKIKGYDIYPGTRIHV…
AtCYP71B7	AT1G13110	CYP71B7	Arabidopsis thaliana	1515	MSILLCFLCLLPVFLVSLSILSKRLKPSKWKLPPGPKTLPIIGNLHNLTGLPHTCFRNLSQKFGPVMLLHFGFVPVVVISSKEGAEEALKTQDLECCSRPETVATRMISYNFKDIGFAPYGEEWKALRKLVVMELLNTKKFQSFRYIREEENDLLIKKLTESALKKSPVNLKKTLFTLVASIVCRLAFGVNIHKCEFVDEDNVADLVNKFEMLVAGVAFTDFFPGVGWLVDRISGQNKTLNNVFSELDTFFQNVLDDHIKPGRQVSENPDVVDVMLDLMKKQEKDGESFKLTTDHLKGIISDIFLAGVNTSAVTLNWAMAELIRNPRVMKKVQDEIRTTLGDKKQRITEQDLSQVHYFKLVVKEIFRLHPAAPLLLPRETMSHVKIQGYDIPVKTQMMI…
AtCYP71B8	AT5G35715	CYP71B8	Arabidopsis thaliana	1521	MIKSILLCFFFLFPLLLTLFKKLLPSKWKLPPGPTGLPIIGNLHQAWKLLHSSFHKLSLEHGPVMLLRFGVVPMVVISSKEAAKQVLKSRDLETCSRPKLVANGLFTRNFKDIAFAQYGEDWREMKKLVGLELFNPKKHKFFRYIREEEGDLLVKKLSKSSQTQTLVDLRKAFFSFTAGIIFRVSFGQNFRECDFIDMDRLEELVQESETNVFSFAFTDFFPTGLGWLVDRISGQHSRIEKAFSKLTKFFQHVIDEELKIGQSQDHSNLVSSMLDMINRSTEYGSFKITSDHLIAMMTDIVLGGVNAGTITMIWTMTELTRHPRVMKKLREEIRATLGPNKERITEEDLEKVEYLKLVIKETFRLHPPGPFLLPRQVMSDIEIQGYHIPKNAHIKISTY…
AtCYP71B9	AT2G02580	CYP71B9	Arabidopsis thaliana	1494	MATIWFLSLLFLCCILLAAFKHKKRRTNQQQPPSPPGFPIIGNLHQLGELPHQSLWSLSKTYGPVMLLKLGSVPTVVVSSSETAKQVLKINDLHCCSRPSLAELSYNYLDIAFSPFDDYWKELRRICVQELFSAKRVHSIQPIKEEEVRKLIVSATESASQKSPVNLSEKFLDLTVSVICKAAFSLDFHTSVLNNDGFDKLIHDAFLFLGSFSASNFFPNGGWIIDWLTGLQRRREKSVKDLDVFYQQMFDLHKQENKQGVEDFVDLLLKLEKEETVLGYGKLTRNHVKAILMNVLLGAINTSAMTMTWAMAELIRNPRVMKKVQSEIRNQMINKSVITLDDIDHLPYLKMVIKETWRLHPPVPLLLPREVMSEFEINGYKIQPKTLLYVNVWAIGRDP…
AtCYP720	AT1G73340	CYP720	Arabidopsis thaliana	1482	MAESAGESYRLLSVSSSTTFLAFIIIFLLAGIARRKRRAPHRLPPGSRGWPLIGDTFAWLNAVAGSHPSSFVEKQIKRYGRIFSCSLFGKWAVVSADPDFNRFIMQNEGKLFQSSYPKSFRDLVGKDGVITVHGDQQRRLHSIASSMMRHDQLKTHFLEVIPVVMLQTLSNFKDGEVVLLQDICRKVSIHLMVNQLLGVSSESEVDEMSQLFSDFVDGCLSVPIDLPGFTYNKAMKVSFKHLSQLLIQARKEIIRKINKTIEKRLQNKAASDTAGNGVLGRLLEEESLPNESMADFIINLLFAGNETTSKTMLFAVYFLTHCPKAMTQLQEEHDRLAGGMLTWQDYKTMDFTQCVIDETLRLGGIAIWLMREAKEDVSYQDYVIPKGCFVVPFLSAVHL…
AtCYP721	AT1G75130	CYP721	Arabidopsis thaliana	1518	MAVFFILVLVFFFLVFRFIYSNIWVPWRIQSHFKKQSVTGPSYRIFSGNSGEVSRLTAEAKSKPIPSGRNPHEFVHRVAPHYHEWSRVYGKTFLYWFGSKPVVATSDPRLIREALTTGGSFDRIGHNPLSKLLYAQGLPGLRGDQWAFHRRIAKQAFTMEKLKRWVPQMVTSTMMLMEKWEDMRNGGEEIELEVHKEMHNLSAEMLSRTAFGNSVEEGKGIFELQERMMRLFYLVRWSVYIPGFRFFPSKTNREIWRIEKQIRVSILKLIENNKTAVEKSGTLLQAFMSPYTNQNGQEEKLGIEEVTDECKTFYFAAKETTANLMTFVLVLLAMNQEWQNIAREEVICVLGQTGLPTLDILQDLKTLSMIINETLRLYPPAMTLNRDTLKRAKLGDLDI…
AtCYP722A1	AT1G19630	CYP722A1	Arabidopsis thaliana	1431	MEHLCLCLVLCAAMLTLGKFLKIMFQDRKKSTAGVPPGSDGFPVIGETLQFMLSVNSGKGFYEFVRSRRRYGSCFRTSLFGETHVFLSTTESARLVLNNDSGMFTKRYIKSIGELVGDRSLLCAPQHHHKILRSRLINLFSKRSTALMVRHFDELVVDALGGWEHRGTVVLLTDLLQITFKAMCKMLVSLEKEEELGSMQRDVGFVCEAMLAFPLNLPWTRFHKVMQARGRVMEMLEKIIRERRNEINSHNNHHEDFLQQLLAVDNDTPQLTDAEIKDNILTMIISGQDTTASALTWMVKYLGENQKVLDILIEEQSQITKKASNKPFLELEDLSEMPYASKMVKESLRMASVVPWFPRLVLQDCEMEGYKIKKGWNINIDARSIHLDPTVYSEPHKFN…
AtCYP724A1	AT5G14400	CYP724A1	Arabidopsis thaliana	1419	MLVLSIFLSLGLFFLSILILYISISKKNETNDHHSSLTGSMGWPFIGETISFFKPHRSDSIGTFLQQRVSRYGKVFKSNICGGKAVVSCDQELNMFILQNEGKLFTSDYPKAMHDILGKYSLLLATGEIHRKLKNVIISFINLTKSKPDFLHCAENLSISILKSWKNCREVEFHKEVKIFTLSVMVNQLLSIKPEDPARLYVLQDFLSYMKGFISLPIPLPGTGYTNAIKVRSNRNIHQNAIIEDMNNAIREEDFLDSIISNEDLNYEEKVSIVLDILLGGFETSATTLSLVVYFLAKSPNLLHKLKEEHAAIRAKKGDGELLNWEDYQKMEFTQCVISEALRCGNIVKTVHRKATHDIKFNEYVIPKGWKVFPIFTAVHLDPSLHENPFEFNPMRWTD…
AtCYP72A10	AT3G14640	CYP72A10	Arabidopsis thaliana	1545	MEISVACVTVSVVVVVVSWWVWRTLQWVWFKPKMLESYLRRQGLAGTPYTPLIGDLKRNVNMLTEATSKPIKLTEDITPRVLPHPFQMLKTHGRTFFTWLGPKPTITIMDPELIKEVFNKVYDYPKAQTFLLGRLIATGIINYDGDKWAKHRRIINPAFHIEKIKNMVPAFHQSCSDVVGEWSKLVSDKGSSSCEVDVWPWLVSMTGDVISRTAFGSSYKEGQRIFELQAELVHLILQAFWKVYIPGYRYLPTKSNRRMKAAAREIQVILKGIVNKRLRAREAGKAAPNDDLLGILLESNLGQAKGNGMSTEDVMEECKLFYFAGQETTSVLLVWAMVLLSHHQDWQARAREEVKQVFGDKEPDTECLSQLKVMTMILYEVLRLYPPVTHLTRAIDKEM…
AtCYP72A11	AT3G14650	CYP72A11	Arabidopsis thaliana	1539	MEISVASVTVSVAVVVVSWWVWRTLQWVWFKPKMLESYLRRQGLAGTPYTPLVGDLKKNFSMRAEARSKPINLTDDITPRIVPYPLQMLKTHGRTFFTWFGAIPTITIMDPEQITEVLNKVYDFQKAHTFPLGRLIATGVLSYDGDKWAKHRRIINPAFHLEKIKNMVPAFHQSCSEIVCKWDKLVSDKESSCEVDVWPGLVSMTADVISRTAFGSSCVEGQRIFELQAELAQLIIQTVRKAFIPGYSYLPTKGNRRMKAKAREIQVILRGIVNKRLRAREAGEAPNDDLLGILLESNLGQTKGNGMSTEDLMEECKLFYFVGQETTSVLLVWTMVLLSQHQDWQARAREEVKQVFGDKEPDAEGLNQLKVMTMILYEVLRLYPPIPQLSRAIHKEMEL…
AtCYP72A13	AT3G14660	CYP72A13	Arabidopsis thaliana	1539	MEISVASVTVSVAVVVVSWWVWRTLQRVWLKPKMLESYLRRQGLAGTPYTPLVGDLKRNFSMLAEARSKPINLTDDITPRIVPYPLQMLKTHGRTFFTWFGPIPTITIMDPEQIKEVFNKVYDFQKAHTFPLGRLIAAGLVSYDGDKWTKHRRIINPAFHLEKIKNMVPAFHQSCSEIVGEWDKLVTDKQSSCEVDIWPWLVSMTADVISRTAFGSSYKEGQRIFELQAELAQLIIQAFRKAIIPGYRYFPTKGNRRMKAAAREIKFILRGIVNKRLRAREAGEAPSDDLLGILLESNLGQTKGNGMSTEELMEECKLFYFAGQETTTVLLVWTMVLLSQHQDWQARAREEVKQVFGDKEPDAEGLNQLKVMTMILYEVLRLYPPVVQLTRAIHKEMQL…
AtCYP72A14	AT3G14680	CYP72A14	Arabidopsis thaliana	1539	MEISVSSVTFSLAVVVVSWWVWRTLKWVWFTPKMLERSLRRQGLSGTSYTPLIGDFKKMISMFIEATSKPIKPTDDITPRVMPHPLQMLKTHGRTNLTWFGPIPTITIMDPEQIKEVFNKVYDFQKAHTFPLSKILGTGLVSYDGDKWAQHRRIINPAFHLEKIKNMVHVFHESCSELVGEWDKLVSDKGSSCEVDVWPGLTSMTADVISRTAFGSSYREGHRIFELQAELAQLVMQAFQKFFIPGYSYLPTKGNRRMKTAAREIQDILRGIINKRERARESGEAPSEDLLGILLESNLGQTEGNGMSTEDMMEECKLFYLAGQETTSVLLVWTMVLLSQHQDWQARAREEVKQVFGDKQPDTEGLNQLKVMTMILYEVLRLYPPVVQLTRAIHKEMKL…
AtCYP72A15	AT3G14690	CYP72A15	Arabidopsis thaliana	1539	MEISVASVTISVVLAVVSWWIWRTLQWVWFKPKMLEHYLRRQGLAGTPYTPLVGDLKKNFTMLSEARSKPLKLTDDISPRVVPYPLQMFKTYGRTYFTWFGPIPTITIMDPEQIKEVFNKVYDFQKPHTFPLATIIAKGLANYDGDKWAKHRRIINPAFHIEKIKNMVPAFHQSCREVVGEWDQLVSDKGSSCEVDVWPGLVSMTADVISRTAFGSSYKEGQRIFELQAELAQLIIQAFRKAFIPGYSYLPTKSNRRMKAAAREIQVILRGIVNKRLRAREAGEAPSDDLLGILLESNLRQTEGNGMSTEDLMEECKLFYFAGQETTSVLLVWTMVLLSQHQDWQARAREEVKQVFGDKEPDAEGLNQLKQMTMILYEVLRLYPPVTQLTRAIHKELKL…
AtCYP72A7	AT3G14610	CYP72A7	Arabidopsis thaliana	1539	MSFSVVAALPVLVAVVVLWTWRIVKWVWIKPKMLESSLKRQGLTGTPYTPLVGDIKRNVDMMMEARSKPINVTDDITPRLLPLALKMLNSHGKTFFIWIGPLPTIVITNPEQIKEVFNKVNDFEKASTFPLIRLLAGGLASYKGDKWASHRRIINPAFHLEKIKNMIPAFYHCCSEVVCQWEKLFTDKESPLEVDVWPWLVNMTADVISHTAFGSSYKEGQRIFQLQGELAELIAQAFKKSYIPGSRFYPTKSNRRMKAIDREVDVILRGIVSKREKAREAGEPANDDLLGILLESNSEESQGNGMSVEDVMKECKLFYFAGQETTSVLLVWTMVLLSHHQDWQARAREEVMQVLGENNKPDMESLNNLKQMTMIFNEVLRLYPPVAQLKRVVNKEMKL…
AtCYP72A8	AT3G14620	CYP72A8	Arabidopsis thaliana	1548	MSDTKISAVAVAAAVVVVTTVTVWIWKGLNVAWLRPKKNEAYLKRQGLSGTPFTFLVGDIKREASMVEQEKSRPINLTDDYTHRVMPLIQQTVKDHGKTSYMWMGPIASVIVTKPEHIKDVLNRVYDFPKPPVHPIVELFATGVALYEGEKWSKHRKIINPSFHLEKLKIMIPAFYESCSEMISKWEKLVTEQGSSNEIDVWPYLGDLTSDVISRTAFGSSYEEGKRIFELQEEQGRRVLKALELAFIPGFRFLPTKNNLRMRQINKEVKSRLREIIMKRQRGMDTGEAPKNDLLGILLESNSGDHGMSIEDVVEECRLFHFAGQETTAVLLVWTMIMLSHHQKWQDQAREEILKVIGKNNKPNFDALSRLKTMSMILNEVLRLYPPGILLGRTVEKET…
AtCYP72A9	AT3G14630	CYP72A9	Arabidopsis thaliana	1527	MEIVIASLALVVVLWCIWRILEWVWLKPKMLESYLRRQGLVGTRYTPLVGDVRRSFSMLKEARSKPMKPTDDLISLVMPYSFHMLNTYGKTFFTWSGPIPAITIMNPQLIKEVYNKFYDFEKTHTFPLTSLLTDGLANADGDKWVKHRKIINPAFHFEKIKNMVPTFYKSCIEVMCEWEKLVSDKGSSCELDVWPWIVNMTGDVISRTAFGSSYKEGQRIFILQAELAHLIILALGKNYIPAYXHFPTKNNRRMKTIVKEIQVILRGIISHREKARDAGEAPSDDLLGILLKSNSEQSKGNGLNMEEIMEECKLFYFAGQETTSVLLAWTMVLLSQHQDWQARAREEVMQVFGHNKPDLQGINQLKVMTMIIYEVLRLYPPVIQMNRATHKEIKLGDMT…
AtCYP72C1	AT1G17060	CYP72C1	Arabidopsis thaliana	1560	MLEIITVRKVFLIGFLILILNWVWRAVNWVWLRPKRLEKYLKKQGFSGNSYRILMGDMRESNQMDQVAHSLPLPLDADFLPRMMPFLHHTVLKHGKKCFTWYGPYPNVIVMDPETLREIMSKHELFPKPKIGSHNHVFLSGLLNHEGPKWSKHRSILNPAFRIDNLKSILPAFNSSCKEMLEEWERLASAKGTMELDSWTHCHDLTRNMLARASFGDSYKDGIKIFEIQQEQIDLGLLAIRAVYIPGSKFLPTKFNRRLRETERDMRAMFKAMIETKEEEIKRGRGTDKNSDLLFSMLASNTKTIKEQGPDSGLSLDDLIDDCKAFYLAGQNVTSSLFVWTLVALSQHQDWQNKARDEISQAFGNNEPDFEGLSHLKVVTMILHEVLRLYSPAYFTCRI…
AtCYP734A1	AT2G26710	CYP734A1	Arabidopsis thaliana	1563	MEEESSSWFIPKVLVLSVILSLVIVKGMSLLWWRPRKIEEHFSKQGIRGPPYHFFIGNVKELVGMMLKASSHPMPFSHNILPRVLSFYHHWRKIYGATFLVWFGPTFRLTVADPDLIREIFSKSEFYEKNEAHPLVKQLEGDGLLSLKGEKWAHHRKIISPTFHMENLKLLVPVVLKSVTDMVDKWSDKLSENGEVEVDVYEWFQILTEDVISRTAFGSSYEDGRAVFRLQAQQMLLCAEAFQKVFIPGYRFFPTRGNLKSWKLDKEIRKSLLKLIERRRQNAIDGEGEECKEPAAKDLLGLMIQAKNVTVQDIVEECKSFFFAGKQTTSNLLTWTTILLSMHPEWQAKARDEVLRVCGSRDVPTKDHVVKLKTLSMILNESLRLYPPIVATIRRAKSD…
AtCYP735A1	AT5G38450	CYP735A1	Arabidopsis thaliana	1530	MLLTILKSLLVIFVTTILRVLYDTISCYWLTPRRIKKIMEQQGVTGPKPRPLTGNILEISAMVSQSASKDCDSIHHDIVGRLLPHYVAWSKQYGKRFIVWNGTDPRLCLTETELIKELLMKHNGVSGRSWLQQQGTKNFIGRGLLMANGQDWHHQRHLAAPAFTGERLKGYARHMVECTSKLVERLRKEVGEGANEVEIGEEMHKLTADIISRTKFGSSFEKGKELFNHLTVLQRRCAQATRHLCFPGSRFLPSKYNREIKSLKKEVERLLIEIIQSRRDCAEMGRSSTHGDDLLGLLLNEMDIDLQLIMDECKTFFFAGHETTALLLTWTTMLLADNPTWQEKVREEVREVFGRNGLPSVDQLSKLTSLSKVINESLRLYPPATLLPRMAFEDLKLGD…
AtCYP735A2	AT1G67110	CYP735A2	Arabidopsis thaliana	1536	MVTLVLKYVLVIVMTLILRVLYDSICCYFLTPRRIKKFMERQGITGPKPRLLTGNIIDISKMLSHSASNDCSSIHHNIVPRLLPHYVSWSKQYGKRFIMWNGTEPRLCLTETEMIKELLTKHNPVTGKSWLQQQGTKGFIGRGLLMANGEAWHHQRHMAAPAFTRDRLKGYAKHMVECTKMMAERLRKEVGEEVEIGEEMRRLTADIISRTEFGSSCDKGKELFSLLTVLQRLCAQATRHLCFPGSRFLPSKYNREIKSLKTEVERLLMEIIDSRKDSVEIGRSSSYGDDLLGLLLNQMDSNKNNLNVQMIMDECKTFFFTGHETTSLLLTWTLMLLAHNPTWQDNVRDEVRQVCGQDGVPSVEQLSSLTSLNKVINESLRLYPPATLLPRMAFEDIKL…
AtCYP73A5	AT2G30490	CYP73A5	Arabidopsis thaliana	1518	MDLLLLEKSLIAVFVAVILATVISKLRGKKLKLPPGPIPIPIFGNWLQVGDDLNHRNLVDYAKKFGDLFLLRMGQRNLVVVSSPDLTKEVLLTQGVEFGSRTRNVVFDIFTGKGQDMVFTVYGEHWRKMRRIMTVPFFTNKVVQQNREGWEFEAASVVEDVKKNPDSATKGIVLRKRLQLMMYNNMFRIMFDRRFESEDDPLFLRLKALNGERSRLAQSFEYNYGDFIPILRPFLRGYLKICQDVKDRRIALFKKYFVDERKQIASSKPTGSEGLKCAIDHILEAEQKGEINEDNVLYIVENINVAAIETTLWSIEWGIAELVNHPEIQSKLRNELDTVLGPGVQVTEPDLHKLPYLQAVVKETLRLRMAIPLLVPHMNLHDAKLAGYDIPAESKILVN…
AtCYP74A	AT5G42650	CYP74A	Arabidopsis thaliana	1554	MASISTPFPISLHPKTVRSKPLKFRVLTRPIKASGSETPDLTVATRTGSKDLPIRNIPGNYGLPIVGPIKDRWDYFYDQGAEEFFKSRIRKYNSTVYRVNMPPGAFIAENPQVVALLDGKSFPVLFDVDKVEKKDLFTGTYMPSTELTGGYRILSYLDPSEPKHEKLKNLLFFLLKSSRNRIFPEFQATYSELFDSLEKEAFPLRESGFRRFQRRNRLLFLGSSFLRDESRRYKLKADAPGLITKWVLFNLHPLLSIGLPRVIEEPLIHTFSLPPALVKSDYQRLYEFLRIRGEILVEADKLGISREEATHNLLFATCFNTWGGMKILFPNMVKRIGRAGHQVHNRLAEEIRSVIKSNGGELTMGAIEKMELTKSVVYECLRFEPPVTAQYGRAKKDLV…
AtCYP74B2	AT4G15440	CYP74B2	Arabidopsis thaliana	1455	MAATSPRPPPSTSLTSQQPPSPPSQLPLRTMPGSYGWPLVGPLSDRLDFQGPDKFFRTRAEKYKSTVFRTNIPPTFPFFGNVNPNIVAVLDVKSFSHLFDMDLVDKRDVLIGDFRPSLGFYGGVRVGVYLDTTEPKHAQIKGFAMETLKRSSKVWLQELRSNLNIFWGTIESEISKNGAASYIFPLQRCIFSFLCASLAGVDASVSPDIAENGWKTINTWLALQVIPTAKLGVVPQPLEEILLHTWPYPSLLIAGNYKKLYNFIDENAGDCLRLGQEEFGLTRDEAIQNLLFVLGFNAYGGFSVFLPSLIGRITGDNSGLQERIRTEVRRVCGSGSDLNFKTVNEMELVKSVVYETMRFSPPVPLQFARARKDFQISSHDAVFEVKKGELLCGYQPLVM…
AtCYP75B1	AT5G07990	CYP75B1	Arabidopsis thaliana	1542	MATLFLTILLATVLFLILRIFSHRRNRSHNNRLPPGPNPWPIIGNLPHMGTKPHRTLSAMVTTYGPILHLRLGFVDVVVAASKSVAEQFLKIHDANFASRPPNSGAKHMAYNYQDLVFAPYGHRWRLLRKISSVHLFSAKALEDFKHVRQEEVGTLTRELVRVGTKPVNLGQLVNMCVVNALGREMIGRRLFGADADHKADEFRSMVTEMMALAGVFNIGDFVPSLDWLDLQGVAGKMKRLHKRFDAFLSSILKEHEMNGQDQKHTDMLSTLISLKGTDLDGDGGSLTDTEIKALLLNMFTAGTDTSASTVDWAIAELIRHPDIMVKAQEELDIVVGRDRPVNESDIAQLPYLQAVIKENFRLHPPTPLSLPHIASESCEINGYHIPKGSTLLTNIWAI…
AtCYP76C1	AT2G45560	CYP76C1	Arabidopsis thaliana	1539	MDIISGQALLLLFCFILSCFLIFTTTRSGRISRGATALPPGPPRLPIIGNIHLVGKHPHRSFAELSKTYGPVMSLKLGSLNTVVIASPEAAREVLRTHDQILSARSPTNAVRSINHQDASLVWLPSSSARWRLLRRLSVTQLLSPQRIEATKALRMNKVKELVSFISESSDREESVDISRVAFITTLNIISNILFSVDLGSYNAKASINGVQDTVISVMDAAGTPDAANYFPFLRFLDLQGNVKTFKVCTERLVRVFRGFIDAKIAEKSSQNNPKDVSKNDFVDNLLDYKGDESELSISDIEHLLLDMFTAGTDTSSSTLEWAMTELLKNPKTMAKAQAEIDCVIGQNGIVEESDISKLPYLQAVVKETFRLHTPVPLLIPRKAESDAEILGFMVLKDT…
AtCYP76C2	AT2G45570	CYP76C2	Arabidopsis thaliana	1539	MDIIFEQALFPLFCFVLSFFIIFFTTTRPRSSRKVVPSPPGPPRLPIIGNIHLVGRNPHHSFADLSKTYGPIMSLKFGSLNTVVVTSPEAAREVLRTYDQILSSRTPTNSIRSINHDKVSVVWLPPSSSRWRLLRKLSATQLFSPQRIEATKTLRENKVKELVSFMSESSEREEAVDISRATFITALNIISNILFSVDLGNYDSNKSGVFQDTVIGVMEAVGNPDAANFFPFLGFLDLQGNRKTLKACSERLFKVFRGFIDAKLAEKSLRDTNSKDVRERDFVDVLLDLTEGDEAELNTNDIVHLLLDLFGAGTDTNSSTVEWAMAELLRNPETMVKAQAEIDCVIGQKGVVEESDISALPYLQAVVKETFRLHPAAPLLVPRKAESDVEVLGFMVPKD…
AtCYP76C3	AT2G45580	CYP76C3	Arabidopsis thaliana	1521	MSLPLYFLLTLFFFFFATAKTRRSSSTGTLPPGPPILPLVGNIFQLGFNPHRSLAAFSKTYGPIMSLKLGRLTAVVISSPEAAKEALRTHDHVMSARTFNDALRAFDHHKHSIVWIPPSARWRLKKTITKYLLSPQNLDAIQSLRMRKVEELVSLVNEFRERGEAIDLARASFVTSFNIISNALFSVDLATYDSNSSSYEFHNTVVHLTDIAGIPNVGDYFQYMRFLDLQGTRKKAVLCIEKLFRVFQEFIDARLAKRFSRTEKEPKEASSIDMLDSLLDLTQQNEAELTMNDLKHLLLDVFVAGTDTNSSTMEWAMTELFRSTEKMVKAQSEIRQVIGQNGFVQESDIPSLPYLQAIVKETLRLHPAAPLIPRKSESDVQIMGFLVPKNTQVVVNVWA…
AtCYP76C4	AT2G45550	CYP76C4	Arabidopsis thaliana	1536	MDIISGQALFLLFCFISSCFLISTTARSRRSSGRAATLPPGPPRLPIIGNIHQVGKNPHSSFADLAKIYGPIMSLKFGCLNSVVITSPEAAREVLRTHDQILSGRKSNDSIRCFGHEEVSVIWLPPSSARWRMLRKLSVTLMFSPQRTEATKALRMKKVQELVSFMNESSERKEAVDISRASYTTVLNIISNILFSVDLGSYDSKKSNEFQDTVIGAMEAAGKPDAANYFPFMGFLDLQGNRKAMRGLTERLFRVFRGFMDAKIAEKSLGNYSKDVSNRDFLDSLLILNEGDEAELDNNDIEHLLLDMFTAGTDTSSSTLEWAMAELLRNPKTMVKAQAEMDRVLGQNSVVQESDISGLPYLQAVVKETFRLHPAAPLLVPRKAESDVEVLGFMVPKDT…
AtCYP76C5	AT1G33730	CYP76C5	Arabidopsis thaliana	1533	MDIISGQPLFLIFCFILSCLLFFTTARSRRSPCQLSKSPPGPPRLPIIGNIHLVGKNPHHSFTDLSKTYGPVMSLKLGCLNSVVIASRDAVREVLKTHDQILSGRYISEATKSNNHHEFSVGWIHPSSSRFFRMLRKLSATQLFSPQCIQATKALRMKKVQELVNFLSESCEREEAVDISHVSFVTALNIISNILFSVNLGSYDSKNSSAFQEMVIGYQESIGNPDLANFFPFMRFLDLQGNSKKMRESSGRLLQVFREFYDARIVEKSSRSVEKDVSSKDFLDVLIDLQQGDETEINIDEIEHLLLDMFVAGTDTNSSTVEWAMAELLGNPKTMTKVQDEINHVIGQNGDFQESDISKLPYLKAVVKETFRLHPAAPFLLQRKAETNVEILGFTVLKD…
AtCYP76C6	AT1G33720	CYP76C6	Arabidopsis thaliana	1518	MDIISGQPMFLLFCFILSCFLFFTAARSRRSPTQVLSKSPPGPPRLPIIGNIHLVGKNPHHSFTDLSKTYGPVMSLKLGYLNSVVITSRDAAREVLKAHDQILSGRYITQATKSNNHHEFSVGWIHPSSPRFRXVEEMTFTQLFSPQRIEATKALRMKKVQELVNFLSESSERGEAVDISRASFVTALNIISNILFSVNLGSYDSKNSSAFQEMVIGYMESIGNPDVSNFFPFMRLLDLQGNSKKMKEYSGKLLQVFREFYDARILENSSRIDEKDVSSRDFLDALIDLQQGDESEINIDEIEHLLLDMFLAGTDTNSSTVEWAMTELLGNPKTMTKVQDEINRVIRQNGDVQESHISKLPYLQAVIKETFRLHPAAPFLLPRKAERDVDILGFHVPKD…
AtCYP76C7	AT3G61040	CYP76C7	Arabidopsis thaliana	1497	MDIVAIVLSLLFIFFLFFFFYTTGKSCPGGAKNPPGPSKLSLLRNILQTVEKPHRSLADLSRIYGSVMSFKLGCLTTVVISSPETAKEVLKTHDHVLSYRVSSDPVRAAGHHELSLLWIPPLARWRFLRKITRNQLFSTQRLEATSAIRTRKVQELMNFVNKCCERREAVNISRASFITSLNIISNALFSTNLANFDDSKTFHDFQNVVIRMMEISGKPNLADFFPFLGFLDLQGARKEARLLMHKLFRVFQGFIDTKRSSTSRNNNDMLDSLLDIAHKKESELDDNNIKHLLLDLFLAGVDTSSSAVEWAMAELLRNPKMIVKVQEEIRQVIGLKGTVQDLDIVKLPYLQAVVKESLRLHPPAPFLVPRKSESDDVQIFEFLIPKNTQVLVNVWAIGR…
AtCYP76G1	AT3G52970	CYP76G1	Arabidopsis thaliana	1551	MINQLTKNELIGLFTSIAVLIYVTCLFYTKRCRTRLPPGPNPWPVIGNIFQLAGLPPHDSLTKLSRRHGPIMTLRIGSMLTVVISSSEVAREIFKKHDAALAGRKIYEAMKGGKSSDGSLITAQYGAYWRMLRRLCTTQFFVTRRLDAMSDVRSRCVDQMLRFVEEGGQNGTKTIDVGRYFFLMAFNLIGNLMFSRDLLDPDSKRGSEFFYHTGKVMEFAGKPNVADFFPLLRFLDPQGIRRKTQFHVEKAFEIAGEFIRERTEVREREKSDEKTKDYLDVLLEFRGGDGVDEEPSSFSSRDINVIVFEMFTAGTDTTTSTLEWALAELLHNPRTLTKLQTELRTYFKSSNQKLQEEDLPNLPYLSAVIMETLRLHPPLPFLVPHKAMSTCHIFDQYTI…
AtCYP77A4	AT5G04630	CYP77A4	Arabidopsis thaliana	1539	MFPLISFSPTSLDFTFFAIIISGFVFIITRWNSNSKKRLNLPPGPPGWPVVGNLFQFARSGKPFFEYAEDLKKTYGPIFTLRMGTRTMIILSDATLVHEALIQRGALFASRPAENPTRTIFSCNKFTVNAAKYGPVWRSLRRNMVQNMLSSTRLKEFGKLRQSAMDKLIERIKSEARDNDGLIWVLKNARFAAFCILLEMCFGIEMDEETIEKMDEILKTVLMTVDPRIDDYLPILAPFFSKERKRALEVRREQVDYVVGVIERRRRAIQNPGSDKTASSFSYLDTLFDLKIEGRKTTPSNEELVTLCSEFLNGGTDTTGTAIEWGIAQLIANPEIQSRLYDEIKSTVGDDRRVDEKDVDKMVFLQAFVKELLRKHPPTYFSLTHAVMETTTLAGYDIP…
AtCYP77A6	AT3G10570	CYP77A6	Arabidopsis thaliana	1545	MSFLSFSPISLDLLSSNVFLTILAIIISGLLKTITYRKHNSNHLNLPPGPPGWPVIGNLFQFTRSGKQFFEYVEDLVKIYGPILTLRLGTRTMIIISDASLAHEALIERGAQFATRPVETPTRKIFSSSEITVHSAMYGPVWRSLRRNMVQNMLSSNRLKEFGSVRKSAMDKLIERIKSEARDNDGLVWVLQNSRYAAFCVLLDICFGVEMEEESIEKMDQLMTAILNAVDPKLHDYLPILTPFNYNERNRALKLRRELVDFVVGFIEKRRKAIRTATVSSFSYLDTLFDLRIIEGSETTPSDEDLVTLCSEFLNAGTDTTGAAIEWGIAELIANPEIQSRLYDEIKSTVGDRAVDERDVDKMVLLQAVVKEILRRHPPTYFTLSHGVTEPTTLSGYNI…
AtCYP77A7	AT3G10560	CYP77A7	Arabidopsis thaliana	1542	MSILSFPHTFFNISPSLFYTILISSLVLLILTRRSAKSKIVKLPPGPPGWPVVGNLFQFARSGKQFYEYVDDVRKKYGPIYTLRMGSRTMIIISDSALVHDVLIQRGPMFATRPTENPTRTIFSSNTFTVNASAYGPVWRSLRKNMVQNMLSSIRFREFGSLRQSAMDKLVERIKSEAKDNDGLVWVLRNARFAAFCILLEMCFGIEMDEESILNMDQVMKKVLITLNPRLDDYLPILAPFYSKERARALEVRCEQVDFIVKLIERRRRAIQKPGTDKTASSFSYLDTLFDLKTEGRITTPSNEELVSLCSEFLNGGTDTTGTAIEWGIAQLIVNPEIQSRLYDEIKSTVGDREVEEKDVDKMVFLQAVVKEILRKHPPTYFTLTHSVTEPTTVAGYDV…
AtCYP77A9	AT5G04630	CYP77A9	Arabidopsis thaliana	1530	MLDISNYVFFFFTLVTILLSCLVYILTRHSHNPKCANLPPGPKGWPVVGNLLQFARSGKQFFEYVDEMRNIYGPIFTLKMGIRTMIIISDANLAHQALIERGAQFATRPAETPTRKIFSSSDITVHSAMYGPVWRSLRRNMVQNMLCSNRLKEFGSIRKSAIDKLVEKIKSEAKENDGLVWVLRNARFAAFCILLDMCFGVKMEEESIEKMDQMMTEILTAVDPRIHDYLPILTPFYFKERKNSLELRRKLVQFVVGFIEKRRLAIRNLGSDKTASSFAYLDTLFDLRVDGRETSPSDEDLVTLCSEFLNAGTDTTGTAIEWGIAELISNPKIQSRLYDEIKSTVGDDRTVEEKDLNKMVFLQAFVKELLRRHPPTYFTLTHGVTEPTNLAGYDIPVGA…
AtCYP77B1	AT1G11600	CYP77B1	Arabidopsis thaliana	1533	MDLTDVIIFLFALYFINLWWRRYFSAGSSQCSLNIPPGPKGWPLVGNLLQVIFQRRHFVFLMRDLRKKYGPIFTMQMGQRTMIIITDEKLIHEALVQRGPTFASRPPDSPIRLMFSVGKCAINSAEYGSLWRTLRRNFVTELVTAPRVKQCSWIRSWAMQNHMKRIKTENVEKGFVEVMSQCRLTICSILICLCFGAKISEEKIKNIENVLKDVMLITSPTLPDFLPVFTPLFRRQVREARELRKTQLECLVPLIRNRRKFVDAKENPNEEMVSPIGAAYVDSLFRLNLIERGGELGDEEIVTLCSEIVSAGTDTSATTLEWALFHLVTDQNIQEKLYEEVVGVVGKNGVVEEDDVAKMPYLEAIVKETLRRHPPGHFLLSHAAVKDTELGGYDIPAGA…
AtCYP78A10	AT1G74110	CYP78A10	Arabidopsis thaliana	1614	MTIDMYLSFASRSGSSPFPSLELCLSIFLFISLFVFWLTPGGFAWALYKARFHTRPESKTGPAIPGPSGLPIFGLLLAFVNNALTHRILANIADTCKAKALMAFSVGSTRFVITSEPETAKELLNSSAFADRPVKESAYELLFDRAMGFAPFGDYWRELRRISSTHLFSPKRIFSSGESRRKIGQNMVGEIKNAMECYGEVHIKKILHFGSLNNVMSSVFGKTYNFNEGIVYSKESNELEHLVSEGYELLGIFNWSDHFPGMRWLDLQGVRRRCRSLVGRVNVFVGKIINDHKSKRSLRDNPEESTYDDDFVDVLLGMHGNSKLSDSDMIAVLWEMIFRGTDTVAILLEWILARMVLHPDIQAKAQAEIDCIVGDSGRQVTDSDLPKLPYVRAIVKETL…
AtCYP78A5	AT1G13710	CYP78A5	Arabidopsis thaliana	1554	MSPEAYVLFFNSFNLVTFEAFASVSLIIATVAFLLSPGGLAWAWTGSSKSRVSIPGPSGSLSVFSGSNPHRVLAALAKRFKASPLMAFSVGFSRFVISSEPETAKEILSSSAFADRPVKESAYELLFHRAMGFAPYGEYWRNLRRISSTHLFSPRRIASFEGVRVGIGMKMVKKIKSLVTSDACGEVEVKKIVHFGSLNNVMTTVFGESYDFDEVNGKGCFLERLVSEGYELLGIFNWSDHFWFLRWFDFQGVRKRCRALVSEVNTFVGGIIEKHKMKKGNNLNGEENDFVDVLLGLQKDEKLSDSDMIAVLWEMIFRGTDTVAILVEWVLARMVLHQDIQDKLYREIASATSNNIRSLSDSDIPKLPYLQAIVKETLRLHPPGPLLSWARLAIHDVHV…
AtCYP78A6	AT2G46660	CYP78A6	Arabidopsis thaliana	1590	MATKLESSLIFALLSKCSVLSQTNLAFSLLAVTIIWLAISLFLWTYPGGPAWGKYLFGRLISGSYKTGNVIPGPKGFPLVGSMSLMSSTLAHRRIADAAEKFGAKRLMAFSLGETRVIVTCNPDVAKEILNSPVFADRPVKESAYSLMFNRAIGFAPHGVYWRTLRRIASNHLFSTKQIRRAETQRRVISSQMVEFLEKQSSNEPCFVRELLKTASLNNMMCSVFGQEYELEKNHVELREMVEEGYDLLGTLNWTDHLPWLSEFDPQRLRSRCSTLVPKVNRFVSRIISEHRNQTGDLPRDFVDVLLSLHGSDKLSDPDIIAVLWEMIFRGTDTVAVLIEWILARMVLHPDMQSTVQNELDQVVGKSRALDESDLASLPYLTAVVKEVLRLHPPGPLLS…
AtCYP78A7	AT5G09970	CYP78A7	Arabidopsis thaliana	1599	MELMNLASKETSYWMIALPAGFGSQNLHDVSTLGYLFLAVVFLSIVTWALAGGGGVAWKNGRNRLGRVAIPGPRGIPVFGSLFTLSRGLAHRTLAAMAWSRANTEIMAFSLGSTPVIVASEPNIAREILMSPHFADRPVKQSAKSLMFSRAIGFAPNGTYWRMLRRIASTHLFAPRRILAHEAGRQLDCAEMVKAVSVEQNGAGSVVLRKHLQLAALNNIMGSVFGRRYDPLAQKEDLDELTSMVREGFELLGAFNWSDYLPWLGYFYDSIRLNQRCSDLVPRIRTLVKKIIDEHRVSNSEKKRDIGDFVDVLLSLDGDEKLQEDDMIAVLWEMIFRGTDTTALLTEWTMAELVLNPNVQTKLRDEILTAVGDGADGDVADADLAKLPYLNAVVKETLR…
AtCYP78A8	AT1G01190	CYP78A8	Arabidopsis thaliana	1608	MRTEIESLWVFALASKFNIYMQQHFASLLVAIAITWFTITIVFWSTPGGPAWGKYFFTRRFISLDYNRKYKNLIPGPRGFPLVGSMSLRSSHVAHQRIASVAEMSNAKRLMAFSLGDTKVVVTCHPAVAKEILNSSVFADRPVDETAYGLMFNRAMGFAPNGTYWRTLRRLGSNHLFNPKQIKQSEDQRRVIATQMVNAFARNPKSACAVRDLLKTASLCNMMGLVFGREYELESNNNLESECLKGLVEEGYDLLGTLNWTDHLPWLAGLDFQQIRFRCSQLVPKVNLLLSRIIHEQRAATGNFLDMLLSLQGSEKLSESDMVAVLWEMIFRGTDTVAVLVEWVLARIVMHPKVQLTVHDELDRVVGRSRTVDESDLPSLTYLTAMIKEVLRLHPPGPL…
AtCYP78A9	AT3G61880	CYP78A9	Arabidopsis thaliana	1605	MATKLDTSSLLLALLSKCSLLTQTNLALSLLVASLASLALSLFFWSHPGGPAWGKYFLHRRRQTTVIPGPRGLPFVGSMSLMSNTLAHRCIAATAEKFRAERLMAFSLGETRVIVTCNPDVAKEILNSPVFADRPVKESAYSLMFNRAIGFAPYGVYWRTLRKIASNHLFSPKQIKRSETQRSVIANQIVKCLTKQSNTKGLCFARDLIKTASLNNMMCSVFGKEYELEEEHEEVSELRELVEEGYDLLGTLNWTDHLPWLSEFDPQRIRSRCSNLVPKVNRFVNRIISDHREQTRDSPSDFVDVLLSLDGPDKLSDPDIIAVLWEMIFRGTDTVAVLIEWILARMVLHPDIQSTVHNELDQIVGRSRAVEESDVVSLVYLTAVVKEVLRLHPPGPLLS…
AtCYP79A3P	AT5G35917	CYP79A3P	Arabidopsis thaliana	1602	MFDDSTSMLAFILGLLLLSLTMKRKETKKTMLMTSHTRNLSLPPGPKSWPLVGNLPEILGRNKPVFRWIHSLMEELNTDIACIRLANTHVIPVTSPRIAREILKKQDSVFAIRPLTMGTEYCSRGYLTIAVQSQGEQWKKMRRVVASHVTSKKSFKLMLEKRTEEADNLVRYINNRCVKNRGNGNGLAVIDLRFVVRQYSGNVARKMMFGIRHFGKGSEDESGPGSEEIEHVESLFTVLTHLYAFALSDYVPWLRFLDLEGHEKVVADAMRNVSKYNDPFVDERLMQWRNGKMKEPQDFLDMFIMAKDTNGKPTLSEEEIKAQVTELMLATVDNPSNAAEWAMAEMINEPSIMQKAVEEIDRVVGRHRFVLESDLPSLTYVKACVKETFRLHPVAPFNL…
AtCYP79B2	AT4G39950	CYP79B2	Arabidopsis thaliana	1626	MNTFTSNSSDLTTTATETSSFSTLYLLSTLQAFVAITLVMLLKKLMTDPNKKKPYLPPGPTGWPIIGMIPTMLKSRPVFRWLHSIMKQLNTEIACVKLGNTHVITVTCPKIAREILKQQDALFASRPLTYAQKILSNGYKTCVITPFGDQFKKMRKVVMTELVCPARHRWLHQKRSEENDHLTAWVYNMVKNSGSVDFRFMTRHYCGNAIKKLMFGTRTFSKNTAPDGGPTVEDVEHMEAMFEALGFTFAFCISDYLPMLTGLDLNGHEKIMRESSAIMDKYHDPIIDERIKMWREGKRTQIEDFLDIFISIKDEQGNPLLTADEIKPTIKELVMAAPDNPSNAVEWAMAEMVNKPEILRKAMEEIDRVVGKERLVQESDIPKLNYVKAILREAFRLHP…
AtCYP79B3	AT2G22330	CYP79B3	Arabidopsis thaliana	1701	MQKQLAYITKHILIVSPSPSSLQMDTLASNSSDLTTKSSLGMSSFTNMYLLTTLQALAALCFLMILNKIKSSSRNKKLHPLPPGPTGFPIVGMIPAMLKNRPVFRWLHSLMKELNTEIACVRLGNTHVIPVTCPKIAREIFKQQDALFASRPLTYAQKILSNGYKTCVITPFGEQFKKMRKVIMTEIVCPARHRWLHDNRAEETDHLTAWLYNMVKNSEPVDLRFVTRHYCGNAIKRLMFGTRTFSEKTEADGGPTLEDIEHMDAMFEGLGFTFAFCISDYLPMLTGLDLNGHEKIMRESSAIMDKYHDPIIDERIKMWREGKRTQIEDFLDIFISIKDEAGQPLLTADEIKPTIKELVMAAPDNPSNAVEWAIAEMINKPEILHKAMEEIDRVVGKER…
AtCYP79C1	AT1G79370	CYP79C1	Arabidopsis thaliana	1638	MDYYLNNVIFSVVVTFSITLNIVFLIKSVVARFLGRRKKLPPCPRGFPIIGNLVGMLKNRPTSKWIVRVMNDMKTDIACFRFGRVHVIVITSDVIAREVVREKDAVFADRPDSYSAEYISGGYNGVVFDEYGERQMKMKKVMSSELMSTKALNLLLKVRNLESDNLLAYVHNLYNKDESKTKHGAVVNVRDIVCTHTHNVKMRLLFGRRHFKETTMDGSLGLMEKEHFDAIFAALDCFFSFYVADYYPFLRGWNLQGEEAELREAVDVIARYNKMIIDEKIELWRGQNKDYNRAETKNDVPMIKDWLDILFTLKDENGKPLLTPQEITHLSDLDVVGIDNAVNVIEWTLAEMLNQREILEKAVEEIDMVVGKERLVQESDVPNLNYVKACCRETLRLHP…
AtCYP79C2	AT1G58260	CYP79C2	Arabidopsis thaliana	1593	MTIITNPSSFTLVLISITLVLALARRFSRFMKPKGQLPPGPRGWPIVGNMLQMIINRPAHLWIHRVMEELQTDIACYRFARFHVITVTSSKIAREVLREKDEVLADRSESYASHLISHGYKNISFSSYGENWKLVKKVMTTKLMSPTTLSKTLGYRNIEADNIVTYVYNLCQLGSVRKPINVRDTILTYCHAVMMRMMFGQRHFDEVVENGGLGPKEKEHMDAIYLALDCFFSFNLTNYIPFLRGWNVRKAETEVREAVHIINICNDPIIQERIHLWRKKGGKQMEEDWLDILITLKDDQGMHLFTFDEIRAQCKEINLATIDNTMNNVEWTIAEMLNHPEILEKATNELDIIVGKDRLVQESDISQLNYIKACSKESFRLHPANVFMPHHVAREDTTL…
AtCYP79F1	AT1G16410	CYP79F1	Arabidopsis thaliana	1617	MMSFTTSLPYPFHILLVFILSMASITLLGRILSRPTKTKDRSCQLPPGPPGWPILGNLPELFMTRPRSKYFRLAMKELKTDIACFNFAGIRAITINSDEIAREAFRERDADLADRPQLFIMETIGDNYKSMGISPYGEQFMKMKRVITTEIMSVKTLKMLEAARTIEADNLIAYVHSMYQRSETVDVRELSRVYGYAVTMRMLFGRRHVTKENVFSDDGRLGNAEKHHLEVIFNTLNCLPSFSPADYVERWLRGWNVDGQEKRVTENCNIVRSYNNPIIDERVQLWREEGGKAAVEDWLDTFITLKDQNGKYLVTPDEIKAQCVEFCIAAIDNPANNMEWTLGEMLKNPEILRKALKELDEVVGRDRLVQESDIPNLNYLKACCRETFRIHPSAHYVPS…
AtCYP79F2	AT1G16400	CYP79F2	Arabidopsis thaliana	1581	MMMKISFNTCFQILLGFIVFIASITLLGRIFSRPSKTKDRCRQLPPGRPGWPILGNLPELIMTRPRSKYFHLAMKELKTDIACFNFAGTHTITINSDEIAREAFRERDADLADRPQLSIVESIGDNYKTMGTSSYGEHFMKMKKVITTEIMSVKTLNMLEAARTIEADNLIAYIHSMYQRSETVDVRELSRVYGYAVTMRMLFGRRHVTKENMFSDDGRLGKAEKHHLEVIFNTLNCLPGFSPVDYVDRWLGGWNIDGEEERAKVNVNLVRSYNNPIIDERVEIWREKGGKAAVEDWLDTFITLKDQNGNYLVTPDEIKAQCVEFCIAAIDNPANNMEWTLGEMLKNPEILRKALKELDEVVGKDRLVQESDIRNLNYLKACCRETFRIHPSAHYVPPH…
AtCYP81D1	AT5G36220	CYP81D1	Arabidopsis thaliana	1509	MEETNIRVVLYSIFSLIFLIISFKFLKPKKQNLPPSPPGWLPIIGHLRLLKPPIHRTLRSFSETLDHNDGGGVMSLRLGSRLVYVVSSHKVAAEECFGKNDVVLANRPQVIIGKHVGYNNANMIAAPYGDHWRNLRRLCTIEIFSTHRLNCFLYVRTDEVRRLISRLSRLAGTKKTVVELKPMLMDLTFNNIMRMMTGKRYYGEETTDEEEAKRVRKLVADVGANTSSGNAVDYVPILRLFSSYENRVKKLGEETDKFLQGLIDDKRGQQETGTTMIDHLLVLQKSDIEYYTDQIIKGIILIMVIAGTNTSAVTLEWALSNLLNHPDVISKARDEIDNRVGLDRLIEEADLSELPYLKNIVLETLRLHPATPLLVPHMASEDCKIGSYDMPRGTTLLVN…
AtCYP81D10	AT1G66540	CYP81D10	Arabidopsis thaliana	1512	MEDETQTLILITILILTLITLTFLIKKLKPKPNLPPSPPFSLPIIGHLRLLKPPLHRLFLTISKSLNDSPIFSLRLGNKLVFVVSSHSIVEECFTKNDVVLANRPKSIAS*HISYNYASMVSAPYSEHWRNLRRIGAVEIFSNHRLNSFYTIRRDEIRRLIARLSRSPNASLFAKVEMNSMLSNLAFNNIIRMVTGKCYYGDGAEDDPEAKRVRQLIAEAMSCFGAGHAADHLPMLRWITDFERRVKKIAARLEFFQRLVDEKRVAKEKKENTMIDHLLSLQVSQPEYYTDHTIKGTMLSLILAGTDTSAVTLEWALSSLLNNPEVLKKVRDEIDNQIGLDRLLEESDIPNLPYLQNIVSETLRLYPAGPLLVPHISSEDCKVGGYDMPCGTMLLVNVW…
AtCYP81D11	AT3G28740	CYP81D11	Arabidopsis thaliana	1509	METIYLILSLFFFFIFLSLKLLFGPRPRKLNLPPSPSRPFPIIGHLHLLKLPLHRRFLSLSESLNNAKIFSLSLGSRLVFVVSSHAVAEECFTKNDVVLANRPEFLVGKHIGYNSTTMVGAAYGDSWRNLRRIGTIEIFSSLRLNSFVSIRQDEIRRLIICLAKNSQHGFVKVEMKPLFMCLTINNIIRMVAGKRFYGDGTENDNEAKHVRQLIAEVVVSGGAGNAADYFPILRYVTNYEKHVKKLAGRVDEFLQSLVNEKRVEKVKGNTMIDHLLSLQETQPDYYTDVIIKGIILVMILAGTDTSAGTLEWAMSNLLNHPEVLRKAKTEIDDQIGVDRLVEEQDIVKLPYLQHIVSETLRLYPVAPMLLPHLASEDCIVDGYDVPRGTIILVNAWAIH…
AtCYP81D2	AT4G37360	CYP81D2	Arabidopsis thaliana	1500	MEALMLIFTFCFIVLSLIFLIGRIKRKLNLPPSPAWALPVIGHLRLLKPPLHRVFLSVSQSLGDAPIISLRLGNRLLFVVSSHSIAEECFTKNDVILANRQTTISTKHISYGNSTVVSASYSEHWRNLRRIGALEIFSAHRLNSFSSIRRDEIRRLIGRLLRNSSYGFTKVEMKSMFSDLTFNNIIRMLAGKCYYGDGKEDDPEAKRVRTLIAEAMSSSGPGNAADYIPILTWITYSETRIKKLAGRLDEFLQGLVDEKREGKEKKENTMVDHLLCLQETQPEYYMDRIIKGTMLSLIAGGTDTTAVTLEWALSSLLNNPEVLNKARDEIDRMIGVDRLLEESDIPNLPYLQNIVSETLRLYPAAPMLLPHVASKDCKVGGYDMPRGTMLLTNAWAIHR…
AtCYP81D3	AT4G37340	CYP81D3	Arabidopsis thaliana	1506	MEGQTLIFTFLFISLSLTFIIGRIKRRPNLPPSPSWALPVIGHLRLLKPPLHRVFLSVSESLGDAPIISLRLGNRLVFVVSSHSLAEECFTKNDVVLANRFNSLASKHISYGCTTVVTASYGDHWRNLRRIGAVEIFSAHRLNSFSSIRRDEIHRLIACLSRNSSLEFTKVEMKSMFSNLTFNNIIRMLAGKCYYGDGAEDDPEAKRVRELIAEGMGCFGAGNTADYLPILTWITGSEKRIKKIASRLDEFLQGLVDERREGKEKRQNTMVDHLLCLQETQPEYYTDNIIKGIMLVSNILTGTDTSAVTLEWTLSALLNHPQILSKARDEIDNKVGLNRLVEESDLSHLPYLQNIVSESLRLYPASPLLVPHVASEDCKVGGYHMPRGTMLLTNAWAIH…
AtCYP81D4	AT4G37330	CYP81D4	Arabidopsis thaliana	1479	MDLNQILILSFLSLFTLAIFLLTRSKRKLNLPPSPAISLPVIGHLHLLKPPLHRTFLSLSKSIGNAPVFHLRLGNRLVYVISSRSIAEECFTKNDVVLANRPKFTISKHLGYNATYLLSASYGDHWRNLRRIAAVEIFSTHRLNSFLYIRKDEIRRLISHLSRDSLHGFVEVEMKTLLTNLASNTTIRMLAGKRYFGEDNDDAKLVKNLVSEAVTSAGAGNPIDYLSILRWVSSYEKRIKNLGNRFDTFLQKLVDEKRAEKEKGETMIDHLLALQDIQPDYYTDVIIKGIILTLIIAGTDTSSVTLEWAMSNLLNHPEILKKARMEIDEKVGLDRLVDESDIVNLSYLQSIVLETLRMYPAVPLLLPHLSSEDCKVGGYDIPSGTMVLTNAWAMHRDPE…
AtCYP81D5	AT4G37320	CYP81D5	Arabidopsis thaliana	1488	MDLTQILLLSFLFLTISIKLLLTKSNRKPNLPPSPAYPLPVIGHLHLLKQPVHRTFHSISKSLGNAPIFHLRLGNRLVYVISSHSIAEECFTKNDVVLANRPDIIMAKHVGYNFTNMIAASYGDHWRNLRRIAAVEIFSSHRISTFSSIRKDEIRRLITHLSRDSLHGFVEVELKSLLTNLAFNNIIMMVAGKRYYGTGTEDNDEAKLVRELIAEIMAGAGSGNLADYLPSINWVTNFENQTKILGNRLDRVLQKLVDEKRAEKEKGQTLIDHLLSFQETEPEYYTDVIIKGIILALVLAGTDTSSVTLEWAMSNLLNHPEILEKARAEIDDKIGSDRLVEESDIVNLHYLQNIVSETLRLYPAVPLLLPHFSSDECKVAGYDMPRRTLLLTNVWAMHR…
AtCYP81D6	AT2G23220	CYP81D6	Arabidopsis thaliana	1548	MHVSIQHIYKFLDLNMETYFLLLSLAFFLFISVKLLFGKRLSKFNLPPSPARPLPLIGHLHLLKLPLHRTFLSFSQSLGGAPIFCLRLGNRLTVVVSSYSIAEECFTKNDIVFANRPELILGKHIEYNSTTMTSAPYGDHWRNLRRIATLEIFASHKLNGFLSVRKDEIRQLLLRLSKNSRHGFAKVEMRHLLFELTINNVFRMVAGKRFYGEGTEQDEVAQQVRHLMDEIVTSAGAGNAADYLPIMRWFTNFEKRVKNLAIRIDKFLQSLVDEKRADKEKGTTMIDHLLSLQESQPDYYTDVTLKGIIIVMIIAGSETIAWTLEWAMLNVLNHPEVLKKARTEIDTKIGFDRLMDEADTKNLPYLQWIVLETLRLHPAAPTNVPHSTSEDCMLAGYDV…
AtCYP81D7	AT2G23190	CYP81D7	Arabidopsis thaliana	1632	MITPKLELLFFIIMFHVNSRFRYKLSYNFELPCSVQHIYKFFDLMETHFLILSLAFLFFISLKLLFGKRHSKFNLPPSPARPLPFIGHLHLLKQPLHRTFLSFSQSLGDAPIFSLRLGNHLTVVVSSYSIAEECFTKNDIVLANRPKFILGKHIEYNFTTMTSAPYGDHWRNLRRIGTLEIFSSHKLNGFLSVRKDEIRHLLLRLSKNSQHGFAKVEMRQLFYDLTINNILRMVAGKRFYGEGTEQDEVARRVTQLIDEIVYRAGVGNAADYIPILRWITDFEKGVKELASRVDEFLQSLVDERRVHKQKGNTMMDHLLSLQETQPDYYTDVTLKGIIIVMILAGTETLAGTLEWAMLNLLNHPEVLEKARTEIDTEVGFDRLMDEADTKNLPYLQWIV…
AtCYP81D8	AT4G37370	CYP81D8	Arabidopsis thaliana	1494	METKTLIFSILFVVLSLIYLIGKLKRKPNLPPSPAWSLPVIGHLRLLKPPIHRTFLSLSQSLNNAPIFSLRLGNRLVFVNSSHSIAEECFTKNDVVLANRPNFILAKHVAYDYTTMIAASYGDHWRNLRRIGSVEIFSNHRLNSFLSIRKDEIRRLVFRLSRNFSQEFVKVDMKSMLSDLTFNNILRMVAGKRYYGDGVEDDPEAKRVRQLIADVVACAGAGNAVDYLPVLRLVSDYETRVKKLAGRLDEFLQGLVDEKREAKEKGNTMIDHLLTLQESQPDYFTDRIIKGNMLALILAGTDTSAVTLEWALSNVLNHPDVLNKARDEIDRKIGLDRLMDESDISNLPYLQNIVSETLRLYPAAPMLLPHVASEDCKVAGYDMPRGTILLTNVWAIHRD…
AtCYP81F1	AT4G37430	CYP81F1	Arabidopsis thaliana	1503	MLYFILLPLLFLVISYKFLYSKTQRFNLPPGPPSRPFVGHLHLMKPPIHRLLQRYSNQYGPIFSLRFGSRRVVVITSPSLAQESFTGQNDIVLSSRPLQLTAKYVVYNHTTVGTAPYGDHWRNLRRMCSQEILSSHRLIIFQHIRKDEILRMLTRLSRYTQTSNESNDFTHIELEPLLSDLTFNNIVRMVTGKRYYGDDVNNKEEAELFKKLVYDIAMYSGANHSADYLPILKLFGNKFEKEVKAIGKSMDDILQRLLDECRRDKEGNTMVNHLISLQQQQPEYYTDVIIKGLMMSMMLAGTETSAVTLEWAMANLLRNPEVLEKARSEIDEKIGKDRLIDESDIAVLPYLQNVVSETFRLFPVAPFLIPRSPTDDMKIGGYDVPRDTIVMVNAWAIHR…
AtCYP81F2	AT5G57220	CYP81F2	Arabidopsis thaliana	1461	MDYVLIVLPLALFLIAYKFLFSSKTQGFNLPPGPTPFPIVGHLHLVKPPVHRLFRRFAEKYGDIFSLRYGSRQVVVISSLPLVRESFTGQNDVILTNRPHFLTAKYVAYDYTTIGTAAYGDHWRNLRRICSLEILSSNRLTGFLSVRKDEIRRLLTKLSREYDGRVVELEPLLADLTFNNIVRMVTGRRYYGDQVHNKEEANLFKKLVTDINDNSGASHPGDYLPILKVFGHGYEKKVKALGEAMDAFLQRLLDECRINGESNTMVSHLLSLQLDQPKYYSDVIIKGLMLSMMLAGTDTAAVTLEWAMANLLKKPEVLKKAKAEIDEKIGEERLVDEPDIANLPYLQNIVSETFRLCPAAPLLVPRSPSEDLKIGGYDIPRGTIVLVNAWAIHRDPRLW…
AtCYP81F3	AT4G37400	CYP81F3	Arabidopsis thaliana	1506	MFYYVIVLPLALFLLAYKLFFTSKTKRFNLPPSPPYSLPILGHHNLLKPPVHRLFHRLSKTHGPIFSLQFGSRRAVVISSSSLATQCFTGQNDIILSNRPCFLTAKYVAYNYTTVGTAPYGDHWRNLRRICSLEILSSNRLTNFLHIRKDEIHRMLTRLSRDVNKEIELEPLLSDLTFNNIVRMVTGKRYYGDEVHNEEEANVFKKLVADINDCSGARHPGDYLPFMKMFGGSFEKKVKALAEAMDEILQRLLEECKRDKDGNTMVNHLLSLQQNEPEYYTDVTIKGLMLGMMIAGTDTSAVTLEWAMSSLLNHPEALEKAKLEIDEKIGQERLIDEPDIANLPYLQNIVSETFRLYPAAPLLVPRSPTEDIKVGGYDVPRGTMVMVNAWAIHRDPELW…
AtCYP81F4	AT4G37410	CYP81F4	Arabidopsis thaliana	1506	MFNYVIILPLALFLLAYKFFFTSKKQRYYLPPSPSYSLPILGHHLLIKPPVHRLFHRLSNIHGPIFYLRLGSRRAVVISSSSLARECFTGQNDVIVSNRPRFLTSKYIAYNYTTIATTSYGDHWRNLRRICSLEIVSSKRLANFLHIRKEEIQRMLTRLSRDARVGKEVELESILYDLTFNNIVRMVTGKIYYGDDVSDKEEAELFKKLFTFITTNSGARHPGEYLPFMKIFGGSFEKEVKAAAKVIDEMLQRLLDECKSDKDGNTMVNHLLSLQQDDPEYYTDIIIKGLMLGIMVASSETSALTIEWAMASLLNHPKVLDKVKLEIDEIIGQDRLIEESDIANLPYLQNVVSETLRLHPAAPVLVPRSTAEDIKIGGYDVPRDTMVMVNAWAIHRDPD…
AtCYP81G1	AT5G67310	CYP81G1	Arabidopsis thaliana	1482	MIDLFLLALMAGFIAVAYVFRSKQKKNLPPNPVGFPVIGHLHLLKEPVHRSLRDLSRNLGIDVFILRLGSRRAVVVTSASAAEEFLSQQNDVVFANRPLATLTEYMGYNNTLVSTAPYGEHWRRLRRFCAVDILSTARLRDFSDIRRDEVRAMIRKINVELVTSGGSVRLKLQPFLYGLTYNILMSMVAGKREEDEETKEVRKLIREVFDFAGVNYVGDFLPTLKLFDLDGYRKRAKKLASKLDKFMQKLVDEHRKNRGKAELEKTMITRLLSLQESEPECYTDDIIKGLVQVMLLAGTDTTAVTLEWAMANLLNHPEVLRKLKTELNEVSKEGRVFEESDTGKCPYLNNVISETLRLFPAAPLLVPHASSTDCEVAGFDIPRRTWLFINAWAIQRDPN…
AtCYP81H1	AT4G37310	CYP81H1	Arabidopsis thaliana	1557	MDCILLILTTLVAIFIVKIVLLVTKPNKNLPPSPNICFPIIGHLHLLKKPLLHRTLSHLSHSLGPVFSLRLGSRLAVIISSPTAAEECFLTKNDIVLANRPRFIMGKYVAYDYTSMVTAPYGDHWRNLRRITALEVFSTNRLNASAEIRHDEVKMLLQKLHDLSVERPAKVELRQLLTGLTLNVIMRMMTGKRFFEEDDGGKAGISLEFRELVAEILELSAADNPADFLPALRWFDYKGLVKRAKRIGERMDSLLQGFLDEHRANKDRLEFKNTMIAHLLDSQEKEPHNYSDQTIKGLILMMVVGGTDTSALTVEWAMSNLLNHPQILETTRQNIDTQMETSSSRRLLKEEDLVNMNYLKNVVSETLRLYPVAPLMVPHVPSSDCVIGGFNVPRDTIVL…
AtCYP81K1	AT5G10610	CYP81K1	Arabidopsis thaliana	1503	MEDLWFIFFSFLTATLIFFITKKFLWSLNSKLPPSPTPLPIIGHLHLIKKYPLPQALRHLSSNYGPVLFLKFGCRNVLTLSSPDSIEECFTNHDVTLANRPKTITSDHFSYGYKNFGFAPYGDLWRTLRRLSTLEVFSSASLQKNSSIRNEEVSNLCLIIFRLSRDSRIVDLKYQFTLLTAHIMLRLVSGKRGVKKSDPESEKRFLDDFKLRFFSSMSMNVCDYFPVLRWIGYKGLEKRVIDMQRMRDEYLQRLIDDIRMKNIDSSGSVVEKFLKLQESEPEFYADDVIKGIIVLMFNGGTDTSPVAMEWAVSLLLNHPDKLEKLREEIKSNVKHKGLIQDSDLSSLPYLRCVIYETLRLYPAAPLLLPHCSSKRFNLGNYEIPENIMLLVNAWAVHRD…
AtCYP81K2	AT5G10600	CYP81K2	Arabidopsis thaliana	1500	MENLWVIFLLTATLTFFITKFLWSQNPKLPPSPTPLPIIGHLHLINKYPLPQALHHLSSNYGPVLFLKFGCREVLILSSPDSIEECFTNHDIALANRPKTITSDHFSYGYKNFGFAPYGDLWRTLRRLSTLEVFSSVSLQKNSSIRTEEVSNLCSSLFRFSGGNSCKVDLRYQFTLLTAHVMLRLVSGNRGVNESDSESETKFLDEFKSRFFSSLSSMNVCDYFPVLRWIGYKGLENRVIEIQRMRDEYLQRLIDDIRMKKFDSTGSVVEKFLKLQESEPEFYSDDVIKGIVVLMFNAGSDTSPVTMEWAMALLLNHPDKLDKVREEIKSNVKHKGIIQDSDLSSLPYLRCVIYETLRLHPAAPILPPHCSSKRFNLGNYEIPENTVLLVNAWAVHRDG…
AtCYP82C2	AT4G31970	CYP82C2	Arabidopsis thaliana	1572	MDTSLFSLFVPILVFVFIALFKKSKKPKHVKAPAPSGAWPIIGHLHLLSGKEQLLYRTLGKMADQYGPAMSLRLGSSETFVVSSFEVAKDCFTVNDKALASRPITAAAKHMGYDCAVFGFAPYSAFWREMRKIATLELLSNRRLQMLKHVRVSEISMVMQDLYSLWVKKGGSEPVMVDLKSWLEDMSLNMMVRMVAGKRYFGGGSLSPEDAEEARQCRKGVANFFHLVGIFTVSDAFPKLGWFDFQGHEKEMKQTGRELDVILERWIENHRQQRKVSGTKHNDSDFVDVMLSLAEQGKFSHLQHDAITSIKSTCLALILGGSETSPSTLTWAISLLLNNKDMLKKAQDEIDIHVGRDRNVEDSDIENLVYIQAIIKETLRLYPAGPLLGHREAIEDCTV…
AtCYP82C3	AT4G31950	CYP82C3	Arabidopsis thaliana	1539	MDTSLFSLFVSILVFVFIALFKKSKKPKYVKAPAPSGAWPIIGHLHLLGGKEQLLYRTLGKMADHYGPAMSLRLGSSETFVGSSFEVAKDCFTVNDKALASLMTAAAKHMGYVFWLEMRKIAMIELLSNRALQMLNNVRVSEISMGVKDLYSLWVKKGGSEPVMVDLKSWLEDMIANMIMRMVAGKRYFGGGGAESSEHTEEARQWRKGIAKFFHLVGIFTVSDAFPKLGWLDLQGHEKEMKQTRRELDVILERWIENHRQQRKVSGTKHNDSDFVDVMLSLAEQGKLSHLQYDANTCIKTTCLALILGGSETSPSTLTWAISLLLNNKDMLKKVQDEIDIHVGRDRNVEDSDIKNLVYLQAIIKETLRLYPAAPLLGHREAMEDCTVAGYNVPCGTRL…
AtCYP82C4	AT4G31940	CYP82C4	Arabidopsis thaliana	1575	MDTSLFSLFVPILVFVFIALFKKSKKPKYVKAPAPSGAWPIIGHLHLLGGKEQLLYRTLGKMADHYGPAMSLQLGSNEAFVVSSFEVAKDCFTVNDKALASRPMTAAAKHMGYNFAVFGFAPYSAFWREMRKIATIELLSNRRLQMLKHVRVSEITMGVKDLYSLWFKNGGTKPVMVDLKSWLEDMTLNMIVRMVAGKRYFGGGGSVSSEDTEEAMQCKKAIAKFFHLIGIFTVSDAFPTLSFFDLQGHEKEMKQTGSELDVILERWIENHRQQRKFSGTKENDSDFIDVMMSLAEQGKLSHLQYDANTSIKSTCLALILGGSDTSASTLTWAISLLLNNKEMLKKAQDEIDIHVGRDRNVEDSDIENLVYLQAIIKETLRLYPAGPLLGPREAMEDCT…
AtCYP82F1	AT2G25160	CYP82F1	Arabidopsis thaliana	1584	MDLIMLFLLSALFIFPVLILIKSRLRPKNKKSTAPMVPGAWPLLGHLHLFDTVNPTHVTFGAMADVYGPVFMAKLGSIKVMIINSKEVAKEIYTVHDKLLERPELTASKLLGYNDSFLTFSPYGLYWREIRKIAVSELFSTSGVDMHMVSRAREADLAFRALYVRWEKRGKPKEGVLVDMKQEFIDLTANISLMMVSGKRYFGENPNCEVKEARRCGKLIREFLDYFALFLLSDVAPVLGFLDWKTKRGMKRTAKGLDKVAEGWIEEHKNKRSDHGRSENDYLDILIKILGQDKIPGLSDTHTKIKALCLNLVLAGSETAIVVLVWAVSLLLNNPHVLRKAQEELDSKIGKERVVEELDIKDLVYLQAIVKETFRLYPPVPLVAYRAVVEDFDIAFCKC…
AtCYP82G1	AT3G25180	CYP82G1	Arabidopsis thaliana	1554	MTFLFSTLQLSLFSLALVIFGYIFLRKQLSRCEVDSSTIPEPLGALPLFGHLHLLRGKKLLCKKLAAMSQKHGPIFSLKLGFYRLVVASDPKTVKDCFTTNDLATATRPNIAFGRYVGYNNASLTLAPYGDYWRELRKIVTVHLFSNHSIEMLGHIRSSEVNTLIKHLYKGNGGTSIVKIDMLFEFLTFNIILRKMVGKRIGFGEVNSDEWRYKEALKHCEYLAVIPMIGDVIPWLGWLDFAKNSQMKRLFKELDSVNTKWLHEHLKKRSRNEKDQERTIMDLLLDILPEDIVISGHVRDVIVKATIL*ALTLTGSDSTSITLTWAVSLLLNNPAALEAAQEEIDNSVGKGRWIEESDIQNLKYLQAIVKETHRLYPPAPLT*GIREAREDCFVGGYRV…
AtCYP83A1	AT4G13770	CYP83A1	Arabidopsis thaliana	1512	MEDIIIGVVALAAVLLFFLYQKPKTKRYKLPPGPSPLPVIGNLLQLQKLNPQRFFAGWAKKYGPILSYRIGSRTMVVISSAELAKELLKTQDVNFADRPPHRGHEFISYGRRDMALNHYTPYYREIRKMGMNHLFSPTRVATFKHVREEEARRMMDKINKAADKSEVVDISELMLTFTNSVVCRQAFGKKYNEDGEEMKRFIKILYGTQSVLGKIFFSDFFPYCGFLDDLSGLTAYMKECFERQDTYIQEVVNETLDPKRVKPETESMIDLLMGIYTEQPFASEFTVDNVKAVILDIVVAGTDTAAAAVVWGMTYLMKYPQVLKKAQAEVREYMKEKGSTFVTEDDVKNLPYFRALVKETLRIEPVIPLLIPRACIQDTKIAGYDIPAGTTVNVNAWAV…
AtCYP83A2	AT4G31500	CYP83A2	Arabidopsis thaliana	1500	MDLLLIIAGLVAAAAFFFLRSTTKKSLRLPPGPKGLPIIGNLHQMEKFNPQHFLFRLSKLYGPIFTMKIGGRRLAVISSAELAKELLKTQDLNFTARPLLKGQQTMSYQGRELGFGQYTAYYREMRKMCMVNLFSPNRVASFRPVREEECQRMMDKIYKAADQSGTVDLSELLLSFTNCVVCRQAFGKRYNEYGTEMKRFIDILYETQALLGTLFFSDLFPYFGFLDNLTGLSARLKKAFKELDTYLQELLDETLDPNRPKQETESFIDLLMQIYKDQPFSIKFTHENVKAMILDIVVPGTDTAAAVVVWAMTYLIKYPEAMKKAQDEVRSVIGDKGYVSEEDIPNLPYLKAVIKESLRLEPVIPILLHRETIADAKIGGYDIPAKTIIQVNAWAVSRD…
AtCYP84A1	AT4G36220	CYP84A1	Arabidopsis thaliana	1563	MESSISQTLSKLSDPTTSLVIVVSLFIFISFITRRRRPPYPPGPRGWPIIGNMLMMDQLTHRGLANLAKKYGGLCHLRMGFLHMYAVSSPEVARQVLQVQDSVFSNRPATIAISYLTYDRADMAFAHYGPFWRQMRKVCVMKVFSRKRAESWASVRDEVDKMVRSVSCNVGKPINVGEQIFALTRNITYRAAFGSACEKGQDEFIRILQEFSKLFGAFNVADFIPYFGWIDPQGINKRLVKARNDLDGFIDDIIDEHMKKKENQNAVDDGDVVDTDMVDDLLAFYSEEAKLVSETADLQNSIKLTRDNIKAIIMDVMFGGTETVASAIEWALTELLRSPEDLKRVQQELAEVVGLDRRVEESDIEKLTYLKCTLKETLRMHPPIPLLLHETAEDTSIDG…
AtCYP84A4	AT5G04330	CYP84A4	Arabidopsis thaliana	1461	MLLKPYPPGPKGLPVIGNILMMNQFNHRGLAKLSRIYGGLLHLRLGFSHIFVVSSPDIARQVLQVQDHVFSNRPTTIAIRYLTYGGSDLAFCNYGPFWRRMRKLYVMMLFSRKRAESWVSVDEEVHKSVRLVASNVGKPLNICKLAFSLSRDITFRAAFGSSSSTSDESRLDEFLEIIQEFSKLFGEFNVADYVPSWLSWIDPQGINGRVEKARKSLDGFIESVIDDHLHKKKREHDNVDEETDMVDQLLAFYEEEVKVNNSVTKINLDNIKGIIMDVMFGGTETVALAIEWVLTEILRSPENMKRVQDELTSVVGLDRWRVEDTHLEKLTFLKCILKETLRLHPPFPLLLHETVKDTEISGYFIPKGSRVMVNTYALGRDPNSWSDPESFNPGRFLNP…
AtCYP85A1	AT5G38970	CYP85A1	Arabidopsis thaliana	1398	MGAMMVMMGLLLIIVSLCSALLRWNQMRYTKNGLPPGTMGWPIFGETTEFLKQGPNFMRNQRLRYGSFFKSHLLGCPTLISMDSEVNRYILKNESKGLVPGYPQSMLDILGTCNMAAVHGSSHRLMRGSLLSLISSTMMRDHILPKVDHFMRSYLDQWNELEVIDIQDKTKHMAFLSSLTQIAGNLRKPFVEEFKTAFFKLVVGTLSVPIDLPGTNYRCGIQARNNIDRLLRELMQERRDSGETFTDMLGYLMKKEGNRYPLTDEEIRDQVVTILYSGYETVSTTSMMALKYLHDHPKALQELRAEHLAFRERKRQDEPLGLEDVKSMKFTRAVIYETSRLATIVNGVLRKTTRDLEINGYLIPKGWRIYVYTREINYDANLYEDPLIFNPWRWMKKSL…
AtCYP85A2	AT3G30180	CYP85A2	Arabidopsis thaliana	1398	MGIMMMILGLLVIIVCLCTALLRWNQMRYSKKGLPPGTMGWPIFGETTEFLKQGPDFMKNQRLRYGSFFKSHILGCPTIVSMDAELNRYILMNESKGLVAGYPQSMLDILGTCNIAAVHGPSHRLMRGSLLSLISPTMMKDHLLPKIDDFMRNYLCGWDDLETVDIQEKTKHMAFLSSLLQIAETLKKPEVEEYRTEFFKLVVGTLSVPIDIPGTNYRSGFQARNNIDRLLTELMQERKESGETFTDMLGYLMKKEDNRYLLTDKEIRDQVVTILYSGYETVSTTSMMALKYLHDHPKALEELRREHLAIRERKRPDEPLTLDDIKSMKFTRAVIFETSRLATIVNGVLRKTTHDLELNGYLIPKGWRIYVYTREINYDTSLYEDPMIFNPWRWMEKSL…
AtCYP86A1	AT5G58860	CYP86A1	Arabidopsis thaliana	1542	MEALNSILTGYAVAALSVYALWFYFLSRRLTGPKVLPFVGSLPYLIANRSRIHDWIADNLRATGGTYQTCTMVIPFVAKAQGFYTVTCHPKNVEHILKTRFDNYPKGPMWRAAFHDLLGQGIFNSDGDTWLMQRKTAALEFTTRTLRQAMARWVNGTIKNRLWLILDRAVQNNKPVDLQDLFLRLTFDNICGLTFGKDPETLSLDLPDNPFSVAFDTATEATLKRLLYTGFLWRIQKAMGIGSEDKLKKSLEVVETYMNDAIDARKNSPSDDLLSRFLKKRDVNGNVLPTDVLQRIALNFVLAGRDTSSVALSWFFWLVMNNREVETKIVNELSMVLKETRGNDQEKWTEEPLEFDEADRLVYLKAALAETLRLYPSVPQDFKYVVDDDVLPDGTFVPR…
AtCYP86A2	AT4G00360	CYP86A2	Arabidopsis thaliana	1662	MDVSNTMLLVAVVAAYWLWFQRISRWLKGPRVWPVLGSLPGLIEQRDRMHDWITENLRACGGTYQTCICAVPFLAKKQGLVTVTCDPKNIEHMLKTRFDNYPKGPTWQAVFHDFLGQGIFNSDGDTWLFQRKTAALEFTTRTLRQAMGRWVNRGIKLRFCPILETAQNNYEPVDLQDLILRLTFDNICGLAFGKDTRTCAPGLPENGFASAFDRATEASLQRFILPEFLWRLKKWLGLGLEVSLSRSLGEIDGYLDAVINTRKQELLSQRESGVQRHDDLLSRFMKKKDQSYSETFLRHVALNFILAGRDTSSVALSWFFWLITTHPTVEDKIVREICSVLIETRGTDVSSWTAEPLEFDEVDRLVYLKAALSETLRLYPSVPEDSKHVVNDDILPDGT…
AtCYP86A4	AT1G01600	CYP86A4	Arabidopsis thaliana	1542	MEISNAMLLVAIVTGYWLWFKRISRWLKGPRVWPLLGSLPGLIEQRDRMHEWITENLRACGGTYQTCIFAVPFLAKKQGLVTVTCDPKNLEHMLKTRFDNYPKGPTWQSVFHDLLGQGIFNSDGDTWLFQRKTAALEFTTRTLRQAMGRWVNRGIKLRFCPILAAAQDNAEPVDLQDLILRLTFDNICGLAFGKDTRTCAPGLPENGFASAFDRATEASLQRFIIPKFMWKLKKWLGLGLEVSLSRSLGEIDEYLAAVINTRKQELMSQQESGTHQRHDDLLSRFMMKKTESYSDTFLQHVALNFILAGRDTSSVALSWFFWLITMHPTVEDKIVREICSVLIETRGTDDVASWTEVPLGFDEIDRLVYLKAAISETLRLYPSVPEDSKHVENDDVLPD…
AtCYP86A7	AT1G63710	CYP86A7	Arabidopsis thaliana	1572	MDGSTAAIILTLIVTYIIWFVSLRRSYKGPRVWPLVGSLPALITNAHRMHDFIADNLRMCGGTYQTCIFPIPFLAKKQGHVTVTCDPKNLEHILKTRFDNYPKGPSWQSVFHDLLGDGIFNSDGDTWRFQRKTAALEFTTRTLRQAMARWVDRAIKNRLVPILESARSRAEPIDLQDVLLRLTFDNICGLTFGKDPRTLSPEFPENGFAVAFDGATEATLQRFIMPEFIWKIRKWLRLGLEDDMSRSISHVDNYLSEIINTRKLELLGQQQDESRHDDLLSRFMKKKESYSDKYLKYVALNFILAGRDTSSVAMSWFFWLVSLNPRVEEKIINEICTILIKTRDTNVSKWTDEPLTFDEIDQLVYLKAALSETLRLYPSVPEDSKFVVANDVLPDGTFV…
AtCYP86A8	AT2G45970	CYP86A8	Arabidopsis thaliana	1614	MEISTALMILSAITAYFLWLTFISRCLKGPRVWPILGSLPGLIENCERMHDWISDNLRACSGTYQTCICAIPFLAKKQGLVTVTCDPRNLEHILKNRFDNYPKGPTWQAVFHDLLGQGIFNSDGDTWLFQRKTAALEFTTRTLRQAMARWVNRAIKLRFLPILENARLGSEPIDLQDLLLRLTFDNICGLTFGKDPRTCAPGLPVNTFAVAFDRATEASLQRFILPEILWKFKRWLRLGLEVSLTRSLVQVDNYLSEIITTRKEEMMTQHNNGKHHDDLLSRFIKKKESYSDETLQRVALNFILAGRDTSSVALSWFFWLITQHPAIEDKILREICTVLVETRGDDVALWTDEPLSCEELDRLVFLKAALSETLRLYPSVPEDSKRAVKDDVLPDGTFV…
AtCYP86B1	AT5G23190	CYP86B1	Arabidopsis thaliana	1683	MNFNSSYNLTFNDVFFSSSSSSDPLVSRRLFLLRDVQILELLIAIFVFVAIHALRQKKYQGLPVWPFLGMLPSLAFGLRGNIYEWLSDVLCLQNGTFQFRGPWFSSLNSTITCDPRNVEHLLKNRFSVFPKGSYFRDNLRDLLGDGIFNADDETWQRQRKTASIEFHSAKFRQLTTQSLFELVHKRLLPVLETSVKSSSPIDLQDVLLRLTFDNVCMIAFGVDPGCLGPDQPVIPFAKAFEDATEAAVVRFVMPTCVWKFMRYLDIGTEKKLKESIKGVDDFADEVIRTRKKELSLEGETTKRSDLLTVFMGLRDEKGESFSDKFLRDICVNFILAGRDTSSVALSWFFWLLEKNPEVEEKIMVEMCKILRQRDDHGNAEKSDYEPVFGPEEIKKMDYL…
AtCYP86B2	AT5G08250	CYP86B2	Arabidopsis thaliana	1653	MNLSFSSYNLTATAVSSSCFGSDELLVSRRLFSLRDVQILELFIAFFVFATIHSLRQKKHQGMPVWPLVGMLPSLISAVRSNIYEWLSDVLISQNGTFRFRGPWFSTLNCVVTCDPRNVEHLLKTRFSIYPKGSYFRETMQDLLGDGIFNTDDGTWQRQRKAASVEFHSAKFRQLTSQSLHELVHNRLLPVLETSGKIDLQDILLRLTFDNVCMIAFGVDPGCLSPKLPEIPFAKAFEDATEATVVRFVMPKFVWKLMRSLNLGTEKKLKESINGVDDFAEEVIRTRKKEMSLETEIAKRPDLLTIFMGLRDENGQKFSDKFLRDICVNFILAGRDTSSVALSWFFWLIEKNPEVEEKIMMGICKILEQRVDHGDTKKNMEYEPVFRPEEIKKMDYLQA…
AtCYP86C1	AT1G24540	CYP86C1	Arabidopsis thaliana	1569	MNVLISAVVWVYTHLRLSDVALALVGLFLLSYLREKLVSKGGPVMWPVLGIIPMLALNKHDLFTWCTRCVVRSGGTFHYRGIWFGGAYGIMTADPANVEHILKTNFKNYPKGAFYRERFRDLLEDGIFNADDELWKEERRVAKTEMHSSRFLEHTFTTMRDLVDQKLVPLMENLSTSKRVFDLQDLLLRFTFDNICISAFGVYPGSLETGLPEIPFAKAFEDATEYTLARFLIPPFVWKPMRFLGIGYERKLNNAVRIVHAFANKTVRERRNKMRKLGNLNDYADLLSRLMQREYEKEEDTTRGNYFSDKYFREFCTSFIIAGRDTTSVALVWFFWLVQKHPEVEKRILREIREIKRKLTTQETEDQFEAEDFREMVYLQAALTESLRLYPSVPMEMKQ…
AtCYP86C2	AT3G26125	CYP86C2	Arabidopsis thaliana	1605	MSLIDRISGHLCLQDVSIALLGLFLFGCLQAKLTNKGEPVQWPVFGITPEFFLHVHDMFGWVTRCLTKSRGTFPYQGIWFSGSYGAMTSVPANIEYMLKTNFKNFPKGEFYKERFRDLLEDGIFNADDESWKEQRRIIITEMHSTRFVDHSFQTTRDLIERKLLKVMESFSKSQEAFDLQEILLRLTFDNICIAGLGDDPGTLDDDLPHVPFAKAFEEATESTLFRFMIPPFVWKPMKFFDIGYEKGLREAVETVHNFIDKMVVERIAMLKDQGTLANSKSDVLSRLIQIESHKRGDENDRFTAKFFRQFCTSFILAGRDTSSVALTWFFWLITKHPEVETKILHEIREILNQREKNKYKLDETGEKESSRHFTVKELNDMVYLQAALSESLRLYPPIP…
AtCYP86C3	AT1G13140	CYP86C3	Arabidopsis thaliana	1584	MPLTERVYNHLCLSDVSLALLGLFVFCCVREKVTKKLGPTIWPVFGITPEFFFHRNDVYGWATRCLKKCRGTFLYNGIWLGGSYGAVTCVPANVEYMLKTNFKNFPKGAFFKERFNDLLEDGIFNADAESWKEQRRIIITEMHSTRFVEHSFQTTQDLVRKKLLKVMESFARSQEAFDLQDVLLRLTFDNICIAGLGDDPGTLDSDLPLVPFAQAFEEATESTMFRFMIPPFIWKPLKFFDIGYEKGLRKAVDVLHEFVDKMVVDRICKLKEEGTLGNRSDVLSRIIEIESHKTTDEKDPSTIKFFRQFCTSFILAGRDTSSVALTWFFWVIQKHPEVENKIIREISEILRQRGDSPTSKNESLFTVKELNDMVYLQAALSETMRLYPPIPMEMKQAIE…
AtCYP86C4	AT1G13150	CYP86C4	Arabidopsis thaliana	1590	MSLTERLYNHLSLFDLLLSLLGLFVFCCLREKLTNKRGPMLWPVFGITLEFFFHINDVYGWVTRSLKKCRGTFLYRGVWLDGSYGAVTCVPANVEYMLKTNFKNFPKGTFFKSRFNDLLEEGIFNADDDSWKEQRRIIITEMHSTGFVEHSFQTTQHLVRKKLLKVMESFAKSQEAFDLQDVFLRLTFDIICLAGLGADPETLAVDLPQVPFAKAFEEATESTLFRFMIPPFIWKPMRFLDTGYEKGLRIAVGVVHGFVDKMIVDRICELKEEETLDNRSDVLSRIIQIESHKRENEIDPSTIRFFRQFCTSFILAGRDTSSVALSWFCWVIQKHPEVENKIICEIREILRQRGDSPTSKNESLFTVKELNNMVYLQAALSETLRLFPPIPMEMKQAIE…
AtCYP87A2	AT1G12740	CYP87A2	Arabidopsis thaliana	1419	MWALLIWVSLLLISITHWVYSWRNPKCRGKLPPGSMGFPLLGESIQFFKPNKTSDIPPFIKERVKRYGPIFKTNLVGRPVIVSTDADLSYFVFNQEGRCFQSWYPDTFTHIFGKKNVGSLHGFMYKYLKNMVLTLFGHDGLKKMLPQVEMTANKRLELWSNQYSVELKDATASMIFDLTAKKLISHDPDKSSENLRANFVAFIQGLISFPFDIPGTAYHKCLQGRAKAMKMLRNMLQERRENPRKNPSDFFDYVIEEIQKEGTILTEEIALDLMFVLLFASFETTSLALTLAIKFLSDDPEVLKRLTEEHETILRNREDADSGLTWEEYKSMTYTFQFINGTARLANIVPAIFRKALRDIKFKDYTIPAGWAVMVCPPAVHLNPEMYKDPLVFNPSRWE…
AtCYP88A3	AT1G05160	CYP88A3	Arabidopsis thaliana	1473	MAETTSWIPVWFPLMVLGCFGLNWLVRKVNVWLYESSLGENRHYLPPGDLGWPFIGNMLSFLRAFKTSDPDSFTRTLIKRYGPKGIYKAHMFGNPSIIVTTSDTCRRVLTDDDAFKPGWPTSTMELIGRKSFVGISFEEHKRLRRLTAAPVNGHEALSTYIPYIEENVITVLDKWTKMGEFEFLTHLRKLTFRIIMYIFLSSESENVMDALEREYTALNYGVRAMAVNIPGFAYHRALKARKTLVAAFQSIVTERRNQRKQNILSNKKDMLDNLLNVKDEDGKTLDDEEIIDVLLMYLNAGHESSGHTIMWATVFLQEHPEVLQRAKAEQEMILKSRPEGQKGLSLKETRKMEFLSQVVDETLRVITFSLTAFREAKTDVEMNGYLIPKGWKVLTWFRD…
AtCYP88A4	AT2G32440	CYP88A4	Arabidopsis thaliana	1470	MTETGLILMWFPLIILGLFVLKWVLKRVNVWIYVSKLGEKKHYLPPGDLGWPVIGNMWSFLRAFKTSDPESFIQSYITRYGRTGIYKAHMFGYPCVLVTTPETCRRVLTDDDAFHIGWPKSTMKLIGRKSFVGISFEEHKRLRRLTSAPVNGPEALSVYIQFIEETVNTDLEKWSKMGEIEFLSHLRKLTFKVIMYIFLSSESEHVMDSLEREYTNLNYGVRAMGINLPGFAYHRALKARKKLVAAFQSIVTNRRNQRKQNISSNRKDMLDNLIDVKDENGRVLDDEEIIDLLLMYLNAGHESSGHLTMWATILMQEHPMILQKAKEEQERIVKKRAPGQKLTLKETREMVYLSQVIDETLRVITFSLTAFREAKSDVQMDGYIIPKGWKVLTWFRNVH…
AtCYP89A2	AT1G64900	CYP89A2	Arabidopsis thaliana	1521	MEIWLLILASLSGSLLLHLLLRRRNSSSPPLPPDPNFLPFLGTLQWLREGLGGLESYLRSVHHRLGPIVTLRITSRPAIFVADRSLTHEALVLNGAVYADRPPPAVISKIVDEHNISSGSYGATWRLLRRNITSEILHPSRVRSYSHARHWVLEILFERFRNHGGEEPIVLIHHLHYAMFALLVLMCFGDKLDEKQIKEVEFIQRLQLLSLTKFNIFNIWPKFTKLILRKRWQEFLQIRRQQRDVLLPLIRARRKIVEERKRSEQEDKKDYVQSYVDTLLDLELPEENRKLNEEDIMNLCSEFLTAGTDTTATALQWIMANLVKYPEIQERLHEEIKSVVGEEAKEVEEEDVEKMPYLKAVVLEGLRRHPPGHFLLPHSVTEDTVLGGYKVPKNGTINF…
AtCYP89A3	AT5G61320	CYP89A3	Arabidopsis thaliana	1542	MATWFHIFCVSFTVNFLLYLFFRRTNNNLPLPPNPNFFPMPGPFQWLRQGFDDFYSYLRSIHHRLGPIISLRIFSVPAIFVSDRSLAHKALVLNGAVFSDRPPALPTGKIITSNQHTISSGSYGATWRLLRRNLTSEILHPSRVKSYSNARRSVLENLCSRIRNHGEEAKPIVVVDHLRYAMFSLLVLMCFGDKLDEEQIKQVEFVQRRELITLPRFNILNVFPSFTKLFLRKRWEEFLTFRREHKNVLLPLIRSRRKIMIESKDSGKEYIQSYVDTLLDLELPDEKRKLNEDEIVSLCSEFLNAGTDTTATTLQWIMANLVRNQEIQKRLYEEIKSVIGEEEEKEIEEEEMKKMPYLKAVVLEGLRLHPPGHLLLPHRVSEDTELGGYRVPKKGTFNI…
AtCYP89A4	AT2G12180	CYP89A4	Arabidopsis thaliana	1536	MEIWLLILGSLFLSLLLNLLLFRRRDSSSLPLPPDPNFFPFLGTLQWLRQGLGGLNNYLRSVHHRLGPIITLRITSRPAIFVADRSLAHQALVLNGAVFADRPPAAPISKIISSNQHNISSSLYGATWRLLRRNLTSEILHPSRVRSYSHARRWVLEILFDRFGKSRGEEPIVVVDHLHYAMFALLVLMCFGDKLDEKQIKQVEYVQRRQLLGFSRFNILNLWPKFTKLILRKRWEEFFQMRREQHDVLLPLIRARRKIVEERKNRSSEEEEDNKVYVQSYVDTLLELELPDEKRKLNEDEIVSLCSEFLNGGTDTTATALQWIMANLVKNPEIQKRLYEEIKSVVGEEAKEVEEEDAQKMPYLKAVVMEGLRRHPPGHFVLPHSVTEDTVLGGYKVPK…
AtCYP89A5	AT1G64950	CYP89A5	Arabidopsis thaliana	1536	MEIWLLILGSLFLSLLLNLLFFRLRDSSSLPLPPDPNYFPFIGTIQWLRQGLGGLNNYLRSVHHRLGPIITLRITSRPSIFVADRSLAHQALVLNGAVFADRPPAAPISKIISSNQHNISSCLYGATWRLLRRNLTSEILHPSRVRSYSHARRWVLEILFDRFGKNGRGEEPIVVVDHLHYAMFALLVLMCFGDKLDEKQIKQVEYVQRRQLLGFSRFNILNLWPKFTKLILRKRWEEFFQMRREQHDVLLPLIRARRKIVEERKNRSSEEEEDNKEYVQSYVDTLLELELPDEKRKLNEDEIVSLCSEFLNGGTDTTATALQWIMANLVKNPDIQKRLYEEIKSVVGEEANEVEEEDAQKMPYLEAVVMEGLRRHPPGHFVLPHSVTEDTVLGGYKVP…
AtCYP89A6	AT1G64940	CYP89A6	Arabidopsis thaliana	1536	MEIWLLILGSLFLSLLVNHLLFRRRDSFSSLPLPPDPNFFPFIGTLKWLRKGLGGLDNYLRSVHHHLGPIITLRITSRPAIFVTDRSLAHQALVLNGAVFADRPPAESISKIISSNQHNISSCLYGATWRLLRRNLTSEILHPSRLRSYSHARRWVLEILFGRFGKNRGEEPIVVVDHLHYAMFALLVLMCFGDKLDEKQIKQVEYVQRRQLLGFSRFNILTLWPKFTKLIYRKRWEEFFQMQSEQQDVLLPLIRARRKIVDERKKRSSEEEKDNKEYVQSYVDTLLDVELPDEKRKLNEDEIVSLCSEFLNAGTDTTATALQWIMANLVKNPEIQRRLYEEIKSIVGEEAKEVEEQDAQKMPYLKAVVMEGLRRHPPGHFVLPHSVTEDTVLGGYKVP…
AtCYP89A7	AT1G64930	CYP89A7	Arabidopsis thaliana	1536	MEIWLLILGSLSLSLLLNLLFFRLRDSSSLPLPPAPNFFPFLGTLQWLRQGLGGFNNYVRSVHHRLGPIITLRITSRPAIFVADGSLAHQALVLNGAVFADRPPAAPISKILSNNQHTITSCLYGVTWRLLRRNITEILHPSRMKSYSHVRHWVLEILFDRLRKSGGEEPIVVFDHLHYAMFAVLVLMCFGDKLDEKQIKQVEYVQRQMLLGFARYSILNLCPKFTKLILRKRWEEFFQMRREQQDVLLRLIYARRKIVEERKKRSSEEEEENKEYVQSYVDTLLDVELPDEKRKLNEDEIVSLCSEFLIAGSDTTATVLQWIMANLVKNQEIQERLYEEITNVVGEEAKVVEEKDTQKMPYLKAVVMEALRRHPPGNTVLPHSVTEDTVLGGYKVPKK…
AtCYP89A9	AT3G03470	CYP89A9	Arabidopsis thaliana	1536	MEITTIIFLIISSLTFSIFLKLIFFFSTHKLPPGPPRFPVIGNIIWLKKNNFSDFQGVLRDLASRHGPIITLHVGSKPSIWVTDRSLAHQALVQNGAVFSDRSLALPTTKVITSNQHDIHSSVYGSLWRTLRRNLTSEILQPSRVKAHAPSRKWSLEILVDLFETEQREKGHISDALDHLRHAMFYLLALMCFGEKLRKEEIREIEEAQYQMLISYTKFSVLNIFPSVTKFLLRRKWKEFLELRKSQESVILRYVNARSKETTGDVLCYVDTLLNLEIPTEEKEGGKKRKLSDSEIVSLCSEFLNAATDPTATSMQWIMAIMVKYPEIQRKVYEEMKTVFAGEEEEREEIREEDLGKLSYLKAVILECLRRHPPGHYLSYHKVTHDTVLGGFLIPRQGT…
AtCYP90A1	AT5G05690	CYP90A1	Arabidopsis thaliana	1419	MAFTAFLLLLSSIAAGFLLLLRRTRYRRMGLPPGSLGLPLIGETFQLIGAYKTENPEPFIDERVARYGSVFMTHLFGEPTIFSADPETNRFVLQNEGKLFECSYPASICNLLGKHSLLLMKGSLHKRMHSLTMSFANSSIIKDHLMLDIDRLVRFNLDSWSSRVLLMEEAKKITFELTVKQLMSFDPGEWSESLRKEYLLVIEGFFSLPLPLFSTTYRKAIQARRKVAEALTVVVMKRREEEEEGAERKKDMLAALLAADDGFSDEEIVDFLVALLVAGYETTSTIMTLAVKFLTETPLALAQLKEEHEKIRAMKSDSYSLEWSDYKSMPFTQCVVNETLRVANIIGGVFRRAMTDVEIKGYKIPKGWKVFSSFRAVHLDPNHFKDARTFNPWRWQSNS…
AtCYP90B1	AT3G50660	CYP90B1	Arabidopsis thaliana	1542	MFETEHHTLLPLLLLPSLLSLLLFLILLKRRNRKTRFNLPPGKSGWPFLGETIGYLKPYTATTLGDFMQQHVSKYGKIYRSNLFGEPTIVSADAGLNRFILQNEGRLFECSYPRSIGGILGKWSMLVLVGDMHRDMRSISLNFLSHARLRTILLKDVERHTLFVLDSWQQNSIFSAQDEAKKFTFNLMAKHIMSMDPGEEETEQLKKEYVTFMKGVVSAPLNLPGTAYHKALQSRATILKFIERKMEERKLDIKEEDQEEEEVKTEDEAEMSKSDHVRKQRTDDDLLGWVLKHSNLSTEQILDLILSLLFAGHETSSVAIALAIFFLQACPKAVEELREEHLEIARAKKELGESELNWDDYKKMDFTQCVINETLRLGNVVRFLHRKALKDVRYKGYDI…
AtCYP90C1	AT4G36380	CYP90C1	Arabidopsis thaliana	1575	MQPPASAGLFRSPENLPWPYNYMDYLVAGFLVLTAGILLRPWLWFRLRNSKTKDGDEEEDNEEKKKGMIPNGSLGWPVIGETLNFIACGYSSRPVTFMDKRKSLYGKVFKTNIIGTPIIISTDAEVNKVVLQNHGNTFVPAYPKSITELLGENSILSINGPHQKRLHTLIGAFLRSPHLKDRITRDIEASVVLTLASWAQLPLVHVQDEIKKMTFEILVKVLMSTSPGEDMNILKLEFEEFIKGLICIPIKFPGTRLYKSLKAKERLIKMVKKVVEERQVAMTTTSPANDVVDVLLRDGGDSEKQSQPSDFVSGKIVEMMIPGEETMPTAMTLAVKFLSDNPVALAKLVEENMEMKRRKLELGEEYKWTDYMSLSFTQNVINETLRMANIINGVWRKAL…
AtCYP90D1	AT3G13730	CYP90D1	Arabidopsis thaliana	1476	MDTSSSLLFFSFFFFIIIVIFNKINGLRSSPASKKKLNDHHVTSQSHGPKFPHGSLGWPVIGETIEFVSSAYSDRPESFMDKRRLMYGRVFKSHIFGTATIVSTDAEVNRAVLQSDSTAFVPFYPKTVRELMGKSSILLINGSLHRRFHGLVGSFLKSPLLKAQIVRDMHKFLSESMDLWSEDQPVLLQDVSKTVAFKVLAKALISVEKGEDLEELKREFENFISGLMSLPINFPGTQLHRSLQAKKNMVKQVERIIEGKIRKTKNKEEDDVIAKDVVDVLLKDSSEHLTHNLIANNMIDMMIPGHDSVPVLITLAVKFLSDSPAALNLLTVEENMKLKSLKELTGEPLYWNDYLSLPFTQKVITETLRMGNVIIGVMRKAMKDVEIKGYVIPKGWCFL…
AtCYP93D1	AT5G06900	CYP93D1	Arabidopsis thaliana	1524	MVDLQYFSVIILVCLGITVLIQAITNRLRDRLPLPPSPTALPIIGHIHLLGPIAHQALHKLSIRYGPLMYLFIGSIPNLIVSSAEMANEILKSNELNFLNRPTMQNVDYLTYGSADFFSAPYGLHWKFMKRICMVELFSSRALDSFVSVRSEELKKLLIRVLKKAEAEESVNLGEQLKELTSNIITRMMFRKMQSDSDGGEKSEEVIKMVVELNELAGFFNVSETFWFLKRLDLQGLKKRLKNARDKYDVIIERIMEEHESSKKNATGERNMLDVLLDIYEDKNAEMKLTRENIKAFIMNIYGGGTDTSAITVEWALAELINHPEIMKKAQQEIEQVVGNKRVVEESDLCNLSYTQAVVKETMRLHPGGPIFVRESDEECAVAGFRIPAKTRVIVNVWA…
AtCYP94B1	AT5G63450	CYP94B1	Arabidopsis thaliana	1533	MEMLNAIILILFPIIGFVLIFSFPTKTLKAKTASPSNPTSYQLIGSILSFNKNRHRLLQWYTDLLRLSPSQTITVDLLFGRRTIITANPENVEHILKTNFYNFPKGKPFTDLLGDLLGGGIFNSDGELWSSQRKLASHEFTMRSLREFTFEILREEVQNRLIPVLSSAVDCGETVDFQEVLKRFAFDVVCKVSLGWDPDCLDLTRPVPELVKAFDVAAEISARRATEPVYAVWKVKRFLNVGSEKRMREAIKTVHLSVSEIIRAKKKSLDIGGDVSDKQDLLSRFLAAGHGEEAVRDSVISFIMAGRDTTSAAMTWLFWLLSQNDDVETKILDELRNKGSLGLGFEDLREMSYTKACLCEAMRLYPPVAWDSKHAANDDILPDGTPLKKGDKVTYFPYG…
AtCYP94B2	AT3G01900	CYP94B2	Arabidopsis thaliana	1488	MEASTFILLLVLVLLLVSAGKHVIYSCRNSTPKTYPVIGCLISFYTNRNRLLDWYTELLTESPSRTVVIRRLAARRTVVTANPSNVEYILKTNFDNYPKGKPFTEILGDFLGNGIFNVDGNLWLKQRRLATHDFTPKSLREYVTVLRNEVEKELLAFLNAAAEDSQPFDLQELLRRFTFNIVCIVFLGIDRCTLNPSSPVSEFDRAFQTASAVSAGRGSAPLSFVWKFKRLVGFGSEKELRKAVGEVHNCVDEIIRDKKRKPANQDFLSRLIVAGESDETVRDMVISIIMAGRDTTSAVATRLFWLITGHEETEHDLVSEIRSVKEEITGGFDYESLKKLSLLKACLCEVMRLYPPVPWDSKHALTDDRLPDGTLVRAGDRVTYFPYGMGRMEELWGED…
AtCYP94B3	AT3G48520	CYP94B3	Arabidopsis thaliana	1521	MAFLLSFLILAFLITIIFFLSSSSTKKVQENTTYGPPSYPLIGSILSFNKNRHRLLQWYTELLRLSPSQTILVPLLGNRRTIITTNPLNVEYILKTNFFNFPKGKPFTDLLGDLLGGGIFNVDGHSWSSQRKLASHEFSTRSLRSFAFEVLKDEVENRLVPVLSTAADVGTTVDLQDVLKRFAFDVVCKVSLGWDPDCLDLTRPVNPLVEAFDTAAEISARRATEPIYAVWKTKRVLNVGSERKLREAIRTVHVLVSEIVRAKKKSLEIGTGAEAKQDLLSRFLAAGHNGEAVRDMVISFIMAGRDTTSAAMTWLFWLLTENDDVERKILEEVDPLVSLGLGFEDLKEMAYTKACLCEAMRLYPPVSWDSKHAANDDVLPDGTRVKRGDKVTYFPYGMG…
AtCYP94C1	AT2G27690	CYP94C1	Arabidopsis thaliana	1488	MLLIISFTIVSFFFIIIFSLFHLLFLQKLRYCNCEICHAYLTSSWKKDFINLSDWYTHLLRRSPTSTIKVHVLNSVITANPSNVEHILKTNFHNYPKGKQFSVILGDLLGRGIFNSDGDTWRFQRKLASLELGSVSVRVFAHEIVKTEIETRLLPILTSFSDNPGSVLDLQDVFRRFSFDTISKLSFGFDPDCLRLPFPISEFAVAFDTASLLSAKRALAPFPLLWKTKRLLRIGSEKKLQESINVINRLAGDLIKQRRLTGLMGKNDLISRFMAVVAEDDDEYLRDIVVSFLLAGRDTVAAGLTGFFWLLTRHPEVENRIREELDRVMGTGFDSVTARCDEMREMDYLHASLYESMRLFPPVQFDSKFALNDDVLSDGTFVNSGTRVTYHAYAMGRMD…
AtCYP94D1	AT1G34540	CYP94D1	Arabidopsis thaliana	1497	MALLIFIFLLCFPISIFFIFFTKKSSSEFGFKSYPIVGSFPGLVNNRHRFLDWTVETLSRCPTQTAIFRRPGKQQLIMTANPSNVEYMLKTKFESFPKGQQFTSVLEDFLGHGIFNSDGDMWWKQRKTASYEFSTKSLRDFVMSNVTVEINTRLVPVLVEAATTGKLIDLQDILERFAFDNICKLAFNVDCACLGHDGAVGVNFMRAFETAATIISQRFRSVASCAWRIKKKLNIGSERVLRESIATVHKFADEIVRNRIDQGRSSDHKEDLLSRFISKEEMNSPEILRDIVISFILAGRDTTSSALSWFFWLLSMHPEVEDKILQELNSIRARTGKRIGEVYGFEHLKMMNYLHAAITESLRLYPPVPVDIKSCAEDNVLPDGTFVGKGWAITYNIFA…
AtCYP94D2	AT3G56630	CYP94D2	Arabidopsis thaliana	1500	MEHFILISLLCFPIVIFFIFFPKNSSSEFGFKSYPIVGSLPGLVNNRHRFLDWTVETLSRCPTQTAIFRRPGKLQFVMTANPANVEYMLKTKFESFPKGERFISILEDFLGRGIFNSDGEMWWKQRKTASYEFSTKSLRDFVMSNVTVEINTRLVPVLAEAATNGKLIDLQDILERFAFDNICKLAFNVDSACLGDDGAAGVNFMQAFETAATIISQRFQSVISYSWKIKKKLNIGSERVLRESIMIVHKFADEIVRNRIEQGKVSDHKEDLLSRFISKEEMNSPEILRDIVISFILAGRDTTSSALSWFFWLLSMHPEVKDKILQELNSIRERTGKRIGEVYGFEDLKLMNYLHAAITESLRLYPPVPVDTMSCAEDNVLPDGTFIGKDWGISYNAYA…
AtCYP96A1	AT2G23180	CYP96A1	Arabidopsis thaliana	1551	MALITLLEVSISLLFFSFLYGYFLISKKPHRSFLTNWPFLGMLPGLLVEIPRVYDFVTELLEASNLTYPFKGPCFGGLDMLITVDPANIHHIMSSNFANYPKGTEFKKIFDVLGDGIFNADSELWKDLRKSAQSMMTHQDFQRFTLRTIMSKLEKGLVPLLDYVAEKKQVVDLQDVFQRFTFDTSFVLATGVDPGCLSTEMPQIEFARALDEAEEAIFFRHVKPEIVWKMQRFIGFGDELKMKKAHSTFDRVCSKCIASKRDEITNGVINIDSSSKDLLMCYMNVDTICHTTKYKLLNPSDDKFLRDMILSFMLAGRDTTSSALTWFFWLLSKNPKAITKIRQEINTQLSPRTNDFDSFNAQELNKLVYVHGALCEALRLYPPVPFQHKSPTKSDVLPS…
AtCYP96A10	AT4G39490	CYP96A10	Arabidopsis thaliana	1560	MVFISLFEISIAFFCFLLFRHFLINKKTHRLCPTNWPFFGMIPGLLVEIHRVYDFITEILEVTNLTYPCTGPCFANLDMLVTVDPANIHHIMSSNFANYPKGPEFKKLFDILGDGIFNADSELWKDLRKSAQSMMMNPEFQKFSLATSLKKLEKGLVPLLDHVAKEKLAVDLQDMFQRFTFDTTFVLATGYDPGCLSVEMPEVEFARALDDAEEAIFFRHVKPEIFWRLQGLLGLGDEKKMTKARSTLDRVCSKYIAIKRDEVSRGTNNVDSHSKDLLTSYMNLDTTKYKLLNPSDERFLRDTILTFMLAGRDTTGSGLTWFFWLLIKNPEVIAKIRQEINTALFQRSKVDDDASNNNDSDSFSPQELKKLVYLHGAICESLRLYPPVPFQHKSPTKPD…
AtCYP96A11	AT4G39500	CYP96A11	Arabidopsis thaliana	1533	MASSISFLEASVAIFCFLILHYLFKTTTYNGRFPRNWPVLGMLPCLLVVLHRIYDYIVEILEISDLTFSFKGPWFAGMDTLLTVDPANIHHMMNSNFSNYIKGSDFKEVFDVFGDGIITTDSELWKNLRKSYQEMLHHQAFQSFSLSTTRSKLKDGLVPLLNHFAEEGTTVDLQDVLGRFTFDTILILITGSDPRSLSIEMHEDELAKALDVVGEGIFFRHVKPKFLWKLQNWMGFGHEKKMIEANATFDRVCAKYISDKRGEIIRSQRFSDISYGEPEDLLSSFMKLDTTKYNLLNPSDDKFLRDTILAFILAGRDTTASALTWFFWLLSENAQVVSKIRQEIINTNPSKNGNGQENLDKLVYLHGALCEAMRLYPPVSFGRKSPIKSDVLPSGHKVQ…
AtCYP96A12	AT4G39510	CYP96A12	Arabidopsis thaliana	1527	MASVSLLDVAIAIICLFFFYYMYFKKPHGQVFRNWPVIGMLPGFLMVLHRIYNFGVEALEMSHLTFLFKGPWFAEMDMLFTVDPANIHYILSSNFSNYTKGADFKEVFDVFGEMIFSSDSELWKNQRKAAQFMLNHQGFQKLSLSATRSKLYDGLVPLFNQCCEEEKVVDLQQVFQRFTFDTTFFIVTGFDPKSLSIEMPEVEYAKALDDLGEGIFYRHIKPKFFWKLQNRFGLGQEKRMTEADATFDRVSAKYILAKREEIRSQGIDHHANGESEDLLTSHIKLDTTKYELLNPSDDKFLRDTILAFNLAGRDTTSSALSWFFWLLSENPQVVTKIRKEIIDKNISKDGRNGQENLDKLVYLHAALYESMRLYPPVAFQRKSPIKPDVLPSGHKVEAN…
AtCYP96A13	AT5G02900	CYP96A13	Arabidopsis thaliana	1350	NSDLTFPFKGPWFTGMDMLFTVDPTNIHHIMSSNFSNYTKGPDFKQVFDVFGDGILTTDDSELWKNLKKASLVMLNHQGFQSLSMSTTLKDGLVPLFNHFAENGTVVDLQDVFKRFMFDTTLVTVTGSADPRSLSIEMPEVEFAKALDHVGEGIMHRHVRPRLLWKLQKCVGFGQEKKFSKADATLNQACAKYILEKREETRSQGFDYHSNGSESEDILTYHIKIDTTKYELLNPSDDKFLRDTILAFVLAGRDTTASALTWFFWLLLENPQVVTKIRQEINTSNGGQEKPSCEPMEYLNNLVYLHGALYEAMRLYPPVPFERMSPIKPDVLPSGHKVDSSMKILIFIYALGRMRAVWGEDASEFKPERWLSETTSLRHEPSFKFLAFNAGPRSCIGKQ…
AtCYP96A15	AT1G57750	CYP96A15	Arabidopsis thaliana	1494	MAMLGFYVTFIFFLVCLFTYFFLQKKPQGQPILKNWPFLRMLPGMLHQIPRIYDWTVEVLEATNLTFYFKGPWLSGTDMLFTADPRNIHHILSSNFGNYPKGPEFKKIFDVLGEGILTVDFELWEEMRKSNHALFHNQDFIELSVSSNKSKLKEGLVPFLDNAAQKNIIIELQDVFQRFMFDTSSILMTGYDPMSLSIEMLEVEFGEAADIGEEAIYYRHFKPVILWRLQNWIGIGLERKMRTALATVNRMFAKIISSRRKEEISRAKTEPYSKDALTYYMNVDTSKYKLLKPNKDKFIRDVIFSLVLAGRDTTSSVLTWFFWLLSKHPQVMAKLRHEINTKFDNEDLEKLVYLHAALSESMRLYPPLPFNHKSPAKPDVLPSGHKVDANSKIVICIYA…
AtCYP96A2	AT4G32170	CYP96A2	Arabidopsis thaliana	1521	MASISLLQVSVAILCFLILHYFLFKKPHGRYPRNWPVLRMLPAMLKALHRIYDYSVKILETSDLTFPFKGPRFTGMDMLLTVDPANIHHIMSSNFSNYIKGPEFQDVFDVLGDSFITTDSELWKNMRKSYQAMLHSQEFQRFSMSTMTSKLKYGLVPLLNHFAEEGTTLDLQSVFGRFTFDTIFILVTGSDPRSLSIEMPEDEFAKALDDVGEGILYRHFKPRFLWKLQNWIGFGQEKKLTEANATFDRVCAKYISAKREEIKRSQGTSNGGSQDLLTSFIKLDTTKYKLLNPSDDKFLRDNILAFILAGRDTTATALSWFFWLLSENPHVVAKIHQEININTDLSRTGNSQENVDKLVYLHGALCEAMRLYPPVSFGRKSPIKSDVLPSGHKVDANSK…
AtCYP96A3	AT1G65340	CYP96A3	Arabidopsis thaliana	1512	MAIVIGLLEIFTAFVFFIFFQCLLLHKKTPKPLLTNWPALGMLPGLLLQVPRIYDWITEVLEATDMTFCFKGPCLSGMDILLTVDPVNIHYILSSNFANYPKGMEFKKIFEVVGDSIFNVDSGLWEDMRNSSHAIFSNQDFQMFWVSTSVRKLRQGLVPILENAADKNILVDLQDLFQRFLFDTSLILMTGYDPKCLSVEMPKVEFGDAVDGVSDGVFYRHVKPVFLWRLQYLIGVGVEKRLKRGLAVFDQLLEKIITAKREEINSHGTHHPSRGEAIDVLTYYMTMDTTKYKYLEPSDDRFIKDTILGFLIAARDTTSSALTWFFWLMSKNPEAINKIRQEVNKKMPRFDPADLEKLVYLHGAVCETLRLYPPVPFNHKSPAKPDVLPSGHRVDEKWK…
AtCYP96A4	AT5G52320	CYP96A4	Arabidopsis thaliana	1509	MAMIIGLLEIFIAFIFFFVYQCFSLHKKTPKHMVMNWPVLGMLPGVLFQIPRIYDFVTEALEAENMTGCFIGPWLSGTDILLTVDPVNIQYILSSNFVNYPKGKKFNKIFEFLGDGIFNVDSGLWEDMRNSSHAIFSHQDFQSFSVSTSVSKLSQGLVPILDNAVEKHILVDLQDLFQRFLFDTSSTLMAGYDPKSLSVEMPKVEFADAMDGVADAMFYRHLKPAFLWSIQSWIGVGIEKKMRRGLDVFDQMLGKIISAKREEIKNHGIHDSKGEAMDVLTYYMTIDTTKYKHLKPSNDKFIRDTILGLVIAARDTTSSALTWFFWLLSKNPEAMTKIRQEINKKMPKFDPADLDKLVYLDGAVCETLRLYPSVPFNHKSPAKPDVLPSGHKVDKNWRV…
AtCYP96A5	AT2G21910	CYP96A5	Arabidopsis thaliana	1533	MAYVGLVEVFIALLVFFFFHFLIHKKSHQITPRNWPVLGMLPGVLVMLHRINDYVAEILEVSNLTFAFKGPWFSGMNMLITADPSNIQHVFSSNFSNYDKGPEFKEMFDFLGNGIFTADSKLWEDMRKSALVVLSHQGFQSFSLRTITCKIKNGLVPVLDHFAEANTVFDLQDVFQRLAFDVTLTLVTGCDSSSLSIEMPKNEYAKAMDDAEEVVVYRHVKPVVLWKLQNWIGLGEEKKMKEANAAFDRSCAKYISAKREEIISHHSNIGGEAHAEDLLSVYMNLDISKYELLNPNDDNFLKDIIKSFMLAGRDAIATTLTWFFWLLSKNPEAVTKIRQEINTNLPGSGMSLDADKLNKMVYLHGALCESLRLYAPIPFERKTPIKQDVLPSGHMVDKN…
AtCYP96A7	AT1G47630	CYP96A7	Arabidopsis thaliana	1530	MASIGLYEAFIGFLCFLISFYFLVKKPFRYLLIKKTHQSYPWNWPVLGMLPGILLRLQRIYDYSVEFLENSNMTFQFKGPWFVGMDILATADPTNIHYIMSSNFSNYIKGPIFHEIFEAFGDGIINTDAELWRDWRNASQLIFNHQRYQNFSASTTKSKVNDGLVPLFNVDLQDVFQRFMFDITFIFLTGTDPRSLSIEMPEIEFAKALDDVGDVIVYRHITPRFVWKLQKWIGIGTEKKMSKANATLDRVCEKLIAAKREELRSQGIIDNANGDSEDLLTSHIMLDATKYELLNPNDDKFLRDFTVSFMAAGRDSTSSALTWFFWNLTENPNVLSKILQEINTNLPRTGSDQDMSSYLNKLVYLHGALNESMRLYPPIPFERKSPIKDDVLPSGHKVK…
AtCYP96A8	AT1G47620	CYP96A8	Arabidopsis thaliana	1557	MASIGLYEAFIGFLCFLISFYFLVKKPFSYLLIKKTLQSYPWNWPVLGMLPGVLLRLQRIYDCSVEVLENSNMTFQFKGPWFVGMDVLATVDPANIHHIMSSNFSNYIKGPIFHEIFEAFGDGIINTDAELWRDWRNASQLIFNHQRYQNFSASTTKTKVNDGLVPLFNHFANEEIVVDLEDVFQRFMYDITFIFITGTDPRSLSIEMPEVEFSKALDDVGDAIVHRHITPRFVWKLQKWIGIGTEKKMLKAHATFDRVCEKIIAAKREELGSQGITYNSNGEREDLLTSFIKLDATKYEVLKPSHDKFLRDFTIGFMAAGRDSTASTLTWFFWNLSKNPNVLTKILQEINTNLPRTGSDQDMSSYLNKLVYLHGALSESMRLYPPIPFQRKSPIKEDV…
AtCYP96A9	AT4G39480	CYP96A9	Arabidopsis thaliana	1551	MALVSLLEISIAFFCFLIFRIFLISKKPHRSFLTNWPLLGMLPGLLTVLPRVYDFITEVLEDGNLNYLFIGPFLGGIDMLFTVDPANIHHIMSSNFANYPKGTEFKKLFDVLGDGIFNADSDLWKDLRKSSQSMMNHPDFQRFSLATSLSKLEKGLVPLLDHVAKEKLVVDLQDVFQRFTFDTTFVLATGYDPGCLSVEMPEIEFARALDDAEEAIFYRHFKPEVVWKMQRLIGVGAELKLKRAHAIFDRVCSKCIASKRDEISQGIDSSSSKDLLMSSINVDTTKYKLLNPSDDRFLRDTILSFMLAGRDTTGSALTWFFWLLCNNQEAMTKIRQEINTNLFPRNKTDDGSVSYDSDSFNPQEVKKLVYLHGAVCEALRLYPPVPFNHKSPAKPDVLP…
AtCYP97A3	AT1G31800	CYP97A3	Arabidopsis thaliana	1770	MAMAFPLSYTPTITVKPVTYSRRSNFVVFSSSSNGRDPLEENSVPNGVKSLEKLQEEKRRAELSARIASGAFTVRKSSFPSTVKNGLSKIGIPSNVLDFMFDWTGSDQDYPKVPEAKGSIQAVRNEAFFIPLYELFLTYGGIFRLTFGPKSFLIVSDPSIAKHILKDNAKAYSKGILAEILDFVMGKGLIPADGEIWRRRRRAIVPALHQKYVAAMISLFGEASDRLCQKLDAAALKGEEVEMESLFSRLTLDIIGKAVFNYDFDSLTNDTGVIEAVYTVLREAEDRSVSPIPVWDIPIWKDISPRQRKVATSLKLINDTLDDLIATCKRMVEEEELQFHEEYMNERDPSILHFLLASGDDVIVSSKQLRDDLMTMLIAGHETSAAVLTWTFYLLTTEP…
AtCYP97B3	AT4G15110	CYP97B3	Arabidopsis thaliana	1731	MAFPAAATYPTHFQGGALHLGRTDHCLFGFYPQTISSVNSRRASVSIKCQSTEPKTNGNILDNASNLLTNFLSGGSLGSMPTAEGSVSDLFGKPLFLSLYDWFLEHGGIYKLAFGPKAFVVISDPIIARHVLRENAFSYDKGVLAEILEPIMGKGLIPADLDTWKLRRRAITPAFHKLYLEAMVKVFSDCSEKMILKSEKLIREKETSSGEDTIELDLEAEFSSLALDIIGLSVFNYDFGSVTKESPVIKAVYGTLFEAEHRSTFYFPYWNFPPARWIVPRQRKFQSDLKIINDCLDGLIQNAKETRQETDVEKLQERDYTNLKDASLLRFLVDMRGVDIDDRQLRDDLMTMLIAGHETTAAVLTWAVFLLSQNPEKIRKAQAEIDAVLGQGPPTYESM…
AtCYP97C1	AT3G53130	CYP97C1	Arabidopsis thaliana	1731	MESSLFSPSSSSYSSLFTAKPTRLLSPKPKFTFSIRSSIEKPKPKLETNSSKSQSWVSPDWLTTLTRTLSSGKNDESGIPIANAKLDDVADLLGGALFLPLYKWMNEYGPIYRLAAGPRNFVIVSDPAIAKHVLRNYPKYAKGLVAEVSEFLFGSGFAIAEGPLWTARRRAVVPSLHRRYLSVIVERVFCKCAERLVENVAALCKRRNSCKYERNFSSQMTLDVIGLSLFNYNFDSLTTDSPVIEAVYTALKEAELRSTDLLPYWKIDALCKIVPRQVKAEKAVTLIRETVEDLIAKCKEIVEREGERINDEEYVNDADPSILRFLLASREEVSSVQLRDDLLSMLVAGHETTGSVLTWTLYLLSNSSALRKAQEEVDRVLEGRNPAFEDIKELKYITR…
AtCYP98A3	AT2G40890	CYP98A3	Arabidopsis thaliana	1527	MSWFLIAVATIAAVVSYKLIQRLRYKFPPGPSPKPIVGNLYDIKPVRFRCYYEWAQSYGPIISVWIGSILNVVVSSAELAKEVLKEHDQKLADRHRNRSTEAFSRNGQDLIWADYGPHYVKVRKVCTLELFTPKRLESLRPIREDEVTAMVESVFRDCNLPENRAKGLQLRKYLGAVAFNNITRLAFGKRFMNAEGVVDEQGLEFKAIVSNGLKLGASLSIAEHIPWLRWMFPADEKAFAEHGARRDRLTRAIMEEHTLARQKSSGAKQHFVDALLTLKDQYDLSEDTIIGLLWDMITAGMDTTAITAEWAMAEMIKNPRVQQKVQEEFDRVVGLDRILTEADFSRLPYLQCVVKESFRLHPPTPLMLPHRSNADVKIGGYDIPKGSNVHVNVWAVARD…
AtCYP98A8	AT1G74540	CYP98A8	Arabidopsis thaliana	1464	MDLLLISLTTIIIAAYMQNLRRRGSNIPPGPPTRFLVGNLHQLKPLWTQSFSEWSQTYGPIISVWLGSQLAVVVSSSDLAKQVLRDKDYQLCNRHRTARMTQNGSDLIWSDYGAHYVKMRKLCTLELFSLKSIECFRSMREMEVSSMVKSIFNDFMSDDQKPVVLRNYLDSVALNIVSRLVIGKTFEPKDGREFRSIVERETRLPGATKMLDYTVWLKRLSSWFTSDKAFMKHMARKRNWFKRAVMDEVYGGRDQKCFVQSLLELKEKDELTEETVMGLVWNMLTAGADTTAITIEWAMAEMIRCPTVKEKVQDELDSVVGSGRLMSDADIPKLPFLQCVLKEALRLHPPTPLMLPHKASESVQVGGYKVPKGATVYVNVQAIARDPANWSNPDEFRPE…
AtCYP98A9	AT1G74550	CYP98A9	Arabidopsis thaliana	1494	MIIYLISLLPIIVATLMLYQRWWRSNIPPGPKPKFLLGNLHQMKPLWTHSFSEWSETYGPIISVWIGSQLTVVVSSSDLARQVLRDKDHQLSNRHRIARMTQTGTDLVWSDYSPHYVKLRKLCTLELFSLKSIENFRSLREMEARSMVVSILKDLMSNSGDDQERKPVIVRKYLAAVVLNTISRLMIGKEFGSEEGKEFKAIVEKEHLLSGSGTILDHVWWLKWVSSWFFSDKEFLAHKDRRTKWFRGAIMVEEDIEIEDHRGFVRKLLVLKEQKELSEETVGGLVWNMLTAGADTTAVVIEWAMAEMIKCPTVQEKAQQELDSVVGSERLMTESDIPILPYLQCVVKEALRLHPSTPLMLPHKASETVWVGGYKVPKGATVYVNVQAIGRDPANWINP…
FsCYP715A35	LC060456.1	CYP715A35	Fallopia sachalinensis	1578	MRMVGVIMCVALGAFVCFLLWKLFNTCYLKPLQTYHKLKSHGFSGPIPHFPLGNRSEMMNTSTQEEDDNGSSSCVGISHNIHPTCMPYFSRWQKAYGKVFVYWVGTEPFLYVADPEFLKQMSAAAATRNWGKPLVFKGDRQTLFGQYGLNMIEAEGWVLHKRIISPAFSTSYIKLIPNSMVECTKKLTGRWATLVASSNHMEIDVEYDISSISAEIISKTGFGLGYEEGKLIYNKLRAMQFVLFKNMYNRYIGVPFGQFLSPKETLEATRLGNEIDKLLQSIISARRNVIGDNPQQDLLGLMLQGIRDDEHKLIKGMMDKEIIDECKAFFFAGYESGTLAISWTLLFLSVDQKWQKELREEIKEVVGDGEIDWTTLARLKKMDLVMSEVLRLYPSAPSG…
FsCYP71AT96	LC060449.1	CYP71AT96	Fallopia sachalinensis	1524	MHLFLQLLLILVLVISLLFLIQKTRKDVTKQPPGPPRLPLIGNLHQFPSSCPHLWLHELSKKYGPLIFLKLGFISTLVVSSARMAKQVMKTQDQTFCSRPSLAAQRKLSYNALDVVFAPYGGCWKQLKKICVLHLFSSKKVQSFSSVRQEEVCEMMKEISRLSGEGRVVDLSEMMMSLTCTVICRIAFGKRYDGVTSRCRWSFRDLLKDAQVMLATLSFSDYFPGMGWIDKLTGMSARLDKVFMELNNFYEEIIEEHLNTIEPMAKSGQEDIVDVLLKLQREGSLGFDITTDHIKAILMNIIVGATETTTATVVWVMTELMRNPEAMKRLQEETRTFMMRKKTSDMMIKGEDFEKLVYLKAVVKETMRLHPAAPLLIPRETIGKCVIEGYEIQEKTLVF…
FsCYP81AG1	LC060451.1	CYP81AG1	Fallopia sachalinensis	1482	MDTSFLYFLALLATLVFFLTRNPNQTKKKIPPPSPPALPVIGHLHLLKEPFHRTLESLSRRYGPIFHLRLGRCRFLIVSSPQAAEQCLAQNDVAFANRPPFAPGELLAYNYTMVAWAMYGDLWRNLRRVITLEALSSHRLQQSSRIRVEEVRFVAREALLGSGSGKVDLNKAFFLLTRNMIMRMVAGKRWASSGASEDLFVPSKFMTVCDFFPVLRWVGYGGLEKKMRTVWLNRDRFMQGLLDEARNGKEGEEKTTSSLVEELLTLQKKEPEYYTDNILKGMLLAVLSAGTDTSARTMEWVMSLLLNHPTTFNKTRSEIDDHVGTSRLVDDSDLSNLTFLRCVINETLRLFPVAPLLVPHCSSTDTTISGYHVPKGTTLLVNAWALHRDPSVWEDPLAF…
FsCYP81B80	LC060450.1	CYP81B80	Fallopia sachalinensis	1524	MKELLFSILAFIILYVFTKHLLHKIQNLPPTPFPCIPIVGHLHLFKFPFHRTLAALSAHYGPVVFLRLGARKLLVVSSPSAAEDCLSKNDIVFANRPRIFAGDLFGYHFTNILWAPYGDLWRNLRRIAATELLSLHRIKLLSPIRANEIKLMLRRVHRSASAAAGGEVDMNVTFLETTSNVMMRTLTGKRFYGESVETEEGRRFKELLAKESGGIMTIGDFFPAVRSVGLTRADERLFWGKFKKVDAFFQDLVDQHRRRLSDPGQEVGSVDRKTVIEVLLDLQKEDPQFYTEEIIKGMVLVLLLAGTDTSAMTMEWAMSLLLNHPSILKKAQAEIDAQVGPDRLLNESDLAHLPYLHSIINETLRMYPVAPLLVPHESSDECIVGGYKVPRGTMLMVNV…
FsCYP82AN1	LC060452.1	CYP82AN1	Fallopia sachalinensis	1563	MDFLTVLASSFLPSLIFLYYVLKLRKIVPKTKTTFSSTLKPPGAWPILGHLPLFALQKAPTFRTLAAMADLHGPVFVVQLGMQSIVVVNSWEFFKECLTIKDKQLASRPLFAQGKYLGDDFASFGLAPLGSLWREMRKLTMVELLSTTKLGELGHIRMSELNDFLKAMHQSSKSNNKIVLSEWFSLLVMNTIIRLIARKRYTYDGVENQEAKRVRKVVKELMYVFGQFVLSDAFPLSFVEWLDPQGHIQMMKRVSKEIDQIFGDWIDDHRQRGQQDEKDFVDVLISLADQGKIKCDQYDADTIIKATIKSIFVGANDSTSLTLTWMTSLLLNHRHVMRRVVEEIDQEVGRDRWVEESDIKSLVYLQAVVKETLRLYPPGPLSTPHAAAEDCCVAGHEMK…
FsCYP82D125	LC060453.1	CYP82D125	Fallopia sachalinensis	1593	MAIFFQLSPSLSSTCCILVSLLIPLLLIIKLLVNKNEDRSIPLQPPEAGGAWPIIGHLHLLGRALLPHKLLGEMADKYGPTFRMRIGVQKALVVSSWEMAKECYVLNDKAITSRPRLAVSEIMAYGDANIFSSPYGSYWRSLRKILSLELLSNHRLDMLSYVWKEEMNVCIKKLYVFWSNSQISGSDVVLVDLKQWFSQLSMSMIIRIIVGEKCVGCQDKIVQLRNILEDFFHRLGSFFIGDALPFLRWLDLGGQEKSMKKSAKAMDDIFEIWLREHKERRLSGSIEGSKDFMDVMLRVLDDNSRVINDAGFDDDNITKATCMGMLSGASDTTLVVLTWAISLLLNNRDVLKKAQEELNGIVGKNKQVNESDITKLVYLQAILKETLRLYPPAPLSAPR…
FsCYP94C79	LC060454.1	CYP94C79	Fallopia sachalinensis	1536	MKALKRMDPLSHLFLFYFYSSIIISIFFLLIITVFRRTRRLSCKCDTCRCFVTGGWTSSFPSLPDWYTHLLRRSPTSTIQIHVLRNTVTASPENVEYMLKTNFSNYPKGRPHSVILGDLLGRGIFVVDGHHWRFQRKLASLELGSLSVRSFALDVLSSEIRVRLLPLFSHLAGDGSPADLQDLFRRFAFDNICRFSFGVDPVCLRKGLPVSEFAEAFDLASRLSAERALEPAPVVWKLKRALNLGSEKRLKEALDKINVLAETIIRERRKVGFSARKDLLSRFMASITDEKYLRDIVISFLLAGRDTVASAITVFFLLVAQNPDVESKIREESDRVMGQEDQAQLPTFDQLKDLHYLHGALHEALRLYPPVQIDSKYADVDDVLPDGTWIRKGDKVSFH…
FsCYP94C80	LC060455.1	CYP94C80	Fallopia sachalinensis	1488	MTDPSSHWFLLYSTIFITLFFSLISAVFFRYNRRLSCKCDTCRCFVARGWTCSFPSLPDWYTHLLRRSPTSTIQIHVLCNTVTANADNVEYMLKTNFSNYPKGRPHSVILGDLLGRGIFVVDGHHWRFQRKLASLELGSLSVRSFALDILSSEIRVRLLPLFSHLAADGSPADLQDLFRRFAFDNICRFSFGVDPACLGKGLPVSEFAEAFDLASRLSAERALEPAPAVWKVKRALNLGSEKRLKEALDKVNVLAETIIRERRKLGFSTRKDLLSRFMASITDEKYLRDIVISFLLAGRDTVASAITVFFLLVAQNPDVESKIREESDRVMGQEDRAQLPTFDQLKGLHYLHGALHEALRLYPPVQIDSKYADMDDVLPDGTRIRKGDKVSFHPYAMGR…
FtCYP1	FtPinG0000140800.01.T01		Fagopyrum tataricum	1548	MDVSNLSILLLTAAVVVAAAAYVRRCKRHPASAAPLPPSPPGRLPLIGHLHLLTDMPHHTFAGLAHDLGPIIYLDLGRVPTVVISSAQLAREILKTHDHLFCNRPQLISAQYLSFGCSDVTFSKYGPYWRQARKICVTELLNTKRVSSFQLIRAEETTRLLSTLSKLSGSEVDLSELVFDLANDVLCRVAFGRRFEEEKKKGEKGLVDVLTETQSLFAGFCIGDFYPEWGWVNSVSGYKRRLEKNLGDLRAVSEKIIEEHLENNGSKQGGEDFVDVLLRVQKRDDLEVPISDDNLKALVLDMFVAGTDTSSSTLEWTMTELIRHPEVMRKAQKEVRGVAFGKETVNESDLSQLRYMKATIKEAMRVHPPVPLLVPRESMEQCMLNGFNIPAKSRIFINT…
FtCYP10	FtPinG0000263200.01.T01		Fagopyrum tataricum	1497	MDYQIPLILAVSLLSLHFLINFFTKTRKPSKLPPGPKPLPIIGNIFQLSDPDNPHRSLSSLSKIYGPLMTLKLGSMTTIVVSSADLAKEIFQIHDKSFSARRVPDAARAMDHHTYSIAWLSMSSLWRNLRKISVVHLLTKQRLDATQHLRRKKVDELLEYVSECCENGRVLDIGKAAFTTTLNLLSNTFFSIDLASHSSEKSKEFLDLVCGIMDAAGKPNVSDFFPVLRCFDLFGLRRELEGYYKKMFPVFDDIIRMRLSADSGSGSTEDDVLATLLKINKESDSGLSLDDIKHLLLDLFTAGTDTTAVTLEWAMTELIRNPEKMAKAQEELDEVLGKGRLFQESDIDRLPYLQAVVKETLRLHPAGPMLLPHKSENEVTLRGYVVPMNTVLLVNVWAI…
FtCYP100	FtPinG0003700400.01.T01		Fagopyrum tataricum	1584	MENTSSFVTFVYLLFLCFFLTIISLWRHFKNPKMLLFLESPRPINWPVMRMLPGVILNHQRFTQWCSDILLPIPQSTFRIKGPWFSTMELLLTSNPINVQHVLCKRHLDFHKGSRFNEIFGYLGDGIFNVDHELWKYQRRVAHSAFTNDRFHRFMASSLKDKLEKGLVPILERAWKQNVVIDLQDIFTRLTSDTTSVMLTGYDPNSLRFDLPSHFFFDAAHEGEEVILTRHLMPESVWKTQRWLGVGIEGRLKRVINKVDDFFYEFIAEKRKEVKKNINQSDSNGVDLFTLYIEEDCGGPEHGFKSTDRFLRDTFVTFMLAGQDTVSSSLSWFFWLLSQNPRVEANIKKEMILENASINEDDKCNNITTLLFQGTENKTKLVYLHAAIYEALRLYPPVP…
FtCYP101	FtPinG0006899400.01.T01		Fagopyrum tataricum	1611	MNNITISPNSSPSSFSISSLLSSNVELLEIVLAISVFMIIHSLRQKRLHGLPVWPVLGMLPSLTLGLRRNMYEWITDVLRRQNGTFRFKGPSLSSLNCVVTADPRNLEHLLKTKFVRFPKGEYFRSTLTDLLGDGIFNADDDTWQRQRKAASVEFHSARFRQLTTKSLYELVHSRLIPVLEDSLSKVAAIDLQDVLLRLTFDNICMIAFGVDPGCLTMGLPEIPFARAFEDATEASVLRFVTPTCVWRAMRWLKVGPERSLMQSIKVVDEFANGVISNRKKELNEDHDERSDLLTVFMRMKDENGVPYYSDKFLRDICVNFILAGRDTSSVALTWFFWLLDSHSEVEEKILQEIGRVVGGRGGREGGELVLTAEEVKRLEYLQAAISEALRLYPSVPVD…
FtCYP103	FtPinG0003229300.01.T01		Fagopyrum tataricum	1524	MDSSSTIWEIISGVSPYLFSLLAVWFLKEQITYLKKKSHLPGPVFVIPFLGTIISLIRDPTRYWFDQARHAKSTPIGVSANYIIGKFIVFIRSSELSHQIFSNVRPDAFHLIGHPFGKKLFGEHNMIYLSGQAHKDIRRRIAPNFTPRALSTYADIQQRVMLKHLLSWEDLSSNQKQKPIKLRLLVRDMNLETSQTVFAGPYLDQKARVRFNSDYNLFNVGLMKLPIDLPGYAFRKARFAVERLVSTLAGCAAESKNRMSVGVEPTCLIDFWMQEAVREERESGPAVSPPLPSCEEIGGHLFDFLFASQDASSSSLLWAVTLLDSHPEVLAKVRSEVAGIWSPESGKFIAAEQISAMKYTHAVAREVLRYRAPATLVPHIAGEDFALTENYTIPKGTIV…
FtCYP104	FtPinG0003995500.01.T01		Fagopyrum tataricum	1449	MASLVSPIWLPILVGMALFVLNLIFKHYFPLYSKHGLGLPDGTFGWPLLGETLSFLKPHPSHSIGIFLHDHCSRYGKVFKSHLFLSPTVVSCDQELNYFILQNEDKLFQCSYPKPIHGILGKFSMLVTVGDTHKRLRNVAVSLVSTIKAKPEFLNDIENTAIQILDSWKDKQQVLFCQEARKFTFNVIVKQVLGLTPKEPQTLVILEDFLTFMKGLISLPLYIPGTPYARAVQARSRISSTVKSIIEERRRRNGSDDEKNCNNKRNDFLDTLLCIDALSEDEKVSFVLDSLLGGYETTSLLMAMAVHFLGQTPLALEKLKEEHQKIKETKVEDELLTWEDFRKMEFTQHVISEALRFGNVVKFVHRKALKDVKFKDYLIPCGWKVLPVFSAVHLDPSLH…
FtCYP105	FtPinG0003992800.01.T01		Fagopyrum tataricum	1452	MELFYLYTLLFTVLVTLISLQLLHLRRGLTGVQPQGRTGWPLIGESLEYLSTGWKGTPEKFVLDRMARFSRSCFKTSILGEKVAVMCGAQGNKFLFSNEEKLVVAWWPRAFDKVFPTPVGSKDEGKKLRRMLPLFLKPDKLQHYVGIMDCVARRHFDESWNDRDEVLVFPLSKKYTFWLACKVFMSLDNPTQIERFAGPFDYLASGLLGIPIDLPGTPFSKAIKAARSIRKELKLVIKQRKLDLAENKASPTQDILSHMLTTPIEGEPGEESQFMTEDDIANKILGLLIGGYDTGTAAITFVVKFMAELPHVYDKVYEEQMEIARTKVGGELLTWNDIQKMKYSWNVVSEVMRLAPPLQGGFREALHSFTFDGFQIPKGWKLYWSTHSTHHDKEHFPNP…
FtCYP106	FtPinG0003992400.01.T01		Fagopyrum tataricum	1440	MELFYLYTLLGLMVFSLQLLMLLKRCEGGLPPGKTGWPIIGETLEFLSTGRSGKPEKFVFDRILRYSSSCFRTSILGEKMAVVCGAQGNKFLFSNEDKLVMVWWPHPVKKVFPSDTKTDPMVESKRMRRALPQFLKMEALHRYIPVMDSITQRFLDEFWTNQHEILVFPLSMKYTFQVACKIFISLEDPVQIAQLAVPFDCLVAGVITIPIDFPGTPFNRAVKASSLIRNELKEIIKKRRLDLAESKASPTQDILSHMLTTPVEGEPGDHPQFLTDDHIAVRILGLLVGGHDTASAVITFIVYYLAELPHVYDRVYEEQMEIAKTKGEDELLTWNDIKNMKYSWNVACEVMRLAPPLQGAFREALHDFMFDGFQIPKGWKLYWSANATHRSPEYFPDPE…
FtCYP107	FtPinG0003985600.01.T01		Fagopyrum tataricum	1350	MGLLPWIGETVEFFKASRRNRLYEDFIAPRIAKHQSSTFKTRLMGSPTVIVNGAHANRFFLSNEFKLVVSAWPATSVELMGPSSIMEKQGDPHRLARGIVMACFGATGLESLAPKVSRAVKGFLQTHWAGEKNLSLFKSAKRVIFNVICECFLEMEAKEETLTMFEKVLEGVFAAKLEIPGTRFYRAKKARKEIEKVMLNAIRKKREELEERGVSEDETTSSSLMGRLVTAMLRGEMKEEEVLDNAILLVFAAIDTTSIAMAMSFKMLALHPECYSLLMQEHEKILESREKRGGEDVTMEEVKEMKYTWQVVRETLRLHPPIFGSFRRTIVDVEFDGFFIPKGWKVLWTTYGTHKSEEYFKNPEIFDPTRFEETVPAYVYVPFGGGPRLCAGYQLSKLN…
FtCYP108	FtPinG0009112200.01.T01		Fagopyrum tataricum	1524	MENHTYITTIRWVFSQIHLMDLVLSFLGLFLFISIHQRLTTKGPMLWPLMGIIPTFIFHYHELHEWNTRELTKCGGTYRYRGLWTSNAHGIVTSDPTKIEYMLKTNFHNFPKGKYYRERFLDLLGDGIFNADGEMWKEQRRVATYEMHTSRFMEYSLKSMQSLVHEKLLRLVARHATSLSQQGSSVDLQEWLLRFTFDNVCIVALGVDPGSLALDLPEIPFARAFEDAMEYSLFRFIVPPFYWKPMRWLSIGRERKLKEAIKVVHEFTDQIVKNRKVDIINSQGNDLLSRLIINSFTLSDKFLRDLTISFILAGRDTSSVALTWFFWLVYNHPDVERKILEEIEMIKKDDEVFEADELDRMVYLEAALSETMRLYPPVPVNFKEVADDDVYPDGMKVKT…
FtCYP109	FtPinG0006087700.01.T01		Fagopyrum tataricum	1569	MGFLFAAILGLTWIFIHRWNQRNYKGPKTWPLIGAAIEQLINYDRMHDWLVEYLSKSKTVVVPMPFTTYTYIADPVNVEHVLKTNFANYPKGETYHSYMEVLLGDGIFNADGELWRKQRKTSSFEFASKNLRDFSTVVFRDYSLKLSDILSQASFENRQVDMQELLMRMTLDSICKVGFGVEIGTLAPNLPENSFARAFDTANIIVTLRFIDPLWKVKRFLNFGSEALLTQSMKVIDDFTYSVIRKRKAEIEEAKKNSKYDKHDILSRFIQLGEESEDPESKSSISSEKSLRDIALNFVIAGRDTTATTLSWAVYLVMTHKHVSKRLFSELEAFEEERAKEENVTLVKYDPNDPKSFSERVAQFSGLLTYDALSRLYYLHAVITETLRLYPAVPQDPKG…
FtCYP110	FtPinG0005145600.01.T01		Fagopyrum tataricum	1533	MIGLTMFSPLLILLVPLIFIFLTHKLFFSRNQETTPSLIQSYPIIGSALAIPRKVSDRLQWMTRLLSASPTSTVMMKFPLGAGEQITTANPVNVEHILKTKFAIYGKGEKYIEVLGDLLGHGILNVDGQDWKFQRRVASHEFSNKSLRKFVEQVVDAELNDRLIPILAQSADTGRVYDLQSLLRRFAFDNICKIAFGYDPALLLPSLPESPFAAAFEEAVAISSLRFRAYSPIVWKIKRFLNIGSERRLRKAVFTTRDLAAKIIKHKMQSTLPESDSDLDLLSRFLKSAQYDEKFIVDIAISFMLAGRDTTSAGLTWFFWLISMNPAMEREIVNEIHRSYENPKNSAYDDAKELVYLHAALHESMRLYPPVTVDSKQVSVDDVFPDGTMVKRGTIVAYH…
FtCYP111	FtPinG0001690000.01.T01		Fagopyrum tataricum	1578	MDSFTLLVLCAAVAAYMVWFKTISRSMSGPRVWPLVGSLPGLIENANRMHEWIAENLRACGGTYQTCIFAVPFLARSQCLVTVTCDPKNLEHILKGRFDNYPKGPTWQSVFHDLLGEGIFNSDGDTWLFQRKTAALEFTTRTLRQAMGRWVNRAIENRFCPILKTAQLEGKTIDLQDILLRLTFDNICGLAFGKDPETLSPGLPENRFATSFDRATEATLQRFILPEFIWRFRKWLRLGMEGSLSHSLEHVDKYMTNVINTRKLELVDQSGAHQHDDLLSRFMKKKECYSDKFLQQVVLNFILAGRDTSSVALSWFFWLVSRNKRVEEKILDEIATVLIETRGEYLEKWIAEPLRFEEVDQLVYLKAALTETLRLYPSVPEDSKQAAHDDVLPDGTFVP…
FtCYP115	FtPinG0006132400.01.T01		Fagopyrum tataricum	1302	MFFSIGSTRFVISSKPETAKEILNSAAFSDRPVKESAYELLFHRAMGFAPSGEYWRRLRRVSATHLFSVKRVAGFGGLRSEIGRDMIGKIEGLMGQNGVVELRRVLHFGALNNVMGSVFGKKYEFDGENSNSMELQELVREGYELLGIFNWSDHFPVLGWLDLQGVKRRCRRLVGRVNLFVGKILDEHKMRRTINGSVDHEEDDETCKDFVDVLLDLDGENKLSDSDMIAVLWEMIFRGTDTVAILLEWILARMVLHPDIQSKAQSEINTIIGTNREVSDSDLANLPYISAIIKETLRMHPPGPLLSWARLAIHDTHVGSHFVSSGTTAMVNMWAITHDESIWPNPEKFDPNRFIEEDVAIMGTDLRLAPFGAGRRVCPGRAMGMATVQLWLAQLLQNF…
FtCYP116	FtPinG0009593000.01.T01		Fagopyrum tataricum	1542	MSSFFQYVYSICDNSIIFFLLLVAFLIVTLSSLLKKPLPPGPMGLPFIGNLNMMGQLNHRDLARLAKRHGGLFYMRMGFLHMVVVSSPEVAREVLRKQDITFSNRPATITTRYLTYDRADVAFAHYGAYWRRIRKISAMKLFGGKRDESWQSVHDEIDNLVRVIEGSIGSAVNLGGLVHSLNKKIIYRSAFGSGCDEGQEEFISLVYELSKLFGEFNWVDFMGPLLQWAYPNVVRASVVETRKAIDGFIDRIIDDHMYNKKDDLVGDLLQFYSEDENVADESDDGHFRITRDNIKGIIIDLMFGGTGTASTVVEWAMAELMKCPEAMKRAQQELTSVVGLHRRVEEADVDNLPYLQCIIKESLRLHPPFPLLLHETAKETTILGHRIPAHARVMINVWA…
FtCYP12	FtPinG0001413400.01.T01		Fagopyrum tataricum	1350	MPHLSLARMAEKLGPVIFLQLGEIPTVTVSSVETARQVLKTHDLALSSRPQLFSAKRLFYNCSDIAFAPYGAYWRHVRKICILELLSTKRVQSYGFVREEEVSRLCCRVREACFPNRVNLTKLLGFYANDVLCRVVLGRSFSEGGEYDKHDLHSMLKEHQELLGGLSIGDFFPSKEFVNTLTGYKRRLEKTFHRFDSFFDEVINEHLNPKREEKGNKDLLDVLLDVHKDGTGEMPLTLDNVKAIVLDMFAAGTDTTFITLDWAMTELIMNPDMMKKAQEEIKSILGERKVVVETDLPQLNYLIAIVKEIFRLHPPAPVLVPRESIEAVNINGYDIPAKTRIFVNVWAIGRDPRTWIDPEKFVPDRFIGSTIDYKGQDLELIPFGAGRRGCPGIAFGAVT…
FtCYP124	FtPinG0001471000.01.T01		Fagopyrum tataricum	1548	MKSFTWVEFATTSLASLLLLRLLVSFLHRRKLNLPPGPTPWPIIGNFNLLGSLPHRSLHLLSKTYGPVMMLRFGFHRVLIASSVETAKIILKTEDIKFASRPKTAAGKYTTYNYSDITWAPYGPYWRQARKMCLMELFSTKRLDSYEYIRVEETHNLIKTLFGMTRPENPIIIKDFLSTLSLNVISRMVLGKTYLDEEAKSIVSPEEFKKMVDELFLLNGVFNIGDWIPYLGFLDLQGYVKRMKKLGKQFDEFLELVLDEHNHRRMNIKGWVPIDMVDLLLEMADDPNLEIKLERHGVKGFTQDLIAGGTESSTVTVEWALSELLRSPDVIDMATKELDVVVGKERWVDERDIRNLPYIRAIVKETMRLHPVAPLLVPRLARESVWIVGYDVPEGTRVF…
FtCYP125	FtPinG0001470800.01.T01		Fagopyrum tataricum	1548	MKSFTWAEFAATSLASLLLLRLLTSFLHRWKLNLPPGPNPWPIIGNFNILGSLPHRSLHLLSKTYGPVMMLRFGFHRVLIVSSVETAKLILKTEDIKFASRPKTAAGKYTTYNYSNIAWAPYGPYWRQARKMCLMELFSNNRLDSYEYIRVEETRILLKTLFDLTQPEKPILIKDLLSTMSLNVISRMVLGRRYLDEEVKSIVSPVEFKKMIYELFVLNGVFNIGDWIPYLGFLDLQGYVKRMKKLGNQFDEFMEVVLDEHNHKRLSVKGWVPVDMVDVLLEMADDPNLEIKLERHGVKAFTQDLIAGGTESSMVTVEWALSELLRSPNVIQKATNELDDIIGKKRWVDERDIPNLPYIRAIVKETLRLHPASPLLVPRIARENVQIAGYDVPKGTRVF…
FtCYP126	FtPinG0001470600.01.T01		Fagopyrum tataricum	1548	MESLPWAELAATSLAALLLLRLITSYLRHKKLNLPPGPKPWPVIGNFNLIGSLPHRSLHTLSKNYGPVMMLWFGSHRVLVASSVETAKIILKTQDIKFASRPKTAAGKYTTYNYSDITWSPYGPYWRQARKMCIMELFSNKRLDSYEYIRVEETQTLLKAIFTATRSKSPIIIKDFLTNVSLNVISRMVLGKRYLDEEAGSIVSPDEFKIMLDELFLLNGVLNIGDWIPYLGFLDLQGYVKRMKRLAKKFDVFMEHVLDEHNERRMSVKGWAPMDMVDVLLELADDSNLEIKLERHGVKAFTQDLIAGGTESSAVTVEWALSELLRNPSVIDKATKELETVIGKERWVEEKDIPNLPYIRAIIKETMRLHPVAPMLVPRLARENVQISGYDVPEGTRVL…
FtCYP13	FtPinG0002490800.01.T01		Fagopyrum tataricum	1566	MDFLTVLVSSLLPTFLFLYYLLKTRKSEPKSKKNSSINLNISGAWPIIGHLPLFALQKTPTFRTLAAMAVLHGPVYVVRLGMQPIVVVNNWEVFKECLTVKDKQLASRPPFAQGKYLANDFKSFGLAPLGPLWREIRKITMVELLSTSKLGELASIRTSELNDFIKSLYNSSQSDHKIVLSEWFSLLVMNTTIRLMARKRYAYNGVENEEAKRVRRVIKELMYVFGQFVLSDAFPFSFVEWLDPQGHIQMMKRVTKEIDQIMDDWIVEHRQSQPQTEKDFVDVLISLAEQGKLMSDKYDADTMIKATMKSIFVGANDSTSMTLIWLTSLLLNHRSVMSRVIEEIDGVVGKERWVEESDMKSLVYLQAVVKETLRLYPPGPLSTPHAAAEDCCVAGHQMK…
FtCYP136	FtPinG0001085600.01.T01		Fagopyrum tataricum	1398	MILAEMADKHGPIFSIRNGVQTALVISSSEMAKECLLLNDKAVSSRPNFIVTDIMGYGGANLSFAPYGPYWRNLRKIVNNEILSHQRLHMLSHVWEEEVNAFVNRLFHFWFKTKTSNSDKDTDTVLVDLKPWLSQLSMCIIIRIISGKNYASSEGEILNLRATMKDFFAALGLFLIGDALPFLRWMDLGGEEKAMHKTGKEMDAILETWLSEHKCARLGCREGDKDFMDVMLSILEDTRVFDDSGFDADTINKATCLVYDASGASDTTAVFLTWAISLLLNNPEVLKKARDEVNAIVGKNRKVSESDIPKLVYLQAIVKESLRIYPPAPLSGPREFVEDCTVAGYHVKKGSRLIVNLSKIQCDPQVWEDPMEFRPERFLTTHKDVDVRGQDFELIPFGS…
FtCYP138	FtPinG0001093300.01.T01		Fagopyrum tataricum	1488	MEWWLVSMTAAILIPACIWVYQLKLKKGDVDEGRSGRVPKGSSGWPFIGETLHFIASGYSSRPVSFMDIRKALYGEVFKTHLLGKPVIVSTDPEVNKVILLNHGNCFVPSYPKSITELFGDSSILKMDGPLHRRVHACIGRFFKSTELKASLASHIESSIKASLATWLDSPGPIYVQDQTNQVTFEILVKLLMSVGPGEDLEFIKREYREFIKGLVCVPIKLPGTQLYKSLKAKKKLVDLTRKIVEERKASIQQSADTAESRVAKDGIEVLLSEVGNGGDYLVGTSQRLPLDFVCSNVVEMMIPGEDSVPMIMTLAVKYLTDNPIALHQLVEENMELKRQKMGGCYHWTDYMSLAFTQHVISETLRLSNIVNAVWREATKDVEIKGYLIPKGWCVLASF…
FtCYP139	FtPinG0004462100.01.T01		Fagopyrum tataricum	1419	MYTTAVSILFLFAAVVYFFILRRPTTGAGDDGKSLPLPPGSLGWPYIGETFQLYSQNPNHFFASKLAKFGSIFKTHILGCPCVMVSSPEAIRFVLSRAHLFKPTFPASKERMLGKQALFFHQGDYHVRLRRLVLRAFSPESLRSLVSHIDSVACDSLASLVGGTANTFLQLKTYAFNVAVLSILGEVDEAKYREDLKRCYYVLERGYNSMPINLPGTLFHKAMKARSELGRIVSEIISNRRSQGNSAAGNDLLSSFMSDEQGLTDQQIVDNVIGVIFAARDTTASVLTWVVKFLGENPSVLQHVAEEQEAIIKAKEENGEGKNLSWADTKKMPFTTRVIQETMRVASILSFTFREAVEDVEYEGYLIPKGWKVMPLFRNIHHNSQHFPDPEKFDPSRFE…
FtCYP14	FtPinG0002490600.01.T01		Fagopyrum tataricum	1368	MADLHGPVYVVRLGMKPLVVVSSWEVVKECLTVKDKQLASRPPFAQGKYLGNDFTSFGLAPLGPLWREIRKITMVELLSTSKLGELATIRTSELNDFIKSLYNSSQSNHKIVLSEWFSLLVMNTIIRLMARKRYTYHGLENEEAKRIRRVVRELMYVAGQFVLSDAFPLSFVEWLDPQGHIQMMKRVSNEIDQVLDDWIVEHRQNQPQTEKDFVDVLISLAEQGKLMSDKYDADTMIKATMKSIFVGANDSTSLTLIWLTSLLLNHRSVMSRVVEEIDRAVGKERWVEESDVKSLVYLQAVVNETLRLYPPGPLSTPHAAAEDCCVAGHQMKKGDQLLFNVWKVHRDPRVWSQPDEFIPERFLSDNGSLQFGVTRGPEFWYIPFGSGRRSCPGSELAFQ…
FtCYP142	FtPinG0002387400.01.T01		Fagopyrum tataricum	1428	MHLLSSLSFFFFLLISVAFLFLQWRRLKDHRKLPPGSMGWPYIGETLKLYTENPNSFFSSRQKRYGEIFKTHILGCPCVMITSPEAAKVVLVSKAHLFKPTYPPSKELMIGPQALFFHQGPYHFRLKKLLLSSFLPSSLAASIPQIERIVLDFLPTWDCKTINTLQEMKKYAFEVAMMAVFGGGRGELEVEKIKNLYHCLEKGYNSMPLNLPGTPFHKSMKARKLLNETLKELISKRRASNEFEGGLLGVLLNSTHQNTQQDCDYLSDTQIADNIIGVIFAAHDTTASVQTWVIKYLHDNQDLLQSVTMEQEAIRKKLDSTGRGLTWEDTRNMPLTSRVIQETLRRASILSFTFREAVQDVEFEGYIVPKGWKVLPLFRSIHHSPKFFPQPDKFDPSRF…
FtCYP143	FtPinG0002378800.01.T01		Fagopyrum tataricum	1419	MYTEFAFVLPLFLLSLLSFIFLKGCHGKPWQRQRFRLPPGSMGWPYIGETLQLYSQDPNLFFAKKHKRYGEIFKTNILGCPSVMLTSPEAARFVLATQARLFKPTYPKSKETLIGPSALFFHQGDYHARIRKRVQASLLPESIRALVPGVDAIAASKLESWDGGQIINTFHEMKKFSFEVGILAIFGQLDCGYKEELKKNYNTVENGYNSFPTSIPGTPYKKALHARQKIMRIIKKIVNERKERRLEEKNILTHLLNSKVEGESALTGDQIVDNIIGVLFAAQDTTASVMTWIIKYLHDNPKLLEIVKDEQKAIYESNNEGESPLTWTQTRNMPHTHRVVLESLRMASIISFTFREAITDVEYEGYVIPEGWKVLPLFRNIHHNPAFFKDPQRFDPARF…
FtCYP144	FtPinG0005329600.01.T01		Fagopyrum tataricum	1515	MDLDFLQKGLYGLLLAIVIAIVISKLRGKKYKLPPGPIPVPIFGNWLQVGDDLNHRNLTDLAKKYGEIFLLRMGQRNLVVVSSPELAKEVLHTQGVEFGSRTRNVVFDIFTGEGQDMVFTVYGDHWRKMRRIMTVPFFTNKVVQQYRRGWEEEIQFVVEEVKRNPEAAKGGIVLRRRLQLMMYNNLYRIMFDWRFESEEDPLFKQLRALNGERSRLAQSFEYNYGDFIPILRPFLRGYLKICKEVKETRLKIFKDYFVDERKKLGSSKPSNNKELKCAIDHMLEAQQKGEINEDNVLYIVENINVAAIETTLWSIEWGIAELVNHQEIQTKLRAELDKVLGKGTEITEPDLAKLPYLQAIIKETLRLRMAIPLLVPHMNLNDAKLGGYSIPAESKILVN…
FtCYP150	FtPinG0008509300.01.T01		Fagopyrum tataricum	1449	MGLTVILLGGLIALWALLRKANEWFYVNGSLDKETKKLLPPGDLGLPFIGTQLSFLKAFKSPNPDSFISSFSTRYGATGIYRAFMFGRPCVIVTTPEVCKRVLSDEATFGPGYPTSITKLMGKKAFHGISFEEHKRMRRLTTPPLSGQRALSLYINHIEDTVVESLEKWASMEKPIEFLTETRKIAFKVIMYVMMGERSDSIMEASEKEYTTLNYGLKSMAIDLPGFAYHKALKARRNLQKIFQSVVDERRMMNVDEERKDMMGMLMDVEDENGGGKLSDEEIIDLIIMFLNAGHESSGHAIMWAILLMHDHPNVLQKAKEEQEEIVRRREATQKGLSLKETKHMEYLSKVIDETLRVVNISFTLFREANTDVNINGYIVPKGWRILTWLRSAHLDEDK…
FtCYP153	FtPinG0006304700.01.T01		Fagopyrum tataricum	1497	MTILNTVLYLLLTWIATHFLLSVLRRSKLSPKRLPPGPLPMPIIGNLHNIGPKPHQSLAGLAKVYGPVISLRLGSLTTVVVSSVEAAREVLQKNDVAFSNRHVQDAIKENGHNEVSVVFLPPGPRWRNLRKICNSHVFSTSRLDASRELRKEKVQQLLSYVNKCSDAGSPVNVGLATFNASLNLLSNTFFSVDLADSNSDTSRELKELVWNIVKETGKPNIVDCFPILSRLDPQGVRPRIKALIERIFAVFDRMIDPRLTLKEAGKYEDKDVLDALLNISEESKDEFTLKDIRHLLTDLFTAGTDTTSSTIEWAMSELLRNPEKLAKAQAEVRQVISRAEQLEESDISQLPYLQAVVKETLRLHPPTPLLIPRKVDADVELCGFTVPKNAQVMVNVWAM…
FtCYP154	FtPinG0005299000.01.T01		Fagopyrum tataricum	1479	MDFLSFSVWIILSWVSIQFIISFLRRKKLPPGPFPLPIVGNLFMIGKSPHKSFTDLAKIYGPVMSLKVGSQNTVVVTSSSLAKEVLHKNDAASCSRTLPDCWTAHQHDEYSMLFLPIGDLWRTLRKVSNYHVFSKSRLDASQYLRKKKLEDLVCYVKSCSQLGEAVEIGQVAFKTSLNLLSNTFFSVDIADLNSVSSNEFKETVWQIMMELTKPNLADYFPVLKFVDPMKSKRRMGVHFKKMIDLFTSMVSQRLVEKNGSLDENDALDALLKISHENSQEFPLSHIPHLLLELFVAGTDTTANSIEWAMAELLSHPDKLKKAREEIEGVVGKGNPVKEEDVAKLPYLQAAIKETFRRHGPAPFIYRRAVSNIELNGFTVPGNTQILINLWGMGKDSTLW…
FtCYP155	FtPinG0005299200.01.T01		Fagopyrum tataricum	1491	MDYLSSLLSVLLLCAAIHRLILSILPSNKNLPPGPIPLPIVGNLFLIGDNPHKSVTDLAKIYGPLMYLQLGSRRTVVISSASMAKQILHKNDASVCSRTLPHCLTALQHHQLSFLFMPVGDRWKSFRRISNSHVFSKTLLDSSQFLRRKKLEDLLSFVNLKSDAKEAIEIGQVAFNTSLNLLSNTFFSVDLADMTSGNSMDFKEVFWQIMFEAAKPNLADYFPVLKCIDPQRIRHRVGVHLGMMIHLFDSMINQRLADLTDECFDRKNDVLDALLKVSHDKSEDLELSHIPHLLVELFVGGTDTTSNTIEWAMTELICNPEKMNNAREELERVVGKGMAIKEEDVVKLPYLQAVIKETFRKHGPASFIHRRTVCDIEICGFTVPKNTQILINLLAIGSD…
FtCYP16	FtPinG0003196900.01.T01		Fagopyrum tataricum	1476	MCGAFAYVLFPIFLTLVSYIFFKRYRKPWMRARLPPGSMGWPYIGETLQLYSQDPNVFFANKQKRYGEIFKTHILGCPCVMLASPEAAKFVLTTQAHLFKPTYPKSKETLIGPSALFFHHGDYHLRIRKLVQASLSPESVRALVPDVQAIAVSTLELWAGGQVINTFQEMKKFSFEVGILAIFGHLDAAYTKELKKNYALVDKGYNSFPTNIPGTSYKKALQARKRLTEIIREIINERKEKRYEEKNLMGHLLNSKDEGGRVLPEDQLADNVIGVLFAAQDTTASVMTWIVKYLHDNPKLLEAVKAEQKAIYESNNEGEKPLTWAQTRKMPLTHKVVLESLRMASIISFTFREAVADVEYKGYVIPKGWKVLPLFRNIHHNPEFFQDPQRFDPSRFEVA…
FtCYP160	FtPinG0005301200.01.T01		Fagopyrum tataricum	1485	MDYLSLVVWIMLSYASLHLIMSLVGGSNQKLPPGPKPLPIVGNLFLLGDKPHESLTEMAKIYGPVMSLQLGSVRTVVISSASMVKEVLQKNDASVCNRKGPDSFTALGHRDLSFIYLDVGERWKSFRRISNSHVFSRARLDASQYLRNKKLEELLSYLKLCSQAGDAVEIGQLAFNTSLNVLSNAFFSVDLADTNSSISKEFRKVFWQVMVEATKPNISDYFPVLRCIDLQKNRHRTGVCFQKMIDFFTSIINQRLADKLNSLDENDVLDSLLKISNENTEDLQLSHIPHFLLELFVAGTDTTSNTVEWAMTELLCSPNAMKKVREELERVVGKGVPIKEEDVARLPYLEAVIKETFRKNGPVGLVYRRADSDIEVGNFMVPKNTQILINLWGVGKDPI…
FtCYP162	FtPinG0005301800.01.T01		Fagopyrum tataricum	1503	MDYLSFLVWIMLSCGALHLIMSFVAGNKSSSGNQKLPPGPKPLPIVGNLFLLGDKPHKSLTELAKIYGPVMSLQLGSVRTVVISSAAMVKEVLQRNDASVCNRKVPDSVTALGHGEFSFIYLDVEERWKSFRRISNSHVFSRTRLDASQYLRNNKLEELLSCLKVCSQAGEAVEVGQVAFNTSLNVLSNTFFSVDLADPNSRLSKEFKEVFWQVMEEVAKPNLSDYFPVLKHIDLQKNRHRMGVCFQKMIDVFTSIISQRLAEKRDSLVENDVLDALLKISHEKSEDLQLSHIPHFLLELFVAGTDTSSNTVEWAMTELLHSPNKMKKAREELERVVGKGIPIQEGDVPRLPYLQAVIKETFRKHGPVGLVYRRADSDIEVGNFKVLKNTLIIINLWGV…
FtCYP164	FtPinG0001763400.01.T01		Fagopyrum tataricum	1506	MDYLIFLLCMMLSWVVLHHLLSKFSGNSSSSSKAKIPPGPNPLPFVGNLFKLGNSPHRSLAELAKIHGPVMCLQLGGLRTIVISSPSAAKEVLQKNDSSFCNRTIPDALTACQHNAFSVVFLPVAAQWRSLRKICNSHVFSTARLDASQYLRKKKLEDLLSYVESCKMSGDAVDVGKAAFNTSLNLLSNTFFSVDLVNSKSSNSREFKELVWNIMLEAGKPNFSDYFPILKRLDPQRIRRRLDTHFGKMINLFNTMISQRLAEKKGCSDESNDTLDILLKISRDNSEELELTFLPHLLLDLFAAGAETTSSTIEWGMAELLHSPEKMKKAQEELKNVVGVGIPVKEEDISKLPYLQSVIKETFRLHPPVPFLIPRKTDSDVELCGFTVPKNSQVLVNVW…
FtCYP166	FtPinG0004958500.01.T01		Fagopyrum tataricum	1443	MSPFSFIIISITICIAHYLYKWRQPKFTGKLPPGSMGLPLIGETLHFFAPNTTFDISPFIKKRMKRYGPIFRTSIVRTQIVISTDSDLNHFIFQQEGQLFQSWYPDTFTAIFGKQNVSSLHGFMYKYLKNMVLSLFGPESLKTMLPEVEAAVCKDLDRWSSEDTVELKDSTATMIFGLTAKRLISHDPEIDSENLRDNFVDFVQGLISFPLDIPGTAYHKCLQGRRNAMAMLKNLLQERRTEERKTNRDFFDYVLEELSKEGTILTEEICLDLMFALLFASFETTSLALTLAIKFLTDHPPVLQTLTEEHERILRQREKLDSGLSWKEYKSMTFTFQFINETVRLANIAPGIFRKALTDIKFKGYTIPAGWPIMVCPPAVHLDPSKYENPLHFNPWRWK…
FtCYP170	FtPinG0005176400.01.T01		Fagopyrum tataricum	1446	MDNQTQFYLLLILLLLLPILLHILRRVQRRRQRLPPGTTGAIPFIGETLQLISAYKTENPEPFIDQRVNRFGPIFTTHVFGEPTVFSADSEANRFILQNEGKLFESSYPSSISNLLGKHSLVLMKGSLHKRMHSLTMSFANSAIIRDHLLLDIDRLIRFHLGSWPSHVFLMEEAKKISFALSMKQLMSYDPCEWTESLRKEYLLVIEGFFSIPLPFFSTTYNQALKARSKVVEALMLVVRERRKESEGGEKKNDMLGALLEEDQLGHGGFSDEEIVDFLVALLVAGYETTSTIMTLAVKFLTESPLALAQLKEEQEKIKAGKGESETLTWSDYKSMSFTQCVVNETLRMGNIIGGIFRRTKSDIEIGGYTIPKGFKVFASFRAVHMSEDNFKDARSFNP…
FtCYP171	FtPinG0004511000.01.T01		Fagopyrum tataricum	1395	MALFLLSYILFFWVCVLCTALLRWNELRFNKKGLPPGTMGWPIFGETTEFLKQGPSFMKNQRARFGTFFKSHILGCPTIVSMDPELNRYILMNESKGLIPGYPQSMLDILGKCNIAAVHGSTHKYMRGALLSLISPTMIRDQILPKIDEFMRSHLTNWADQVIDIQHKSKEMAFLSALKQISGIESSSISETFMPEFFQLVLGTLSLPIDLPGTNYRRAFQARKNIIDIIRKLIESRKASKETHLDMLGCLMREENNKHTLSDEEIIDLVITLLYSGYETVSTTSMMAVKYLHDHPLVLNELRKEHLEIRARKNAEDPINWEDYKSMKFTRAVIFETSRLATIVNGVLRKTTKEMEINGFVIPKGWRIYVYTREVNYDPYLYPDPYTFNPWRWMDKSLE…
FtCYP173	FtPinG0008091400.01.T01		Fagopyrum tataricum	1491	MEELVLSFAAFIILYILTKHILHRLQNLPPTPFSSLPIIGHLHLFKYPFHRTLKSLSDRYGAVFLLQLGIRRVLVVSSSSAAEDCLSKNDVVFANRPRLLPGELFGYNFTNILWAPYGDTWRILRRIASTEIFSSHRLNLLSKIRSDEIGFLLRQILRSSSSGGAVNLKTAFYETTNNVMMRMIAGKRCFGESEKSEEGRKFIELIEREGEGVTSIGDFLPVVRSAGITVGQETMFRDMFKELDAFIQDLVDQHRQKKSTEDSNKTMIEVLLSLQNEDPLFFTDEIVKGMVLVLLSAGTDTSAGTMEWTMSLLLNHPPILKKVQAEIDVQVGYERLINESDLSQLPFLHCIIKETLRMYPIVPLLVPHESSDKCIVGGYNVPRGTMLMVNVWAIHNDPK…
FtCYP176	FtPinG0000614800.01.T01		Fagopyrum tataricum	1458	MAILDTFWVFVLVAIAFLALGLIFNHYFPLYIHRGLGLPKGSFGWPLLGETLSFLKPHPSHSIGVFLQRHCSRYGKVFKSHLFFSPTVVSCDQELNYFILQNEDKLFQCSYPKPIHGILGEISMLVAVGDTHKRLRNVALSLVNTIKSKPEFLNDIEKTAIQILESWEGKEQVLFCQEARKFTFNVIVKQVLGLTPDEPQTVEILQDFLTFMRGLISLPLYIPGTPYARAVQARSRISSTVKSIIEERRARINGGSDDYDEKSCNNKRNDFLDTLLCVDTLSQDEKVSFVLDSLLGGYETTSLLMAMVVHFLGQCPRALQQLKEEHQEIREMKKGDEYLTWDDFRKMDFTQNVISEALRFGNVVKFVHREALTDVKFKDYLIPCGWKVLPVFSAVHLDP…
FtCYP177	FtPinG0002518500.01.T01		Fagopyrum tataricum	1530	MEQLLLSIFTFIALYFLTKQILHKIQKLPPSPFSLPIIGHLHLFKPPFHRTLAALSARYGHVLLLRLGGRKVLVVSSVSAAEECLKQNDVVFANRPRLLVGDLFGYNFTNILWAPYGDLWRNLRRVATTELLSNHRLNLLSDVRSDEIKLMLRRIHRSSVDDNAVDMNSVFYETTSNVITRVLLGKRFYTESVETNEGRRFKKILQKESDSVTIIGDYFPMLRTLGLTRKKEEFVWNKFKKTDAFFQELVDQHRQRLTKLDRDFGSNSGGVDRKTVVEVLIQLQKEDPEFHTEDIVKGMVLILLMAGTDTSALTLEWILSVLLNHPSILHKAQAEIDAQVGYKRLIQESDLNNLPYLHCIINETLRRYTVAPLAVPHESSDECIVGGYKIPRGTMLMVN…
FtCYP178	FtPinG0002518700.01.T01		Fagopyrum tataricum	1533	MEQLLLSIISFIILYFITKQILHKIHPLPPSPFSLPIIGHLHLFKPPIHRTLATLTARYGPVILLRLGSRNLLVVSSPSAVEECLSKNDIVFANRPRLLLGDLLGYNFTSIPWAPYGDLWRSLRRIATTELLSNHRLNLLSQIRSDEIKSMLLRLHRSSEAEDGVVDMNSAFFETTSNAMTRILAGKRFYGESVETEEGRKFRALFVKESDAVTTIGDIFPVLRTLGLTRKQERIFWAKFQKMDAFFQELVDNRRRRLADLGHEFGSGSDTGNVDRKTVIDVLLELQKEDPEFYTEEIIKGMLLILLLAGTDTSALTMEWIMSILLNHPSILTKAQAEIDAQVGYERLINESDLSHLPYLHCIINETLRMYPVAPLLVPHESSTECVVGGYKVPPGTML…
FtCYP181	FtPinG0001342400.01.T01		Fagopyrum tataricum	1395	MASSIEISLLFFWVCAILNALLKLHQLRFIKKGLPPGTMGWPLFGETTKFISQGPSFMQNKCAKYGKFFKSHLLGSPTIVSMDPEVNKYILMNEAKGMVAGYPIAMVNILGKNNISAVHGSDHKRIRGALLNLVSPKMLRDEILPIIDHFMRSHVADWTNRVIDIQHKCKEMAFVSSLKQIANIESNTVRKVLFSEFLTLVSGTLSLPIYLPGTSYHRGFQARKNIVDILKRLMQERRASKKAHGDMLDYLLREEDNKYPLPDIEIVDMIITLLNSGFETVSKTTFMAVMYLHEHPDALHELRKEHFEIRAKKKAEDPINFEDLKSMKFSRAVIFETLRLATIVHGVLRRTIKELELNGFVIPKGWKIYVYTRELHYDPTLYPDPHTFNPWRWLDRSLE…
FtCYP189	FtPinG0003040000.01.T01		Fagopyrum tataricum	1395	MLPHLLLNLHSFHDWSTKLLEHSNGTFLFKGPWFSSMDLLLTAEPSNAHHVMSKNFSNFSKGHEFSEVFDILGDGIFNANFELWRYQRKIAHSFFTHPSINRFLTKTVTTKVEKGLIPILDIRFKSGEEIDLEDLFQRFTFDVIYMLVTGTDPISLFVDFPDAPFCKALDEAENAIFLRHVVPETIWKLQRLLGIGSENRLTRAWEILDVFIYNALTIKRQEMKNTSNHDDQGLDLLTLYMQENVDNQDYKFNDKFLRDMFLNLLIAGRDTTSAALTWFFWLLHKNPSVETKIREELEFITSEKRVFQIEEVGKLAYLHGALCETLRLYPPVPLENRSPLEPDVMPSGQQVSTTTKIIFSLYAMGRSKSIWGDDCLEFKPERWITDKGKIKHEPSYKFL…
FtCYP190	FtPinG0003039800.01.T01		Fagopyrum tataricum	1395	MLPHLLLNLHSFHDWSTELLEHSNGTFLFKGPWFSSMDLLLTAEPSNVHHVMSKNFPNFPKGHEFSEVFDILGDGIFNADFELWRYQRKIAHSFLTHPSFNRFLTKTVTTKVEKGLIPILDIRFKSGEVIDLEDLFQRFTFDVICMLVTGTDPISLFVDFPDAPFCKALDEAEEVIFLRHVVPVTIWKLQRLLGIGSEKRLTRAWEILDVFIYNALTIKRQEMKNTSSHDDQGLDLLTLYMQENVDNQDYQFNDKFLRDMFLNLLIAGRDTTSAALTWFFWLLYKNPSVETKIREELEFITSEKRVFQIEEVGKLVYLHGALCETLRLYPPVPLEHKSPLEPDVLPSGQQVSTTTKIIFSLYAMGRSKSIWGDDCLEFKPERWITDKGKIKHEPSYKFL…
FtCYP192	FtPinG0009445200.01.T01		Fagopyrum tataricum	1311	MGWPFIGETIPFMTPHSPYSLGDFLQHHCDKYGKVFKSHIFGCPTIISCDPDLNNFILHNEDKLFRGSYPKVMHSILGPLSLLIASGDLHRKLRSHVVRFTSSAKTNPHYPHFVHHLCHSTMQSWKSLDHILFHHQSRKFLFNITVKQVLNIEPEDPVASEILGHFLSYMKGFVSTPLALPGTAYSKAIKAKNRIVSILKRVMEERRSGEYKKTEDFLDILLSSDSNSNSGDQRLSDDEIVSVVMDFLLGGYETTSTLLSLAVYFVGKSPLILQYLKAEQEAIKKAKGAREPLDWEDFKKMTFTSYVISETLRCGNVVKVVHRKALVDVEYKGYRIPAGWKAFPILTAQHLDPLLHENPNDFNPWRWQDPNTSKNISPFGGGLRFCPGYELGKLHTAFF…
FtCYP193	FtPinG0009444400.01.T01		Fagopyrum tataricum	1359	MGWPFIGETIPFMTPHSPYSLGDYLQHRCDKYGKVFKSHIFGCPTIISCDPDLNHFILNNEDKLFRGSYPKVMHSILGPLSLLIATGDLHRKLRSHVVRFTSSAKSNPNYPHFVHHLCHSTMQSWKSLGHILFHHQSRKFLFNLTVKQVLSIEPEDPVALEILGHFLSYMKGFVSTPLALPGTAYSKAIKAKNRIVSILKRVMGQRRNGEYRKTEDFLDILLSSDRNNNNNNGDQRLSDDEIVSVVMDFLLGGYETTSTLLSLVVYFVGKSPLILQHLKAEQEAIKKAKGPGEPLDWEDFKKMTFTSYVISETLRFGNVVKVVHRQALVDIEYKGYRIPAGWKAFPILTAQHLDPLLHENPNNFNPWRWQVSIHNQIATSNLRIDPNTSKNVSPFGGGL…
FtCYP194	FtPinG0005182000.01.T01		Fagopyrum tataricum	1407	MLPSLTLALRGNIYEWISKVLVRQNGTFWFKGLSFTSFNCVVTADPRNLEYLLKTKFLSFPKGQFFRNNLADLLGDGIFNADGDTWQTQRKIASLEFHSSTFRHLTTTSLLQLVHSRLIPLLQDSLLKAVSFDLQDVLLRLTFDNVCMIAFGVDPGCLRVGMPEIPFARSFEDATEGTVLRFVTPEYIWKAMRWVNVGPEKRLKEAIKGVHEFADDVIRKRRAELASDVIENQRSDLLTVFMKTKGESSLGFSDTFLRDICVNFILAGRDTSSVALAWFFWLLDSHPAVEEKILEEISGVLTGRDGGGDEVVFTAEEIKGMEYLHAAITEALRLYPSVPVDHKEVVKEEVFPDGTVLKKGTKVIYAIYAMGRMEAIWGNDCREFKPERWLRDGRFMSES…
FtCYP195	FtPinG0004309900.01.T01		Fagopyrum tataricum	1479	MDALTMDGNGKFWSVGLLILATIVVAKLISVLVMPRSKKKLPPVVKSSWPVIGGLLRFLKGPIIMLKQEYPKLGGVFTLNLVNKNITFLIGPEVSAHFFKAPEADLSQQEVYRFNVPTFGPGVVFDVDYTIRQEQFRFFTEALRVNKLKSYVDMMVFEAEEYFSKWGESGEVDLKYELEHLIILTASRCLLGREVRDKLFDDVSALFHDLDNGMQPISVIFPYLPIPAHRRRDQARKKLADIFANIIASRKSSGKSENDMLQCFIDSKYKDGRPTTEGEVTGMLIAALFAGQHTSSITSTWTGAYLLQNKNYLTEVLDEQKNILNKHGEKIDHDILSEMDVLYRSIKEALRLHPPLIMLMRYSHSDFSVTTHEGKEYDIPKGHIVATSPAFANRLPHIY…
FtCYP197	FtPinG0001681700.01.T01		Fagopyrum tataricum	1479	MDYLIYLYPTLFTSLIVILSFLLLRRNRRLTCKCDTCRSFVTRSWTTNFTSLPDWYSHLLRRSPTATIQIHVLNNTITADPSNVEYILKTKFDTYIKGKPHSVILGDLLGRGIFVVDGDHWRFQRRLASLELGSVSVRSFAFDSISSEIELRLLPIFASFAANLSPAVDLQEVFRRFAFDNICRLSFGIDPECLGSASEFAEAFDVASKLSAERALEPAPIVWKVKRALNLGSERRLKKAVKKINSLAENIIRERRKVGFSTRKDLLSRFMASMTDEKYLRDIVISFLLAGRDTVASAITVFFLLVSQNPEIESKIREESDRVLGPDNPAQLPTFEQLKDFNYLHAAMHEALRLYPPVQIDSKYAEADDVLPDGTWIRKGDKVSFHPYAMGRMPQIWGP…
FtCYP198	FtPinG0004697200.01.T01		Fagopyrum tataricum	1680	MDDDHVSASSSSSSASQFLYWGQVLTLSLTGLVLLLRVAVVLWWRPRKIEAHFAKQGIRGPPYRFFLGNVKELVQLMLKASSQPMPDFSHNILPRVFSFYHHWKKIYGATFVVWFGPTARVTVSDPDLIREIFASKSEFYEKIEANPLVKQLEGDGLISLKGNKWAHHRKIITPTFHMENLKLLVPVVSRSVIDMVDKWWAKSDSGDEVEIEVSEWFQGLTEDVITRMAFGSNCYQEGRAIFKLQNQQMVLAAEAFSKVLIPGYRFLPTKGNMKSWKLDKEIRKSLVKLIEQRKVEMETETETESSEKGKDSGAGKDLLGLMIQAGIHKGLEPESDSDSDSRGSITVQDIVEECKSFFFAGKQTTSNLLTWTTVLLAMHPQWQALARDEVLKICGSRDI…
FtCYP199	FtPinG0002674100.01.T01		Fagopyrum tataricum	1482	MNVITMLWFLIIWITAHWLISLLQRRLKRAPPGPLPWPIVGNIFSLGKKPHISLARLAQTYGPLISLRLGYLTTVVASSPEVAREILLRKDARLSNRFVGDCLYAFQHNEHAISTMPVGDRWQTLRKILSLQLTSMKSLDAKEEIRKENSRDLVTYVNGCSKTGVAVNIGQLAFDNALNSMSKTFFSVDMADPDSSVGREFKQIMWEIMSEAAKMNLSDLFPVLKIVDPQGIRRRMEINFKKLFDLFDVIVNKRFVDTKAGLPERGDVLDALLKICWEKSEDIELSQIPRLLLETFAGAESVSTTVEWAMAELLRNPSKMRKAKAELEQVIDKGKFVEEADIAKLPYLKAILNETFRLHPPVVFLVPRLAESDVEISGFVVPKGSQVLVNLWAIGRDSA…
FtCYP20	FtPinG0003175900.01.T01		Fagopyrum tataricum	1362	MGWPYIGETLRLYTDNPNSFFSNRQKRYGDIFKTHILGCPCVMITSPEAAKVVLVTKAHLFKPTYPPSKEKMIGPQAIFFHQGHYHSSLKKLILSSFAPSALSASVPEIERIVLGFLPSWDNNSIVTLKEMKKYAFDVAMISVFGGRSGEVEVEKIKHLYQSLEKGYNSMPFNLPGTPYNKSIKARKLLNETLKKLIAKRREESKEKAEGLLGVLLNSTQQRASLKENRKVLNDTQIADNIIGVIFAAHDTTASVLTWVLKYLHDNQDLLEAVTKEQEGIREKLDTGRRGLTWEDTKCMPLTSNVIKETLRRASILSFTFREAVEDVEFEGYVVPKGWKVLPLFRSIHHSPKFFPHPEKFDPSRFEVPPRPNTYMPFGNGVHSCPGSELAKLEMLVLLH…
FtCYP200	FtPinG0002724300.01.T01		Fagopyrum tataricum	1542	MDSLLHYLDFKSILFFLATAVFTVAAVARFTKKPLPPGPKGLPIIGNMNMMDQLTHRGLARLAGIYGGIFHMRMGFLHMVTISSPEAARQVLQVQDNIFSNRPATIAIKYLTYDRADMAFAHYGPFWRQMRKLSVMKLFSRKRAESWQSVRDEVDRILRVMDKANGSPVNIGELVFSLTKNVIYRAAFGSNSNEGQDEFISILQEFSKLFGAFNWADFIPFIGWADPNGLNARLEKARKSLDRFIDDIINDHLEKKKTGIKGLEDDMVDELLVFYSEGDGKVTESDDLQNAIRLTKDNIKAIIMDVMFGGTETVASAIEWAMSELMHSPEAMKRAQNELAEAIGFNRPVEETDLDKLPFFKCVIKETLRLHPPIPLLLHETAEETTVMGYRIPAQARVM…
FtCYP203	FtPinG0007049900.01.T01		Fagopyrum tataricum	1515	MDLHLIFISFALLLSTFIFARSKSKKHASALRLPPGPPGWPVVGNLFQFSSSGKQFFEYVRELRLVYGPIFTLRMGTRTMVIISSPDLAHEALVEKGQVFATRPRENPTRAIFSCDKFTVNAALYGPVWRSLRRNMVQNMLSSSRIKEFRGLRDSSMDKFIDRLRAEAESNHGAVWVLNNARFAVFCILLSMCFGLDMDEEAIERVDQMMKLVLITLDPRIDDYLPILSPFFHKQRKNALDVRRKQIDTIVPFIEKRRQILQNPGSDPKAASFSYLDTIFDMKIEGRKATPSDPEIVTLCSEFINGGTDTTATAIEWAVARLIDNPDIQSRLYEEIRATVGPGKKVDEKDVERMPYLQAFTKELLRKHPPTYFSLTHAVTEPTRLGGYDIPPGINVELY…
FtCYP204	FtPinG0008710000.01.T01		Fagopyrum tataricum	1461	MEVSSLVCAVVVVLVVVVEALKRVNSFFYEVLKLGDKRHNLPPGDLGWPFIGNMRSFLKAFRSTHPESFMSSYVTRYGKTGIYKAFMFANPSVIVTSPETCRKVLTDDENFKPGWPMSTEKLIGEKSFVSIPYEEHKRLRRLTAAPINGHEALSNYIPFMEDLYKASLDKWSRMGEFEFLTGIRKMTFQIIVHIFLSSESESIMDALEKEYIVLNYGVRAMAINLPGFAFYKALKARKRLVAIFQSIVDGRREERKVGVSIKAKKDMMDALLDVVDEDGRRLTDEEIIDIMVMYLNAGHESSGHTITWAVILLQEHLEAFTKAKAESERIVAKRPPTQQGVTLKEIREMKYLSKVVDETLRWVSFSLMVFREAKNDVNVNGYMIPKGWKVLTWFRGVHL…
FtCYP205	FtPinG0000011200.01.T01		Fagopyrum tataricum	1473	MLEFWLLLLIAFLTFLFLLSTLNQNRNIPPSPSFSLPLIGHLHLLSNPVRCSLHRLSLSLGPIFSLWFGSRLVVVVSSASAAEQCFTQNDVVLANRPRLLAGEIVAYNFSNLVVSPYGSRWRSLRKTCTSQIFTPVRLNSLSRVWTDAVQNLIRKITQQNSNSNSNSKVVVLRPLVTEMMFEILMRILSGERGELEVLMETINDVLKHSQTSNPADFVLLLQYIDLGGYQKRLKRIFSKVDGMLQMMLDERGIAQNGGRGDNLIDNLLELQQSGHDFYDDETIKSLLLDILSAGTDTTSATIEWAMSLLLNHPSILSKAKTEIKLQVGENRKVNQTDLRNLTYLQNIISETLRLYPSVPLLLPHYSSQDCTVSGYKIPRDTIVFVNAWAIHRDPSVWDD…
FtCYP208	FtPinG0002981600.01.T01		Fagopyrum tataricum	1545	MAYSSLQIQYYLLIPPLFFLTYKLYKKLTLRLPPGPRPWPIVGNLYHVKPVRFRCFLEWAHRYGPIFSFWFGSNLNIVVSSTELAREVLKEKDQQLADRYRSRSADKFSKGGTDLIWADYGPHYVKVRKLCSVELFSPKRLEALRPIREDEVTAMVESIYKDCTNLESVGGKSLVVRKYLGAVAFNNITRLALGKRFEDSKGIIDAQGLEFKAIVANGLKLGASLAMAEHIPWLRWMFRSNEEAFAKHGAMRDDLTRAIMEEHSATRRESGGDKHHFVDALLTLKDEYDLSEDTIIGLLWDMITAGMDTTTISVEWAMAEVMRNPRIQKKAQDELDRIIGPNRVMNEWDFSNLPYLRGIVKEALRLHPPTPLMLPHRANEHVKVGGYDIPKGSTLHINV…
FtCYP209	FtPinG0002979000.01.T01		Fagopyrum tataricum	1554	MEVFSSRAFVTLLCLLGVLWFVITYFYNFSYGKDKLVQIRQRRKLIKQGIKGPQPSFLHGNAPELQRIVEQSPDLNPPRDLHGPLAHDFVPSVFPYFHHWAKQYGRVYTYTMRNKQHLYVGTPELIRELNQNITNDELGKPISVTKHLFPLFGNGVLRANGHIWSHQRKIIAPEFYNDKIKGMMGLMREASELVTRKWEAAIIHGGGIDVEVRVDEDLRSFSADVIARACFGSSFEKGEEIFSKLRILQKLLSTQGFLFKSKASEKEMEIKMLQKEVDGLIWDTVQERNHKGKDLMQLLLDNSVGIIDDADKRKEMIIDNCKNIYFAGHETTAISSAWCLVLFSLHPDWQQRVREEVMEVFNPSPTFDSLNKMKWLNMFMQEVLRLYSPGAFVTREALK…
FtCYP21	FtPinG0005836400.01.T01		Fagopyrum tataricum	1515	MAALDLFFFLPLILVLISFLLRQLTGKSKSGTGDYGPPTYPIIGCLPSFYKNRFRLLDWYTELLSESPVQTIVVNRVGTGRIVVTANPENVEYILKTNFPNYPKGKQFTDLIGDLLGCGIFNADGEMWASQRKLASHEFSTRSLKEFVVSVLEEEVRLRLVPLLDKAAHDGSIVDLQDVLKRFTYDSICKVSLGIDPNCLDLSRSPPPLLTSFETAAGICARRAAAPIYASWKLKRALNIGSERRLRSSVSIVHRSIDSLISNKLRRQNEQSNNTSDLLSRLLEAGHNGEMVRDMLVSFIMAGRDTTAAALTWLFWLLTQNRFVESELISETMRFDDSKPLDYESLKDMKFAHACLNEAMRLYPPVSWDSKHAAADDVLPDGTRVPAGTRVTYFPYGMG…
FtCYP210	FtPinG0003252000.01.T01		Fagopyrum tataricum	1464	MVDVWVLFVLIISLITLVFFLAPKSANQNHNLPPSPCFSLPVIGHLHFLSYPPCRSLFRLSQSLGPIFSLRFGSRLVVVISSATIAEDCSTKNDVVLADRPPFLFSEQVIYNSSNLATTSYGSHWMFLRKVFSAQIFSPSRLNSFTHLRSHAVACLVRNIIRHKKVVVLRPLVKEMMFQIMTRILIGEKGEVKVMMTAIDNLSYLLEKIDPAEFVPMLRLFDLGRYNRKLKRSRIALDGLLQKILDERRQMINKGAGEGFVIDNLLQLQQSEPHLYDDDKIKGFALLMLTGTTASVVTIEWAMSLLLNHPTIMSKAKNEIDEQVGQDRAVNHSDLPSLPYLHNIISETLRLYPSTPLLVPRHSSQDCIVGGYSIPRDTMVLVNSWVIHRDPSLWNEPLR…
FtCYP211	FtPinG0006940000.01.T01		Fagopyrum tataricum	1356	MPHISLTRLAKKHGPLMYLKLGSCDVVVASSPEIAKTFLKNLDHQFVNRPGGAGPTYIAYNMEDMVFADVGPRWKMLRKLANLHMLGTKSFLDWAPLRFREVGFMVTEISKNPNPVPILEMVSCALANVIGQKSISRRVFDTRGEESNDFKNMITELMRLAGLFNIGDFIPCIEWMDLHGIQGKMKKLHDKFDGLITMMLEEHTKTTIEREDNPDFFDVVMGINGGVDGVELKMVNYKALLLNLFIAGTDTSSSTIEWAMAEMMKNPTILAQAQEEIDQVVGKNRRVQESDIPNLPYLQAICKETFRRHPVVPLSLPRMTNKACEVNGYHIPKDTRLFINMWAMGRDPSIWEDPLKFKPERFMTEKGSVIEPWGNDYELIPFGSGRRICVGIRMGLAMV…
FtCYP212	FtPinG0003080700.01.T01		Fagopyrum tataricum	1572	MEAPIMDYLSLSFIFLFILILYLHFLYPQPKHSKISGGFKHYPLVGTLPDFLANRHRFLDWSTAALSASSTNTAVFRRPGKVHGIITANAANVEYVLKTNFPNYPKGERFIYLLQDFLGKGIFNSDDELWRHQRKTSSYEFNNRSLRNFVMDCVKSEVQTRLLPLLKDSAHSGRVIDLQDVLERFAFDNVCKLAFNVDPNCLSVDGSGQLEFMRAFEEATTLSSGRFMCAHPIIWRIRRFFDIGSENRLRRSIQTVHRFADEIIKRRLREKQEMKEDFDSQVDLLSRFIATDENSPEFLRDIVISFILAGRDTTSSALTWFFWLLSFHPEVNRNIRAEIDRIRIRSGKQPGEIFDYDEIKEMSYLQAALSEAMRLYPPVPVDTKACRNDDVLPDGTEVK…
FtCYP213	FtPinG0003080000.01.T01		Fagopyrum tataricum	1518	MFLSILLLILTLIILYNRLFRFKLPPGPRTWPIVGNLYDIKPVRFRCFHEWAQLYGPIISVWFGSSLEVIVTSAELAREVLKDNDQQLADRTRNRLSARFSRNGQDLIWADYGPHYVKVRKVCTLELFSAKRIEFLRPIREDEVTAMIEFIYKDCVSTDNHGKSLTLKKYLGSVAFNNITRLAFGKRFMNDEGVIDEQGLEFKAIVANGVRLGGTLSKSEYIPWLRWLFPIAEEACEKHNQRRDRLTKVIMEEHTAARRKSGDTKQHFVDALLTLKEKYDLSEDTIIGLLWDMITAGTDTTAISVEWAMAELIRNPITQQKAQEELDRVIGPERVMTEADIPNLPYLQAVTKEALRLHPPTPLMLPHRANTHVKIGGYDIPKGSTVNVNVWAVARDPKV…
FtCYP214	FtPinG0003079800.01.T01		Fagopyrum tataricum	1524	MLLLISIVLFTLFLSYHLYNRLKFKLPPGPKPWPIVGNLYDIKPVRFRCYHEWAQLYGPILSVWFGSNLNVIVSNTELAKEVLKEKDQQLADRHRSRSAVRFSRNGQDLIWADYGPHYVKVRKVCTLELFTPKRLESLRPIREDEVTAMVESIHKDCISPENHGKSLMLKKYLGAVAFNNITRLAFGKRFMNDEGVINEQGLEFKAIVSNGLKLGASLAMSEHINWLRWLYPVEEEAFAKHNAQRDRLTMAIIEEHTAARQKSGDTKNHFVDALLTLKDKYDLSEDTIIGLLWDMITAGMDTTAISVEWAMAELIRNPRTQQKAQEELDRVIGHERIMTEADFSNLPYLQAVAKEALRLHPPTPLMLPHRANTNVKIGGYDIPKGATVHVNVWAVARDP…
FtCYP216	FtPinG0000332200.01.T01		Fagopyrum tataricum	1593	MGSQIDTLCFFAFLTSKCNSAVFSTSTLLIAAAAATLVLSLIYWAHQGGPAWGKHRLSAAGTAIPGPRGLPVVGSMGLMTGLAHRKLADMADALGATRLMAFSLGSTRVVISSHPDTAREILNGSAFSNRPIKESAYSLLFHRAIGFAPAGSYWRLLRRIAATHMFSPKQILSSSPLRASVAAQFTSLISANNSPFPVRDVIKRASLCNMMGSVFGKHYSIDEQNEDVEELQEMVNEGYDLLGGINWSDHLSWLAPFDFQKTRFRCSQLVPRVNRFVGNIIDQHKSNPPVDGFNRDFVDVLLSLPAADQLSNSDMIAVLWEMIFRGTDTVAVLIEWILARLVLHPDVQSTVHNELDKVVGRSRVVAESDIPSLVYLTAVIKETLRLHPPGPLLSWARLA…
FtCYP218	FtPinG0002734300.01.T01		Fagopyrum tataricum	1521	MAISDLLTPFGTSFVFGGLLLLLFVFIVRRSALSRNSPSSELKPVPKVGGRLPLLGNLLQLKEKKPFKTFCRWAEIYGPIYSIQLGSSHAIVLNSADVAKEAMVTRFSSISTRKLSKALTILTYDKCMVATSDYNDFHKMSKKHILNNLLGSSALKRNRFLREIMLKNIMDGLYAQLKTNPAQPVNFRDTFEYELFALALKVAFGRNIESILVPELGRTLTRKEIFKTLVLDMMEGAIEVDWRDFFPYLRWVPNNVEHKIRNLAFRRELVIKALINQHKTGQKLETECLLDMLLAEEDTLTEEQIAMLLWEPVIETSDTTLVTTEWALFQLAKDPERQNRLYEEIQKVCGDKMVTEEDISKLPYLGAVFHETLRKHSPAPIVPIRYVHEDTQIGGYHVP…
FtCYP219	FtPinG0002771900.01.T01		Fagopyrum tataricum	1506	MEDLYLYTAIFIIASIATKHFLSKIRNLPPSPFPAIPLLGHLYLLREPIHRSLLQISTRHGPILFLRLGCRKVLLVSSPVGAEECLHTNDVVFSNRPRFISGDIFGYNSTALSWAPYGDHWRKLRRISNTEILSAHRLQMLASIRSEEVKLFLRRIYPGEGSDYRTVELKSSLLEMTANVMTRMLAGRRYYGEGEELSEEVKRFMCMMKEISGPGGLTSIGDFFPVLRSLGIKGSEKRIEALFHKFDGFIQDIVDYYRNKSVVSEADSKNRTMIEVLLSLQKSDPGFYTEEIIKGLILVMLLGGTETTSGTLEWALSLLLNNPEAMKKAKAEIDGHVGRNRLIEESDLNRLPYLHCIILETLRIRPIAPLLVRESSEECSVGGYRVPGGTILMVNMWAL…
FtCYP22	FtPinG0005830100.01.T01		Fagopyrum tataricum	1521	MAEFQPENLVPILLTAVLILVLTTLKLLQSFRKPCVNLPPSPPKLPIIGNLHQLGNMPHLSLTRIAEKLGPIIFLQLGEIPTVIVSSVETAKQVLKTHDLALSSRPQLFSAKRLFYNCTNIVFAPYGPYWRHVRKICILELLSAKRTQSFGFVREEEVSRLCCRVREACFPNRLNLTKVLGLYTNDVLCRVVLGRSFSEGGEYDKHDFHSMLNEYQELLGGLSIGDFFPSKEFVNTLTGYKTRLEKTFYRFDSFFDEVINEHLKNPKREDKGNKDLLDVLLDFHRDETGEMPLTIDNVKAIVLDMFAAGTDTTFITMDWAMTELIMNPNIMKKAQEEIKSIIGERKVVMETDLPQLNYLKAIVKEIFRVHPPVPVLVPRESIEAVTINGYDIPAKTRIF…
FtCYP220	FtPinG0002814800.01.T01		Fagopyrum tataricum	1491	MDSHYILFFLILFLSLFFLLKWLLSPVSCKCDICQAYLSSSWISNFHNLSDWYTHLLSNSPTQTINIHVLNTTITANPKNVEYILKTKFDNFPKGKQFSTILGDLLGEGIFNVDGSMWHFQRKIASLELGSMAFRVFAFDVVVDEIKSCLLPLFSSVSEKTGESSVLDLQEVLRRFSFDVICKLSFGLDPDCLELSGPLSDFAESFDLATRLSAERALNALPFVWKIKRALGLGQERDLRRAITRIDLLANEIIKQKRKLGFQSNSNDLLSRFMGSMDNEKHLRDIVISFILAGRDTMASALTAFFWLVSKHPEVKEMILEESGRVTGLEGNRVGFGLEQVRNMHYLHAAIYESMRLYPPVQFDSKFALEDDILPDKTYIKSDTRVTYHPYAMGRMESI…
FtCYP221	FtPinG0002821700.01.T01		Fagopyrum tataricum	1401	MKELGELMAAASAQPISPPSHNILPRVLSFYHHWNKIYGDKFLIWFGQIPRLTVSNPTLIREVLATSSDLYEKYEAHPLVKKLEGNGLVSLKGEKWAHRRKVISPIFHIENLKLMMPIMAKSVESMLQKWSQICTPENSVIDVYESFQNLSEEIITRAIFGGSYEDGKVIYKLQNEQIVYAAESFNKVFIPGYKFLPTRRNRAIWRLDREIQTLLVRLIEKKRESLKGEERKDETGPRDLLEHLIMESLKDEEGDHGIGIKGEDIVEECKSFFFAGKHTTANMLVWVTVLLAMHPQWQDLAREEIHSVCGTSDTPTKDNVSTLKTLGMIIHEVLRLYPPVVATIRRTKANVELGGVKIPEGTELLIPTIAVHHDPNMWGPDVHEFDPTRFSQGVSRSAK…
FtCYP226	FtPinG0009034000.01.T01		Fagopyrum tataricum	1464	MYLTTSVLLLLLAGLLFVFSFLRCSSASHRREKRLPLPPGTLGWPYVGETFQLYSQDPNLFFAAKQAKYGGIFKSHILGYPCVMVASPEAAREVMVKRAHLFKPTFPASKERMLGKHAIFFHQGDYHVRLRKLLLRAFSHESLRGFVSSIDSVASASLLSLHHRQHSSINTFHELKSYTFDVALLSILGNEEMTRYEEDLKQCYYALERGYNSMAINLPGTLFHKAMKARARLARIVARIISSRRHVINQTDDSDTCSKTSDLLDSFMADEEGLSDEQIADNVIGVIFAARDTTASVLTWVVKFLADHPSVLQSVTDEQEAIIKEKDERGESRVLSWGDTKKMPFTSRVIQETMRVASILSFTFREAVEDVELNGYMIPKGWKVLPLFRNIHHNPFNFP…
FtCYP229	FtPinG0002110800.01.T01		Fagopyrum tataricum	1563	MDYLFNLSFIFLSSLFFFFFLSLYFLRPPKSHHVGFRLYPLVGVLPDFLANRHRFLDWTATVLATTPTNTAALWRPGNVRGVLTAHPANVEHVLKTNFPNYPKGEYFTHRLHDFLGDGIFNSDDELWRHQRKTASYEFNKRSLRNFVVDCVRSEIHSRLLPLLSDAAKSGNNRVLDLQDVLERFAFDNVCKLAFNVDPCSLSLDGLGKPEFMRAFVESTVLISARFLKPHPIIWKIQRFFDIGPENCLRKSIRTVHEFADDITKRRLLERQEKGNEFNSEEDLLSRFIATDENSPEFLRDIAISFILAGKDTTSSALTWFFWLLSSHPNVTRKIRSEIDQVRTRFGKNPGESFEYDEIREMQYLHAALSEAMRLYPPVPVDSKLCRNDDVLPDGTVVKK…
FtCYP231	FtPinG0004989200.01.T01		Fagopyrum tataricum	1542	MDIKSLTFAFIILFFLLFALFLYLRFLSRTQSPGFRHYPLVGTLPDFLANRHRFLDWTTTVLSTTPTNTAVFMRPGNVHSIMTAFPANVEHILKTNFPNYPKGDRFIFLLRDFLGRGIFNSDDDLWRHQRKTSSYEFNRRSLRNFVLDCARSELQTRLLPLFKNSAKTGRVLDLQDVLERFAFDNVCKLAFNVDPFCLTLHGSGQPDFMQAFEEATTLSSGRFMTALPVIWKIQRFFNIGTENRLRKSIRTVHQFADEIIKDRLHKKQQKQKNNNFDSEEDLLSRFIATDENSPEFLRDIVISFILAGRDTTSSALTWFFWLLSFHPEVTAKIRSEIDRVRTRFGKGMSEGFEYDEIREMQYLHAALSEAMRLYPPVPIDTKVCRNDDVLPDGTAVKKG…
FtCYP232	FtPinG0006821000.01.T01		Fagopyrum tataricum	1533	MEVWFILLVSLCLAALLKAIIGVSRPKTISDSDKLPLPPEAPSSSFPLLSGFLWLRKSSLEMEESLRSLRSKLGPIVTLRITSRPAIFISSRFIAHKALVENGAVFADRPKPLLTGKIMSSNQHNINSNGYGDKWRILRRNLTSQILHPSRVKSFSAARSWMLRILIQRLRDSEQPVVVIDHLRYAMFCLLCFMCFGDRLDENQIREVETVHHRLLLASTRLQILNFHPSITGLIFRNRWKELYEIRKSLNDVVIPLIKARKGKQPNDAVPAYVDSLLDLELPEEDENGGTIKRKMKDEEMVSACSEFLNAGTDTTSTAIQWIMANLVKNQQIQSKVLSEIQSVVDPNADEITEEDLANMEYLKAVVMEGLRRHPPGHFVLPHAVTREVELEGYRIPKD…
FtCYP233	FtPinG0007258600.01.T01		Fagopyrum tataricum	1623	MPLSQMDTFLGLFFVGLITAYLLWFTFISRSLKGPRVWPLLGSLPGLVENFDRMHDWMADNLRACGGTYQTCICAIPFLARKQGLVTVTCDPRNLEHILKNRADNYPKGPTWQAVFRDLLGDGIFNSDGHTWRFQRKTAALEFTTRTLRQAMARWVTRAIDLRLCPILKTAESQSGSVDMQDLMLRLTFDNICGLAFGQDPHTLALGLPENDFAVAFDRATEASLQRFIFPEVIWKLKKWLRLGMEVNLSRSLMYIDKYLSNVIETRKHELMTQRNDVDKDEKKNLYDDLLSRFMKKKESYSDMFLQHVALNFILAGRDTSSVAMSWFFWMVIQHPRVEDLIVREICEVLMDTRGDDVARWISEPLTFEEVDRLVYIKAALSETLRLYPSVPEDSKYVV…
FtCYP234	FtPinG0005498700.01.T01		Fagopyrum tataricum	1560	MNFAILSTLFLCAFLVAKIIPKWVASGKTQGKTKRLPPGPRQWPIVGNLFQLGNLPHRDLASFCDRYGPLVYLRLGNVDAITTNDPDIIREILLRQDDVFSSRPRTLAAVHLAYNCGDVALAPMGPKWKLMRRICMEHLLTTKRLESFARSRAEEAHHLVQDVWAKAQCGRPINMREVLGAFSMNNVTRMLLGKQYFGVETDGPQEAREFMHITHELFWLLGLIYLGDYLPFWRWCDPFGCEKKMREVEKRVDDFHTKIIEEHKRANKEKDRNGSEEMDFVDVLLSLPGEQGKSHLDDVQIKALIQDMIAAATDTSAVTNEWAMAEVIKHPQILRKIQSELDTVVGPNRMVSESDLPHLTYLRCVVRETFRMHPAGPFLIPHESLHPTEINGYHIPKGT…
FtCYP237	FtPinG0008784600.01.T01		Fagopyrum tataricum	1458	METSSLVLVAVGVFVFIEALRRFNWFVFEVLKLGDKRHNLPPGDLGWPFVGNMWAFLSAFRSTHPESFMSTYFTRFGKTGIYKAYMFGNPSVIVTSAEACRKVLTDDENFKPGWPVATAKLIGEKSFVSIPFEDHKRLRRITAAPINGHEALNNYIPFIEDLSKASLEKWSRMGEFEFLTAVRKMTFEIIIHIFLSSESESVMDAMEKEYTDLNYGVRALAINIPGFAFHRALKARKRLLVVFQAVVDRRRAEKKAGVAVKARRDMMDMLLDVKDDDGKMLTDEEIIDIMVMYLNAGHESSGHTITWATILLQEHPETFELAKAESERIVAKRPSTQKGVTLKEIREMEYLSKVVDETLRWVSFSLTVFREAKNDVNINGYTIPKGWKVLAWFRGVHLD…
FtCYP239	FtPinG0006636300.01.T01		Fagopyrum tataricum	1302	MWAFLSAFRSTYPESFMSSYFTRFGKTGIYKAFMFGNPSVILTSGETIRKVLSDDENFKNGWPIATAKLIGEKSFVSIPFEDHKRLRRITAAPINGHEALNNYIPFMEDLSKASLEKWSRMGEFEFLTAVRKMTFKIIVHIFLSSESESVMDAMEKEYTDLNYGVRALAINIPGFAFHKAFKARKRLVAIFQAIVDSRRAEKKAGVAVKARRDMMDMLLDIKDDEGKMLTDEEIIDLMVMYLNAGHESSGHTMTWAAILLQENPKTFELAKAESERIVAKRPSTQKGITLKEIREMEYLSKVVDETLRWLSFSLTVFREAKNDVNINGYTIPKGWRILTWFRSIHLDPEIYPEPLDFNPSRWDNFVPKAGNFLPFGAGSRLCPGNDLAKLEVSIFLHHF…
FtCYP240	FtPinG0009662300.01.T01		Fagopyrum tataricum	1428	MSDLEFLLCLLPPTIILYYLIIINTRRRRQPRLNLPPGNMGLPFIGETISYLKPFSATTLGQFMDNHISKFGRIYKSNLFGEPTIVSADPGFNRFVLQNEGRLFECSYPKSIGGILGKWSMLVLVGDMHRNMRNISLNFLSQGRLKSHLMKEVETHTLLVLNSWTEHSVFSAQDEAKKFTFNLMAKHIMSLNPGDEETEELKKEYITFMKGVVSAPLNFPGTAYSRALKSRATILRFIEGKMMERKCKMKNDEEGDHDLLGWVLNHSSLSTEQILDLVLSLLFAGHETSSVAIALAIYFLQESPLALEQLKEEHLRIARAKKENGEKDLSWEDYKKMEFTQCVISETLRLGNVVRFLHRKALKTIRYQGYDIPSGWKVLPVISASHLDPTLYDQPHRFD…
FtCYP241	FtPinG0003614600.01.T01		Fagopyrum tataricum	1308	MGLPFLGETLQLFSQNPNQFFITRKSRYGEMFKTHILGCPCIMLASPYAARFVLVTKASLFKPIYPKSKMRLIGSSAIFYQQGSYHAQVRKLVQSSLSLDSIKGLLSPIESIVSSLLDSWSGGHQVHTFHDLKKLAFEVAILSIFGELDNCYKEKLKKNYYTLDKGYNSFPTLIPGTRYYRSFMARKELSQLLGEIIKERRERKLDQKNLLELMLNFRCIDGRVMLDKEVTDNVIGVLFAAQDTTASLLTWILKFITDDINIRQSIKEEQQAIYKANGNGMQPLTWAQIKTMSFTNRVIQESQRMASIISFTYREATEDVEYNGFLIPKGWKVLPLFRNIHYNPDFFGNPERFNPSRFEVGVKAHTFMPFGMGVHSCPGNELAKLQILVFIHHLVNKFR…
FtCYP242	FtPinG0006411600.01.T01		Fagopyrum tataricum	1521	MSFLQNFHKNTMDYSIQLILPLLCLSLFFLKLYFTGHGNSKLPPGPKPLPFIGNILQLTDKPHRGLAEFSRTYGPLMYLQLGSVNTLVVSSSAMAREVLLKHDLAFSSRKVPDVIRAIDHHLHSVAWLPVSHKWRILRKISAIQLFTVKRLDASEFLRRSKVDELVEYVNERCRKGEAVDVGEVTFTTSLNLLSNTFFSIDLASYNSAESQELKVIVRKIFDCIGKPNLADFFPLLSYFDPLGIRRDTAAAFSKLFEVFDSMISHRLSSGSLVAGDKDDVLQTLLEICEEDDSELSHDDVKHLLLDLMSAGTDTTSSTIEWAMTELLCNPSKLEKAQAEINEIIGKDSHVQESDIESLPYLKAILKETMRLHPAAPLLLPRKAEENIQLCEFTVPKGTQ…
FtCYP243	FtPinG0006411000.01.T01		Fagopyrum tataricum	1494	MDYSLLQLIFSFLCILCLCFLNPFHRKSKLHKLPPGPKPLPFIGNILQLTDKPHLALANLSKKYGPLMYLKLGTVQTLAVSSSAVAKEIFLKHDLAFSSRKVPDAVRSLDHHLHSVAWLPVSPKWRNLRKISTIQLFTVKNMESTQFLRHKKVTELLEYVSLCCKKGEDVNVGELAFTTSLNLLSNTFFSMNLASYNSMESQELKVIVREIFDLIGKPNLVDFFPILSYFDPVRVRRDTTACFVKLFEVFDDMIRQRLSADSLVSGVKNDVLQTLIQISQEDGSDLTLDDIKHLLLDLFGAGTDTTSSTVEWAMTELLCNPEKLEKAQEELHAIIGKDNGVKESDMERLPYLQAIVKETMRLHPSIPLLLPHKADKDLELCDYSVPKDTQVLVNVWAIG…
FtCYP244	FtPinG0006410800.01.T01		Fagopyrum tataricum	1482	MDYSPLHLLFSLLCLSLCFLILRYRNGKLKIKLPPGPKPLPFLGNILQLTDKPHLALANLSKTYGPLMYLKLGSVQTIVVSSSATAKEIFLNHDLLLSSRKVPDAVRALDHHLHSIAWLPVSPKWRNLRKISAVRLFTGKRLDGTQPLRQKKVNELLEHLSERCGKGEAVEVGELAFTTSLNLLSNTFFSMNLASYNSAELKELKVIVRQIFDCVGKPNMADFFPFFSYFDPHRIRRDTTTSFSKLFEVFDDMIRVRLSSKIHKDDVLQMLLEIHKEDASNLSLDDIKHLLLDLIAAGTDSTSGTLEWAMAELLRNPTKLEKAQEELDAIIGKDNGVEESDMERLPYLQAIVKETMRLHPSFPFLLPHKAEENLELCNYSVPKDTQVLVNVWAIGRDPK…
FtCYP245	FtPinG0006410200.01.T01		Fagopyrum tataricum	1494	MDYSPLNLLFSFLCLYLCFLILRYRNGKLKSKLPPGPKPLPFIGNILQLTDKPHLALANLSKTHGPLMYLKLGTVQTIVVSSSTVAKEIFLKHDLLLSSRKVPDAIRALDHHFHSVAWLPVSPKWRNLRKISAIQLFTGKRLDATQLLRQEKVNELSEYITQCCTKGEAVNVGELAFTTSLNLLSNTFFSINLATYNSEESQELKAIIRQIFDYVGKPNLADFFPFLRYFDPVGIRRHTTTSFSKLFEVFDDMIGQRLSSQSLASVAKDDVLQTLLQIHKEDASDLSLDDIKHLLLDLFAAGTDTTSSTLEWAMTELLCNPTKLEKALEELDEIIGKDTLVKESDVERLPYLLAIVKETMRLHPAAPLLLPHKAEENIQLCEYSVPKETQVLINVWNIG…
FtCYP246	FtPinG0001674500.01.T01		Fagopyrum tataricum	1374	MLPHLLLNLYRLYDFSIDILENIDGETFLFKGPWFTSMEYLFTIDPANVHYIMSKNFKNFPKGAKLSEILEILGDGIFNVDFELWKYQRKNLHSFFIDPRFNELLVETIGRKVELGLIPILENAYKNGHVVDLENLFQRFTFDTICTFVTGHDPGCLSIELPDAPFCKALDDVEGVLFHRQVVPESVWKLQRWLGIGKERKLVKAQKILDSFLYEVSRNKMKEMNKTKDNNVLDWMSLWLMEENYVSNNHDQKCCKFLRDMFLNMLIAGRDTTSVALTWFFWLISKNGHIETRLREEAKSLKDINKLVYLHGALCETLRLYPSVPFQCKTPLQTDILPSGHRVDSKTTIVIPLYPMGRSKLIWGDDSSKFKPDRWITERGSVKHEPSYNFLAFNAGPRT…
FtCYP248	FtPinG0001675500.01.T01		Fagopyrum tataricum	1368	MLPYIFLNLHRLYDYGLNVLEKIDGETFLFKGPWFTSMEYLFTVDSTNVHYVMSKNFKNFPKGAKFSEIHEILGDGIFNVDFELWEYQRKNLLSFFTNPRFHELLAETIGRKVELGLIPILENAHKKGHVVDLENLFQRFTFDTICTLVTGHDPGCLSIDLPDAPFCKALDDVEEVLFYRQVVPESMWKLQRWLGVGKERKLIKAREILDNFLYEVSAKKMKEMSKTTDNNALNWMSLWLLEENYVNDDKKRSKFLRDMFLNMLIAGRDTTSVALTWFFWLVSKNGHIENRLREEVRSLKDINRLVYLHGALCETLRLYPSVPFQRKTPVEIDVLPSGHKVDPKTTIVIPVYIMGRNKSIWGDDYLEFKPERWITERGRVKHEPSYNFFAFNAGPRTCL…
FtCYP253	FtPinG0009162600.01.T01		Fagopyrum tataricum	1446	MLPAGIYAATLLLPLLIALLVYRQTSRDKGLILPPGSKGFPLIGETLQLIMPSYSLDLPSFIKTRIQKYGPVFQTRLVGRPVVISADHQFNRYIVQQEGKLVEMWYLDTFSKLFAQEGEGRTNAAGSIHKYIRGITLHHFGSESLKQKLVNQIQDLVHSALQNWSSQDSVEVKDAALTMVINFVANQLFGYDQEKYNDNIGEKFALISQGLLSFPLNIPGTTYNKCLKNQKDVMNMIRAALKERQTSPESYRGDFLDHALKDLHKQEFLTEDFIVQIMFGLLFASSESTSISLALVFKFLSENPSVLDEMTAEHERILRNKSNPESLLTWDEVKSMSYTLSVINESLRLGNVSLGLLQKTLKDIQVNGYTIPAGWTIMMVTSACQYNPDIYPDPLTFNP…
FtCYP254	FtPinG0009162800.01.T01		Fagopyrum tataricum	1446	MLPAGIYVATLLLPLLIALLVYRQTSRSKGLILPPGSTGFPLIGETLQLIMPSYSLDLPSFIKTRIQKYGPVFQTRLVGRPVVISADHQFNRYIVQQEGKLVEMWYLDTFSKLFAQEGEGRTNAAGSIHKYIRGITLHHFGSESLKQKLVNQIQDLVHRALQNWSSQDSVEVKDAALTMVINFVANQLFGYDKEKYNENIGEKFALISQGLLSFPLNIPGTTYNKCLKNQKEVMNMIRAALKERQTSPESYRGDFLDHALKDLHTQEFLTEDFIVQIMFGLLFASSESTSISLALVFKFLSENPSVLDEMTAEHERILRNKSNPESLLTWDEVKSMSYTLSVINESLRLGNVSLGLLRKTLKDIQVNGYTIPAGWTIMMVTSACQYNPDIYPDPLTFNP…
FtCYP255	FtPinG0003521300.01.T01		Fagopyrum tataricum	1521	MEVSMATIAVSVITALVLAMAWRGLNWLWLKPKKIERLLRQQGLSGNTYRFLTGDAIDMFRMRTQARLKPMEFSNDISYRVEPFLHQSINKHGKNSFAWFSTIPVVVITEAELAKDVLSRISDFSRPNIRALKLIAPGIGSYEGEKWVKHRKLINPGFHIEKLKLMIPAFQTSCIEMMSKWEKLVTQTDSVELDIWPHLTCLTGDVISRAAFGSSYEEGRKAFKHIEEQIEVFSKNTLEFILPGLRNLSTSANRRFYKAQKGIESIIKTVISKRRSKMEATETDLLGLLMSCSVELQQYGITTEELIDECKLFYAAGQETTSVLLTFTILMLSKYTNWQAKARDEVLTTFGQNLPDFEGLNHLKTVTMILYEVLRLYPPVPTTLRVAKNDTKIGSLFLP…
FtCYP256	FtPinG0001815500.01.T01		Fagopyrum tataricum	1455	MEIFLTCILLGFVSLIILSLQFLILSHRSSDLPPGKTGWPFIGETLEFLSTGWKGQPERFVFERMSRFSQSCFRTSILGESDVAVMCGAQGNKFLFSNEHKLVEAWWPAAVEKVFPSSTQTSDSKEEAKKMRKMLPQFLKPEALQKYVGVMDCVARRHFDESWEGNHEILVFPLAKRYTFWLACKIFLSLEDPNHIARFADPFHYLASGIISIPIDLPGTPFNRAIKAAKFIRKELKEVIRRRKIDLDENKATSTQDILSHMLTTPIEVETGEPQFMNEDDIADKILGLLIGGHDTASAAITFTVKYLAELPHVYDQVYKEQMEIAKEKKEGELLTWDDIKKMKYSWNVACEVMRLAPPLQGAFREALHDFTFSGFRVPKGWKLYWSANSTHLNPEYFP…
FtCYP257	FtPinG0001815400.01.T01		Fagopyrum tataricum	1464	MEFFLTSILLAFVFTILLSLQLLLLLHSRRHSSDLPPGATGWPFIGETLEFLSTGWKGQPERFVFERMSRFSQRCFRTSILGESDVAVMCGAQGNKFLFSNENKLVEAWWPAAVEKVFPSSTQTSNSKQEAKNMRKMLPQFLKPEALQKYVGVMDCIARRHFDESWEGNDEILVFPLAKRYTFWLACKIFLSLEDPNHIARFADPFHYLASGIISIPIDLPGTPFNRAIKAAKFIRKELKEVIRRRKVDLGENKATATQDILSHMLTTPIEAQTGEPQFMNEDDIADKILGLLIGGHDTASAAITFTVKYLAELPHVYDQVYKEQMEIAKEKKEGELLTWDDIKKMKYSWNVACEVMRLAPPLQGAFREALHDFTFSGFRVPKGWKLYWSANSTHLNPE…
FtCYP259	FtPinG0002360700.01.T01		Fagopyrum tataricum	1302	MAFSIGSTRFIISSKPDTAKEILGSTSFADRPVKESAYELLFHRAMGFAPYGEYWRNLRRISATHLFSPLRIGAFGGFRSEIGKKMVKEIKGVMNKNGVVQVKKVLHFGSLNNVMKSVFGKEYEFNGNEEGEELEVLVSEGYELLGIFNWSDHFPLLGRLDLQGVRSRCKNLVGKVNVFVGRILDEHKMKRSGNGASEQQVTESSKDFVDVLLDLDGENKLTDGDMIAVLWEMIFRGTDTVAILLEWVLARMVLHPDIQAKAQAEIDTVVGTTRDVEDSDLPNLPYVTAIIKETLRVHPPGPLLSWARLSTEDTHVGPHFVPAGTTAMVNMWAITHDSSIWAEAEKFNPERFMENEVAIMGSDLRLAPFGAGRRVCPGKAMGMVTVQLWLAQMLQNFKW…
FtCYP26	FtPinG0005828500.01.T01		Fagopyrum tataricum	1497	MQSPQEILVFSFSLLFVFLISIFIRLSPKKKLPPSPPKLPIIGNLHQLAPYPHLSLRTLSKKYGSLMLLHLGNKPAIIVSSAQVASQFLKTHDLIFASRPRLKAYKRILANGKDILSSPYGDYWRQMRSIWVQQLLGIQRVRSFGRVREEELSLMMKNLKGLPMVNLSEMFISLTNDVVCRLAFGRKYMGVEGGVDFKKLLNEVFILLGNYYVGDFVSWLAWIDWVNGVDAKVSQVATQFDNFLEDIIQEHLARQKERKDDEQSIQDFVDVLLDVKRDGTKSFSLDRESIKGVILDIFAAGTMTTSATLEWMMSELLRNPRVMKKLQKEVRGITKDKEMVEEDDLKEMTYLKAVIKETLRLHPPAPLTPPHQSTEDVKVNGYDIAAGTLLIVDLWSISR…
FtCYP260	FtPinG0002353900.01.T01		Fagopyrum tataricum	1587	METNSLLNHPFIQSLSTLQLTIYSLTALLSLYILYNTLFNRGPVRLPPGPKPWPIIGNLPHMGAVPHHSLAALAKVYGPLMHLRLGSVHVIIAASASVASQFLKTHDANFSSRPPNSGAKHIAYNYQDLVFAPYGPRWRMLRKICQVHLFSGKALEDFRFVREEEVGILTRALSKAGKNAVQLGQLLNVCTTNALGRVMLGRRVFGDGSGKADPKADEFKDMVVELMVLAGEFNIGDFVPILDTLDLQGIAGKMKKLHKRFDSFIGQILEEHKVMVESNKSKKHSDLLSLLISLKDNCDGEGGKLTDTEIKALLLDLFTAGTDTSSSTTEWAIAELIRHPKIMAKLQEELDTVVGRDRVVTESDLSSLTYFQAVMKEVFRLHPSTPLSLPRMAAESCEI…
FtCYP261	FtPinG0002308800.01.T01		Fagopyrum tataricum	1341	MLLHLGPKPTLVVSTPEAALQVLKTHDLAFCSKPRWSNFTKILYNGKGVVAAPYGDYWRHMRGICVHELLSKTRVQSFRRVREEEVARMVRNIKRTISSSSSSSVVVNMREMFMFLTNDLICKVTIGMRNKRDDNDNDEEGFEINVEKLMTEMIGLMGRFSVGDFVPWLAWIDRLTGVSDRVEKVIKFLDDFLERVLAKHSMDKGKEESAVKDFVDVLLNLQKGGYGHLETDTDSIKALLLDMFAAGTETSSTTLEWMMSEILTNPKVLEKLQKEVRETSKGKELIEEDDLKNMVYLKAVLQETLRLHPPASLLSPRECIQDVQINGYDIEAGTLVFINGWAIGRDPKHWDDPESFRPERFLKSSTSSKTRHDFDMIPFGSGRRGCPGESFAIVNMELA…
FtCYP262	FtPinG0002308600.01.T01		Fagopyrum tataricum	1320	MLIHLGPTPTLVISSAEAASQVMKTHDIVFSSKPRWSFFTKILNNGKDVIAAPYGEYWRQMRSICVLELLSNKRVQSFRRIREEQVLEMVNSINEVVLSSTTSSATVEMRELFESLSNDLVSRTALGMKHREIRQGVNFAEVTREASDLIGRFSIGDFIPSLGWIDWLNGAHGRANKIIKTIDDFLEGVIVEHCELRSNIVATTKDFVDVLLDLQKNEQHMALDRDSIKGLLLDMFAAGTETSSTVLEWMMSEILMSPKVMQKLQQEAKEAANGKEAITEDDLKNMVYLKATIQETLRLHPPVPLLSPRESIKDVEINGYDIAAGTLVFVNAWSIGRDPRYWEEPEKFLPERFLDSSISDDSKTHEFRMIPFGYGRRGCPGGMFAMASIELVVANLLLK…
FtCYP266	FtPinG0007162700.01.T01		Fagopyrum tataricum	1371	MADKHGPIFYIRNGVQKALVISSWEMAKECFHSNDKSLTSRPRLTVIELMAYGQANIFLAPFGPYWRSLRKIVSLELLSNNRLDKLSYIWEEEVNVCINNLCGFWLKNKKSGSNVVLVDLKEWFSQLSMSIILKIVAGKSFVGCKEEVLHLQHTMEEVFQRLGSFVIADALPFLRWLDLGGQEKSMKKIGREMDDILQSWLQEHKKKRLSGNTDTNDFIDVMLSILNDHLCVIKNSDYDVDTIIKATCMAMLVGASDTSSVFLTWAISLLLNNRHVLKKAQDELDIHVGKERRVLESDVPNLVYLQAIVKETLRTYPPAPLSAPREFNEDCDIGGYHIEKGTRLIVNLSKIQCDSQVWDEPMEFRPERFLTTHKDVDVRGRSFEVMPFGCGRRMCPGML…
FtCYP268	FtPinG0009241400.01.T01		Fagopyrum tataricum	1506	MAILLSEKVLYSIFVSVILAIIVSKLRAKKYRLPPGPIPVPIFGNLLQLGDNLTYRKLTELSKIYGDIFLLRMGQRNIVVISSPDLAKEVLQTQGVEFGSRPRNYVFDILTGKGQDLVFTLYGEHWRKMRRITTAPFFTKKVVQLNRVMWEDEAARMVEEIIKNPKATREGIVIRNRIQLMLYNTLYMLMYNKRFDSEDDELYVRLRALNDKRARLSQSFQYNYGDFIPILKPFCSRYLKACEDVQKKRFNLYKDYFLNERKNVVSTKGSKKCAVDHILEAQQNGEINEDNVLYLLENLNLAGVETTLATIEKAIAEMVSNPRIQKKLRDELDSVVGKGIQVTEPHLEKLPYLNAVIKETLRLKMVAPLLVPHMNLRDAKLAGYDIPAESKVFVNGWWL…
FtCYP269	FtPinG0009241600.01.T01		Fagopyrum tataricum	1506	MAFLLSEKVLYSIFVSIILAIIVSKLRAKKYRLPPGPIPVPIFGNSLQIGDNLNHRKLTELAKTYGEIFHLRMGQRNIVVVSSPELAKEVLQTQGVEFGSRPRNIVSDIFSGKGQDLLFTVYGEHWRKMRRIATAPLFTKKVVQLNRVGWEDEAARMVEDITKNPKAAHEGIVIRKRIRLMIYNILYTLMYNKRFERENDELLLRLRALNEKRGVLSQSFEYNYGDFIPILRPFCLRNYLKVCKDVQMRRLNLFKDYFLNERKKVSGKGSNKCAVDHFLEAQQKGEISEDNVLYLLENLNVGGIDTTLWTCEWAIGEIVNNLRTQKKLRDELDSVVGKGVQVTVPDLERLPYLNAVIKETLRLKMGIPLLVPHMNLRDAKLAGYDIPAESKIYVNAWWL…
FtCYP272	FtPinG0006429300.01.T01		Fagopyrum tataricum	1755	MATATANTFALFSRNPCVSHSHSDLFSNHQLRPYPAASSPPPVYIRIRRRIMCQSSSADKQKPKMGMLDNASNLLTNLLNGGNLGSMPTAEGAVSDLFGKPLFFSLYDWFLEHGAVYKLAFGPKAFVVVSDPIVAKHILKDNAFSYDKGVLADILEPIMGKGLIPADLDTWKQRRRVIAPGFHALYLEAMNKVFSDCSERMLLKFDKLLEGTPKDSRKLELDLESEFSSLALDIIGLGVFNFDFGSITKESPVIKAVYGTLFEAEHRSTFYIPYWKFPLSRWLVPRQRKFYNDLKIINDCLDDLIKNAKETREEADVEKLQARDYSNLKDASLLRFFVDMRGADVDDRQLRDDLMTMLIAGHETTAAVLTWAVFLLAQNPSKMRKAQAEIDAVIGQGRV…
FtCYP273	FtPinG0008925900.01.T01		Fagopyrum tataricum	1533	MIPTLLFFSFLLIFLYNLLFRRRHGRLPPGPKPWPVVGSLPHLGAAPHHSLAALAKVHGPLMHLRLGSVHVVVASSASVAAEFLKTHDANFASRPSNSSTKHIFYNHQDMAFAPYGPRWRMLRKLCQEQLFSTMALDKLIRVRQEEVGIMTGALAKVKSAAQVGQILNVCVTNATSRVVLGRRVFGDGSGKEDPKAEEFKAMVVEVMELTGMFNIGDYIPVLEWFDLQGIAKRMKKVHKRFDGFVGQILKEQYEAQLDQSSNRHRSDLLTTVLTLKDDCDGEGGKLSDLEIKALLMDLFIGGTNTSLSTIDWAIAELVRNPKVMARVQEELDSVVGRDRVVTESDLSTLTYFQAVIKEVFRLHPAIPLLLPRIAAENCEINGYSIPKNTTILVNMWAIA…
FtCYP274	FtPinG0009397200.01.T01		Fagopyrum tataricum	1533	MEALLSSETLKSAFVILMLLLIALKFIAHKTRRFHKTTKSKYPPVAGTNLHLLFNFQRLHDYLAHLSAKYTTFRMLSLFHTDIFSSDPSVVEYILKTNFDNYGKGVQNYRNLTDLLGDGIFTVDGDKWREQRKVSSHVFSTRNLRDFSSRIFQQNAAKLANVLAEAASSKQIVDIQDLFMKSTLDSIFKVAFGVDLDSMCGSSEEGAKFAHAFDEASASTTQRFVDVLWPIKKYLNIGAEAELKKNVQIIDIFVYKLIESKVEQMQKLGNLSVSKQMKKEDILSRFIQLGDINHKYLRDIILSFIVAGKDTTAGTLSWFIYMLCKHPDIQEKISQEIKSATKVDKVSNYADFLANLNDDSMERMQYLHAALSETLRLYPAVPVDPKVCFSDDTLPNGFS…
FtCYP275	FtPinG0009396300.01.T01		Fagopyrum tataricum	1545	MDIFISTLIVLLISLPLLFLLKLYIGKSIGDPTRPPVKGTVFHQLLYFTTLYDHQAEVARETPTFRLLAPQQSECYTADPRNIEHVLKTNFEGYVKGKYQTDIFMDLFGDGIFAVNGERWRHQRKLASFEFSTRILRDFSCGVFRSSAVKLLGVVSEFARREEAFDIHEMLMRSGLDTIFKVGFGVELNCLDGSNQQGLEFMKSFDEANALVFLRFMDPIWKLKKALNIGSEATLKRHIKAMDDFVNNVISTKRKAFHYSATSMEKEDILSRFLLESKKDPNKMNDKYLRDIILNFMIAGKDTTASTIAWFLYVLSKCPLVQFNILQELTRNLPNHKIDHDEIRFEEFVQLITDETLEKMHYFHAALTETLRLYPVVPVDGRTALSDDILPDGHKIKRG…
FtCYP276	FtPinG0004788100.01.T01		Fagopyrum tataricum	1581	MAITIEISLASAITNSVAVLIVSVVGACIWSLLQWVWFVPKKLENRLRHQEIHVNPYRFFHGDMKDVSEMSYEAIKTPMKEFTHDYYHRIRPFLHRHFTDHGKVFVTWDGPVAMVNVGDAELVKEVLAKYDEYQKRKPNPLLAMLVSGIVTYDGDKWARHRKIVNPAFHMEKLKLMLPAFYTCCGETLRLWENKVANGEHEIDVCNDLPTLSADSISRAAFGSSFEEGRRIFQLLREQILITVESTQSVYFPGRRYLPTERNKKMKAISKEIRSLVGGIIEKRKKEKVSRDDLLGLLMDANSQESRNSGKSSHKQKTFKITTDELIDECKLFYFAGQETTSTLLTWIVILLAKHQDWQDRVRQEVLQAFGANKPDFDGLNHLKIMNMIIHEVLRLYPPS…
FtCYP277	FtPinG0004787900.01.T01		Fagopyrum tataricum	1581	MAISIQISLVSAITNSVAVLLIGVVGAWIWSLLQWVWFTPKKLENQLRQQGIVVKPYRFFHGDLKEISKMGFEAIKTPMNGFSHDYYPRIRPFLHRYFTDHGKIFTTWEGPVAMVNVGDAELLKEVFAKYYEYLKPKPNPLTAMLVSGIVSYDGDKWAQHRKLVNPAFHMEKLKLMLPAFYTCCGETLRLWEDKVANGDPEINVCNDLLTLSADSISRAAFGSSYKEGSRIFQLIRDQILVTVKITQSVYFPGRSYLPTETNKKMKAISKEIRTLVGGIIEKRKNEKVTKDDLLGLLMDANSQDDQLSSKSSYKQKTVKITTDELIDECKLFYLAGQETTSTLLTWTMILLAKHQDWQDRARQEVFQAFGNNKPDFNGLNHLKIMNMIIHEVLRLYPPV…
FtCYP278	FtPinG0004787700.01.T01		Fagopyrum tataricum	1581	MAIPIQISLASAITNSVAVLVVGVVGALIWSLLQWVWFTPKKLENRLRQQGIHVNPYRFFHGDLKDVSKMGFEAIKTPMNGFSHDYYPRIRPFLHRHFTDHGKVFATWEGPAAWVNVGDAELVKEVFAKYDEYQKTKLNPLMAMIIRGIVSYDGEKWVRHRKLVNPAFHVEKLKLMLPAFSTCCGEMLRLWEDKVDNGEHEIDVCNDLPTLTADSISRAAFGSSYEEGKRIFKLLSEQILMAVKITQSVYFPGRRYLPTETNKKIKAISKEIKALVGGIIDKRKKEKIPRDDLLGLLMEANSQDQLSSKSSHKQKTFKITTDELIDECRLFYFAGQETTSTLLTWILILLGKHQDWQDRARQEVLQAFGANKKPDFDGLNHLKIMNMIIHEVLRLYPPA…
FtCYP280	FtPinG0008523600.01.T01		Fagopyrum tataricum	1473	MDALHFLFITLFLLFLTLLLRYNRRLSCKCDTCRCFVSRTWWPSFQSLPDWYTHLLRRSPTSTIQIHVLRNTVTANPENVEYILKTKFHNYPKGKPHSVILGDLLGKGIFVVDGDHWKFQRKLASLELGSVSVRSFALDILSSEIRLRLLPLFTHLAGEGVSRSPAVDLQDVFRRFSFDNICRFSFGVDPACLRLGLPVSEFAEAFDLASKLSAERALEPSPVVWKLKRALNLGSERRLKEALTKINVLAQTIIRERRKVGFSTRKDLLSRFMASITDEKYLRDIVISFLLAGRDTVASAITVFFLLVAQNPEVESKIREESDRVMGQGESNQLPTFDQLKDLHYLQAVVHEVLRLFPPVQIDSKYAEVDDVLPDGTWIRKGDKVSFHPYAMGRMPQIW…
FtCYP281	FtPinG0009066900.01.T01		Fagopyrum tataricum	1416	MPINWPFVGMLPHVLVNMHCFHDWSTKLLQHSDGTFLFKGPWFRSIEFLLTSDPSNVHYVMSKNFPNFPKGREFSQMFEILGNGIFNADFDLWKYQRRVVHSFLTHPSFNRFLTKTVTTKVEKGLIPILESGFKSGEVMDLEDLFQRFTFDTICMLVTGNDPISLCVDFPDAPFSKALDEAEEALFLRHILPETIWKLQRWLGIGSEKKIARAWKVLDQFIYNALQMKRQEMKNESSHDDESLDLLTLYMQDNNIENNQDYNKFNDKFLRDMFLNLLIAGRDTTSAALTWFFWLLHKNPSVETKIRQELESITPGKELEVGKLVYLHGALCETLRLYPSVPLEHKSPLEADVLPSGQQATSKTKIIFSLYAMGRSKSIWGDDCLEFKPERWITDKGKIK…
FtCYP282	FtPinG0009066700.01.T01		Fagopyrum tataricum	1380	MLPHLLVNVHCFPDWCTNLLQHSHGTFLFKGPWFSSMELLLTSDPSNVHYVMSKNFPNFPKGRKFSQIFDILGDGIFNADFELWKYQRKVAHSFLTHPSFNRFLTKTVTTKVEKGMIPILDSGFKSGEVIDLEDLFQRFTFDTICMLVTGSDPISLSVDFPDAPFCKALDEAEEALFLRHIVPETIWKLQIWLGIGSEKKLARAWEVLDQFIYNALTIKRQELKNIKSHEDHGLDLLTLYMQDNDENDEDYKFNDKFLRDMFLNLLIAGRDTTSAALTWFFWLLHKNPSVETKIRQELKSITPGKELEVGKLVYLHGALCETLRLYPSVPVEHKSPLEADVLPSGEQARTSTKIIISLYAMGRSKSIWGDDCLGFKPERWITDKGKIKHEPSYKFLAFN…
FtCYP283	FtPinG0009066500.01.T01		Fagopyrum tataricum	1422	MTIPINWPVVGMLPHLLVNMHRFHDWCTNLLQHSNDTFLFKGPWFSSMELLVTSEPSNIHYVMSKNFPNFPKGHEFSKIFDILGDGIFNADFEIWKYQRRVAHSFLTHPSFNRFLTKTVTNKVEKGMIPVLDSGFKSGEVLDLEDLFQRFTFDTICMLVTGSDPVSLTVNFSDAPFCKALDEAEEALFLRHVVPDIIWKLQRWLGIGSEKRLTRAWEVLDQFIYNALTIKRQEITNASSHEDQGLDLMTLYMQDNIENQDYKFNDKFLRDMFLNLLIAGRDTTSAALTWFFWLLHKNPYIETKIRQELESITTGKSVFQIEEVSKLVYLHGALCETLRLYPSVPLQRKSPLEPDILPSGQQVSTSTKIIFSLYAMGRSKSIWGDDCLEFKPERWITDKG…
FtCYP284	FtPinG0006075300.01.T01		Fagopyrum tataricum	1530	MDVIDTLILLLVAFLLRLWWRRCSTTNKALKNLPAGPPGWPLVGNLFQVIMERRPFIYVVRDLRKKYGPIFTLQMGQRTMVVVTSAELIHEALVQRGPLFATRPPDSPIRLLFSMGKCAINSAEYGPLWRALRRNFVTEMINPTRVRQCAWIRKWAFEIHLERMRQEGLQKGYVEVMNNCRLTICSILICICFGAKISEDWIRDIESVLKDVMMMTSPKLPDFLPVLTPLFRRQLKEAKELRKKQLSCITPLIKGRRAYVESGGSSDSTSLTMASPIGAAYVDSLFGLDPPTHGKLGDEELVTLVSEIISAGTDTSATAVEWALLHLVQDQDIQQRLYEEVVGVVGEHGAVAEEDVEKMPYLGAIVKETFRRHPPSHFMLSHGAIHETELAGYTIPTTA…
FtCYP285	FtPinG0009060300.01.T01		Fagopyrum tataricum	1365	MLPHLLLNTHRFHDWSTGILKLVDSTFLFKGPWFTTMEILITTNPANVHYVMSKNFSNFPKGPEFSRIFDILGDGIFNADFESWRCQREFVHSFLTHPSFHRFLTKTILNKVENGLIPILDAGYKSGRIMDLEDLFQRFTFDTICTLVTGNDPCCLSIDFPDSPFSKALDEAEEVLFLRHVVPETIWKLQRSLGIGSEKRLTRAWKVVDLFIYTSLKKKKNETHKQRLNENQGLDLLTLLIQESKSNEKFLRDMFLNLLIAGRDTTSAALTWFFFLLHKYPSVEANICQELESIKNDFQLEKLGNLVYLHGAFCEALRLYPPVPLEIKSPLEPDVLPSGQRVSTSTKILFSLYAMGRSESIWGDDSEEFKPERWITDTRKIKHEPSYKFLAFNAGPRTC…
FtCYP3	FtPinG0000251700.01.T01		Fagopyrum tataricum	1542	MAFVSATNAAVALGVSFILAWLWSMLNWVWFKPKRLEKFFKDQEIHGNSYRVFHGDLKDIKAMRAQARSLPMATFSHDYTPRVRPFLHRTIEQYGKNCLMWEGPNPLVNIGEVELAKEVLVKYNEFQKPRLNPISHKLVLGLFSYEGHKWAQQRKLLNPAFHMEKLKLMQPAFYTSCSEMVNLWEEKISKSEQEIDVYDHLTKLSADTISRAAFGSSYEEGEQIFELIKEQFIVVNEINQSVYFPGLRFLPTENNKKMRAINREINTLLSGIIEKRKEEKESRDDLLGLLMESNLQNENNKKHKVKITTQEMIDECKLFYLAGQETTSSLLIWTMILLSKHQDWQSKAREEVLEIFGHKKPDFDGLNRLKKINLIFHEVLRLYPPAIELRRMVADDNTK…
FtCYP30	FtPinG0005815600.01.T01		Fagopyrum tataricum	1428	MSPNPKKNFPPSPPRLPIIGNLHQLGTLPFRSLQTLSKTYGDLMSLQLGTKPTIVISSAEVASQVLKTNDLVFAGRPNMKIFRSVLGNGKDMVSSPYGEYWRQTRSICMLHLLNNKKVRSYRAMREEEVALVIKNLQGVKMVDLSDTFMSLSNDLTCRAAFGKKYREDNEDDFDFTKMMNGFMELLGGYYIGDFISWLGWINKFNGIESKLKHVTTTFDLFLERVLEDHSNRSTEKNEDDFDFVDVLLQVQRNRKREYPLLDRETIKGLILDIFAAASDTTAVHLEWTMTELLRNPRVMQELQTEIWRIAGDKESVTEDDLENMKYLKAVLKESLRLHSPGPLMIPHESTQDIKINGYDICAGTRVIINTWAISRNPRHWEDPEAFYPERFLKSEIDYK…
FtCYP33	FtPinG0005618000.01.T01		Fagopyrum tataricum	1308	MYFKIGFKPTLVVSSPKMAEQVMKTLDQIFCSRPVLTPQQTLSYNGLDVVFAPYGEYWREVRKLCVIQLFSAKKVNFFTPVREAEVYEMMQDISSLSEEGKVVDLSEMMTSLTSRVVCRIAFGKKYDGANAECKQSFRSFSKGAQQMFTTLCYSDFFPAIGWLDKLTGTSARLQSVFMEWDDIYQEVIEEHLHKTGKPGQEDIVDVLLKIQREESLGFPITNDHIKALRMDILLPGTETSAATVVWAMTELMRNPKVMKRLQEETRALMMGNKAVDMIKADDFEKLVYLKAVVKETMRLHPLAPLLVPRETTQKCTIEGYEIPERTLVFVNAWTIGRDPETWENAEEFLPERFLSNTIDLKGQDYELVPFGSGRRICPGMKMGLAMVELALVNLICLFD…
FtCYP34	FtPinG0001575100.01.T01		Fagopyrum tataricum	1515	MDLVLLQKGLYGLFFAISVAIVISKLRGKKYKLPPGPIPVPIFGNWLQVGDDLNHRNLTELAKKYGEIFLLRMGQRNLVVVSSPELAKEVLHTQGVEFGSRTRNVVFDIFTGKGQDMVFTVYGEHWRKMRRIMTVPFFTNKVVQQYRHGWEFEAQSVVDDVKKNPESATKGIVLRRRLQMMMYNNMYRIMFDSRFDKEDDPLFTKLKALNGERSRLAQSFEYNYGDFIPILRPFLRGYLKVCKEVKERRLKLFKDYFVDERKKLGSTKPSSNNELKCAIDHILEAQQKGEINEDNVLYIVENINVAAIETTLWSIEWGIAELVNHPEIQRKLRDELDTVLGKGVPITEPDLPKLPYLQAVVKETLRLRMAIPLLVPHMNLHDAKLGGFDIPAESKILVN…
FtCYP35	FtPinG0001596700.01.T01		Fagopyrum tataricum	1494	MATDHHLFLPTILTFHPLLLISVLLFGFFHRYGLLSRFLGPLSAFMGPVTHRVLADMAKVSGALQLMYFSIGSTRFIISSKPETAKEILNSSAFSDRPLKESAYELMFHRAMGFAPSGEYWRRLRRISATHLFRPKRVSQHGGFRSEIGKEMVQEIGGLMTQNGVVEVRRVLHLGSLNNVMGSVFGKKYEFGEKSRESIELKGLVREGYELLGMFNWTDHFPILGWMDFQGVKRRCRSLAGRVNIFVGKILDEHKMKRSLIQSVDQEEDESSKDFVDVLLDLEGENKLSDSDMIAVLWEMIFRGTDTVAILLEWILARMVLHPDIQSKGQSELDSVIGNKRDVFDSDLPNLPYITAIVKETLRVHPPGPLLSWARLAIHNTHVGDHFVPAGTTAMVNMW…
FtCYP38	FtPinG0006191800.01.T01		Fagopyrum tataricum	1575	MQYLVSSAMEVFLQFVEGKSLLFYSFVLPALLVFIGAGFSRLHKKPYPPGPKGLPLIGNMNIMDQLTHRGLAQLAHKYGGLFYMRMGFLHMITVSSPEAARQVLQVQDNIFSNRPATIAISYLTYDRADMAFAHYGPFWRQMRKVCVMKLFSRKRAESWQSVRDEVDVIVRVMAGSKGSPVNVGELVFSLTKNITYRAAFGSSSNEGQDEFISILQEFSKLFGAFNWADFIPWLGWADPNGLTNRLVKARRSLDKFIDTIIDDHLEKKRKGIKGAEDDMVDELLAFYSEGEGKEVTDQSDDLQTAIKLTKDNIKAIIMDVMFGGTETVASAIEWAMSELMKRPETMKKAQEELAEVVGMERRVEETDLDKLPYLRCVIKETLRLHPPIPLLLHETAEEA…
FtCYP39	FtPinG0006191400.01.T01		Fagopyrum tataricum	1557	MMEMLLRFVMDKSLLLYSLLLPALLLFIAAAFSQLRKKPYPPGPKGFPLIGSMNLTDKLTHRGLAKLANKYGGLFYMRMGFLHMVTVSSPEAARQVLQVQDNNFSNRPASIAISYLTYDRADMAFAHYGPFWRQMRKVCVMKVFSRKRAESWQSVRDEVDEIVRVMAAAKGSPVNIGELVFSLTNNITYRAAFGSNSNEGSSEELIKIIQEFSTLFGEYNWADFIPWLGWMDSNGLSNRLVKARQSLDKFIDTIIDDHLEKRKKGIKGAEDDMVDELLAFYSEGEGRKDVTQSDDLRTAINFTKDNIKALIMDVMFGGTETVASAIEWTMSELMKRPETMKKAQEEMAEVVGMDRRVEETDLDKLPYLRCVIKETLRLHPPIPLLHHENAEEAVVMGYR…
FtCYP41	FtPinG0008694700.01.T01		Fagopyrum tataricum	1596	MEMEIILIPIIVAVASAYLLWFSLLRTRLSTGPDLFPFFGSLPYLFMNRHRIHDWIAHNLRKTGGAATYQTTTIALPFFAYKQGFYTVTCHPKNIEHILRTRFDNYPKGPTWQGAFHDLLGEGIFNSDGDTWLIQRKTAALEFTTRTLRQAMARWVNRTIKNRLWRILEKAAAQKTAVDLQDLMLRLTFDNICGLTFGKDPETLSVDLPENPFAMAFDSATEATLQRLLYPGFLWRLKKLLNMGIERRLTSSLDIVEKYMTEALEARKMNPSDDLLSRFMNKRDVDGRVYSGHVLKRIALNFVLAGRDTSSVALSWFFWLVMNHPKVEAKIVDEITTVLRETRGPNPNRWVEEPLTFDEADKLVYLKASLAETLRLYPSVPEDFKYVVSDDVLPDGTPV…
FtCYP43	FtPinG0001038000.01.T01		Fagopyrum tataricum	1548	MEIHQLYYYIPILTTLFLVTKYLLRRNQNDPPSPFSLPLLGHLHLLKLPLPQTLAGLSARFGPVLTLWFGHRRVLLISSPSAVEDCLQKNDIVFANRPSLLAGKILGYNYKTLIWASYGDLWRSLRRVSTSELLSSHRLQLLAGVRADEVRSMVRRIFQSSTEDENGTVEVNLTFFELMHNVMMRVIAGKRYYGEKTETEEGRRYKQILQDLKEGVLNPGDFWPFLNYLGIAKRSEKKCRVVHEKTDKFMQDLVDEHRSIMEKEASNSDPHDSSQRKNKSMVEVLLTLQKSDPEFYTDETIKGLMLVLLVAGTDTSAATMEWAMSLLVNHQDILDKARNEIDSVVGHERLVEESDLSRLPYLHYIMKEAMRMYPVGPLLMPHESSDECVVGGYRVPKGT…
FtCYP47	FtPinG0003411200.01.T01		Fagopyrum tataricum	1323	MFLRLGSKRAIVVSSSKVASQVMKTLDYAFSGRPEIGVMKHAVYGLKDVIFSPYDEHWRQMRSVCVLHLLTNKRVRSFRQAREEELAVMVKKITVSGSKEINLSEMFLSFTNDLICKIAFGRKYREEEGCGGIEKLLDEFAALLGSNNVEDVLPWMGWINKINGFNFRVKKVSMALDKLLERILREHEHGESMKQKKVDDEEPMKDFVDILLEVQREEDSKKMLFDTESIKATIADMFAAGTHTGYITMEYAFTEMLRHPRVIQRLQQEVRGVTGEREYVTEEDLEKMTYLKAVIKENFRLHPPLPLLVPRECTEDVKLNGYDISKGTQVIVNAWAIGRDPACWEDAESFVPERFLDSKVDFRGQDFELIPFGAGRRGCPGISFAMAAVELVLANLLHQ…
FtCYP48	FtPinG0003411800.01.T01		Fagopyrum tataricum	1521	MSSIAQIFEERSILHPFSLLVCFFFIYKWILPSLFPKKNLPPSPPRLPIIGNLHQLGSLPFRSLQTLSQKYGDLMFLQLGTKPTIVISSAEAASQVLKTHDLVFAGRPNLKIFKKVFGNGKDMASKPYGEHWRQTRSICMLHLLSNKKVRSYNKKREEEVALMIKNIQGLRMVNLQDVFMSLTNDLLCITALGKKYRGIDGDFDIMKMLEGFRELLGSYPIGDFISCLGWIDKINGVEAKLNEVTNSFDLLLERVLEDHSNRYKDGGEQEHYMKDFVDVLLEIQRDEKSEYPLLDRETIKGLILDVFAGGTDTIGAHLEWTMTELLRNPRIMQELQKEVSKFSGEKELITVDDLENMKYLKAVLKENLRLHPPAPLLIPHESTQDIVINGYHISAGTQV…
FtCYP49	FtPinG0003412000.01.T01		Fagopyrum tataricum	1533	MSSSMAQIFEERSILHPLSLLPLLVCFFFIYKWLLTNPTPKKNLPPSPPKLPIIGNLHQLGSLTFRSLQALSQKYGDLMFLQLGTKPTIVISSAAVASQALKTHDLAFAGRPNLKIFKKVLGNGKDMASTPYGERWRQTRSICMLHLLNNTKVRSYNKLREEEVALMIKNIKGLEVVNLHDVFMSLTNDLVCITSLGKKYRGVDGGFDVMKMLDGFRELLGSYHIGDFISWLGWIDKINGVEAKLNEVINSFDLLLERVLEDHSNRYKDGGEQEHSMKDFVDVLLEIQRDEKSKYPLLDRETIKGLILDLFAGSTDTVGAHLEWTMTELMRNPRIMQELQKEVSKICGDKEFVTVDDLENMKYLKAVLKESIRLHPPGPLLIPHQCTEDVVINGYDISA…
FtCYP5	FtPinG0000260600.01.T01		Fagopyrum tataricum	1485	MDYQTLLILAFSYLFLHFLIHLFTNTGKSSKLPPGPKPLPIIGNIFHLSDPDKIHRSLANLSKIYGPFMTLKLGSMTTVVVSSKDIAKEIFQIHDKSFSARRVPDVMRAMDHHTKSLAWSHTSPLWRNLRKISVVHLFTKHQLDATQHLRHKKVHELVEYVNECCKNGRVLDIGNAAFTVALNLLSNTFFSIDLAKHNSEKSQEFSNVVSNIMVLAAKPNISDFFPILRCFDLYGLRRETEGCFQKMLLVFDDIIRKRLSVPSTKNDVLTTLLKINKENASDLSLEYIKHLLLELFIGGTDSTSVSLEWTMTELIRNPEKMAKAQAELDQVVGKGKLVQESDIERLPYLQAVVKETFRLHPPGPLLLPHKSENEVSLHGYVIPKDTVLLVNIWTICQDP…
FtCYP52	FtPinG0003412800.01.T01		Fagopyrum tataricum	1503	MSAIKIFLLPIILLLLSFFIYKWMSPKFTPKKNLPPSPPKLPIIGNLHQLGSFPSRSLQTLSETYGDLMLLHLGSKPTIVVSSSELASEVLKTHDLVFAGRPSLSIFTKLLGDGKTMSSSPYGEYWRQMRSVCVLQVLSNKRVQSYRRVTEEEVCLMIENIKGQRVVDLSGMFMSLSNDLINRVALGKTYRGEECEIDFRKLLDSLVKLLGGYYIGDFISWLGWINKINGVDAQVNSVAGKLDRFLEGILEDHLNCARKRDGVGKMRTFVDVLLEAQTNDTSEYPLLDRNSIKCLIQDILGAGTKSTAIVLEWTMSELLRNPRVMQELQKEVSRIAREKEMVSEDNLENMNYLKAVLKETLRLHPAAPLLMPHECTEDIRINGYDISRGTQVIVNAWAI…
FtCYP53	FtPinG0003413400.01.T01		Fagopyrum tataricum	1305	MLLHLGSKPAIVISSSELASEVLKTYDLVFAGRPSLSIFTKLLGDGKNMISSPYGEYWRQMRSVCMLKVLSNKRVRSYRRIREEEVGLMIENIKGQRVIDLSGMFMSLSNDLINRVALGKKYRGEESEIDFEKLLDSLVKLLGGYYIGDFISWLGWINKINGVDAQVNSVAGKLDRFLEGILQDHLNCATKIDGDEDRKMKSFVDVLLEAQTNNTSEYPLLDRKSIKCLIQDILGGGTETTTTVLEWTMSELLRNPRVFQELQKEISRITREKEMVSEDDLENMNYLKAVIKETLRLHPAAPLLIPHECTEDITINGYDISRGTRVIVNVWAISRNPKYWEEPQRFYPERFLNSTIDFKGQDFRYIPFGSGRRICPGITLAIANMELVIANLVHQFEWM…
FtCYP56	FtPinG0003414200.01.T01		Fagopyrum tataricum	1509	MFFFLVPFCIFLFFLYKWLFTNPSDRKNLPPSPPMLPIIGNLHQIGVNPHHSLQTLSKKYGELMFLHLGTKPTLVVSSKEMAIQVLKTHESCFSERTKLAMTKSTFYKCKEIFFSPYGEQWRNLRSLCMLQLFSNKRVKSFYKVREEEVADMIGKIKESPSAVNLSEMIFTLTNNLICRAAFGRTYTGEEGSDDFEKLIGGVISVVGSNNVEDVLPWMGWINYFNGVNAKLNELSKGFDDVVERIMREHADCAKGNEQVSEEFNDNSSVKVFVDILLEAQRNNPAIRLDNEALKGVIFDMFAAGTHTNHVTLEWTFTELVRHPRVMKQLQEEVRRIGGNKECISEDDLEKMPYLKAVIKESFRFHPPVPLPIPRECIEEVKLNGYDIALGTQVIINVWA…
FtCYP57	FtPinG0000031700.01.T01		Fagopyrum tataricum	1521	MSLIVLAAISIFSIISLKLIYSFIWVPHKIQRHFTNQGISGPPYRPVTGNTREIQRMYGEAQSKPMTSFPLDSDITHRAIPFYSNWAAQYGKNVLYWFGRRPILAIADPDMIKEVLMNSNGVFRRIGHNPLSKMLLGDGLVFLEGDKWLLHRRIANHAFAMEKVKGWISDMVDSTKKMLEKWEVILGGREEMEMEVHNELTGLSAEIISRTAFGSSYEEGKRVFQLQDQQLELFSLAFRSVYIPGFRFLPTKRNRERWRLDKETRESISALIKKNKETKQNSINLMSTWMEAAKNEEESIGIEEVINECKTFYFVGKETTANLLTWVLVLLGAHPEWQDKAREEVFRLCGDTKLPSADTISHFKIVNMILSETLRLYPPAVNMMRKTTKSVKIGKLSIP…
FtCYP58	FtPinG0000031500.01.T01		Fagopyrum tataricum	1527	MSLIVVAAISLFFTISLRLIYSLIWVPHKIQRHFTNQGITGPPYRPVIGNTTEIRRMYGEAQSKPMTSFPLDSNITHRVMPFYSNWAAQYGKNFLYWFGPKPMLAIAEPDMIKEVLMNSNGVFKRIPHNPLAKILLGDGLVFLEGDKWLLHRRIANNAFAMEKVKGWISDMVDSTNKMLEKWEGILGGREEIEMEVHKELTGLSADIISRTAFGSSYEEGKRVFQLQDEQLELVSLALRSVYIPGFRFLPTKRNRERWRLDKETRDSICALIKKNKQTKQNSGNLISAWMAAAKNEEGKEESMGIEEVINECKTFYFAGKETTAHLLTWVLVLLGAHPEWQDKAREEVFRLCGDTKLPSPDNISDFKFINMILNETLRLYPPAVMVKRKTSESVKLGNL…
FtCYP6	FtPinG0000261000.01.T01		Fagopyrum tataricum	1482	MDYQTLLILAFSYLCLHFLIHLFTNTRKSSKLPPGPKPLPIIGNIFQHSDSEQAHRSLANLSKIYGPLMTIKQGSMTTIVVSSADLAKEIFQIHDKSFSARRVPDVMRAIDHHTKSLAWSHTSPLWRNLRKISVVHLFTKHQLDTTQHLRQKKVHELVEYVSECCKNGRALDIGNAAFTVALNLLSNTFFSIDLAKHNSKKPHEFTNIVNNIMLLATKHNISDFFPVLRYFDLYGLRRETEGCFRKMLLVFDDIIRKRSDASTENDVLSTLLKINKENNSDLSLDEIKHLLLELFIGGTDSTSSSLQWTMTELIRNPEKMAKAQAELDQVLGKGKLVQESDIERLPYLQAVVKETFRLHPPGPLLLPHKSEEEVTLRGYVVPKNTVLLVNIWTICRDPN…
FtCYP60	FtPinG0001859700.01.T01		Fagopyrum tataricum	1533	MEFIETLILNLKILNTPLLLVSLFFLFLLYKWLIQTNSTTMKTNLPPSPLGLPVIGNLHQLTARPQYGLQTLSRKYGDIMLLHLGAKRVLVVSSATSACHVMKTHDLAFASRPKTGVFKRILYDGKDVAASPYGEYWRQTRSISVLHLLSNSRVKSYRRVRQEEVSLMMERIEGFLGKEVNLSEVCMGLTNDVVCRVAFGKKFGEKSQFQRLLTEFVVLLGGFYVSDFLPWLGSVNRLSGLDARVDRVRREFDEFLEGVIREHEDRIMKGEINGDGEKDFVDILLEVQRDGAIGFSLDRDSIKALILDVFAAGTDTSYTVLEWAMSELLRDPKSMKILQDEIRRIVESSSFITEKDLDGMKYLKATLKETMRLHPPIPLLVPRESTRDVVLNGYTIPAE…
FtCYP61	FtPinG0004867600.01.T01		Fagopyrum tataricum	1335	MNMYGPIYRLAAGPRNFVVVSDPAIAKHVLRNYGTKYSKGLVAEVSEFLFGSGFAIAEGSLWTARRRAVVPSLHKRYLSVMVDRVFCKCAERMVDKLRVNAVNGVAVNMEQMFSQLTLDVIGLSLFNYNFDALTADSPVIDAVYTALKEAELRSTDLLPYWKIEVLCKVIPRQIKAEKAVKVIRDTVEELIVKCKEIVDAEGERIESEEYVNEADPSILRFLLASREDVSSMQLRDDLLSMLVAGHETTGSVLTWTVYLLSKNPASLVKAQEEVDRILQGRPPTFEDTKELKFVTRCLIESLRLYPHPPVLLRRAQVPDILPGNFKVNPGQDIMISVYNIHHSSEVWERSEEFLPERFDLEGPVPNETNNDFRFIPFSGGPRKCVGDQFALLEAIVALT…
FtCYP63	FtPinG0006434900.01.T01		Fagopyrum tataricum	1473	MEYQTPLMFSLLCLLFLYYLLHFLSSSTKLPPGPKPWPIIGNIFQLTENPHRYLGHLSESYGPLMTLKLGSFTTIVVSSVDMAKEVFQNHDLPFSSRKIPYAAKALNHHKYSVGWLPVLPKWRNLRKICSVNVFTKKSLDATEVIRQEKVKELLDYVRESCGKCQTVEISGVAFTALLNLLSNTFFSIDLVSQSSEASQELKDVAKDLLEVSGKANLADYFPVFGCFDLFGVKRNGENCMSKFLSVFDEIIKKKLADVCDESDDVLSTLLKISKESGSELSQNDIKHLLLDLFVAGTDTTSTTLEWAMSELLRNPEKMAKAQDELDKTLGKNEVVKESDVEKLPYLQAVVKETLRLHPPAPFLLPRKAENDVCLYGYNIPKNSQLLVNAWAIGRDPSAW…
FtCYP64	FtPinG0009282300.01.T01		Fagopyrum tataricum	1479	MNYQTTLLFSLSFLLFLYYLLKEKFITKVALPPGPKPWPIIGNILQLTENPHRYLGHLSESYGPLMTVKLGSFTTIVVSSVDMAKDVFQNHDLSFSSRKIPFAAKALNHHNYSVAWLPVSPKWRNLRKICSVNVFTKKSLDATELLRQQKVKELLHYVRECCGKCQAVEISGAGFTTLLNLMSNTFFSVDLVSQSSKASQELRDVAFAIMEASGKPNLADFFPVFGYFDFFGVRRNGGNCMSKFLSVFDEIIKKKLADVCDECDDVLSILLKISNESESDLSQNDIKHLLLDLFVAGTDTTSTTLEWAMSELLRNSEKMAKAQDELDKVVGKNELVKECDVENLPYLQAVVKESLRLHPPAPFMIPRKAKNDVQLCGYEISKGSQLLVNAWAINRDPSA…
FtCYP66	FtPinG0006736900.01.T01		Fagopyrum tataricum	1554	MLVFIVILILPVLYLITFRRRTSNRTPSPQSYPVIGNLIGVLRNLHRFYDWAIDLATDTGGLTFRVDPFLGLPNIIIFTIDPANIQHLLKTNFQNYVKGSRFRDNLHELLGDGIFTVDGQLWSVQRKIASHEFNTRSLKSFISHTVQCEISNRLLPLLSEACSKDEIIDLQSVFQKFGFDNICNLAFDFDPACLGESISPGYTFASSFDEATDICMSRLLLPLPAIWKFKRLLSIGSEKRLTEAIRTIDRFAYEIIRSKEEKLKSPVPNVNSTDKLDLLSRFMRSNVELEFKTPEERRKFYRDIIVSFVLAGKDSTSVALTWFFWLLSGHRQCERRIYEEISAATAASSTGERNLNYDDLKSFNYLHAALSESLRLFPPVPGNSRLTVNDDILPDGTQI…
FtCYP68	FtPinG0008406500.01.T01		Fagopyrum tataricum	1449	MAVIPIAAVIIILFFLIITVFTLYTNNKIKSRHKNLPPGNLGFPLIGETLQLFRAMKKGEPELFLKQRILKHGGQTLLFKTSLFGYPTIVFCGKSSNKFLFSNENKLVQVWWPPSVHKLFGSCVTTSLGEDAKRLRRLLLSFLGPDALLTYITSMDLITRHHISCFWQGKETVVVSPLIKQYTFELACRLFTSTEDPAFISRMSVQFKVLIKGVIDLPLNFPGTRFHSAMRAADAIRRELRGFITQRRKDLEDKKASPAQDLLSHLLVTCDDNHKFLNEDEIINNILLLLFAGHDTSYSVITLLIKFLGELPHVYDRILKEQKEIAKSKGAGELLQWEDIQKMRYSWHVVSEVMRISPPVPSGFREAIADFDYEGYTIPKGWKLFWSPLSTQKDPSCFP…
FtCYP69	FtPinG0005398000.01.T01		Fagopyrum tataricum	1488	MDYKILLLFLTCLCLYFLKYVFFSSKSKSSKLPPGPKQWPVVGNIFQLSDDPHRSLARLSKIHGPLMTLKLGSVTTVVVSSVDIVKEVFQKHDLAFSSRKIVEVAHAMNHPDNSIVWLPVSPKWRNLRKISAVHIFNKRSLDATESLRQKKLSELFEHVEERRRNGQTVGIADAAFTVSLNLLSNTFFSTDLASHDSLASHEFRDIVWRLLEAAGKPCLADFFPVFGFFDILGARRSGEPDLRKFFAIFDDIIEKRLSADPSAPCKNDVLATLLKIGKEEDSNFTVKEIKHLLLDLFVGGTDTTSSTLEWIMTELIRNPERMAKAQAEIDEVLGKNGHVKESDIERLPYLQAVVKEALRLHPPGPFLIPHKAEDDVNLCGYMVPKNSQLLVNLWAMGRD…
FtCYP70	FtPinG0005039800.01.T01		Fagopyrum tataricum	1554	MEAKITGATISVGVAVLLVWLWRGFNWLWLKPKKLEKQLREQGLKGNPYRLLHGDLKDYSKLTKLAKSKPISLSDHIFPRALPFLHHIIRTYGKSSFAWNGPTPMVNITDPELIKEVLNRMPEFPKTTKNPLAKLLAPGLPKYEGEKWAKHRRIMNPAFHTQKLKLMVSAFCLSCDEMLKELKKAISHNDSRELDVLPFLDNLAGDMLSRTLFGSNYEEGKQIFQLQKEQADLTIEILRSINIPGKRFIPTKRNRRMKAINKQIQDSLRQIIDKRKQGMEADEASSGDLLGMLLESNHDEIQAHGNNKRAGMTTEEVMDECKLIYFVGKESVSSLLVWLVIVLSQHQDWQDRAREEVLQTLGKNGTDFEGFNHLKIVNMIVHEVLRLYPPVVTVSRSVP…
FtCYP71	FtPinG0008892200.01.T01		Fagopyrum tataricum	1470	MFIFSFSITATTTLLLLSPFLLLLITRTIFHRFTKSRKSCNPPNRNLPPGSLGWPIIGETMEFISCAYSDRPERFMDKRRRRYGKVFKSHVFGKKTIISTDEEVSRFILQSDSKVFVPCYPKSLTELMGKASILVINGSLQRRIHGLVGSFFKSSSVKAQIARDLQLLLLKAISSWAPPTDQQYSLIFLQDEAKHIAFQVLVKALMSLDPGPAMELLQRQFQEFISGLMSLPINIPGSQLHRSLQAKKEMVKLVKRIIHDRRNECSVGETPRDVLDVLLSDTSGHLNDDLISDNIIDMIIPGEDSVPILITLAVKFLSDCPLALHKLTEENMKLKRRKTEQGEAICWNDYSTLQFTQTVITETLRVGNIITGVMRKAMRDVEIKGYSIPKGWCVLAYFR…
FtCYP72	FtPinG0005539300.01.T01		Fagopyrum tataricum	1593	MEFKCDSDEKNHYCYLWLQVAATVAVAVWVVWAKVAVQLWWRPSMTRRHFTGQGVRGPPPHPLLGNMKEIGELMSMASSQPMVPPSHNILPRVLPFYHHWKKIYGATFLIWFGPTARFAVSDPDLIREIFATKSQFFEKYESHPLVKKLEGNGLISLKGDIWAHRRKIISPIFHMENLKLMMPLMAKSVADMLEKWSLICNSGKAEINVSEWFQNLIGEVVTRTIFGGSYEDGKAIYQLQTQQIVYSAESFQKVFIPGYKFLPTRRNRAIWRLDREIQGLLTRLIEKKRESVLESRGVVEGEERGHLDLLEHLIMESMKGEKKINGEDIVEECKSFFFAGKHTTTNMLIWTTVLLAMHPQWQQLARDEVLRVCGARDIPTKEDVSNLKTLGMVISETLR…
FtCYP73	FtPinG0007828000.01.T01		Fagopyrum tataricum	1563	MVSYTEALGAAFALWIIWKLISTCFLKPLMALHKLHSNGFSGPPPFFPLGNLKEMKKKNDEGISNDAGSSPSISHDIHATALPYFSRWQNTHGKVFVYWMGTEPFVYVADPEYLKEMAGGVTGKNWGKPAVFRRDREALFGRFGLSVIQGYDWVRHRHIITPAFSSSNLKVMTNSMVECTNKMINQWKASITTSKKMEIDIESEISSLAGNVIAKTNFGIDDEGGEFLYNKLRAMQVALFKHTRLVGVPFGELLSMKQILKARSLGKEVDQLLLSMINARRKVIGVETQRDLLGILLEEANMNQNKYGKSLTTRELIDECKTFFFGGHETVALAMSWTLMLLALNPKWQEELREECKHVVGDKEIDFTMVAALKKMGWVMNEVLRLYPSSPNAQRQATS…
FtCYP74	FtPinG0001557300.01.T01		Fagopyrum tataricum	1440	MLPGVVLNHQRFVDWCWQLLLRFSGSTFLVKGPWFSSMEILLTSSSINVQHILCKHHLDFHKGSRFNEIFDYLGDGIFNVDDDLWKYQRKIALSAFTSTRFQCFMVSCLKEKIEHGLLPILDQSWRDNDVIDLQEIFGRLTSDITSLMLTGYDPNSLQYDLPDSLFCNAAHEGEVVLLMRHLLPESVWKVQRCLGVGGEGKLKRLMNKVDDFFFDFLPKKRKQVEEEKKKKINESDSQGADLFTLYIEEDYGRPEHGFKSTDRFLRDTFGTFMLAGQDTVSSALSWFFWLLSQNPRVEAKIKEEMIAENANINGNIDITTMLLQGDELVKTKLVYLQASINEALRLYPPVPTNHKAACREETLPTGHKVGPQTMILMCAYAMGRMEDLWGKDCLEFKPE…
FtCYP79	FtPinG0007484300.01.T01		Fagopyrum tataricum	1464	MMNANMDPQQDHISHNIHPICMPYFPIWQKAHGKIFVYWVGTQPFLYVADPLFLQQISEAVPTRNWGKPLVFKGDRQSLFGEFGLNMTESQRWLLHKRIIGPAFSSSSLKVQFIFNLSIIHSSFIYIYILYVYPSKLQSPRTYVQLITNSMVECTKKLTDQWTMLTASSTNVVIDVEKEISSIAAEMIAETIFGLSHHQGKLVYNKLRAMQFVLFKNMYNRYIGVPFGQFLCPKETIEATRLGNDIDKLLQSIITSRRKVEPRKDLLGLMLQGDKKHESAMTDREVIDECKTFFFAGYESGTLAISWTLLFLSLNQRWQEELREEIKEVVGDGEITLPTLARLKKMGWVMSEAVRLYPSSPTCVRRATDDIKVGETIIPKGTNIWVDMLGMHHDRDLWG…
FtCYP8	FtPinG0000262600.01.T01		Fagopyrum tataricum	1485	MDYQTLVILAFSYLCLHFLIHLFTNTRKSSKLPPGPKPLPIIGNILQLSDSNRIHSSLANLSKIYGPLMTLELGSMTTIVVSSPDLTKEIFQIHDKSFSGRKQPDVVRAMDHHTKSLAWSHATPLWRYLRKISVVHLFTKHQLDVTQHLRQKKVHELVEYVNECCKNGRALDIGNAAFTTGLNLLSNTFFSIDLAKINSEKSQEFSNLISNIMVLCAKPNISDFFPGLRYFDLFGLRGETEGCFGKILLIFDEIIKKRLSVASTEDDVLTTLLKINKENANDLSLEHIKHLLLDLFVAGTDTTSVSLEWALTELIRNPDKMAKAQAELDQVVGKGKLVQESDIERLPYLQAVVKETFRLHPPGPLLIPHKSENEVSLRGYVIPKDTVLLVNIWTMSRDQ…
FtCYP80	FtPinG0008315000.01.T01		Fagopyrum tataricum	1578	MKFLYFILNVLGLCCLFATPTWPHILLTVTTLSFFNLLLNSWLVPGGSAWRTTSSKLQGPTGWPVIGSLMTYTSPLAHRKLAALASSMGAKRLMAMSLGATRVIISSHPETAKEILCSPTFSDRPIKSSARALMFERAIGFAPSGDYWRSLRRIAANHMFSPKRINALEDLRHRVFEDMAKDVSIEMGNKGFVELRGSLRKAALSNMLESVFGSGELRFEDVEELGFMVKQGYDFISEFSFEDYFPFGFLDLWGLKRRCLLLANRVNIVIGKIVHDRKNVDFNSRNDHLSLLLSLPEEDKLRDEDLIAVLWETVFRGTDTVAVLVEWVMARMVMHPEAQAKAREEVLTCVGNNKHVRDSDLPNLPYVQAIVKEVLRLHPPGPLLSWARLAIDDIHVDKI…
FtCYP81	FtPinG0008308300.01.T01		Fagopyrum tataricum	1512	MTAIALMILTTVIVTVVSRTVSFYWLIPRRIKKYMEKQGVRGPPSVPLLGNLPDMSRLLASSTASDFSSHHDHHLVPRLLPHFLLWSRIYGKRFIYWNGFEPRMCLMDPDMIKELLCKYSLLSGKSWLQQQGAKNFIGRGLLMANGHQWHRQRHLVAPAFMGDKIKSYATHMVECTRKMMESLAEKTEVEIGEPMSQLTADIISRVEFGSNYEKGKKIFELLTVLQQRCAQASRHLCLPGSRYFPSKYNKDIKGLKKEVEELLMEIIETRKGWVEMGRSDSYGNDLLGILLDEMSKNKGDLNMQLIMDECKTFFFAGHETVALLLTWTLMLLATNPSWQDKVREEIANVCNAGVPSVDHLPKLSLLNMVINESLRLYPPATILPRMAFEDIKLGDLNIP…
FtCYP82	FtPinG0007785600.01.T01		Fagopyrum tataricum	1860	MASHVSLLRAPPISSPTFHTNLLPNQLPPQLIIPSSSKFRYVITCASSNGKQPDGSTKDGVKTVEKLLEEKRRAELSARIASGAFTVQQPSFPATVRNSLSKLGVPQGVLDFLFKWTEDYPKIPEAKGSINAVRNEAFFIPLYELYLTYGGVFRLTFGPKSFLIVSDPRIAKHILKDNSKAYSKGILAEILDFVMGKGLIPADGEIWRVRRRAIVPALHMKYVAAMIGLFGQATNRLCNKLEDAASNGEDVEMESMFSYLTLDIIGKAVFNYDFDSLTNDTGIVEAVYTVLREAENRSLSPIPVWDIPIWKDISPRQRKVTVALKLINDTLDSLIAICKRIVEEEEVQFYEEYMNEQDPSILHFLLASGDDVSSKQLRDDLMTMLIAGHETSAAVLTWT…
FtCYP83	FtPinG0003013300.01.T01		Fagopyrum tataricum	1410	MYETITYILPIFFLVPLFFIFFKTNGKPWQRARLPPGSMGWPYIGETLQLYSQDPNVFFAQKQKRFGEIFKTHVLGYPCVMVASPEASRFVLGTQAHLFKPTYPKSKETLIGPSALFFHQGDYHIHLRKLVLASLSPESLRAHLPGVESIAVSTLDSFAGGHIINTFHEMKKFSFEVGILAIFGNLEGGYREELKKNYSLVEKGYNSFPINIPGTLYKKALLARERLRNIIKEIINERKQRRLKENNLLGNLLNSKDERGGVLTEDQIADNVVGVLFAAQDTTASVMTWIVKYLHDNPKLLEAVKEEQMTIFQSNDLGEKPLTWENTISMSLTHKVVLESLRMASIISFTFREAVADVELKGYVIPKGWKVLPLFRNIHHNPEFFQDPQKFDPSRFEVG…
FtCYP85	FtPinG0003628500.01.T01		Fagopyrum tataricum	1506	MFSDAWFDIIAFFCIVWMIWIFISNRKKARPPLPPGPIGLPVVGSLPFLDPELHSYFANLTNIYGPIVTLRLGKKIGVIVASPSIAKEILKDHDVTFANRDITAAAMEATYGGFDVAWSPYGPEWRMLRKVCVRDMLSSASLDSVYSLRKHEIHGMIEYLNERSGSAVNIGDQMFVTATNVVTNMLWGGTVKGEERSKLGAEFRSVVTELTDLLIAPNVSDFFPALERFDLQGIVKRMKVCAKKLDDILEIVIDRRRKMENVEDGKDFLQVLMELKEASRDSKTPFTLVHLKALLVDLIVGGTDTTSNTIEFAMAEIVNKPEVMRRAKQELETVLGSSDLLLEESHIPRLPYLQAIMKESMRLHPVLPLLVPHCPSESCIVGGYTIPKGSRVFINVWAI…
FtCYP87	FtPinG0003628900.01.T01		Fagopyrum tataricum	1521	MFSDLWFIIITFCCITWVSWIFLYNRRRDAPPSPPGPLGLPVVGSLPFLDPELHSYFSNLTKSYGPIFSLRLGSKLGIVVGSPSTAKEVLKDHDVIFANHDVPAAGNEATYGGSDVLWTPYGPQWRMLRKVFVREMLGSTTLNATYSLRKHEIHQTMQYLKEHSGSAVNIGDQMFLTAMNVVTSTLWGSTVKGEERAKLGAEFRSVVTEFTDLLGAPNMSDFFPGLARFDLQGIVKKMKGCAKNLDDIFEAVIDRRRKMENVGNAKDVLQVLLEIKDSSVDSKTSFKMTNLKALLMDMFAAGTDTTSSTLEFAMAEIVNNPQVMRKARREVETVIGSSNTPLEESHIIQLPYLQAILKETMRLHPVVPLLIPHTPTESCIVGGYTIPKGSKIFINVWAI…
FtCYP9	FtPinG0000263000.01.T01		Fagopyrum tataricum	1485	MDYQTLVILAFSYLCLHFLIHLFTNTRKSSKLPPGPKPLPIIGNILQLSDSNRIHSSLANLSKIYGPLMTLELGSMTTIVVSSPDLAKEIFQIHDKSFSGRKQPDVVRAMDHHTKSLAWSHATPLWRYLRKISVVHLFTKHQLDVTQHLRQKKVHELVEYVNECCKNGRALDIGNAAFTTGLNLLSNTFFSIDLAKINSEKSQEFSNLISNIMVLCAKPNISDFFPGLRYFDLFGLRRETEGCFGKILLIFDEIIKKRLSVASTEDDVLTTLLKINKENANDLSLEHIKHLLLDLFVAGTDTTSVSLEWALTELIRNPDKMAKAQAELDQVVGKGKLVQESDIERLPYLQAVVKETFRIHPPGPLLIPHKSESEVSLRGYVIPKDTVLLVNIWTMSRDH…
FtCYP91	FtPinG0003629700.01.T01		Fagopyrum tataricum	1383	MLPFLDPQLHTYFARLARTYGPLMSLRLGKKLAIIVSSPSMAKLLLKDLDVILANHDVLESSKEFAFGGKDLTFSPYGPDWRILRKVSVSGMLGQAAVETFCNIRRQWLNETMLHLRERAGEQVNIGEEIFVMVLNMITSILWGKAAIGKESEKEGAEFRREVINAVDLLAAPNVSDFFPGLARFDLQGIAKKMRESTKRMHAMVSAVIDERRKKGASQDSNDFLQYLLDLIDSGDAKTRLTMTQAKALLIDMIVAGTDTTSNTVEFAMSELLNKPQVMKKVQQELEQVVGAKNRVDESHIQQLPYLHAIIKETLRLHPVLPLLVPRCPSQTCVVGGYTIPKGSSIFFNVWDIHRDPSHWEDPLEFKPERFVDRKHDFTGNNFSYLPFGSGRRICVGVP…
FtCYP92	FtPinG0003630100.01.T01		Fagopyrum tataricum	1383	MLPFLDPQLHTYFASLARTYGPLMSLRLGKKLAIIVSSPSMAKQLLKDMDVILANHDVLESSKEFAFGGKDLTFSPYGPDWRILRKVSVSGMLGQAAVETFCNIRRQWLNETMLHLRERAGEQVNIGEEIFVMVLNMITSILWGKAAIGNESEKEGAEFRREVIKAVDLLAAPNVSDFFPGLARFDLQGIAKKMRESTKRMHAMVSAVIDERRKKGASQDSKDFLQYLLDLIDSGDAKTRLTMTQTKALLIDMIVAGTDTISNTVEFAMSELLNKPQVMKKVQQELEQVVGAKNRVDESHIQQLPYLHAIMKETLRLHPVLPLLVPRCPSQTCVVGGYTIPKGSSIFFNVWDIHRDPSYWEDPLEFKPERFVDRKCDFTGNDFSYLPFGSGRRICVGVP…
FtCYP93	FtPinG0003630300.01.T01		Fagopyrum tataricum	1527	MISDIWFPLVNLCCILWISWLFITKMLNCGRTHPPLPPGPTGLPIVGMLPFLEPQLHTYFTRLAQTYGPLMSLRLGNKLVIVVSSPSLIKQLLKDFNIILANHDVLESRKEFANGGNNIAFSPYGPQWKILRKVGVSRMLGHAALDAFCNIRRQWLQKTILHLRERAGHPVNIGEQIFLMFLNMITSILWGGAAIGNVSEKDGAELRREVLNAVDLLAAPNVSDFFPGLARFDLQGIAKKMREVTKRINSIISTAIDERRKMCNISEDRKDFLQFLLQMMDGEDAKTRLTMDQIKALFIEMIAAGTDTTSNTVEFAMSELVKRPAIMKKAQKELEAVIGANNLVDESHIQQLPYLHAIMKETLRLHPALPLLIPHCPSQTCIVGGYTIPKGSAIFFNVW…
FtCYP97	FtPinG0003677800.01.T01		Fagopyrum tataricum	1521	MISCIPFVTVILCFIGWVSWIFISDKKRVDQPLPPGPMGLPVVGSLPFLKPDLHFYLTELSKTYGPLYSLRLGKKLGIVVCSPSMAKEVLKDQDVIFANHDVPAAAREYTYGGFNIVWTSYGPEWRMLRKVCVHNMVSSATLDSVYNLRKHEIHQTMLCLNERAGFVVNIGDQMFTTAMNMVTNMLWGGTLMGEEREKLGVSFRLVISEITELLGLPNVSDFFPRLARFDFQGIVRKMKICAKKLDDILEDAIDRRRKMEKVEHGKDFLQVLLELKDTTSDSKMPFTMIHLKSLLVDMVLGGMDTTSNTLEFAMAEIVNNRKVMRRAQEELDTILRSSNATLEESHVLQLPYLQAIMKETLRLHPIVPLLVPHCPSESCTVGGYTIPKDSKIFINVYAI…
FtCYP98	FtPinG0003680400.01.T01		Fagopyrum tataricum	1320	MYLRLGLMPTVIISSAKLAKEVLKTHDHIFCSRPKLTTHQKLSYNGSDVGFSTYGDCWREAKKQCILHLLSIKKVQSFGLAREQEVRRMITQKISILAAEGRPVNLSEMMMSLSTTVLSIVSFGRSYEVENAKRGRSFRAMIMNAQEMLITYCFSDTLPFLSWVDKLTGTSSRLHRVFMELDCFYEEIIQEHLQKSWPESGQDMNFVDFLLKLQSENDNMNMDHVKGILMNVFLGGSETSPAVVVWAMTELMKNPDAMMQLQQETRTFIKGNKNGDMIIKEEDLEKLVYLKAVVKETLRMHPVLPLLLPHQTMQKCNIEGYEIEEKTLVYVSAWAIGRDPNYWEDPDKFRPERFLKNTEAPDFRGQDFELIPFGSGRRSCPGMYMGLTLLELALANLVC…
GmDPTO	NM_001254257.2		Glycine max	1652	MAYQVLLICLVSTIVFAYILWRKQSKKNLPPSPKALPIIGHLHLVSPIPHQDFYKLSTRHGPIMQLFLGSVPCVVASTAEAAKEFLKTHEINFSNRPGQNVAVKGLAYDSQDFLFAFAPFGPYWKFMKKLCMSELLSGRMMDQFLPVRQQETKRFISRVFRKGVAGEAVDFGDELMTLSNNIVSRMTLSQKTSENDNQAEEMKKLVSNIAELMGKFNVSDFIWYLKPFDLQGFNRKIKETRDRFDVVVDGIIKQRQEERRKNKETGTAKQFKDMLDVLLDMHEDENAEIKLDKKNIKAFIMDIFVAGTDTSAVSIEWAMAELINNPDVLEKARQEIDAVVGKSRMVEESDIANLPYLQAIVRETLRLHPGGPLVVRESSKSAVVCGYDIPAKTRLFVNV…
GmG8H	NM_001317421.2		Glycine max	1695	MDYLLLLPLIITIVWINIHVFISSFKPLKSSKNPPGPRPFPIIGNILELGNQPHQALAKLSQIYGPIMSLKLGKTTTIVISSPQVAKEVLQKHDQIFANRTVPDTLRALDHHILSVVWMPPLAQWRTLRRVCATKVFSSQQLDSTQVFRQRKVQDLMDYVKERCEKGEALDIGEASFTTVLNSISNTFFSMDLAYYTSDKSQEFKDIVWGIMEEAGRPNVVDFFPIFRLLDPQGVRRRMNGYFGKLIAFFDGLIEERLRLRASENESKACNDVLDTVLELMLEENSQVTRPHVLHLFLDLFVAGIDTTSSTIEWAMAELLRNPEKLEIVRKELQQVLAKGEQLEESHISNLAYLQAVVKETFRLHPPIPMLVPHKSEVDVELCGFMVPKSAQILVNVWA…
GmCYP	NM_001255909.3		Glycine max	1651	MSLLLLSFLLIIPILLLLRRKRKPSKRVPPGSLGIPVVGQSLGLLRAMRANTAEKWVQERINKYGPISKLSLFGKPTVLIHGQAANKFIFSGGGNAIANQQTQSIKMILGDRNLLELTGEDHSRVRGALVPFLKPESLKRYVGKMDEEVRKHLEMHWQGKQQIKVLPLMKTLTFNIICSLLFGVERGKQRDQFLDSFQEMIQGMWSVPINVPFTRYNRSLRASARIQNILKEIVQKKKIELKQNAASARQDLISFLLGMVDEDGKQVMSEKEIFHNIKLVMVAGHDTSAVLITFIIRLLANEPAIYAAVLQEQEEIAKGKLSGEALTWEDLSKMKYTWRVAMETIRMFPPIFGGFRKAATDIEYDGYFIPKGWQIFWVTAMTHMDENIFPEPSKIDPSR…
GmCYP703A2	XM_003541009.5	CYP703A2	Glycine max	2101	MDLTTFISTLFLGTLASRIIRHWLIGRSLSSHKNKLPPGPPRWPIVGNLLQLGQLPHRDLASLCDKYGPLVYLKLGKIDAITTNDPDIIREILLSQDDVFASRPHTFAAVHLAYGCGDVALAPLGPHWKRMRRICMEHLLTTKRLESFSNHRLDEAQHLVKDVMAWAQDKKPINLREVLGAFSMNNVTRMLLGKQYFGSESSGPQEAMEFMHITHELFWLLGVIYLGDYLPIWRWVDPYGCEKKMREVEKRVDDFHSNIIEEHRKARKDRKGKRKEGDGDMDFVDVLLSLPGEDGKEHMDDVEIKALIQDMIAAATDTSAVTNEWAMAEVMKHPHVLHKIQEELDTIVGPNRMVLESDLPHLNYLRCVVRETFRMHPAGPFLIPHESLRATTINGYHIP…
GmCYP704B1	XM_003528631.5	CYP704B1	Glycine max	1581	MGGLMILICMVVSWMFIHRWSQRNKKGPKTWPFFGAAIEQLMNYDRMHDWLVNYLSKSKTIVVPMPFTTYTYIADPANVEHVLKTNFNNYPKGEVYHSYMEVLLGDGIFNVDGESWKKQRKTASLEFASRNLRDFSTKVFKEYALKLSTILSQVSFLNQEIDMQELLMRMTLDSICKVGFGVEIGTLAPNLPENSFAHAFDTANIIVTLRFIDPLWKIKKMLSIGSEAQLGKSIKVIDDFTYSVIRRRKAEIEDIKKSGQQNQMKQDILSRFIELGERNATDKSLRDVVLNFVIAGRDTTATTLSWAIYMVMTHAHVADKLYLELKKFEENRAKEENISFPQCDKEDPESFNRRVEQFSRLLNKDSLEKLHYLHAVITETLRLYPAVPQDPKGILEDDE…
GmCYP704C1	XM_003528874.5	CYP704C1	Glycine max	1867	MDFLHTLLSLIAFSFLGIFLVFCFIMLTIIIGKSIGDPDYAPVKGTVFNQLLYFNTLHDYHAQVAKTNPTFRLLAPDQSELYTADPRNIEHILKTNFDKYSKGKYNQDIVTDLFGEGIFAVDGDKWRQQRKLASFEFSTRVLRDFSCSVFRRNAAKLVRVISEFSHQGQVFDMQDILMRCTLDSIFKVGFGTELNCLDGSSKEGSEFMKAFDESNALIYWRYVDPFWKLKRFLNIGCEATLKRNVKIIDDFVHGVIKTRKAQLALQQEYNVKEDILSRFLIESKKDQKTMTDQYLRDIILNFMIAGKDTSANTLSWFFYMLCKNPLIEEKIVQEVRDVSCSCSHESEPNIEEFVAKITDDTLDRMHYLHAALTETLRLYPAVPADGRTAEAHDILPDGH…
GmCYP704C1	XM_003521501.5	CYP704C1	Glycine max	2013	MDFLHTLLSLIAFSFLGIFLVFCFIMLTIIIGKSIGDPDYAPVKGTVFNQLLYFNTLHDYQAQLAKTNPTFRLLAPDQSELYTADPRNVEHILKTNFDKYSKGKYNQDIMTDLFGEGIFAVDGDKWRQQRKLASFEFSTRVLRDFSCSVFRRNAAKLVRVISEFSHQGQVFDMQDILMRCTLDSIFKVGFGTELNCLDGSSKEGSEFMKAFDESNALIYWRYVDPFWKLKRFLNIGCEATLKRNVKIIDDFVHGVIKTRKAQLALQQEYNVKEDILSRFLIESKKDQKTMTDQYLRDIILNFMIAGKDTSANTLSWFFYMLCKNPLIEEKIVQEVRDVTCSCSHESEPNIEEFVAKITDDTLDRMHYLHAALTETLRLYPAVPADGRSAEAHDILPDGH…
GmCYP704C1	XM_006576330.4	CYP704C1	Glycine max	2119	MPSFMAFLSHPYFFAALSASLTLLVVQLLFRKLNKRHSRKKYHPVAGTIFNQMLNFNRLHHYMTDLAAKHRTYRLLNPFRYEVYTTEPTNVEYILKTNFENYGKGLYNYHNLKDLLGDGIFTVDGEKWREQRKISSHEFSTKMLRDFSISIFRKNVVKLVNIVSEAATSNSTLEIQDLLMKSTLDSIFQVAFGTELDSMCGSSQEGKIFADAFDTSSALTLYRYVDVFWKIKKFLNIGSEAKLRKTTEILNEFVFKLINTRILQMQISKGDSGSKRGDILSRFLQVKEYDPTYLRDIILNFVIAGKDTTAATLSWFMYMLCKYPEVQEKAAEEVKEATNTKRISSYNEFVYSVTDEALERMNYLHAAITETLRLYPAVPVDAKICFSDDTLPDGYSVNK…
GmCYP705A12	XM_003540491.5	CYP705A12	Glycine max	1680	MIEMIVFLFLVLLISLILSSSSNNSLQLPPSPPSIPLLGHLHHLTPSLYKSLYTLSSKHGPLLLLRLGPSRRLLLLVSSAAVATDVFKTHDLAFSSRPAFAFAERLPFGTSGFVTAPYGPYWRFMKKLCVTELLSTRQLERSRSIRREEILRSIKRVIDNARETVALDLGSEFTKFTNNVTCRTAMSTSCAEKCEDAERIRKLVKESFELAAKLCFGDVLGPFKELSFWVYGKKAIDMSTRYDELLEEVLKEHEHKRLSRANGDQSERDLMDILLDVYHDAHAEFKITMAHIKAFFMDLFIAGTHTSAEATQWAMAELLNHPEAFQKVRKEIELVTGNVRLVDESDITNLPYLQAVVKETLRLYPPAPITTRECRQHCKINSFDVPPKTAVAINLYAIM…
GmCYP710A1	XM_003542883.5	CYP710A1	Glycine max	2048	MRPLSLSLTELTSYVLCFIILLLLLEQISYILKKASIPGPSFVLPFIGNAIPLVRDPTNFWDLQSSFAKSTPSGFSANYIIGNFIVFIRDSHLSHKIFSNVRPDAFHLVGHPFGKKLFGQHNLIYMTGQVHKDLRRRIAPNFTPKALSTYTALQQIIILNHLKSWLNQSQAPDSHSIPLRILARDMNLQTSQTVFVGPYLGPKARERFERDYFLFNVGLMKLPFDFPGTAFRNARLAVDRLIAALGTCTEMSKARMKAGGEPSCLVDYWMQDTLREIEEAKLAGEMPPPFSTDVEIGGYLFDFLFAAQDASTSSLLWAVALLDSHPEVLAKVRTEVAGIWSPESDELITADMLREMKYTLAVAREVLRFRPPATLVPHIAAESFPLTESYTIPKGAIVF…
GmCYP710A11	XM_003546040.5	CYP710A11	Glycine max	2369	MKALTLASLLASFSFTELTSYLACFILLLLLLEQISYIVKKGSIPGPSLVLPFLGNAIPLVRNPTKFWDLQSSFAKSTPLGFSANYIIGNFIVFIRDSELSHKIFSNVRPDAFRLVGHPFGKKLFGEHNLIYMTGQDHKNLRRRIAPNFTPKALSTYTSLQQIIILNHLKSWVSQAQAQGSYSIPLRILARDMNLETSQTVFVGPYLGLKARERFERDYFLFNVGLMKLPFDFPGTAFRNARLAVDRLVVALGTCTEMSKTRMRTLGEEPSCLIDYWMQDTLREIEEAKLAGETPPPFSTDAEIGGYLFDFLFAAQDASTSSLLWAVALLESHPEVLAKVRAEVAGIWSPESDELITADMLREMKYTQAVAREVVRFRPPATLVPHVAAERFPLTESYT…
GmCYP711A1	XM_003544494.4	CYP711A1	Glycine max	1807	MVFMDYLEWLLPIPSVPSASAMFTLLALIGGLLVYLYAPYWGVRKVPGPPSLPLVGHLPLLAKYGPDVFSVLAKQYGPIYRFHMGRQPLIIIADAELCKEAGIKKFKDISNRSIPSPISASPLHQKGLFFSRDSQWSIMRNTILSMYQPSYLSRLVPTMQSFIESATQNLDSQKEDIIFSNLSLRLATDVIGHAAFGVNFGLSSPHSVCDSIKNVNVNNNNNNASASSSNSNDNEVSDFINQHIYSTTQLKMDLSGSLSIILGLLLPILQEPFRQILKRIPGTMDWKIEHTNQKLSGRLDEIVEKRMKDKTRSSKDFLSLILNARETKSVSENVFTPEYISAVTYEHLLAGSATTSFTLSSVVYLVAGHPEVEKKLLHEIDGFGPVDQIPTSQDLHDKF…
GmCYP711A1	XM_003549297.4	CYP711A1	Glycine max	1891	MVSIVLEWLFPFPCVAMFTTLLMLIGGLLGYLYGPYWGLRKVPGPPTLPLVGHLPLLAKYGPDVFSLLAKQYGPIYRFHMGRQPLILVADPELCKEVGIKKFKDIPNRSIPSPISASPLHQKGLFFTRDSRWSTMRNTILSVYQPSHLASLVPTMQSFIESATQNLDTPNEDIIFSNLSLRLATDVIGEAAFGVNFGLSKPHSVCESIKSVSVNNVRNDDDEVSDFINQHIYSTTQLKMDLSGSFSIILGLLAPILQEPFRQILKRIPGTMDSKIESTNEKLSGPLDEIVKRRMEDKNRTSKNFLSLILNARESKKVSENVFSPDYISAVTYEHLLAGSATTAFTLSSIVYLVAGHREVEKKLLQEIDGFGPPDRIPTAQDLHDSFPYLDQVIKEAMRF…
GmCYP711A1	XM_003523598.4	CYP711A1	Glycine max	1936	MVSIVLEWLFRFPCVAMFTTMLVLIIGGLLGYLYGPYWGLRKVPGPPSLPLVGHLSLLAKYGPDVFPLLAKQYGPIYRFHMGRQPLILVADPELCKKVGIKQFKDIPNRSIPSPISASPLHQKGLFFTRDSRWSAMRNTILSVYQPSHLASLVPMMQSFIESATQNLDTPNEDIIFSNLSLRLATDVIGEAAFGVNFGLSKPISVCESIKSVSVNNVRNDDNDNGDDEVSDFINQHIYSTAQLKMDLSGSFSIILGLLAPILQEPFRQILKRIPGTMDRKIESTNEKLSGRLDEIVKRRMENKNRTSKNFLSLILNARESKKVSENVFSPDYVSAVTYEHLLAGSATTAFTLSSIVYLVAGHIEVEKKLLQEIDGFGTPDRIPIAQDLHDSFPYLDQVI…
GmCYP711A1	XM_003527703.5	CYP711A1	Glycine max	2297	MVVFMDYLEWLFAIPSVPSASAMFTLLALIGGLLVYLYAPYWGLRKVPGPPSLPLVGHLPLLAKYGPDVFSVLAKQYGPIYRFHMGRQPLIIIADAELCKEAGIKKFKDISNRSIPSPISASPLHQKGLFFSRDSQWSTMRNTILSMYQPSYLSRLVPTMQSFIESATQNLDSQKEDIIFSNLSLRLATDVIGHAAFGVNFGLSRPHSVCDSIKSVNVNNNNNNASASSSSNDNEVSDFIDQHIYSTTQLKMDLSGSLSIILGLLLPILQEPFRQILKRIPGTMDWKIERTNQKLSGRLDEIVEKRMKDKARSSKDFLSLILNARETKAVSENVFTPDYISAVTYEHLLAGSATTSFTLSSVVYLVAGHPEVEKKLLHEIDGFGPVDQIPTSQDLHNKF…
GmCYP714A1	XM_003551577.5	CYP714A1	Glycine max	1855	MEAEGQWQISEREICWSVVFIATCSIIILLYVKLWYRPQRIRSVLQKQGINGPKPSFPFGNISEMQQLPNQLAPVSLEALDEWAYSIFPYFHTWRQLYGPMFMYSTGTNEHLYVETPELVKWIGMHKSLHLGRPSYLTKTLKPLLGNGIIRSNGLHWAFQRNLLAPEFFHSKIKNWVDIMEESTMAINKKWENHITESEGGIAELVIDGDMKALTADVISKACFGSTYAQGNLIFAKLASMQTALAKPNHIFGFLNLRFLPTKENKEIWKLQKEVEAMILKMIKEREAENQKSSTHGNQTQKDLLQIILEGATSATSTESSGKGIFGPGYNIYQSIVDICKNMYFAGSESTALAITWTLFLFALHPEWQQLVRSEIMETYGNMLPHSFRDMDRLRNLKA…
GmCYP714A1	XM_003526737.5	CYP714A1	Glycine max	2001	MEEVFVAMKLVFSVAVVGILSWIFYVYGNLWHESQRVRKRLQMQGIKGPPPSFLHGNLPDMQRIQSQAKAASTSNSNHSDQFLAHDYTATLFPYFEHWRKQYGLLYTYSTGMKQHLYVNQPDLVREMNQSITLDLGKPTYITNKLAPMLGNGILRANGLSWAQQRKLVAAEFFMDKVKGMVGLMIESAQPLLLKWEQLIESQGSATAEVKVDVNLRGFSADVISRVCFGHSYSKGKEVFSKLRSIQKAMSKHGGFLFGLSSFRDKLKHFSSNKQNEIAGLEKEIESLIWELVEERKRECSETSSSEKDLMQLLLEAAMTDQSLGKDFSKRFIVDNCKNIYFAGHETTAVAASWCLMLLALHPEWQTRIRTEVAELCPNGVPDADSVPLLKTVAMVIKEV…
GmCYP714A2	XM_003551578.4	CYP714A2	Glycine max	1805	MYKSKWLSQRVEMDVEGQWQISQREICWSMMFIASWSIIVLLYVKLWYRSQRIRSVLQKQGINGPKPSFPFGNLSEMQQLNQGAPVSLEALDKWAFSLYPFFHTWRQRYGPVFMYSTGTKQHLYVEIPELMKWIGLNTSLDLGRPSHLTKTLKPLLGDGIIMSNGLHWAFQRNLLVPEFFQSKIKNWVDIMGESTMAIIKKWESHITESEGGITELVIDGDMKTLTADVISKVCFGTSYALGNLIFAKLASMQAILAKSSVLFGFLNLRFLPTKENKELWKLQKEVETMILKVIKDREGENQKSGTHENEKDLLQIILEGAANATTGTSGKGIFGSRYNINQLIIDICKNIYFAGYESSALAIIWTLLLLALHPEWQQRIRSEIMETYDNTVPHSFLDM…
GmCYP714C2	XM_003552855.5	CYP714C2	Glycine max	1842	MEMNTVQVVLVAVVVVLIHVFNVLLLRSRSLRAKLHRQGIHGPSPHFYFGNIPEMKTLLLQVQSAPITQVKDKDDHDSLSHKWPFTLFPHIQKWISQYGPIYLFSSGTIQWLMVSDIEMVKEIIMYTSLNLGKPSYLSKDMGPLLGQGILTSSGPIWAHQRKIIAPELYLDKVKAMVNLIVDSTNVTLRSWEARLESEGAVSEIKIDDDLRSLSADIIARTCFGSNYIEGKEIFSKLRDLQKLLSKIHVGIPGFRYLPNKSNRQMWRLEKEINSKISKLIKQRQEETHEQDLLQMILEGAKNCEGSDGLLSDSISCDVFMIDNCKNIFFAGHETTAITASWCLMLLAAHQDWQDRARAEVLEVCGKGAPDASMLRSLKTLTMVIQETLRLYSPAAFVVR…
GmCYP714C2	XM_003530070.5	CYP714C2	Glycine max	2508	MQLQLDSQFFMSIVFLGFVGLLCRLYTSLVENPNRLRSKLMKQGISGPPPTILLGNIVDIKKARSTTSNSPSFEIPVSHNCASVILPLFDKWKEQYGQVFMFSLGNRQILCVSQPDIVRDITTCTSLDLGKPSYQQKQLGPLLGQGVLTSNGTTWVHQRKILAPELYMEKVKGMMNIISESAISLLNLWKSRTEAEGGVADIKIDEYMRNFSGDVISRACFGSNYSKGEEIFLKLGALQEIMSWKNVSIGIPGMRYLPTKTNREAWKLEKEVKKLILQGVKERKETSFEKHLLQMVLEGARNSNTSQEAIDRFIVDNCKNIYLAGYETTAVAATWCLMLLASNQNWHDRVRTEVLEICRGSIPDFNMLCKMKQLTMVIHESLRLYPPVAVVSRQAFKDM…
GmCYP71A1	XM_006579525.3	CYP71A1	Glycine max	1627	MAFLSSVLKQLAYEPSSTHYLTAFFCFVSLLLMLKLTRRNKSNFPPSPPKLPIIGNLHQLGTLPHRSFQALSRKYGPLMMLQLGQTPTLVVSSADVAREIIKTHDVVFSNRPQPTAAKIFLYNCKDVGFAPYGEEWRQTKKTCVVELLSQRKVRSFRSIREEVVSELVEAVREACGGSERENRPCVNLSEMLIAASNNIVSRCVIGRKCDATVGDSVNCSFGELGRKIMRLFSAFCVGDFFPSLGWVDYLTGLIPEMKATFLAVDAFLDEVIAERESSNRKNDHSFMGILLQLQECGRLDFQLSRDNLKAILMDMIIGGSDTTSTTLEWAFAELLRKPNTMKKAQEEIRRVVGINSRVVLDENCVNQMNYLKCVVKETLRLHSPVPLLVARETSSSVKL…
GmCYP71A1	XM_003521923.4	CYP71A1	Glycine max	1662	MALLKQWPYEVFSSTFYISLSFFISVLLLFKLTKRTKPKTNLNLPPSLPKLPIIGNIHQFGTLPHRSLRDLSLKYGDMMMLQLGQMQTPTLVVSSVDVAMEIIKTHDLAFSDRPHNTAAKILLYGCTDVGFASYGEKWRQKRKICVLELLSMKRVQSFRVIREEEAAKLVNKLREASSSDASYVNLSEMLMSTSNNIVCKCAIGRNFTRDGYNSGKVLAREVMIHLTAFTVRDYFPWLGWMDVLTGKIQKYKATAGAMDALFDQAIAEHLAQKREGEHSKRKDFLDILLQLQEDSMLSFELTKTDIKALVTDMFVGGTDTTAAVLEWAMSELLRNPNIMKKVQEEVRTVVGHKSKVEENDISQMHYLKCVVKEILRLHIPTPLLAPRVTMSDVKLKGYD…
GmCYP71A1	XM_003521958.4	CYP71A1	Glycine max	1667	MALLKQWPYEVFSSTFYLSLSFFISVLLLFKLARRTKPETNLKLPPSPPKIPIIGNIHQFGTLPHRSLRDLSLKYGEMMMLQLGQMQTPTLVVSSVDVAMEIIKTYDLAFSDRPHNTAAKILLYGCADVGFASYGDKWRQKRKICVLELLSTKRVQSFRAIREEEVAELVNKLREASSSDASYVNLSEMLMSTSNNIVCKCALGRSFTRDGNNSVKNLAREAMIHLTAFTVRDYFPWLGWIDVLTGKIQKYKATAGAMDALFDTAIAEHLAEKRKGQHSKRKDFVDILLQLQEDSMLSFELTKTDIKALLTDMFVGGTDTTAAALEWAMSELVRNPIIMKKVQEEVRTVVGHKSKVEENDISQMQYLKCVVKETLRLHLPTPLLPPRVTMSNVKLKGFD…
GmCYP71A1	XM_003549777.4	CYP71A1	Glycine max	1768	MASIQWPYEQLKTAFSVSTFHQYLFLFLLVIVVLKLTRRPKIKPSFNLPPSPRKLPIIGNLHQLSKLPYHSLRTLSQKHGSLMLLQLGQTRALVVSSPDAVREIMKTHDITFSNRPKTTAAKTLLYGCNDIGFASYGESWKHKRKICVLELLSPKRVQSLSLIREEEVAELINKIREASLSDASSSVNLSELLIETTNNIICKCALGKKYSTEDCHSRIKELAKRAMIQLGVVTVGDRFPFLGWVDFLTGQIQEFKATFGALDALFDQVIAEHKKMQRVSDLCSTEKDFVDILIMPDSELTKDGIKSILLDMFVAGSETTASALEWAMAELMKNPMKLKKAQDEVRKFVGNKSKVEENDINQMDYMKCVIKETLRLHPPAPLLAPRETASSVKLGGYDI…
GmCYP71A1	XM_003522772.4	CYP71A1	Glycine max	1776	MIRFTAMLSTILLPLVLCLTLLVLLLFFIRNLRTFKNPPLPPGPKGLPIIGNLHQFDSSILYLQLWQLSKKYGPIFSLQLGLRPAIVVSSPKLAKEVLKNHDLEFSGRPKLLGQQKLSYNGSEIAFSPYNEYWRQIRKICVVHIFSSKRVSSFSSIRNCEVKQMIKKISGHASSSGVTNLNELLMSLSSTIMCRVAFGRRYEDEGSEKSRFHVLLNELQAMMSTFFVSDYIPFTGWIDKLKGLHARLERNFKEFDKFYQEVIDEHMDPNRQQMEEHDMVDVLLQLKNDRSLSIDLTYDHIKGVLMDILVAGTDTTAATSVWAMTALIKNPRVMKKVQEEIRNVGGTKDFLDEDDVQKLSYFKAMIKETFRLYPPATLLVPRESNEECIIHGYRIPAKTI…
GmCYP71A1	XM_003526943.5	CYP71A1	Glycine max	1876	MVSPHLILYITLPMLLLFFYQYRRAFKNSTLPPGPRGLPIIGNLHQLNSSSLYLQLWQLSKKYGPLFSLQLGLRPAIVVSSHKLAREALKDNDLEFSGRPKLLGQQKLSYNGLEMIFSPYGEFWRQIRKICVVHVLSSRRVSRFSSIRNFEVKQMIKRISLHASSSKVTNLNEVLMSLTSTIICRIAFGRSYEDEETERSKFHGMLNECQAMWGTLFISDYIPFLGWIDKLRGLHARLERNFKELDEFYQEVIDEHMNPNRKTTKNEDITDVLLQLKMQRLYSIDLTNDHIKAVLMDMLVAATDTTSTTTVWAMVALLKNPRVMKKVQEEIRTLGGKKDFLDEDDIQKFPYFKAVIKETLRLYLPAPLLVQRETNEACIIDGYEIPAKTIVYVNAWAIH…
GmCYP71A10	AF022157.1	CYP71A10	Glycine max	1838	MALLSSVLKQLPHELSSTHYLTVFFCIFLILLQLIRRNKYNLPPSPPKIPIIGNLHQLGTLPHRSFHALSHKYGPLMMLQLGQIPTLVVSSADVAREIIKTHDVVFSNRRQPTAAKIFGYGCKDVAFVYYREEWRQKIKTCKVELMSLKKVRLFHSIRQEVVTELVEAIGEACGSERPCVNLTEMLMAASNDIVSRCVLGRKCDDACGGSGSSSFAALGRKIMRLLSAFSVGDFFPSLGWVDYLTGLIPEMKTTFLAVDAFLDEVIAEHESSNKKNDDFLGILLQLQECGRLDFQLDRDNLKAILVDMIIGGSDTTSTTLEWTFAEFLRNPNTMKKAQEEVRRVVGINSKAVLDENCVNQMNYLKCVVKETLRLHPPLPLLIARETSSSVKLRGYDIPA…
GmCYP71A10	NM_001248592.1	CYP71A10	Glycine max	1838	MALLSSVLKQLPHELSSTHYLTVFFCIFLILLQLIRRNKYNLPPSPPKIPIIGNLHQLGTLPHRSFHALSHKYGPLMMLQLGQIPTLVVSSADVAREIIKTHDVVFSNRRQPTAAKIFGYGCKDVAFVYYREEWRQKIKTCKVELMSLKKVRLFHSIRQEVVTELVEAIGEACGSERPCVNLTEMLMAASNDIVSRCVLGRKCDDACGGSGSSSFAALGRKIMRLLSAFSVGDFFPSLGWVDYLTGLIPEMKTTFLAVDAFLDEVIAEHESSNKKNDDFLGILLQLQECGRLDFQLDRDNLKAILVDMIIGGSDTTSTTLEWTFAEFLRNPNTMKKAQEEVRRVVGINSKAVLDENCVNQMNYLKCVVKETLRLHPPLPLLIARETSSSVKLRGYDIPA…
GmCYP71A9-like	NM_001252763.2	CYP71A9	Glycine max	1726	MISFTVFVFLTLLFTLSLVKQLRKPTAEKRRLLPPGPRKLPFIGNLHQLGTLPHQSLQYLSNKHGPLMFLQLGSIPTLVVSSAEMAREIFKNHDSVFSGRPSLYAANRLGYGSTVSFAPYGEYWREMRKIMILELLSPKRVQSFEAVRFEEVKLLLQTIALSHGPVNLSELTLSLTNNIVCRIALGKRNRSGADDANKVSEMLKETQAMLGGFFPVDFFPRLGWLNKFSGLENRLEKIFREMDNFYDQVIKEHIADNSSERSGAEHEDVVDVLLRVQKDPNQAIAITDDQIKGVLVDIFVAGTDTASATIIWIMSELIRNPKAMKRAQEEVRDLVTGKEMVEEIDLSKLLYIKSVVKEVLRLHPPAPLLVPREITENCTIKGFEIPAKTRVLVNAKSIA…
GmCYP71AU50	XM_003532798.5	CYP71AU50	Glycine max	1804	MIWIVAIFVVSLTYLCLWRRSKKKGKRLPPGPKGLPILGNLHKLGSNPHRDLHELAQKYGPVMYLRLGFVPAIIVSSPQAAELFLKTHDLVFAGRPPHEAAKYMAWEQKNLAFGEYGSYWRNVRKMCTLELLSQTKINSFRPMREEELDLLIKNLRGASNDGAVVDLSAKVATLSADMSCRMILGKKYMDQDLDQKGFKAVMQEVLHLAAAPNIGDYIPYIGKLDLQGLIRRMKTLRRIFDEFFDKIIDEHIQSDKGEVNKGKDFVDAMLDFVGTEESEYRIERPNIKAILLDMLVGSIDTSATAIEWTISELLKNPRVMKKLQRELETVVGMKRKVGESDLDKLKYLEMVVKEGLRLHPVAPLLLPHHSREDCMVGEYFIPKNSRVIVNAWTIMRDPS…
GmCYP71D10	NM_001249236.2	CYP71D10	Glycine max	1601	MVMELHNHTPFSIYFITSILFIFFVFFKLVQRSDSKTSSTCKLPPGPRTLPLIGNIHQIVGSLPVHYYLKNLADKYGPLMHLKLGEVSNIIVTSPEMAQEIMKTHDLNFSDRPDFVLSRIVSYNGSGIVFSQHGDYWRQLRKICTVELLTAKRVQSFRSIREEEVAELVKKIAATASEEGGSIFNLTQSIYSMTFGIAARAAFGKKSRYQQVFISNMHKQLMLLGGFSVADLYPSSRVFQMMGATGKLEKVHRVTDRVLQDIIDEHKNRNRSSEEREAVEDLVDVLLKFQKESEFRLTDDNIKAVIQDIFIGGGETSSSVVEWGMSELIRNPRVMEEAQAEVRRVYDSKGYVDETELHQLIYLKSIIKETMRLHPPVPLLVPRVSRERCQINGYEIPSK…
GmCYP71D11	XM_003532120.5	CYP71D11	Glycine max	1748	MALLFFYFLVLISFAFTTIIVQKIRKKPKKTDDTTCKIPHGPRKLPIIGNIYNLLCSQPHRKLRDLAIKYGPVMHLQLGQVSTIVISSPECAREVMKTHDINFATRPKVLAIEIMSYNSTSIAFAGYGNYWRQLRKICTLELLSLKRVNSFQPIREDELFNLVKWIDSKKGSPINLTEAVLTSIYTIASRAAFGKNCKDQEKFISVVKKTSKLAAGFGIEDLFPSVTWLQHVTGLRAKLERLHQQADQIMENIINEHKEANSKAKDDQSEAEEDLVDVLIQYEDGSKKDFSLTRNKIKAIILDIFAAGGETTATTIDWAMAEMVKNPTVMKKAQSEVREVCNMKARVDENCINELQYLKLIVKETLRLHPPAPLLLPRECGQTCEIHGYHIPAKTKVIV…
GmCYP71D11	XM_003529146.4	CYP71D11	Glycine max	1769	MATKLVIFIRTFRTPYWSLVTMDSEVLNLLALILPFLLFVIVALKIGRRNLKKSESTPKIPPGPWKLPIIGNILHLVTSTPHRKLRDLAKIYGPLMHLQLGELFIIVVSSAEYAKEIMKTHDVIFAQRPHSLASDILSYESTNIISAPYGHYWRQLRKICTVELFTQKRVNSFKPIREEELGNLVKMIDSHGGSSSINLTEAVLLSIYNIISRAAFGMKCKDQEEFISVVKEAITIGAGFHIGDLFPSAKWLQLVSGLRPKLDIIHEKIDRILGDIINEHKAAKSKAREGQDEAEEDLVDVLLKFKDGNDRNQDICLTTNNIKAIILDIFGAGGETSATTINWAMAEMIKNPRAMNKAQLEVREVFDMKGMVDEICIDQLKYLKSVVKETLRLHPPAPL…
GmCYP71D11	XM_006605397.4	CYP71D11	Glycine max	1836	MDSELLSILPPIMSFFLFMIVALKIGSNLKKTESSPNIPPGPWKLPIIGNIHHLVTSAPHRKLRDLAKMYGPLMHLQLGEVFTIIVSSPEYAKEIMKTHDVIFASRPKILASDILCYESTNIVFSPYGNYWRQLRKICTLELFTQKRVNSFQPTREKELTNLVKMVDSHKGSPMNFTEAVLLSIYNIISRAAFGMECKDQEEFISVVKEAVTIGSGFNIGDLFPSAKWLQLVTGLRPKLERLHRQIDRILEGIINEHKQANSKGYSEAKEDLVDVLLKFQDGNDSNQDICLSINNIKAIILDIFSAGGDTAASTINWAMAEMIRDSRVMEKVQIEVREVFNMKGRVDEICIDELKYLKSVVKETLRLHPPAPLLLPRECGQACEINGYHIPVKSKVIVN…
GmCYP71D11	XM_003555522.4	CYP71D11	Glycine max	1895	MDSEVHNMLAVIMSFSLFIIVALKIGRNLKKTESSPNIPPGPWKLPIIGNIHHLVTCTPHRKLRDLAKTYGPLMHLQLGEVFTIIVSSPEYAKEIMKTHDVIFASRPKILASDILCYESTNIVFSPYGNYWRQLRKICTVELLTQRRVNSFKQIREEEFTNLVKMIDSHKGSPINLTEAVFLSIYSIISRAAFGTKCKDQEEFISVVKEAVTIGSGFNIGDLFPSAKWLQLVTGLRPKLERLHGKTDRILKEIINEHREAKSKAKEDQGEAEEDLVDVLLKFQDGDDRNQDISLTINNIKAIILDVFAAGGETSATTINWAMAEIIKDPRVMKKAQVEVREIFNMKGRVDEICINELKYLKSVVKETLRLHPPAPLLIPRECGQTCEINGYHIPVKSKV…
GmCYP71D11	XM_003549219.5	CYP71D11	Glycine max	1942	MDSQILNSLALILPFFLFMIVVLKLGRKLKKTEPSLNIPPGPWKLPIVGNLHQLVTSSPHKKFRDLAKIYGPMMHLQLGEIFTIVVSSAEYAKEILKTHDVIFASRPHFLVSEIMSYESTNIAFSPYGNYWRQVRKICTLELLSQKRVNSFQPIREEELTNLVKMIGSQEGSSINLTEAVHSSMYHIITRAAFGIRCKDQDEFISAIKQAVLVAAGFNIGDLFPSAKWLQLVTGLRPTLEALFQRTDQILEDIINEHREAKSKAKEGHGEAEEEGLLDVLLKFEDGNDSNQSICLTINNIKAVIADIFGGGVEPIATTINWAMAEMIRNPRVMKTAQVEVREVFNIKGRVDETCINELKYLKSVVKETLRLHPPAPLILPRECQETCKINGYDIPVKTK…
GmCYP71D11	XM_006596043.4	CYP71D11	Glycine max	2053	MDSQILNSLALILPLFLFMILILKLGRKLKRTELSLNIPRGPWKLPIIGNLHQLVTSTPHRKLRDLAKIYGPMMHLQLGEIFTIVVSSAEYAEEILKTHDVNFASRPKFLVSEITTYEHTSIAFAPYGEYWRQVRKICAMELLSPKRVNSFRSIREEEFTNLVKMVGSHEGSPINLTEAVHSSVCNIISRAAFGMKCKDKEEFISIIKEGVKVAAGFNIGDLFPSAKWLQHVTGLRSKLEKLFGQIDRILGDIINEHKEAKSKAKEGNGKAEEDLLAVLLKYEEGNASNQGFSLTINNIKAVTSDIFAGGIDAVATAINWAMAEMIRDPRVMKKAQIEVREIFNMKGRVDESCMDELKYLKSVVKETLRLHPPAPLILPRECAQACEINGFHIPVKTKV…
GmCYP71D8	NM_001317483.2	CYP71D8	Glycine max	1838	MEAQACFMFTTLFFFWVLHWLAKYYYKPKTTLSHKLPPGPKKLPLIGNLHQLAMAGSLPHRTLRDLALKYGPLMHLQLGEISSVVVSSPNMAKEIMKTHDLAFVQRPQFLPAQILTYGQSDIAFAPYGDYWRQMKKICVSELLSAKRVQSFSDIREDETAKFIESVRTSEGSPVNLTNKIYSLVSSAISRVAFGNKCKDQEEFVSLVKELVVVGAGFELDDLFPSMKLHLINGRKAKLEKMQEQVDKIVDNILKEHQEKRERARREGRVDLEEEDLVDVLLRIQQSDNLEIKITTTNIKAIILDVFTAGTDTSASTLEWAMAEMMRNPRVREKAQAEVRQAFRELKIINETDVEELIYLKLVIKETLRLHTPSPLLLPRECSKRTIIDGYEIPVKTKVM…
GmCYP71D8	XM_003516535.4	CYP71D8	Glycine max	1917	MEYSPLSIVITFFVFLLLHWLVKTYKQKSSHKLPPGPWRLPIIGNLHQLALAASLPDQALQKLVRKYGPLMHLQLGEISTLVVSSPKMAMEMMKTHDVHFVQRPQLLAPQFMVYGATDIAFAPYGDYWRQIRKICTLELLSAKRVQSFSHIRQDENKKLIQSIHSSAGSPIDLSGKLFSLLGTTVSRAAFGKENDDQDEFMSLVRKAITMTGGFEVDDMFPSLKPLHLLTRQKAKVEHVHQRADKILEDILRKHMEKRTRVKEGNGSEAEQEDLVDVLLRLKESGSLEVPMTMENIKAVIWNIFAAGTDTSASTLEWAMSEMMKNPKVKEKAQAELRQIFKGKEIIRETDLEELSYLKSVIKETLRLHPPSQLIPRECIKSTNIDGYEIPIKTKVMINT…
GmCYP71D9	XM_003530744.5	CYP71D9	Glycine max	1539	MALLFLYFSALISFIFLTLIVQKIGRKPKKTDDTTFKIPDGPRKLPIIGNIYNLLSSQPHRKLRDMALKYGPLMYLQLGEVSTIVISSPECAKEVMKTHDINFATRPKVLAIDIMSYNSTNIAFAPYGNYWRQLRKICTLELLSLKRVNSYQPIREEELSNLVKWIDSHKGSSINLTQAVLSSIYTIASRAAFGKKCKDQEKFISVVKKTSKLAAGFGIEDLFPSVTWLQHVTGVRPKIERLHQQADQIMENIINEHKEAKSKAKGNQSEAEDLVDVLIQYEDGSKPDFSLTRNNIKAIILDIFGAGGETSATTIDWAMAEMVKNSGVMKKAQAEVREVFNMKGRVDENCINELKYLKQVVKETLRLHPPIPLLLPRECGHTCEIQGYKIPAKSKVVIN…
GmCYP724B1_variant X1	XM_006599010.4	CYP724B1	Glycine max	1691	MVELLAVICTLFSALAFVYLLKYRNKNKQDSPHKLPPGSMGWPFSGETLGFLKPHRSNSLGSFLQERCSRYGKVFKSHLFGSPTIVSCDFEFNMYILQNEGTLFPVDYPKVMHNILGKFSLLLVKGDLHRKLRSTIISFVSATKHESNFLHCVEMLALSRINSWIPISKQVAFYEEAKRFTINVMMKHLLNINPDDPLAFKILGNFENYIKGFISLPIRIPGTAYFKALQARIRLSAIIKDIIIERRKCNNVRPMQGGDLLNVILSKKNLSDEEMVSIVLDLLFGGYETTAKLLSLIVYFLGGASNALESLKEEHQEIRKRKKEGELLNWEDYKQMNFTQNVIYEAMRCGNVVKFLHRKAIQDVKFKDYVIPAGWKVLPVLSSGHLDPTLFENPLEFNP…
GmCYP724B1_variant X2	XM_041010244.1	CYP724B1	Glycine max	1604	MVELLAVICTLFSALAFVYLLKYRNKNKQDSPHKLPPGSMGWPFSGETLGFLKPHRSNSLGSFLQERCSRYGKVFKSHLFGSPTIVSCDFEFNMYILQNEGTLFPVDYPKVMHNILGKFSLLLVKGDLHRKLRSTIISFVSATKHESNFLHCVEMLALSRINSWIPISKQVAFYEEAKRFTINVMMKHLLNINPDDPLAFKILGNFENYIKGFISLPIRIPGTAYFKALQARIRLSAIIKDIIIERRKCNNVRPMQGGDLLNVILSKKNLSDEEMVSIVLDLLFGGYETTAKLLSLIVYFLGGASNALESLKVIYEAMRCGNVVKFLHRKAIQDVKFKDYVIPAGWKVLPVLSSGHLDPTLFENPLEFNPFRWNDNSTSKKVAPFGGGPRFCPGADLAK…
GmCYP72A141	MK534532.1	CYP72A141	Glycine max	1563	MEPLFSSAAAICVVTVLVAVIPIWALKMLNSLWLRPKRFERLLRAQGFHGDPYSLSHHNSNQTLLQQHQLNSQPFPLSDDVAPRVSSLLHHTIDKYGKKSFFWEGRTPKVIITDPNQLKEVFNNIHDFQKPKFSGNVKFLFAGLLNYEGDKWAKHRRIMNPAFHSEKLKNMLPAFSQSCHDMISMWKGMLSSDGKCEIDIWPFLQNLTRDVISQTAFGSSYAEGEKIFRNLRMQGYLLMAGKYKNIPILRHLRTTTTKRMEAIEREIRDSIEGIIKKREKAMENGETSNEDLLSILLESNHKEIQGHGNSRAVGMTKQEVIEESKLFYLAGQETTSSLLVWTMVLLARYPEWQARARDEVFQVFGNQNPNIDGLSKLKIVTMILYEVLRLYPPTTFFSR…
GmCYP72A15	XM_003531775.5	CYP72A15	Glycine max	1907	MLMSGTEQVTMGGLGLNLTPITTFAIITVIATVLIWWFWNALNWVWLRPKRIERRLKEQGIQGNSYRPLIGDIRDMVKMIKEAKSKPMDPHSNDIAPRVLPYVVHTIAKYGKSSFMWLGPTPRVFILDPDKFKEMATKVYDFQKPDTSPLFKLLASGFANYDGDKWAKHRKIVSPAFNVEKMKLLVPIFCQSCDDLISKWESLLSSSNGSCELDVWPFVQNVSSDVLARAGFGSSYQEGKKIFELQREMIQLTMTLFKFAFIPGYRFLPTHTNRRMKAIDKEIRESLMVIINRRLKAIKAGEPTNNDLLGILLESNYKESEKSSGGGMSLREVVEEVKLFYLAGQEANAELLVWTLLLLSRHPDWQEKAREEVFQVFGNEKPDYERIGQLKIVSMILQE…
GmCYP72A219	XM_003525919.2	CYP72A219	Glycine max	1620	MEVDATTMMFVGFCIAFVTILLTKALSWLWLEPKRAERYLRRQGLKGNSYTLFFGDIKAISTLIQKAKSKPIDINDDVTPRLVPFQHQLIRNYGKNSFFWYGPKPVVHIMDPEAIREVLNLINDFPKPTLTPLSKFLITGLVDLDGDKWSKHRKIINPAFNLAKLKLVLPAMYHSCNQMMNEWKMLVSKKESCMVDVWPFLNSLTGDVISRTAFGSCYEEGKIVFQLQKEQAELTAKVFQSVYIPGWRFVPTKLNKRMKEIDFEIRNVLSGIIQKQEAAMKTCKAPNDNLLGLLLESNQKEIEDRGHRKDVGMNTDDVINECKLFYFAGQETTSVLLNWTMVLLSRFPNWQTLAREEVIGIFGTKEPDYDGLNRLKVVTMILYEVLRLYPPVTAITRVV…
GmCYP72A68	XM_003543124.5	CYP72A68	Glycine max	1810	MEAAWATILTLILILALICAWKVLIWLWLRPKRLEKLLREQGLQGNPYTLFVGDSKEFLKMRKEALSKPMNLSDDIIPRVSSYEQHSVNKHGKNSFIWLGPIPRVTILDPEQIKDVFNKIYDFPKPNMNPLVKLLATGLAGYEGEKWSKHRRIINPAFNLEKLKIMLPLFFKSCNDLVSKWEGMLSSEGSCEMDAWPFLQNLASDVIARSAFGSSYEEGRRIFQLQREQAELLIKVLLKIQIPGWRFLPTNTHRRMKEIDRDIKASLKDMINKREKALKAGEATKNDLLGILLESNHKEIQEHGNRNNKNVGMSLEEVIEECKLFYFAGQETTSVLLVWTMVLLSRYPDWQARAREEVFQVFGYQKPDFDGLSRLKIVTMILYEVLRLYPPVAGMTRSI…
GmCYP72A68	XM_003543123.3	CYP72A68	Glycine max	1826	MEAAWITILVLILILSLIGAWKLLNWLWLTPKRLERLLREQGLQGNPYTLLVGDSMEVIKIRKEALSKPITLFSHDIVPRVSSYAQHTLNKHGKNSFIWFGPIPRVTLTDPELIKEVLNKIYDFGKLKLNPHVKLLVPGLARLEREKWSKHRKIINPAFNLDKLKNMLPLFIKCCDDLISKWEGMLSSDGSSEINVWPFLQNLASDAISRTAFGSSYEEGRRIFQLLKEQTELTMKIILKVYIPGWRFVPTTTHRRIKEIDRVIKALLMDMINKREKALKADEATKNNLLDILLESNHKEIQEHKNNKNVGLNLEEVIQECKLFYFAGQETTSVLLVWTMILLSRYPDWQTRAREEVLKVFGNQKPNFDGLSHLKIVTMILYEVLRLYPPAIGLVRKVN…
GmCYP72A68	XM_003546703.5	CYP72A68	Glycine max	1877	MEAPWATTSSSIVFVIVILALTSWAWRMLNWLWIRPKRLERLLREQGLQGNPYRILVGDLKEIVKLQMEARSKPMNLSHDIVPRVFAHLHQSVLKHGKNSFIWFGPKPRVTLTDPELIKDVLNKISDFRKPEANPLAKLLATGLVNYDGEKWNKHRRLINPAFSLEKLKIMLPIFFKSCNDLIIKWEGMLSYDGSCEMDVWPFLQNLASDVIARTAFGSSFEEGKRIFQLQKELAELTMKVIMKVYIPGWRFVPTATNRRMKEIDRYIKASLTDMIKKREKAPKTGEATRDDLLGILLESNHKEIQEHRNNENVGMNLNDVIEECKLFYFAGQETTSVLLVWTMVLLSRYPDWQSRAREEVLQVFGKQAPNFDGLSHLKIVTMILYEVLRLYPPGIGLT…
GmCYP72A68	XM_006594705.4	CYP72A68	Glycine max	1979	MKYLLLSLFHGSSTFSTEREMEAASWPTIILLLIIMIWAWKMLNWLWLRPKRLERLLREQGLQGNSYTLFVGDLKEFGKMRNEALSKPMNLFSHDIAPRVLSFIQHTVNKHGKNSFIWFGPIPRVTLTDPEQIKDVLNKIYDFGKPDMNPHVRLLAPGLVSHEGEKWSKHRKIINPAFNLEKLKNMLPLFIKCCDDLISKWEGMLSSDGTSETDIWPFFQNLASDVISRTAFGSSYEEGRRIFQLLKEQTELTIQTFLKVNIPGWRFVPTTTHRRMKEINKDIEASLMDMINKRETALKAGEATKNNLLDILLESNHKEIQEQGNKNVGMNLEEVIEECKLFYFAGQETTSVLLVWTMILLSMYPDWQTRAREEVLQVFGNRKPNFEGLNHLKIVTMIL…
GmCYP72A69	NM_001354945.1	CYP72A69	Glycine max	1978	MEAAWVNILMLILILALIWVWKKFNSLWLTPKRLEKILREQGLRGSPYRFKVGDTKETLKMQMQAMSKPMNLFSNDIGPRVSPYDHYIVNKHGKNSFIWNGQTPRVTLTDPELIKDVFNKIYDFGKPNMGPNIRSLIPGLAMHEGEKWSKHRKIINPAFNLEKLKNMLPLFIQCCDDLISKWEEMLSSDGSSEIDVWPFVKNLTADVISRTAFGSSYLEGRRIFQLLKEKIELTLKMRGQRLVPKRMKEIDRDIKASLMDIINKRDKALKAGEATKNNLLDILLESNHKEIEEHGNNKNVGMNIEEVIEECKLFYFAGQDTTSVLLVWTMILLSRYPDWQARAREEVSQVFGNQKPTFDGLNQLKIVTMILYEVLRLYPPGVGVPRKVIKDVKLGNLSF…
GmCYP734A1	XM_003549733.5	CYP734A1	Glycine max	2014	MEDIFSSLKLLSFSFMLLLFLLKLTILLWWRPRKIEAHFSKQGIRGPPYRFFIGNVKELVGMMLKASSQPMPFSHNILPRVLSFYHHWKKIYGATFLVWFGPTVRLTVSEPELIREIFTSKSEFYEKNEAPPLVKQLEGDGLLSLKGEKWAHHRKIISPTFHMENLKLLIPVMATSVVEMLEKWSAMGVKGEVEIEVSEWFQTLTEDVITRTAFGSSYEDGKAIFRLQAQQMDLAADAFQKVFIPGYRFFPTRRNIKSWKLEKEIKKSLVKLIWRRRECGGVEEKGPKDLLGLMIQASNMNSSSNVTVDDIVEECKSFFFAGKQTTSNLLTWTTILLAMHPHWQVRARDELLKLCGSRDLPTKDHVAKLRTLSMIVNESLRLYPPTIATIRRAKADVDL…
GmCYP734A1	XM_003528249.5	CYP734A1	Glycine max	2061	MEELFSSLKLLSFTFMLLLFLLKLTVLLWWRPRKIEGHFSKQGIRGPPYRFFIGNVKELVGMMLKASSQPMPFSHNILPRVLSFYHHWKKIYGATFLVWFGPTVRLTVSEPDLIREIFTSKSEFYEKNEAPPLVKQLEGDGLLSLKGEKWAHHRKIISPTFHMENLKLLVPVMATSVVEMLEKWSAMGEKGEVEIEVSEWFQSLTEDVITRTAFGSSYEDGKAIFRLQAQQMDLAADAFQKVFIPGYRFFPTRRNIRSWKLEKEIKKSLVKLISRRRENEKGCGVEEKEKGPKDLLGLMIQASNMNMNMSNVTVDDMVEECKSFFFAGKQTTSNLLTWTTILLAMHPHWQVRAREEVLKVCGSRDHPTKDHVAKLRTLSMIVNESLRLYPPTIATIRRA…
GmCYP734A1	XM_003524483.5	CYP734A1	Glycine max	2166	MHHLLLFVILVVLLVFLARVAYSIIWVPWVIARHFREQGIRGPSYRPIKGNTDEIRGMYAEVQSRPMALCHDILERVCPFYHKWSRMYGKTVLYWHGSDPRLVLSDPDMIKEILLKTGDWFERIDPNPSAKRFFGEGILVLKRDKWAVHRAIANQAFKIERVKCWIPQIIDSTKTMFYKWEDENKGVDEFEIEVSKDLHDLTSDIISKVAFGSNYEEGKGIFDLLEQHYHLVSLASRSVYLPGFRFLPTKKNRERKRLEKKTSESIQVLINDNYKAEQNSENLLSLLMSSHKFIKNETQKLSMVEIVDDCKNFYMAGKETSANSLSWALLLLGINQEWQSKAREEVLSVLGPNTSPTSEALNDLKLVNLILQETLRLYPNPGTLVRQASKRVQLRNIDI…
GmCYP734A1	XM_003550326.5	CYP734A1	Glycine max	2833	MMMEEFKILFVFLMTLLLVLKVTISLWWRPRKIEGHFSNQGIRGPPYRFFIGNVKELVGMMMKASEKPMPFSHNILPRVLSFYHHWKKIYGATFLVWFGPTVRVTISDPDLIREIFTSKSELYEKNESPPLVKQLEGDGLLSLKGEKWAHHRKIISPTFHMENLKMLIPIMATSVVEMLEKWKAMAEEKGEVEIEVSECFQTLTEDVITRTAFGSSYEDGKAVFRLQAQQMVLAADAFQKVFIPGYRFFPTRRNINSWKLDKEIKKSLVKIIERRRKENACGKEETKRPTDLLGLMIWASNNNNNTTSNVNVTVDDIVEECKTFFFAGKHTTSNLLTWTTILLAMHPQWQIRAREELVSVCGARHIPTKEDLAKLKTLSMIVNESLRLYPPTIATIRRT…
GmCYP736A117	XM_041010408.1	CYP736A117	Glycine max	1575	MHEVVNQHVILLLNITILKHMQKSMSNFLNGTTSLWFFLFMLALFTTIANLLLSKLNTKSNLAKKNSPPSPPKLPIIGNLYQFGTLTHRTLQSLAQTYGPLMLLHFGKVPVLVISNAEAAREVLKTQDHVFSNRPKLKMYEIFLYGFRGVASAPYGPYWRQVKSISVLHLLSPKKVQSFREVREEELVAMIEKVRLSCCSSASLMKVLNLTNLLTQVTNDIVCRCVIGRRCDESEVRGPISEMEELLGASVLGDYIPWLHWLGRVNGVYGRAERVAKKLDEFYDRVVEEHVSKRGRDDKHYVNDFVDILLSIQATDFQNDQTFVKSLIMDMLAAGTDTILAVIEWAMTELLRHPNAMQKLQDEVRSVVATGEEDRTHITEDDLNDMPYLKAVIKETLRL…
GmCYP736A117	XM_003541492.5	CYP736A117	Glycine max	1764	MLTSLENSSSWFFLPLMVAFTFFVLCSVHNLLSKWNNNSNTAIPNKTTPPSPPKLPIIGNLHQLGTLTHRTLQSLAQTYGPLMLLHFGKVPVLVVSTAEAAREVMKTHDLVFSNRPHRKMFDILLYGSKDVASSPYGNYWRQIRSICVLHLLSAKKVQSFDAVREEEISIMMEKIRQCCSCLMPVNLTDLFSTLSNDIVCRVALGRRCSGEGGSNLREPMSEMMELLGASVIGDFIPWLEWLGRVNGICGRAERAFKQLDAFFDEVVDEHVNKRDHDDDVDGEAQNDFVDILLSIQRTNAVGFEIDRTTIKALILDMFAAGTETTTSILGWVVTELLRHPIVMQKLQAEVRNVVGDRTPITEEDLSSMHYLKAVIKETFRLHPPAPLLLPRESMQDTKV…
GmCYP736A117	XM_003533564.5	CYP736A117	Glycine max	1780	MLTSLENSSSWFFLPLMVAFTLFVLCSVHNLLSKWNNSSNTAIPKKTTPPSPPKLPIIGNLHQLGTLTHRTLQSLAQTYGPLMLLHFGKMPVLVVSTAEAAREVMKTHDLVFSNRPHRKMFDILLYGSKDVASSPYGNYWRQIRSICVLHLLSAKKVQSFGAVREEEISIMMEKIRQCCSSLMPVNLSDLFSTLSNDIVCRVALGRRYSGEGGSNLREPMNEMMELLGSSVIGDFIPWLEWLGRVNGICGRAERVFKQLDEFFDEVVDEHVNKRDHDDDVDGEAQNDFVDILLSIQRTNAVGFEIDRTTIKALILDMFVAGTETTTSILGWVVTELLRHPIVMQKLQAEVRNVVGDRTPITEEDLSSMHYLKAVIKETFRLHPPVPLLLPRESMQDTKV…
GmCYP736A117	XM_014762171.2	CYP736A117	Glycine max	1813	MPQGNLHSFTMLFFTLFLLFLSLIFIIKWYSNAVTTKNSPPSPPRLPLLGNLHQLGLFPHRTLQTLAQNYGPLMLLHFGKVPVLVVSSADAACEVMKTHDLIFSDRPQRKMNDILMYGSKDLASSTYGEYWRQMRSLTVSQLLNTKRVQSFRGSREEEIARMMEDIKRCCSDSLHVNLTDMFAALTNDVACRVVFGRRYGGGEGTQFQSLLLEFGELLGAVSIGDYVPWLDWVMNKVSGLYERAQRVAKHLDQFIDEVIEEHVRNGRDGHADVDSEEQNDFVDVMLSIEKSNTTGSLIDRSAMKALILDFFLAATDTTTALEWTMSELLKHPNVMHKLQEEVRSVVGNRTHVTEDDLGQMNFLRAVIKESLRLHPPLPLIVPRKCMEDIKVKEYDIAAG…
GmCYP736A117	XM_006588168.4	CYP736A117	Glycine max	1837	MSAPTVKTKPLQGQPLYHHRVVEAVVLGGGRACFGEAGVFIPGMPSPSNVFLSLFSIISLIIHIFLIFSHPKWNNNSNTAIANKTTQLSLPKLPIIGNLHQLGTLTHRTLQSLAQNNGPLMLLHFGKVPVLVVSTAEAAREVMKTHDLVFSNRPHRKMFDILLYGSQDVVSSSYGHFWREIRSICVFHLLSAKKVQSFGAVREEEISTLGRRYSGEGGSKLREPLNVMVELLGVSVIGDFIPWLERLGRVNGIYGKAERAFKQLDEFFDEVVDEHLSKRDNDGVNDEGHNDFVDILLRIQRTNAVGLQNDRTIIKALILDMFGAGTDTTASILGWMMTELLKHPIVMQKLQAEVRNVVGDRTHITKDDLSSMHYLKAVIKETFRLHPPLPLLIPRESIQ…
GmCYP736A117	XM_003533158.5	CYP736A117	Glycine max	1852	MSNFLNATSSFWFFLSMLSLFIFLAFPTIFNLLSKLNYSKSAKNSPPSPPKLPILGNLHQLGMSHHRTLQSLAQSYGPLMLLHFGKVPVLVVSTAEAAREVLKTQDHVFCNRPHRKMFDIFWYGSRDVASAPYGHYWRQVKSICVLHLLSAKKVLSFRRVREEEVVLLIGKVKKSFCSDFIMPVNLTDLFSDVTNDIVCRCVIGRRYEGSELRGPMSELEELLGASVLGDYIPWLDWLGRVNGVYGKAERAAKKLDEFLDEVVDEHVCKRDHDDGCGDDDVDGYGQNDFVDILLSIQKTSSTTDFQVDRTIMKALIMDMFGAGTDTTLAVLEWAMTELLRHPNVMQKLQDEVRSVAGGRTHITEEDLNVMRYLKAVIKEILRLHPPSPILIPRESMQDT…
GmCYP736A117	XM_003548157.5	CYP736A117	Glycine max	1873	MSTSLHENPSSLFFLPIITFITFFVLRTVIKLLSKWNNNSNSATTRETSPVSSSPPSPPKLPIIGNLHQLGTLTHRTLQSLAQTYGPVMLLHFGKVPVLVVSTSEAAHEVMKAHDLVFSNRPHRKMVDIFFYGSKDVAFAPYGNYWRQIRSICVLHLLSAKKVQSFGAVREEVVALGKRYSGEGGIKLREPLNEMLELLGASVIGDFIPWLDLLGRVNGMYGRAERAAKQIDEFFDEVDMFSASTETTSSVLGWAMTELLRHPNVMQKLQDEVRNVIGDRITHINEEDLCSMHYLKVVVKETLRLHPPVPLLVPRESMQDTKVMGYDIASGTQIIVNAWAIARDPLYWDQPLEFKPERFLNSSIDIKGHDFQVIPFGAGRRGCPGITFALVVNELVLAY…
GmCYP736A117	XM_014762172.3	CYP736A117	Glycine max	1972	MVPSFMPHENSHSFTMLFFTVFVLCLSLAFMIKWYSNAVTSKNSPPSPPRLPLLGNLHQLGLFPHRTLQTLAKKYGPLMLLHFGKVPVLVVSSADAAREVMRTHDLVFSDRPQRKINDILLYGSKDLASSKYGEYWRQIRSLSVSHLLSTKRVQSFRGVREEETARMMDNIRECCSDSLHVNLTDMCAAITNDVACRVALGKRYRGGGEREFQSLLLEFGELLGAVSIGDYVPWLDWLMSKVSGLFDRAQEVAKHLDQFIDEVIEDHVRNGRNGDVDVDSKQQNDFVDVLLSMEKNNTTGSPIDRTVIKALILDMFVAGTDTTHTALEWTMSELLKHPMVMHKLQDEVRSVVGNRTHVTEDDLGQMNYLKAVIKESLRLHPPLPLIVPRKCMEDIKVKG…
GmCYP736A117	XM_003529262.5	CYP736A117	Glycine max	2006	MWISQQENSSSWFFLPVVTFIILFLLRTFLNLLSNRNNDSKKPSPPSPPKLPIIGNLHQLGTHIHRSLQSLAQTYGSLMLLHLGKVPVLVVSTAEAAREVLKTHDPVFSNKPHRKMFDILLYGSKDVASAPYGNYWRQTRSILVLHLLSAKKVQSFEAVREEEISIMMENIRKCCASLMPVDLTGLFCIVANDIVCRAALGRRYSGEGGSKLRGPINEMAELMGTPVLGDYLPWLDWLGRVNGMYGRAERAAKKVDEFFDEVVDEHVNKGGHDGHGDGVNDEDQNDLVDILLRIQKTNAMGFEIDRTTIKALILDMFGAGTETTSTILEWIMTELLRHPIVMQKLQGEVRNVVRDRTHISEEDLSNMHYLKAVIKETFRLHPPITILAPRESTQNTKVM…
GmCYP736A12	XM_003525211.2	CYP736A12	Glycine max	1407	MLGKLPHRTLEALAHRYGPIMSLRLGQVPHVVVSSSEAAEDFLKAHDAVFASRPRLEASKYFGYGSKGLAFSEYGPYWRYMRKVCTLRLLTASKVDSFAPLRKRELELAVKSLQESAAAKEGEVVVDLSEVVHNVVEEIVYKMVLGSSKHDEFDLKGLIQNAMNLTGAFNLSDYVPWLRAFDLQGLNRSYKRISKALDEVMEKIIKEHEHGSDVQNEQHHRHRDFIDILLSLMHQPIDPYDEQNHIIDKTNIKAILLDMIAGAFETSATVVEWTFSELLRHPRVMKNLQDELDNVVGRDKMVEENDLAKLSYLDIVIKETLRLYPPGPLVPRESTEDAMVQGYFLKKKSRIIINIWAMGRDSKIWSDNAEVFYPERFINKNLDFRGLDLQYIPFGFGRR…
GmCYP736A12	XM_003529957.4	CYP736A12	Glycine max	1768	MLIETLAIPAALLVIFILILSSALFHLQDDRTQLPPGPYPLPIIGNLHMLGKLPNRTLQALAKKYGPIMSIKLGQIPTIVVSSPETAELFLKTHDTVFASRPKTQASKYMSYGTRGIVFTEYGPYWRNVRKVCTTELLSASKVEMLAPLRRQELGILVKSLEKAAASHDVVNVSDKVGELISNIVCKMILGRSRDDRFDLKGLTHDYLHLLGLFNVADYVPWAGVFDLQGLKRQFKQTSKAFDQVFEEIIKDHEHPSDNNKENVHSKDFVDILLSLMHQPSEHHVIDRINIKAILLDMIAGAYDTSAIGVEWAMSELLRHPRVMKKLQDELNIVVGTDRPVEESDLAKLPYLNMVVKETLRLYPVGPLLVPRESLEDITINGYYIKKKSRILINAWAIG…
GmCYP74A1	DQ340253.1	CYP74A1	Glycine max	1756	MAAPSSETKSPSSSNTQLPLKPIPGSYGMPFFGAISDRHNYFYHQGRDKFFATRIEKHNSTVIRTNMPPGPFISSDPRVVALLDGASFPILFDNDKVEKLNVLDGTFMPSTKFTGGFRVCAYLDTTEPNHALIKQFFLNVLAKRKDSFVPLFRNCLQESFAEIEDQLSKNTKADFNTVFSDASFNFMFRLFCDGKDPSQTNLGSKGPKLVDTWLLFQLAPLATLGLPKIFNYIEDFLIRTLPFPACLTKSGYKNLYEAFKTHATTALDEAEKLGLKRNEACHNVVFTAGFNAYGGLKNQFPYVLKWLGLSGEKLHADLAREVRRVVNDEGGVTFTALENMPLVKSVVYEVMRIEPAVPYQYARARENLVVSSHDASFEVKKGEMLFGYQPFATRDPRIF…
GmCYP76A1	XM_003535745.5	CYP76A1	Glycine max	1882	MEYEVVSLLALTILILVWRMLMDRRRQHGKLPPGPRCWPVVGNIFQLAGWLPHESLAKLAHKHGPIMTLWLGSMCTVVISSSQVARHMFKNHDVILAGRKIYEAMRGDHGSEGSLITSQYNSHWRMLKRLCTTELFVTTRLDAMQGVRAKCIHRMLHLIQQAGQSGTCAVDVGRFFFLMDFNLIGNLIFSKDLLDSEMERGDCFYYHALKVMEYAGKPNVADFLPILKGLDPQGIRRNTQFHVNQAFEIAGLFIKERMENGCSETGSKETKDYLDVLLNFRGDGVTEPYTFSSRTINVIVFEMFTAGTDTTTSTIEWAMAELLHNPKALKKVQMELRSKIGPDRNMEEKDIENLPYLQAVIKETLRLHPPLPFLVPHMAMDSCNMLGYNIPQGSQILVN…
GmCYP76A2	XM_003520629.5	CYP76A2	Glycine max	1775	MAWTSEHPSLFLLLLSLSLPLFLFLLRRRNSKTSSSNHRLPPGPPGWPVFGNMFQLGDMPHRTLTNLRDKFGPVVWLKIGAMNTMAILSAEAATVFFKHHDHAFADRTITEIMRVHNYDKSSLALAPYGPYWRLMRRLVTVDMLVSKRINDTASIRRKCVNDMINWVAKEASKSEHGRGVHVSRFVFLMTFNLFGNLMLSRDLFDPESEDGSEFFSAMMGLMEWTGHANVTDLFPWLSWLDPQGLRRKMDRDMGKALGIASRFVKQRLEQQLHRGTNKSRDFLDVLIDFQSTNSQEALNVSDKDLNIFILEMFLAGSETTSSTIEWAMTELLCNRECLLKVKRELSWVVGCGREVEESDIDKLPYLQGVVKETLRLHPPIPLLVPRKATEDTEFMGYYI…
GmCYP76O2	DQ340236.1	CYP76O2	Glycine max	1976	MDTILSTTLFLMLTCSIMHVLRSLHARIRRKSNYNLPPGPSLLTIIRNSVQLYKKPQQTMAKLAKTYGPIMRFTIGQSTTIVISSIEATKEILQTHESLFSDRTNPDITTSYNHNRYSLVFLPVSPLWQELRKICHGNLFSAKTLDASTDLRRMKMKELLTDIRQRSLNGEVVDIGRAAFMACINFLSYTFLSLDFVPSVGDGEYKHIVGTLLKATGTPNLVDYFPVLRVFDPQGIRRHTTNYIDKLFDVFDPMIDERMRRRGEKGYATSHDMLDILLDISDQSSEKIHRKQIKHLFLDLFVAGTDTTAYGLERTMTELMHNPEAMRKAKKEIAETIGVGKPVEESDVARLPYLQSVIKESLRMHPPAPLLLPRRAKTDVQVCGYTVPQGTQILINEWA…
GmCYP76T24	XM_041011883.1	CYP76T24	Glycine max	1720	MDYLLLLPLITIVWISIHVLISSFKPLKSSKNPPGPHPFPIIGNILELGNQPHQALAKLSQIYGPIMSLKLGNTTTIVISSPQVAKEVLQKNDQILANRMVPDCVRALDHHILSVAWMPPLPQWRALRRACATKVFSSQQLNFTQVLRQRKMQDLMDYVKERCERGEAMDIGEASFTTVLNSISNTFFSMDLAYYTSDKSQEFKDIIWGIMEEAGRPNVVDFFPIFRLLDPQGARRRMSGYFRKLIAFFDGLVEERLRLRALENGSRECNDVLDSLLELMLEDNSQVTRPHVLHLFLDLFVAGIDTTSSTIEWVMAELLRNPEKLEKVRQELQQVLAKGEQLEESHISNLPYLQAVVKETFRLHPPTPMLLPHKSEVDIELCGFMVPKSAQILVNLWAT…
GmCYP76T24	XM_003528856.5	CYP76T24	Glycine max	1920	MDYQTILLFITFVNAIILIFIPKLFNHTPESTNLPPGPHPFSIIGNILEIATNPHKAATKLSRIYGPLMTLKIGSITTIVISSPQLAKQVLHENGPVFSSRTIPHSVHALDHHKYSIVFMHPSPKWRKLRRVCATKIFSPQALDSTQILRQQKVHKLLDFVEERCKKGEVLDIGEAIFTTTLNSISTTLFSMDLSNSTSEESQENKNIIRAMMEEAGRPNVADFFPILRPLDPQRSFARMSNYFKKMFKIIDGITEERMCSRLLETDSKVYKDVLDSLINIEETGYQLSHNEMLHLFLDLLVAGIDTTSNTVEWIMAELLRNPDKMEKARKELSQTIDKDAIIEESHILKLPFLQAVVKETLRLHPPAPFLVPHKCDEMVSISSFNVPKNAQVLVNVWA…
GmCYP77A1	XM_003549906.5	CYP77A1	Glycine max	2150	MHHSSLTLFSSLTMQATDIILLGLGLLFVRWWWRRWSTTGGGPKNLPPGPPGWPIVGNLFQVILQRRHFIYVIRDLRKKYGPIFSMQMGQRTLIIVSSAELIHEALIQRGPLFASRPRDSPIRLIFSMGKCAINSAEYGPLWRTLRKNFVTEMITPLRIKQCSWIRKWAMEAHMKRIQQEAREQGFVQVMSNCRLTICSILICICFGAKIEEKRIKSIESILKDVMLITLPKLPDFLPVFTPLFRRQVKEAKELRRRQVELLAPLIRSRKAFVEGNLLELGNHYDMASPVGAAYVDSLFNLEVPGRGRLGEEELVTLVSEIISAGTDTSATAVEWALLHLVMDQDIQERLYKEIVECVGKDGVVTESHVEKMPYLSAVVKETFRRHPPSHFVLSHAATE…
GmCYP77A1	XM_003528630.5	CYP77A1	Glycine max	2176	MQVTDVILLGLCLLFLRWWWRRWSTTGGGPKNLPPGPPGWPIVGNLFQVILQRRHFIYVIRDLHKKYGPIFTMQMGQRTLIIVSSAELIHEALIQRGPLFASRPKDSPIRLIFSVGKCAINSAEYGPLWRTLRKNFVTEMITPLRIKQCSWIRKWAMEAHMRRIQQEAREQGFVQVMSNCRLTICSILICICFGAKIEEKRIKSIESILKDVMLITLPKLPDFLPVFTPLFRRQVKEAEELRRRQVELLAPLIRSRKAYVEGNNSDMASPVGAAYVDSLFGLEVPGRGRLGEEELVTLVSEIISAGTDTSATALEWALLHLVMDQEIQERLYREIVGCVGKDGVVTESHVEKMPYLSAVVKETFRRHPPSHFVLSHAATEETKLGGYTVPKEASVEFYT…
GmCYP77A3	NM_001406479.1	CYP77A3	Glycine max	1941	MHHPPLHLINHLILLQFPKMATLSSYDHFIFTALAFFISGLIFFLKQKSKSKKFNLPPGPPGWPIVGNLFQVARSGKPFFEYVNDVRLKYGSIFTLKMGTRTMIILTDAKLVHEAMIQKGATYATRPPENPTRTIFSENKFTVNAATYGPVWKSLRRNMVQNMLSSTRLKEFRSVRDNAMDKLINRLKDEAEKNNGVVWVLKDARFAVFCILVAMCFGLEMDEETVERIDQVMKSVLITLDPRIDDYLPILSPFFSKQRKKALEVRREQVEFLVPIIEQRRRAIQNPGSDHTATTFSYLDTLFDLKVEGKKSAPSDAELVSLCSEFLNGGTDTTATAVEWGIAQLIANPNVQTKLYEEIKRTVGEKKVDEKDVEKMPYLHAVVKELLRKHPPTHFVLTH…
GmCYP78A10	NM_001358075.1	CYP78A10	Glycine max	1752	MSSSELSSFFLLPLSAILSFDALLGVMFLVAVFGYWLVPGGLAWALSKFKPAIPGPCGYPVVGLVWAFIGPLTHRVLAKLAETFDAKPLMAFSVGFTRFIISSHPDTAKEILNSSAFADRPVKESAYELLFHRAMGFAPYGEYWRNLRRISATHMFSPKRIAAQGVFRARVGAQMVREIVGLMGKNDVVEVRKVLHFGSLNNVMKSVFGRSYVFGEGGDGCELEELVSEGYDLLGLFNWSDHFPLLGWLDFQGVRKRCRSLVDRVNVFVGKIIMEHRVKRDAESEDNKARDIDNSGGDFVDVLLDLEKEDRLNHSDMVAVLWEMIFRGTDTVAILLEWILARMVLHPEIQAKAQCEIDSVVGSGCSVTDDDLPNLPYVRAIVKETLRMHPPGPLLSWAR…
GmCYP78A3	NM_001317595.1	CYP78A3	Glycine max	1611	MTSHIDDNLWIIALTSKCTQENLAWVLLIMGSLWLTMTFYYWSHPGGPAWGKYYTYSPPLSIIPGPKGFPLIGSMGLMTSLAHHRIAAAAATCRAKRLMAFSLGDTRVIVTCHPDVAKEILNSSVFADRPVKESAYSLMFNRAIGFASYGVYWRSLRRIASNHLFCPRQIKASELQRSQIAAQMVHILNNKRHRSLRVRQVLKKASLSNMMCSVFGQEYKLHDPNSGMEDLGILVDQGYDLLGLFNWADHLPFLAHFDAQNIRFRCSNLVPMVNRFVGTIIAEHRASKTETNRDFVDVLLSLPEPDQLSDSDMIAVLWEMIFRGTDTVAVLIEWILARMALHPHVQSKVQEELDAVVGKARAVAEDDVAVMTYLPAVVKEVLRLHPPGPLLSWARLSIN…
GmCYP78A3	XM_003528728.5	CYP78A3	Glycine max	2083	MTTHIDNLWVLALVSKCTQENIAWSLLTIMVTLWLSMTFFCWSHPGGPAWGKYYSFHYWKKTTTTTTSTSNNTNSNNLKMIPGPKGYPFIGSMSLMTSLAHHRIAAAAQACKATRLMAFSMGDTRVIVTCHPHVAKEILNSSVFADRPIKESAYSLMFNRAIGFAPYGVYWRTLRRIAATHLFCPKQIKASELQRAEIAAQMTHSFRNRRGGFGIRSVLKRASLNNMMWSVFGQRYDLDETNTSVDELSRLVEQGYDLLGTLNWGDHIPFLKDFDLQKIRFTCSKLVPQVNRFVGSIIADHQTDTTQTNRDFVHVLLSLQGPDKLSHSDMIAVLWEMIFRGTDTVAVLIEWIMARMVLHPEVQRRVQEELDAVVGGGARALKEEDVAATAYLLAVVKEV…
GmCYP78A5	XM_003550658.5	CYP78A5	Glycine max	1799	MIPTLVCIGTTIFQSTLSSYSLSFISLFLSTSLALLAISLNYWLVPGGFAWRKYHSRYKGHAKVSGPMGWPILGTLPAMGPLAHRKLAAMATSPKAKKLMTLSLGTNPVVISSHPETAREILCGSNFADRPVKESARMLMFERAIGFAPYGTYWRHLRKVAITHMFSPRRISDLESLRQHVVGEMVMRIWKEMGDKGVVEVRGILYEGSLSHMLECVFGINNSLGSQTKEALGDMVEEGYDLIAKFNWADYFPFGFLDFHGVKRRCHKLATKVNSVVGKIVEERKNSGKYVGQNDFLSALLLLPKEESIGDSDVVAILWEMIFRGTDTIAILLEWIMAMMVLHQDVQMKARQEIDSCIKQNGYMRDSDIPNLPYLQAIVKEVLRLHPPGPLLSWARLAI…
GmCYP78A5	XM_003554632.5	CYP78A5	Glycine max	1912	MKPTATFFFLLPSTTLVVCLCLGIGTTTLFITLLAISLNYWLVPGGFAWRNYDYYQTKKKLTGPMGWPILGTLPLMGSLAHQKLAALATSLNAKRLMALSLGPTPVVISSHPETAREILLGSSFSDRPIKESARALMFERAIGFAHSGTYWRHLRRIAAFHMFSPRRIHGLEGLRQRVGDDMVKSAWREMGEKGVVEVRRVFQEGSLCNILESVFGSNDKSEELRDMVREGYELIAMFNLEDYFPFKFLDFHGVKRRCHKLAAKVGSVVGQIVEERKRDGGFVGKNDFLSTLLSLPKEERLADSDLVAILWEMVFRGTDTVAILLEWVMARMVLHQDLQKKAREEIDTCVGQNSHVRDSDIANLPYLQAIVKEVLRLHPPGPLLSWARLAVHDVHADKV…
GmCYP78A5	XM_003538503.4	CYP78A5	Glycine max	1922	MKPTATFFFLLSTTTLLVCLCLGTTTFQTTLFITFFTISLNYWLVPGGFAWRNYHSYHTNEKPNKKLTGPMGWPILGSLPLMGSLAHQKLAALAATLNAKRLMALSLGPTPVVISSHPETAREILLGSSFSDRPIKESARALMFERAIGFAPSGTYWRHLRRIAAFHMFSPRRIQGLEGLRQRVGDDMVKSAWKEMEMKGVVEVRGVFQEGSLCNILESVFGSNDKSEELGDMVREGYELIAMLNLEDYFPLKFLDFHGVKRRCHKLAAKVGSVVGQIVEDRKREGSFVVKNDFLSTLLSLPKEERLADSDMAAILWEMVFRGTDTVAILLEWVMARMVLHQDVQKKAREEIDTCIGQNSHVRDSDIANLPYLQAIVKEVLRLHPPGPLLSWARLAVND…
GmCYP78A5	XM_003524120.5	CYP78A5	Glycine max	1935	MNDIIACAAAAANSSLPTSVLGVLHFLHSRGRSSSCVHTPSELLRDFATREFNAFLWLCLVAVTTLLLRRLFNLFRLWHRAKTIPGPPSPSFFGHCKLFSRQNFTFTDVLSESHQKYGPIVKLWLGPTQLLVSVTDPALIQEMLIKAKDKLPFTGKVFHLAFGESSLFAPSFEKVQKRRELLANELHERLLKSDDVIPMKVADFITDKIENIRTKRGINSRLVSQHMAFTIMGATFFGDGFLASPKAAIYEELFMMIAKDACFWASYNVTPFWRHEFWRYQCLCTKLKCLTQDILQHFRKGCKLFGQTDQDVRNESSNKETKSADGAQCCSGDDFQDYFFFRDLKDHQDGKEEPCGNIMRVIFHGCQTTSALITNVLTRLVMHLEIQDKVYSEISIVGR…
GmCYP78A5	XM_041012271.1	CYP78A5	Glycine max	1951	MSPDFTLLFFPELIQPPIVTLQAALCILLLTFLLTFFLTPGGLAWAWATKSSTRPIIPGPVMALLSVFTGSTPHRRLSMLARSYHAEKLMAFSIGLTRFVISSEPETAKEILGSPGFADRPVKESAYQLLFHRAMGFAPYGEYWRNLRRISALHLFSPKRITGSEAFRNEVGLKMVDEVKKVMKDNRHVEVKRILHYGSLNNVMMTVFGKCYEFYEGEGVELEALVSEGYELLGVFNWSDHFPVLGWLDLQGVRKRCRCLVEKVNAFVGGVIEEHRVKRVRGGCVKDEGTGDFVDVLLDLENENKLSEADMIAVLWEMIFRGTDTVAILLEWILARMVLHPDIQAKAQREIDSVCGPYRLVSEADMPNLRYLQGIVKETLRVHPPGPLLSWARLAVHDV…
GmCYP78A5	XM_003517798.5	CYP78A5	Glycine max	1983	MSPDFTLLFFPELMQSPMITFQATLCVLLFTLMFTLLFTPGGLPWAWARPRPIIPGPVTALLGIFTGSTPHRALSKLARNYHAEKLMAFSIGLTRFVISSEPETAKEILGSPSFADRPVKESAYELLFHRAMGFAPYGEYWRNLRRISALHLFSPKRITGSESFRSEVGLKMVEQVKKTMSENQHVEVKKILHFSSLNNVMMTVFGKSYEFYEGEGLELEGLVSEGYELLGVFNWSDHFPVLGWLDLQGVRKRCRCLVEKVNVFVGGVIKEHRVKRERGECVKDEGTGDFVDVLLDLEKENRLSEADMIAVLWEMIFRGTDTVAILLEWTLARMVLHPEIQAKAQREIDFVCGSSRPVSEADIPNLRYLQCIVKETLRVHPPGPLLSWARLAVHDVTVG…
GmCYP78A5	XM_003531145.5	CYP78A5	Glycine max	2091	MSPDFTLLFSPELMQSPIITFQATFCVLLFTLMFTPFFTPGGLPWAWARPRTIIPGPVTALLGVFTGSTPHSALSKLARTYHAEKLMAFSIGLTRFVISSEPETAKEILGSPGFADRPVKESAYELLFHRAMGFAPYGEYWRNLRRISALHLFSPKRITSSESFRSKVGLKMVEQVKKTMSENQHVEVKKILHFSSLNNVMMTVFGKCYEFYEGEGLELEGLVSEGYELLGVFNWSDHFPVLGWLDLQGVRKRCRCLVEKVNVFVGGVIKEHRVKRERGDCVKDEGAEDFVDVLLDLEKENRLSEADMIAVLWEMIFRGTDTVAILLEWILARMVLHPEIQAKAQREIDFVCGSSRLVSEADIPNLRYLQCIVKETLRVHPPGPLLSWARLAVHDVTVG…
GmCYP78A5	XM_006582320.4	CYP78A5	Glycine max	2397	MSSSELSSFFLLRLSDILSFDVLLGVMFLVAVFGYWLVPGGLAWAFSKFKPAIPGPSGYPVVGLVWAFIGPLTHRVLAKLAETFDAKPLMAFSVGFTRFIISSHPDTAKEILNSSAFADRPVKESAYELLFHRAMGFAPYGEYWRNLRRISATHMFSPRRIAAQGVFRARIGAQMVRDIVGLMGRDGVVEVRKVLHFGSLNNVMKSVFGRSYVFGEGGDGCELEGLVSEGYHLLGVFNWSDHFPLLGWLDLQGVRKSCRSLVDRVNVYVGKIILEHRVKRVAQGEDNKAIDTDSSGDFVDVLLDLEKENRLNHSDMVAVLWEMIFRGTDTVAILLEWILARMVLHPEIQAKAQSEIDSVVGSGRSVSDDDLPNLPYVRAIVKETLRMHPPGPLLSWARL…
GmCYP81E10	DQ340237.1	CYP81E10	Glycine max	1871	MGMLLVVVSYAVLFLVLFLGVKFVFQSRKLRNIPPGPPPLPIIGNLNLLEQPIHRFFQRMSKQYGNVVSLWFGSRLAVVISSPTAYQECFTKHDVALANRLPSLSGKYIFYNNTTVGSCSHGEHWRNLRRITALDVLSTQRVHSFSGIRSDETKRLMQRLVLAKNSNEEEFARVEISSMFNDLTYNNIMRMISGKRFYGEESEMKNVEEAREFRETVTEMLELMGLANKGDHLPFLRWFDFQNVEKRLKSISKRYDSILNKILHENRASNDRQNSMIDHLLKLQETQPQYYTDQIIKGLALAMLFGGTDSSTGTLEWSLSNLLNHPEVLKKARDELDTQVGQDRLLNESDLPKLPYLRKIILETLRLYPPAPILIPHVSSEDITIEGFNIPRDTIVIIN…
GmCYP81E11	DQ340238.1	CYP81E11	Glycine max	1819	MTVITMPPFLSYSLLSLAFFFTLKYLFQRSRKVRNLPPGPTPLPIIGNLNLVEQPIHRFFHRMSQKYGNIISLWFGSRLVVVVSSPTAYQECFTKHDVTLANRVRSLSGKYIFYDNTTVGSCSHGEHWRNLRRITSLDVLSTQRVHSFSGIRSDETKRLIHRLARDSGKDFARVEMTSKFADLTYNNIMRMISGKRFYGEESELNNVEEAKEFRDTVNEMLQLMGLANKGDHLPFLRWFDFQNVEKRLKNISKRYDTILNKILDENRNNKDRENSMIGHLLKLQETQPDYYTDQIIKGLALAMLFGGTDSSTGTLEWALSNLVNDPEVLQKARDELDAQVGPDRLLNESDLPKLPYLRKIVLETLRLYPPAPILIPHVASEDINIEGFNVPRDTIVIIN…
GmCYP81E8	XM_003547995.5	CYP81E8	Glycine max	1642	MEGNLINILYLLIFLISLKLLFFRKRLKNPAPSPPSLPIIGNLHQLKKQPLHRALYDLSQKYGPNNILSLRFGSQPVLVVSSASAAEECFTKNDIIFANRFRSSLTKYIGFNHTIITASSYGDHWRNLRRISSLEILSNHRLNSFLGVRKDETMKLLRKLAKGSDKDFRRVELRPMFSELTFNIIIKMVCGKRYYGEEYDGTNAEEAKRFREIMNEISQFGLGSNLADFVPLFRLFSSRKKLRKVGEKLDAFFQGLIDEHRNKKESSNTMIGHLLSSQESQPEYYTDQTIKGLIMALYVAGTETSAVALEWAMSNLLNSPEVLEKARVELDTQVGQDRLIEEADVTKLQYLQNIISETLRLHPPLSMLLPHLSSEDCTVGSYDVPRNTMLMVNAWAIHR…
GmCYP81E8	XM_006590580.4	CYP81E8	Glycine max	1713	MQVGLINYNQPNTTLHSQASSMTPFYFLLFAFILFLSINFLIQTRRFKNLPPGPFSFPIIGNLHQLKQPLHRTFHALSQKYGPIFSLWFGSRFVVVVSSPLAVQECFTKNDIVLANRPHFLTGKYIGYNNTTVAVSPYGDHWRNLRRIMALEVLSTHRINSFLENRRDEIMRLVQKLARDSRNGFTKVELKSRFSEMTFNTIMRMVSGKRYYGEDCDVSDVQEARQFREIIKELVTLGGANNPGDFLALLRWFDFDGLEKRLKRISKRTDAFLQGLIDQHRNGKHRANTMIDHLLAQQQSQPEYYTDQIIKGLALVMLLAGTDTSAVTLEWAMSNLLNHPEILKKAKNELDTHIGQDRLVDEPDIPKLPYLQSIVYETLRLHPAAPMLVPHLSSEDCTI…
GmCYP81Q32	XM_006590706.4	CYP81Q32	Glycine max	2091	MHRYTDLNQKNIRMEEEADYRLIVITASVGFLLLFLYVLKSILLKSKNLPPSPPYALPLIGHLHLIKEPLHLSLHKLTDKYGPIIFLCLGTRKVLVVSSPSAVEECFTKNDITFANRPQTLAAKHLNYNKTTIGVASYGHYWRNLRRLTTVELFSTTRLAMLTSVRVEEVQLMVKQLFEECKGRQQIMIDLRARLLEVSFNIMLRMISGKRYYGKHAIAQEGKEFQILMKEFVELLGSGNLNDFFPLLQWVDFGGVEKKMVKLMKKMDSFLQKLLDEHCTRRNVMSEEEKERRKSMTLIDVMLDLQQTEPEFYTHETVKGVILAMLVAGSETSATTMEWAFSLLLNHPKKMNKVKEEIDTYVGQDQMLNGLDTTKLKYLQNVITETLRLYPVAPLLLPH…
GmCYP82A2	XM_003546576.4	CYP82A2	Glycine max	1829	MDLVLNTTTIGVGVVSLILLYLFLCRRSSKSGEEGPPTVAGAWPIIGHLPLLLGSKTPHKTLGDLADKYGPIFSIKLGAKNAVVISNWEMAKECYTTNDIAVSSLPNLISANLLCYNRSMILVAPYGPYWRQMRKILMSEFLSPSRVEQLHHVRVSEVQNSITDLFGAWRSNKNVESGCALVELKQWFSLLVFNMILRMVCGKRYFSATTSDDEKAKRCVKAVDEFVRLAATFTVGDTIPYLRWFDFGGYEKDMRETGKELDEIIGEWLEEHRQKRKMGENVQDFMNVLLSLLEGKTIEGMNVDIVIKSFVLTIIQAATEASITTLVWATSLILNNPSVLEKLKAELDIQVGKERYICESDLSKLTYLQAVVKETLRLYPPGPLSRPREFEEDCTIGGY…
GmCYP82A3	XM_003554026.5	CYP82A3	Glycine max	2288	MDLLLNCINLNSIAIASFICLIFVCLFLHSKNSRGKDAPVVAGAWPILGHLSWLNGSQAPHKMMGTLADKYGPLFTIKLGVKPALVLSNWEMSKELFTTNDLAVSSRPKLVAVEVMSYNQAFVGLAPYGPYWRELRKIVTFEFLSNRRIEQRSHIRVSEVRTSIRELFHVWSSGNKNESSYTLVDITQWFAYLTFNMVVRMVVGKRYFGVMHVEGKDKAERFMKNIREFMNLMGTFTVADGVPCLRWLDLGGYEKAMKGTAKEIDKLLSEWLEEHLQKKLLGEKVESDRDFMDVMISALNGSQIDGFDADTICKATTLELILGGTDTTAVTLTWALSLLLRNPLALGKAKEEIDMQIGKDEYIRESDISKLVYLQAIVKETLRLYPPAPFSSPREFTEN…
GmCYP82A4	NM_001317501.1	CYP82A4	Glycine max	1818	MELVLHFLNTTTIGVVSLIFLLCLFLYGPLKKVHGSSKEAPTVGGAWPIFGHLPLLIGSKSPHKALGALAEKHGPLFTIKLGAKKALVVSDWEMARECFTTNDVAVSARPKLLVAELMCYNNAMLLVAPYGPYWRELRKIIVTEILSSSRVEQLQDVRVSEVQNSIVELYDVWRSQKNESDYASVELKQWFAQPIFNMVLRMVVGKRFLSATATDEKAEKCVKAVDEFMRLAGVFTVGDAIPYLRWLDFGGYEKAMKETAKELDVMISEWLEEHRQKRALGEGVDGAQDFMNVMLSSLDGKTIDGIDADTLIKSTVLTIIQAGTEASISTIIWAMCLILKNPLILENKAELDIQVGKDRCICESDISNLVYLQAVVKETLRLYAPGPLSSPREFAEDCT…
GmCYP82C1	NM_001249250.3	CYP82C1	Glycine max	1829	MNLVLRRVMGMAMDAFQHQTLISIILAMLVGVLIYGLKRTHSGHGKICSAPQAGGAWPIIGHLHLFGGHQHTHKTLGIMAEKHGPIFTIKLGSYKVLVLSSWEMAKECFTVHDKAFSTRPCVAASKLMGYNYAMFGFTPYGPYWREIRKLTTIQLLSNHRLELLKNTRTSESEVAIRELYKLWSREGCPKGGVLVDMKQWFGDLTHNIVLRMVRGKPYYDGASDDYAEGEARRYKKVMRECVSLFGVFVLSDAIPFLGWLDINGYEKAMKRTASELDPLVEGWLEEHKRKRAFNMDAKEEQDNFMDVMLNVLKDAEISGYDSDTIIKATCLNLILAGSDTTMISLTWVLSLLLNHQMELKKVQDELDTYIGKDRKVEESDITKLVYLQAIVKETMRLYP…
GmCYP82C2	MH337250.1	CYP82C2	Glycine max	1584	MDLLLNCINLNSIAIASFICLIFVCLFLHSKNSRGKDAPVVAGAWPILGHLSWLNGSQAPHKMMGTLADKYGPLFTIKLGVKPALVLSNWEMSKELFTTNDLAVSSRPKLVAVEVMSYNQAFVGLAPYGPYWRELRKIVTFEFLSNRRIEQRSHIRVSEVRTSIRELFHVWSSGNKNESSYTLVDITQWFAYLTFNMVVRMVVGKRYFGVMHVEGKDKAERFMKNIREFMNLMGTFTVADGVPCLRWLDLGGYEKAMKGTAKEIDKLLSEWLEEHLQKKLLGEKVESDRDFMDVMISALNGSQIDGFDADTICKATTLELILGGTDTTAVTLTWALSLLLRNPLALGKAKEEIDMQIGKDEYIRESDISKLVYLQAIVKETLRLYPPAPFSSPREFTEN…
GmCYP82D47	XM_003547738.4	CYP82D47	Glycine max	1780	MDAATGVGVCVFLLISYMAFLIKRATAGSARKPPAASGGWPLIGHLHLLGGSGQPLYETLGTLADMYGPIFSIRIGVHPAVVVSSWELAKECFTTLDVTVSSRPKFTAAKILTYNYASFAFAPYGDFWRDMHKITVSELLSTRQAEMLRGIRDSEVKSSLRELQRAWAEKRGVSSGDLLVEMKQWFGEMNLNVILRMVAGKRYCVGSVDQEQARRVRGVLRDFFHLMGSLVIGDAIPFLGWLDLGGEVKEMKKTAVEIDNIVSEWLEEHKQLRRDSSEAKTEQDFMGALLSALDGVDLAGYDADTVIKATCSTLIAAATDTTTVTMIWTLSLLLNNRHALNKVQDELDEHVGKGRLVNESDINKLIYLQAVVKETMRLYAAAPLPGPREFTSECTLGGY…
GmCYP82D47	XM_003548601.4	CYP82D47	Glycine max	1795	MDAFQFKILISSILALLVCALFYQFKRTLCGNTKKICSAPQAAGAWPIIGHLHLFNGHQLTHKTLGMMAEKHGPIFTIKLGSYKVLVLSSWEMAKECFTVHDKAFSTRPCVAASKLMGYNYAMFGFTPYGSYWRQVRKLTTIELLSNNRLEPLKETRTFELDAAVKELYKLWTRNGCPKGGVLVDMKQWFGDLTHNIALRMVGGKSYCGVGDDHAEGEARRYRRVMRDWVCLFGVFVWSDSFPFLGWLDINGYEKDMKRTASELDTLVEGWLEEHKRKKKRGLSVNGKEEQDDFMDVMLNVLQGTEISGYDSDTIIKATCLNLILAGTDPTMVTLTWALSLLLNHQTELKRAQHELGTLMGKHRKVDESDIKKLVYLQAVVKETLRLYPPSPIITLRAA…
GmCYP82D47	XM_003548604.5	CYP82D47	Glycine max	1812	MDAFQFKTIISGILALLACALFYQFKKTLCGNTKKICRAPQAAGAWPIIGHLHLFNAHQLTHKTLGKMAEKHGPIFTIKLGSYKVLVLSSWEMAKECFTAHDKAFSTRPCVAASKLMGYNYAMFGFTPYGSYWRQVRKLTTIELLSNNRLEPLKDTRTVELDAAIRELYKVWTREGCPKGGVLVDMKQWFGDLTHNIALRMVGGKSYSGVGDDDHAEGEARRYRRVMRDWVCLFGVFVLSDSFPFLGWLDINGYEKDMKRTASELDALVEGWLEEHKRKRKRKRGLSVNGKEEQDDFMDVMLNVLQGTEISGYDSDTIIKATCLNLILAGTDPTMVTLTWALSLLLNHQMELKRARHELDTLIGKDRKVEESDIKKLVYLQAVVKETLRLYPPSPIITL…
GmCYP82D47	XM_003523838.5	CYP82D47	Glycine max	1822	MDFLPQPTLVVIVITIVLLYNIWRKKSSTIHKIKGLQPPEPSFALPLIGHLHLLGAKTPLARIFASLADKYGPIFQIHLGAYPALVICNQEAIKECFTTNDKVLASRPKSSHGVHLSYNFAGFGFAPYGSYWIKLRKLTMLELLSARRLEFLRPVYESEIDTLIRDLWMYLGGKSDVKVTISEWLERLTFNMITKMIAGKRYFSYLQDVDDVEAHGIVKLIKEFMHISGEFVLSDLIPLLGWLGVHGTVLKNMKRIAKDLDTLVGGWVEEHMKSDTLTNKSWEKHDFIDVMLSVIEDDSVSGHTRDTIIKANVMNLMLAGSDTTSTTMTWTLAMLMKNPHALKRAQEEIDHQVGRERRRVEARDIKDLIYLQAIVKETLRLYPPGPVLVPHEAREDCNI…
GmCYP82D47	XM_003537352.5	CYP82D47	Glycine max	1896	MDLQYPFLLSTPSFTIFFGLLLFLFVLSSIWRRSRTRTATTRKSPPEASGAWPLIGHLHLFGASKPPHVTLGNMADKYGPIFTLRLGVHKTLVVSNWEMAKQCFTVNDKAFASRPKSVAFEVLGYNFSMIGFSPYGSYWRHVRKIATLELLSSHRIDMIKHVMESEVKAAVKEIYDIWIDKNKSGSEKVTTEMKRWFGDIMLKVMFRTVVGKRFVLETEENERIRKAMRDLFDLSGSFSVSDALPYLRWFDLDGAEKKMKTTAKELDGFVEVWLQEHKRNRNNSGSGQEKGNHDFMDLLLNLVEEGQEFDGRDGDTTIKATCLALILAGMDTTAGTMTWALSLLLNNHGILNKVVHELDTHIGTEKMVKVSDLKKLEYLQSIIKETLRLYPVGPLSLPH…
GmCYP82D47	XM_003516544.5	CYP82D47	Glycine max	1909	MDPASYVQTIAGILALLIAYILFRSVKSPNGSKQRKGNQVPEPRGALPFIGHLHLLNARKPYFRTFSAIAEKYGPIFILKLGCHPTLVVNSREIAKECLTTNDKVFASRPITSAGKILGYNNAVFGFSPYGKYWREIRKMAILEILSSYKLEKLKHVRDTETLSLVKDLYSSISCPKNVNGSTTHVPISNLLEHMSFNIIVRMIAGKRFGGDTVNQEDNEAWRLRNAIKDATYLCGVFVAADAIPSLSWIDFQGYVSFMKRTNKEIDLILEKWLEEHLRKRGEEKDGKCESDFMDVMISAFQEEEEICGYKREMVIKATSVLLILTASGSTAITLTWALSLLLNHPKVLKAAQKELDTHLGKERWVQESDIENLTYLQAIIKETLRLYPPAPLTGIREV…
GmCYP82D47	XM_003527656.5	CYP82D47	Glycine max	2021	MDPASYVQTIAGILALLIAYIVFRSIKSPNGSKQRKGNQVPEPRGALPFIGHVHLLNARKPYFRTFSAIAEKYGPIFILKLGCHPTLVVNSREIAKECLTTNDKVFASRPITSAGKILGYNNAVFGFSPYGKYWREIRKMATLEILSSYKLEKLKHVRDTETLSLVKDLYSSISYPKNVNGSTTHVPISNLLEHMSFNIIVRMIAGKRFGGDTVNQEDNEAWRLRNAIRDATYLCGVFVAADAIPSLSWIDFQGYVSFMKRTNKEIDLILEKWLEEHLRKRGEEKDGKCESDFMDVMISAFQEEEEICGYKREMVIKATSVLLILTASGSTAITLTWALSLLLNHPKVLKAAQKELDTHLGKERWVQESDIKNLTYLQAIIKETLRLYPPAPLTGIREV…
GmCYP82D47	XM_006581164.4	CYP82D47	Glycine max	2042	MGLTIQYLEASVAAIIGIILVSYFIKRATAGSARKPPAAGGGWPLIGHLHLLGGSTQPPYITLGSLADKYGPIFSMRIGVHHAVVVSSWELAKECFTTLDVVISSRPKFTAAKILGYNYANFGFTPYGDFWRVMRKIAASELLSTARFELLQRIRDSEMQISLKELYRTWVDKRGVSDDLLVEMKQWFGDVNLNVILRMISGKRYSAKSEDDLQQVRRIRRVFREFFRLTGLFVVGDAIPFLGWLDLGGEVKEMKKTAIEMDNIVSEWLEEHKQQITDSGDTKTEQDFIDVLLFVLKGVDLAGYDFDTVIKATCTMLIAGATDTTAVTMTWALSLLLNNHHALKKVKDELDEHVGKERLVNESDINKLVYLQAVVKETLRLYPAGPFSGPREFTENCTL…
GmCYP82D47	XM_003528163.4	CYP82D47	Glycine max	2070	MIIHYQNQSYPTTSSDTMLHMENPLLQSTNSITFTFFGLLLFLFVLSSIFRNRGAATRKAPPEARGAWPLIGHIHLLGGSKPPHVTLGHMADKYGPVFTLRLGAHKTLVVSNWEMAKQCFTVNDKAFASRPKSVSFELLGYNYSMIGFIPYGSYWRHVRKIITLELLSTHCIDMLKHVMVAEVKAAVKETYKNLKGSEKATTEMKRWFGDITLNVMFRTVVGKRFVGENEENERIRKALREFFDLTGAFNVSDALPYLRWLDLDGAEKKMKKTAKELDGFVQVWLEEHKSKRNSEAEPKSNQDLMDVLLSLVEEGQEFDGQDADTTIKATCLGLILAGSDTTTTTLSWALSLLLNNREVLNKAIHELDTQIGSEKIVEISDLKKLEYLQSIIKETLRLY…
GmCYP82D47	XM_006573552.4	CYP82D47	Glycine max	2106	MVMVMDVFQLQTLVSGILALLVGALLYKLKKTHGPNAKICTAPQAGGAWPIVGHLHLFGAHQLTHKTLGTMADKHGPIFTIKLGSYKVLVLSSWEMAEECFTVHDKAFSTRPCVAASKLMTYNSAMFGFAPHGPYWREMRKFATIELLSNQRLELLKDIRTSELEAATTKAYKLWSREGCPKGGVLVDMKQWFGDLTHNIILRMVGGKPYYGAGDDYAEGEARRYKKTMRDFMRLFGVFVLSDAIPFLGWIDNNGYKKAMKKTASEIDTLVAGWLEEHKRKRATSTNGKEEQDVMGVMLNVLQDLKVSGYDSDTIIKATCLNLILAGGDSIMVALTWALSLLLNNEIELKKAQDELDTQIGKDRKVEESDIKKLAYLQAIVKETMRLYPPSPVITLRAA…
GmCYP82E13	DQ340239.1	CYP82E13	Glycine max	1871	MGMLLVVVSYAVLFLVLFLGVKFVFQSRKLRNIPPGPPPLPIIGNLNLLEQPIHRFFQRMSKQYGNVVSLWFGSRLAVVISSPTAYQECFTKHDVALANRLPSLSGKYIFYNNTTVGSCSHGEHWRNLRRITALDVLSTQRVHSFSGIRSDETKRLMQRLVLAKNSNEEEFARVEISSMFNDLTYNNIMRMISGKRFYGEESEMKNVEEAREFRETVTEMLELMGLANKGDHLPFLRWFDFQNVEKRLKSISKRYDSILNKILHENRASNDRQNSMIDHLLKLQETQPQYYTDQIIKGLALAMLFGGTDSSTGTLEWSLSNLLNHPEVLKKARDELDTQVGQDRLLNESDLPKLPYLRKIILETLRLYPPAPILIPHVSSEDITIEGFNIPRDTIVIIN…
GmCYP83B1	XM_003538024.5	CYP83B1	Glycine max	1673	MDQNMLLFILLAFPILLLFFFRKHKTSKKQCLPPGPRGLPFIGNLYQFDSSTLCLKLYDLSKTYGPIFSLQLGSRPTLVISSPKLAKEVMNTHDLEFCGRPSLISSMKFSYNGLDMAFSPYRDYWRHTRKISIIHFLSLKRVLMFSSTRKYEVTQLVKKITEHASCSKVTNLHELLTCLTSAIVCRTALGRTYEGEGIETSMFHGLLKEAQDLISSTFYTDYIPFVGGVIDKLTGLMGRLENLFKVLDGFYQNVIDEHLDPERKKLTDEEDIIDALLQLKDDPSFSMDLTPAHIKPLMMNIILAGTDTSAAAVVWAMTALMKSPRVMKKAQEEIRNVFGEKDFIGEDDIQKLPYLKAVIKETMRMYPPLPLLIHRETIKKCSIEGYEIPEKTLVYVNAW…
GmCYP83B1	XM_006576367.4	CYP83B1	Glycine max	1714	MDQNMLPLFVLLAFPILLLFFRKRKTSKKPTFPPGPRGLPFIGNLYQLDGSTLCLKLYELSKKYGPIFSLQLGSRPALVVSSPKLAKEVMKTHDLEFCGRPSLISTMKFSYNGLDMAFSPYRDYWRHTRKISIIHFLSLKRVLMFSSIRKYEVTQLVKKITEHASCSKVTNLHELLTCLTSAVVCRTALGRRYEEEGIERSMFHGLLKEAQELTASTFYTDYIPLVGGVVDKLTGLMGRLEKMFKVLDGFYQNAIDEHLDPERKKLTDEQDIIDALLQLKNDRSFSMDLTPAHIKPLMMNIILAGTDTSAAAVVWAMTALMKSPIVMKKAQEEIRNIFGGKDFIEEDDIQKLPYVQAVIKETMRIYPPLPLLLQRETIKKCSIAGYEIPEKTLVYVNAW…
GmCYP83B1	XM_003551846.5	CYP83B1	Glycine max	1753	MLPLVYILIALPAVVLLLILFKANKNNPPRPPGPRGLPIIGNLHQLDASKLNLQLGQLSKTYGPLFSLRIGFKPALVVSSPKLAKEVLKDHDLDVCTRPPSLGPLKLTYNALELIFSPYNDHWREIRKICVVHFFSSKRISAFSHVRKSEAKRMLQIVSSHVDSSKTTNLTEVLMAVSSAIICRLAFGRKYDDDGAEKSRFHGLLNDSQAMLLSFFVSDYIPFLGWIDKLTGMVTRLEKTFEALDGFLQEVLDEHLDPNRVKVKQNEEKDLVDLLLELKKQGRLSIDLTDDQIKAIILDILIAGTDTTAATSVWVMTGLIKNPRAMGKAQEEIRNLSGNKELIEEEDVQKLVYLKAVIKETLRVYAPTPLVPREAIRSFTIEGYEIQPKTIVYVNGWSI…
GmCYP83B1	XM_003521949.4	CYP83B1	Glycine max	1786	MVSLPLLIICLTLPLLLLFFFQNSRTIKKPPFPPGPRGLPIIGNLHQLNNSALHLQLWQLSKKYGPLFSLQLGLRQAIVVSSSKVAKELLKDHDLEVSGRPKLLSQQKLSYNGLEIIFSAYGEFWREIRKICVVHVLSSRRVSMFSSIREFEIKQMIRTISLHASSSKVTNLNELLMSLTSTIICRIAFGRSNEDEGTERSRFHRMLNECQALMSTLFVSDYIPFLCWIDKLRGLLHARRERNFKVLNEFYQEVIDEHMNPNRKTPENEDIVDVLLQLKKQRSFFVDLSNDHIKAVLMDMLVGATDTATAMTVWAMTALLKNPRVMKKVQEEIRNLGGKKDFLGEEDDIQKFPYFKAVLKEVMRLHLPAPLLAPREINEACIIDGYEIPAKTIVYVNAW…
GmCYP83B1	XM_003521932.5	CYP83B1	Glycine max	1791	MVSPHLILCITLPMLLLFFFQYRRAFKNSTLPPGPRGLPIIGNLHQLHSSSLYLQLWQLSKKYGPLFSLQLGLRPAIVVSSHKLAREALKDNDLEFSGRPKLLGQQKLSYNGLEMIFSPYGEFWREIRKICVVHVLSSRRVSRFSSIRNFEVKQMIKRISLHASSSKVTNLNEVLMSLTSTIICRIAFGRSYEDEETERSKFHGMLNECQAMWGTLFISDYIPFLGWIDKLRGLHARLERNFKELDEFYQEVIDEHMNPNRKTTKNEDITDVLLQLKKQRLYSIDLTNDHIKAVLMDMLVAATDTTAATTVWAMTALLKNPRVMKKVQEEIRTLGGKKDFLDEDDIQKFPYFKAVIKETLRLYLPAPLLAQRETNEACIIDGYEIPAKTIVYVNAWAIH…
GmCYP83B1	XM_003516767.4	CYP83B1	Glycine max	1798	MVSPLLILCFSLPLLLFFFFQSRRTFKKPPLPPSGPIGLPIIGNLHQLDSSALYLQLWQLSKKYGPLFSLQLGLRPAIVVSSPKLAKEVLKDHDLECCGRPKLLSHQKLSYKGLEIAFSTYGDIWREIKKICVVHVLSSRRVPMFSSIRQFEVKQMIKKISEHASSSKVTNLNEVVMSLTSTIICRIAFGRSYEDEGTERSRFHGMLNECQAMWGTFFFSDYIPFLGWIDKLRGLHARLERIFKESDKLYQEVIDEHMDPNRKIPEYEDIVDVLLRLKKQGSLSIDLTNDHIKAVLMNMLVAATDTTAATTVWAMTALLKNPRVMKKVQEEIRTLGGKKDFLDEDDIQKFPYFKAVIKETLRLYLPAPLLVQRETNEACIIDGYEIPAKTIIYVNAWAI…
GmCYP83B1	XM_006577340.4	CYP83B1	Glycine max	1869	MVTMLLPLVLCLTLPVFFLFFIQHLRAFKKPPLPPGPKGLPIIGNLHKLDNSILCMQLWHLSKKYGPIFSLQLGLRKTIVISSPKLAKEVLKNHDLEFSGRPKLLPQQKLSYNGSEIVFSPYNEYWREMRKICVAHIFSSKRVSSFSSIRKFEVKQMIKTISGHASSSGVTNLSELLISLSSTIICRVAFGRRYEDEGSERSRFHGLLNELQVLMGTFFISDFIPFTGWIDKLKGLHARLERNFKELDKFYQEVIDEHMDPNRQHAEEQDMVDVLLQLKNDRSLSIDLTYDHIKGVLMNILAAGTDTTAATSVWAMTALVKNPRVMKKVQEEVRNVGGTKDFLDEDDIQKLPYFKAMIKETLRLHLPGPLLVPRESTEECIVDGYRIPAKTIVYVNAWV…
GmCYP83B1	XM_003521925.5	CYP83B1	Glycine max	1950	MWSPIVLLLCLIPPVFLLFFFQYRRTFKNSNLPPGPRGLPIIGNLHQLDSSNLHLQLWKLSKKYGPIFSLQLGLRPAIVISSSKVAKEALKTHDVEFSGRPKLLGQQKLSYNGKDISFSPNGSYWREMRKLCVVHVLSSRRVTSFSSIINCEVKQMIKKISRHASSLKVTNLNEVLISLTCAIICRIAFGRRYEDEGTERSRFQELLNECEAMLSIFFVSDYVPFLGWIDKLSGLQARLEKSFKELDKFSQEVIEEHMDPNRRTSKEEDIIDVLLQLKKQRSFSTDLTIDHIKAVFMDLLIAATDPTAATTVWAMTELVRHPRVMKKVQEEIRNLGGKKDFLEENDIQKFPYFKAVIKETLRLYPPVPLLLPKETNENCIIDGYEIAAKTLVYVNALAI…
GmCYP83D1	XM_003550365.5	CYP83D1	Glycine max	1736	MGILVLLSLLSIVISIVLFITHTHKRNNTPRGPPGPPPLPLIGNLHQLHNSSPHLCLWQLAKLHGPLMSFRLGAVQTVVVSSARIAEQILKTHDLNFASRPLFVGPRKLSYDGLDMGFAPYGPYWREMKKLCIVHLFSAQRVRSFRPIRENEVAKMVRKLSEHEASGTVVNLTETLMSFTNSLICRIALGKSYGCEYEEVVVDEVLGNRRSRLQVLLNEAQALLSEFFFSDYFPPIGKWVDRVTGILSRLDKTFKELDACYERFIYDHMDSAKSGKKDNDNKEVKDIIDILLQLLDDRSFTFDLTLDHIKAVLMNIFIAGTDPSSATIVWAMNALLKNPNVMSKVQGEVRNLFGDKDFINEDDVESLPYLKAVVKETLRLFPPSPLLLPRVTMETCNIE…
GmCYP83E8	DQ340234.1	CYP83E8	Glycine max	1889	MLSPLLLFLCLTLPLFLLSFFKYRKTFKNPPLPPGPRGLPIIGNLHQLDSPSLHEQLWHLSKKYGPLFSLQFGLRPAIVVSSPKLAKEVMKDNDLECCGRPKLLGQQKLTYNGLDMGFSSYDSYWREIRKICVVHVLSSKRVQSFTSIRHFEVKQMIKKISRHASSSKVTNLNEVLISLISTIVCRIVLGRRYEEEGSEGSRFHKLFNECEAMLGNFFVSDYIPFMGWIDKLRGLDARLERNFKEMDKFYQEAIDEHMNSKKKTPEEEDLVDVLLQLKENNTFPIDLTNDNIKAVLLNLLVGATGTTEVTTIWAMTELIKNPSIMKKVQEEIRGLSGKKDFLDEDDIQKFSYLRAVIKETLRLHLPAPLLIPRETNKKCMLDGYEIPAKTLLYVNAWAI…
GmCYP84A1	XM_003547905.5	CYP84A1	Glycine max	2018	MDLLLELKTALEPFRETLLFTIPLTLLLLGIVSRIRRKTAPYPPGPKGLPLIGNMNIMNQLTHKGLANLAKQYGGVLHLRIGFLHMVAISNAEAAREVLQVQDNIFSNRPATIAISYLTYDRADMAFAHYGPFWRQMRKICVMKLFSRKRAESWNTVRDEVDFIIRSVTNNLGSPVNVGELVFNLTKNIIYRAAFGSSSQEGQDEFISILQEFSKLFGAFNVADFVPFLGWVDPQGLNKRLVKARASLDSFIDKIIDEHVQKRRSGHDGDEESDMVDELLNFYSHEAKLNDESDELLNSISLTRDNIKAIIMDVMFGGTETVASGIEWAMAELMRSPDDLRRVQQELADVVGLDRRVEESDLEKLVYLKCAVKETLRLHPPIPLLLHETAEDAAVCGYH…
GmCYP84A16	DQ340235.1	CYP84A16	Glycine max	1857	MDWQSMMGNLDPFQRTILILVPLTLLLLLLLSRTRPRPPYPPGPKGFPIIGNMFMMDQLTHRGLANLAKHYGGIFHLRMGFLHMVAISDPDAARQVLQVQDNIFSNRPATIAISYLTYDRADMAFAHYGPFWRQMRKLCVMKLFSRKRAESWQSVRDEVDAAVRAVASSVGKPVNIGELVFNLTKNIIYRAAFGSSSQEGQDEFIKILQEFSKLFGAFNIADFIPYLGCVDPQGLNSRLARARGALDSFIDKIIDEHVHKMKNDKSSEIVDGETDMVDELLAFYSEEAKLNNESDDLQNSIRLTKDNIKAIIMDVMFGGTETVASAIEWAMAELMRSPEDQKRVQQELADVVGLDRRAEESDFEKLTYLKCALKETLRLHPPIPLLLHETAEDATVGGY…
GmCYP85A	XM_041012580.1	CYP85A	Glycine max	1449	MAFLMAIVVVGVVLVLCFCSALLRWNEVRYRKKGLPPGTMGWPLFGETTEFLKQGPNFMKTQRARYGSFFKSHILGCPTIVSMDPELNRYILMNEAKGLVPGYPQSMLDILGKCNIAAVHGSTHKYMRGALLSIISPTLIRDQLLPKIDQFMRAHLSNWGDKVINIQEKTKEMAFLSSLKQIAGMESGSLSDSFMAEFFKLVLGTLSLPIDLPGTNYHSGFQARKTIVNILSKLLEERRASHETYHDMLGCLMGRDESRYKLSDEEIIDLVITIMYSGYETVSTTSMMAVKYLHDHPKALEELRKEHLAIRERKKPDEPLDCNDLKSMRFTRAVIFETSRLATIVNGVLRKTTQDMELNGYLIPKGWRIYVYTREINYDPFLYPDPLTFNPWRWMDKSL…
GmCYP85A	XM_003554917.5	CYP85A	Glycine max	1597	MALFIVVLVVVALVLCFCTALLKWNEVRYRRKGLPQGTMGWPVFGETTEFLKQGPNFMKNKRARYGSFFKSHILGCPTIVSMDPELNRYILMNEAKGLVPGYPQSMLDILGTRNIAAVHGSTHKYMRGALLSIISPTLIRDLLLPKIDEFMRTHLSDWENKVINIQEKTKEMAFLSSLKQISGMESSSISQPFMTEFFKLVLGTLSLPINLPGTNYCRGLQARKSIISILSQLLEERKLSQEAHVDMLGCLMNREENRYKLTDEEIIDLIITIMYSGYETVSTTSMMALKYLHDHPKVLEEIRKEHFAIRERKKPEDPIDGNDLKSMRFTRAVIFETSRLATTVNGVLRKTTHDMELNGYLIPKGWRIYVYTREINYDPFLYHDPLAFNPWRWLGNSLE…
GmCYP85A	XM_003543960.5	CYP85A	Glycine max	1662	MALLMTIVVGVVLLLCFCSALLRWNEVRYRKKGLPPGTMGWPLFGETTEFLKQGPNFMKTQRSRYGSFFKSHILGCPTIVSMDPELNRYILMNEAKGLVPGYPQSMLDILGKCNIAAVHGSTHKYMRGALLSIISPTLIRDQLLQKIDQFMRAHLSNWDDKVINIQEKTKEMAFLSSLKQIAGMESGSLSDSLMAEFFKLVLGTLSLPINLPSTNYHHGFQARKTIVKILSKLLEERRASHETYHDMLGCLMGRDESRYKLSDEEIIDLVITITYSGYETVSTTSMMAVKYLHDHPKALEELRKEHLAIRERKKPDEPLDCNDLKSMKFTRAVIFETSRLATIVNGVLRKTTQDMELNGYLIPKGWRIYVYTREINYDPFLYPDPLTFNPWRWMDKSLE…
GmCYP85A	XM_006585742.4	CYP85A	Glycine max	1928	MLTVFYYALALTFCAFFALLKWNSLRYSRKGMPPGSLGWPFVGETLKFLTQGPDFMKESRSRYGNLFKTHALGCPIVVSMDPDVNRYILLNEAKGLVPGYPDSMRKILGTNIAEVHGAIHKRIRGSLLSLIGPIAVKDRLLPEVDEFMRSYLDNWGGKVIDLQEKTVEMAFFISMKAVVENEPNSFVESFKATFDSMALGTISLPIKIPGTQYYRGLKAREKVVTMLRELLAKRRASSATHDDILDHLMRNEDGKHKLDDEEIIEQIITILYSGYETVSTTTMMAIKYLCDNPSVLQAIRDEHFAIQQKKMPEERISWDDYKNMSLTRAVILETMRLASVVAGVMRRTTTNDIELNGFIIPKGWRVYVYTRETNFDPFIYEEPFTFNPWRWVKKDLESH…
GmCYP86A1	XM_003544828.5	CYP86A1	Glycine max	1903	MFLILTKLIINVSYNTMMMQMETLPLLLTLVATLSAYFLWFHLLARTLTGPKPWPLVGSLPGLFRNRDRVHDWIADNLRGRGGSATYQTCIIPFPFLARKKGFYTVTCHPKNLEHILKTRFDNYPKGPKWQTAFHDLLGQGIFNSDGETWLMQRKTAALEFTTRTLKQAMSRWVNRSIKNRLWCILDKAAKERVSVDLQDLLLRLTFDNICGLTFGKDPETLSPELPENPFAVAFDTATEATMHRFLYPGLVWRFQKLLCIGSEKKLKESLKVVETYMNDAVADRTEAPSDDLLSRFMKKRDAAGSSFSAAVLQRIVLNFVLAGRDTSSVALTWFFWLLTNHPDVEQKIVAEIATVLADTRGGDRRRWTEDPLDFGEADRLVYLKAALAETLRLYPSVP…
GmCYP86A1	XM_003538236.5	CYP86A1	Glycine max	1918	MVQMDTLHLLFTLAALLSAYFVWFHLLARTLTGPKVWPLVGSLPSMIVNRNRVHDWMAANLRQIEGSATYQTCTLTLPFFACKQAFFTVTSNPRNIEHILRTRFDNYPKGPHWQAAFHDLLGQGIFNSDGDTWLMQRKTAALEFTTRTLRQAMARWVNRTIKNRLWCILDKAAKENVSVDLQDLLLRLTFDNICGLTFGKDPETLSPELPENPFTVAFDTATEITLQRLLYPGIIWRFEKLLGIGKEKKIHQSLKIVETYMNDAVSAREKSPSDDLLSRFIKKRDGAGKTLSAAALRQIALNFLLAGRDTSSVALSWFFWLVMNHPDVEEKILDELTAVLTSTRGSDQRCWTEEAVDFEEAEKLVYLKAALAETLRLYPSVPEDFKHAIADDVLPDGTA…
GmCYP86A22	XM_003525342.5	CYP86A22	Glycine max	2574	MDAATALMILSAIAAYLIWFTLVTRSLKGPRVWPLLGSLPGLIQHANRMHDWIADNLRACGGTYQTCICALPFLARKQCLVTVTCDPKNLEHILKLRFDNYPKGPTWQSAFHDLLGEGIFNSDGDTWLFQRKTAALEFTTRTLRQAMARWVNRAIKHRFCPILATAQKENQSVDLQDLLLRLTFDNICGLAFGQDPQTLAAGLPDNAFALSFDRATEATLQRFILPEILWKLKRWLRLGMEVSLSRSLKHIDQYLSHIIKNRKLELLNGNGSHHHDDLLSRFMRKKESYSEEFLQHVALNFILAGRDTSSVALSWFFWLCVKNPRVEENILNELCTVLLSTRGDNISTWLNEPLVFDEVDRLVYLKAALSETLRLYPSVPEDSKHVVKDDVLPNGTFVP…
GmCYP86A24	DQ340240.1	CYP86A24	Glycine max	2056	MDASTALMILSAIAAYLIWFTFVTRSLKGPRVWPLFGSLPGLIQHANRMHDWIADNLRACGGTYQTCICALPFLARKQCLVTVTCDPKNLEHILKLRFDNYPKGPTWQSAFHDLLGEGIFNSDGDTWLFQRKTAALEFTTRTLRQAMARWVNRAIKHRFCPILATAQKENKSVDLQDLLLRLTFDNICGLAFGQDPQTLAVGLPDNAFALSFDRATEATLQRFILPEILWKLKRWLRLGMEVSLSRSLKHIDNYLSHIIKNRKLELLNGTGSHHDDLLSRFMRKKESYSEEFLQHVALNFILAGRDTSSVALSWFFWLCIKNPHVEEKILHELCSVLKFTRGDDISTWLEEPLVFEEVDRLVYLKAALSETLRLYPSVPEDSKHVVKDDVLPNGTFVPA…
GmCYP86A8	XM_041014301.1	CYP86A8	Glycine max	2737	METCTALLFLTAITAYLIWFTFISRSLKGPRVWALLGSLPGLIDNCDRMHDWICDNLRACGGTYQTCICAIPFLAKKQGLVTVTCDPRNLEHILKTRFDNYPKGPTWHAVFHDLLGDGIFNTDGDTWLFQRKTAALEFTTRTLRQAMARWVSRAINRLCLILEKAENQVEPVDLQDLMLRLTFDNICGLAFGRDPQTCVSSLPDNRFATAFDRATEATLQRFILPEVLWKVKKWLRLGMEVSLSRSLAHVDDHLSNVIEKRKVELLTQQKDGTLHDDLLTRFMRKKESYSDKFLQQVALNFILAGRDTSSVALSWFFWLVIQNPKVEEKILREICTVLMETRGNDDMAKLFDEPLAFEEVDRLVYLKAALSETLRLYPSVPEDSKHVVADDVLPDGTFV…
GmCYP86B1	XM_003556554.5	CYP86B1	Glycine max	1988	MHHNISNNHSFIVNKSATKMNFFSLTHFLLQHIHILELTIATAMFIALRAWRSKRHRGLPIWPIFGMLPSLLYGLTTNLYEWLSEVLIRQNGTFTFQGPWFASLDCVLTSDPRNLEHLLKTKFSSFPKGKFFRYTLRDLLGNGIFNADNETWQRQRKTASLEFHSTMFRNLTAESLFELVHKRLLPLLESCVNKSRVIDLQDILLRLTFDNVCMIAFGVDPGCSQPHLPEIPFATAFEDATETSMRRFITPVWMWKFMRYLDVGAEKRLRESIEKVDEFAESVIRTRKKELALQHEKSDLLTVFMRLKDENGMAYSDRFLRDICVNFILAGRDTSSVALSWFFWLLHKNPKVEERILAEICRVVMRHREGLKKEEVAGNCIAFRPEEIKKMDYLHAALS…
GmCYP86B1	XM_003533644.5	CYP86B1	Glycine max	2165	MHHNISNNHSFIVTKLATNNITTTNMNFFSLIFFLLQHVHIFELTIATAMFIALRAWRSKRHHGLPIWPILGMLPSLLYGITTNLYEWLSEVLIRQNGTFTFQGPWFASLDCVLTSDPRNLEYLLKTKFSSFPKGRFFRYTLRDLLGNGIFNADKEAWQRQRKTVSLEFHSTMFRNLTAESLLELVHKRLLPLLESCVNKSRVIDLQDVLLRLTFDNVCMIAFGVDPGCSQPHLPDIPFATAFEDATETSMRRFITPVWMWKFMRHLNVGVEKRLKESIEKVDEFAESVIMTRKKELALQHDKSDLLTVFMRLKDENGMAYSDKFLRDICVNFILAGRDTSSVALSWFFWLLHMNPQVEEKILAEICRVVLSQREGLKKEEVVVGSCLAFRPEEIKKMD…
GmCYP86B1	XM_003538912.5	CYP86B1	Glycine max	2269	MTNTTTSTILPFNQTNPMHSHIPFHSNTMTKPRNLNLTFLLQDIQILEIFLAVLVFIIIHSLRQKKHHGLAVWPVLGMVPSLVTGLRTNLYEWITEVLKRQNGTFRFKGPWFSNLNCIVTSDPRNLEHLLKTKFPLYPKGGYFRNTVRELLGDGIFNADDDTWQKQRKTASIEFHSTKFRQLTTESLFELVHYRLLPVLEASVKKSVAIDLQDILLRLTFDNVCMIAFGVDPGCLQLGLPEIPFAKAFEDATEATVFRFVTPTCLWKAMKFLNLGMERKLNKSIKGVDEFAESVIRTRKKELSLQCEDSKQRLDLLTVFMRLKDENGQAYSDKFLRDICVNFILAGRDTSSVALSWFFWLLEQNPQVEENILAEICKVVSQRKDIEREEFDNSLRFRPE…
GmCYP87A3	XM_006573697.4	CYP87A3	Glycine max	1983	MWALCLGALVIIGITHWVYRWRNPSCNGKLPPGSMGFPLLGESLQFFSPNTTSGIPPFIKQRMKRYGPIFKTNLVGRPVVVSTDPDLNHFIFQQEGKVFQSWYPDTFTEIFGKQNVGSLHGFMYKYLKNMVLNLFGHESLKKMLPELEQTTCRTLEQWSCEDSVELKEATARMIFDLTAKKLISYDSTKSSENLRDNFVAFIQGLISFPLDIQGTAYHKCLQGRKRAMKMLKNMLQERRRMQRKQQTDFFDYIVEELKKEGTILTEAIALDLMFVLLFASFETTSLALTYAIKLLSDNPLVLKRLQEEHEAILKQREDPNSGITWKEYKSMTFTFQFINETVRLANIVPGIFRKALREINFKGYTIPAGWAVMVCPPAVHLNPDKYQDPLAFNPWRWEG…
GmCYP87A3	XM_003538660.4	CYP87A3	Glycine max	2003	MWALFLGALVIIGITHWVYRWRNPSCNGKLPPGSMGFPLLGETLQFFSPNTNSGIPPFIKQRMKRYGPIFKTNLVGRPVVVSTDPDLNHFIFQQEGQVFQSWYPDTFTEIFGRQNVGSLHGFMYKYLKNMVLNLFGPESLKKMLPELEQTTCRTLEQWSCENSVELKEATARMIFDLTAKKLISYDSTKSSENLRENFVAFIQGLISFPLDIPGTAYHKCLQGRKRAMKMLKNMLQERRRMQRKEQTDFFDYVVEELKKEGTILTEAIALDLMFVLLFASFETTSLALTYAIKLLSDNPVVLKRLQEEHEAILKQREDPNSGVTWKEYKSMTFTFQFINETVRLANIVPGIFRKALREINFKGYTIPAGWAVMVCPPAVHLNPAKYHDPLAFNPWRWEG…
GmCYP89A2	XM_006588248.4	CYP89A2	Glycine max	1530	MEAWFIILVTLCVCVLIRAILFSLHKKTITIPPGPPHIPIISSILWLRKSISELEAVVKTLHAKYGPIITLRIGTEPTIFIADHSLAHQALIQHGSLFANRPKDGGFKILTNNRHQINSSSYGATWRTLRRNLASQMLHPSRVKSFSGIRKEVLHTLLTRLKSDSESNKSIKVIDHFQYAMSCLLILMCFGEPLDEGKVREIELVLRKLLLHFQSFNILNFWPRVTRVLCRNLWEQLLRMQKEQDDALFPLIRARKQKRTNNVVVSYVDTLLELQLPEEKRNLSEGEISALCAEFINAGSDTTSMSLQWVMANLVKYPHVQERVVDEIRNVLGERVREEREVKEEDLQKLPYLKAVILEGLRRHPPGHFTLPHVVAEDVVFNDYLVPKNGTVNFMVGMI…
GmCYP89A2	XM_003556135.5	CYP89A2	Glycine max	1708	MEAWFIVIVSLCVCVLIRAIFSLFHNKTITTPPGPPNIPVITSFLWLRKTFSELEPILRNLHTKYGPIVTLPIGSHRVIFIADRTLAHQALIQNGSLFSDRPKALAIGKILSCNQHNINSASYGPTWRTLRRNLASEMLHPSRAKSFSEIRKWVLHTLLTRLKSDSQSNDSIKIIDHFQYAMFCLLVFMCFGERLDDGKVRDIERVLRQLLLGMNRFNILNFWNPVMRVLFRNRWEELMRFRKEKDDVFVPLIRARKQKRAKDDVVVSYVDTLLDLELPEEKRKLSEMEMVTLCSEFMNAGTDTTSTALQWIMANLVKYPHVQEKVVDEIRSVLGERVREENEVKEEDLQKLPYLKAVILEGLRRHPPGHFVLPHAVTEDVVFNDYLVPKNGTVNFMVA…
GmCYP89A2	XM_003529376.5	CYP89A2	Glycine max	1738	MEEAWFIILVSLCVCVLIRVILLFFLHKKTLATPPGPPHIPIITSFLWLKKSFIELEPFLRTLAAKHGPIFTLRIGSRPVIFIANRALAHQALIQNGSIFSDRPKALPAAKIVSSNQHNINSAPYGATWRALRRNLASEMLHPSRVMSFSGTRKWVLHTLLTRLKSDSQSNDSIKVINHFQYSMFCLLVFMCFGERLDDGKVRDIERVQRQMLLRFRRFNVLNFWPRVTRVLFFKLWEELLRVRKEQEDVLVPLIRARKQRRGTEGGGLRDDDGFVVSYVDTLLDLELPEEKRKLNEEELVTLCSEFLNAGTDTTSTALQWIMANLVKYPHVQERVVEEIKEVVGERVREEREVKEEDLQKLPYLKAVILEGLRRHPPGHFVLPHAVTEDVVFNDYLVP…
GmCYP89A2	XM_003529374.4	CYP89A2	Glycine max	1759	MESWFIILVSLSVCVFIRTIFFSLHNKTITTPPGPTHIPIISNILWLRKTLKLEPILRTLHAKYGPMVTLRIGSRPAIFIADRTLAHQALIQNGSFFSDRPKGLATGKILNSNQHSISSASYGPTWRALRRNLASEMLHPSRARSFSGIRKWVLHTLLTRLKSDSQSNYSVKVVNHFQYAMFCLLVFMCFGERLDDGIVRDIERVQRQMLLRLSRFNVLNFWPRVTRVLCRKRWEELLRFRKEQEDVLVPLIRAKKEKRDKDNEGSLNDDVVVSYVDTLLDLQLPEEKRKLNEGELVTLCNEFLNAGTDTTSTALQWIMANLVKYPHVQEKVVDEIREVVGEREEREVKEEDLQKLPYLKAVILEGLRRHPPGHFVLPHAVTEDVILKDYLVPKNGTVN…
GmCYP89A2	XM_003539963.5	CYP89A2	Glycine max	2122	METWFIILVSLSLCILIRAIFSLNKKTITTPPGPSNIPIITSILWLRKTFSELEPILRSLHAKYGPVITLRIGSHRAVFIADRSLAHQALIQNGSLFSDRPKALAVSKIISSNQHNISSASYGATWRTLRRNLASEMLHPSRVKSFSEIRKWVLHTLLTRLKSDSSQSNNSIKVIHHFQYAMFCLLVFMCFGEQLDDGKVRDIERVLRQMLLGFNRFNILNFWNRVTRVLFRKRWKEFLRFRKEQKDVFVPLIRARKQKRDKKGCDGFVVSYVDTLLDLELPEEKRKLSEEEMVSLCSEFMNAGTDTTSTALQWITANLVKYPHVQERVVEEIRNVLGESVREVKEEDLQKLPYLKAVILEGLRRHPPGHFVLPHAVTEDVVFNDYLVPKNGTVNFMVA…
GmCYP89A2	XM_003556148.5	CYP89A2	Glycine max	2149	MGLWFYLLACISTYILLQSLHKVIRNKRLPPSPPAIPILGNIFWLLKSSKNFADLEPVLRSLRSKYGNIVSIHIGSTPSIFITCHEAAHRALVKNGTIFADRPLALQTTQVFFPNQYTVTTSPYGHNWRFMRQNLMQVIQPSRLSLYSHCRKWALSILKKHILDEIELGNKAIAIDSYFNSTLYALFSYICFGDKFDEETVRNIQRVQHCFLHNFIKFNVLNFVPVLSKIVFRRLWREILGIRQSQVNVFLPIIKARHEKIKGKVGVKDENEEEFKPYVDTLFDMKLPSNGCKLKDEELVSMCAEFMIGGTDTTVTTWIWTMANLVKYQHIQEKLFDEIKEVVEPDEDIEVEHLKRMPYLKAVVLETLRRHPPGHFILPRAVTQDTVMDGHDIPKNAIV…
GmCYP89A2	XM_003556165.5	CYP89A2	Glycine max	2714	MITHSYMETLFIFTILCLCLSVILKAICNVLFSPFPPGPPKCSFRLLRQYLTDPKTILQKLHAKYGSIFAVHFGYSHADIFIANRFLAHQALIQHGTVFADRPKANPTNKIISSNQHDILFSFYGPKWRLLRRNLTSRILHPSQVKSYAHARKWVLDMLLQNLKSDSDASNPIRVIDHFQYGMFCLLVLMCFGDKLDEKQIREIEDSQRDMLVSFARYSVLNLWPSITRILFWKRWKEFLQKRRDQEAVLIPHINARKKAKEERFGNSSSEFVLSYVDTLLDLQMLEDEVGIKLDDGKICTLCSEFLNAGSDTTSTALEWIMANLVKNPEIQERVVEEIRVVMVRREKDNQVKEEDLHKLPYLKAVILEGLRRHPPLHFVAPHRVTKDVVLDGYLVPTY…
GmCYP90A1	XM_003538412.5	CYP90A1	Glycine max	1684	MASFIFTPVLFLLIISAVLLFLHRRSRCRRFRLPPGTLGLPFVGETLQLISAYKSDNPEPFMDQRVKRYGPIFTTHVFGEPTVFSTDPETNRFILLNEGKLFECSYPGSISNLLGKHSLLLMKGSLHKRMHSLTMSFANSSIIKDHLLVDIDRLIRLNLDSWSDRVLLMEEAKKITFELTVKQLMSFDPGEWTETLRKEYVLVIEGFFSVPLPLFSSTYRRAIKARTKVAEALTLVVRDRRKESVTEEKKNDMLGALLASGYHFSDEEIVDFMLALLVAGYETTSTIMTLAIKFLTETPLALAQLKEEHDQIRAKKSCPEAPLEWTDYKSMAFTQCVVNETLRVANIIGAIFRRAMTDINIKGYTIPKGWRVVASFRAVHLNPDHFKDARTFNPWRWQS…
GmCYP90A1	XM_003519345.5	CYP90A1	Glycine max	2090	MASFIIIPLLLLFISAVHLFLHRRSRCRRLRLPPGTLGLPFVGETLQLISAYKSDNPEPFMDQRVKRYGPIFTTHVFGEPTVFSADPETNRFILLNEGKLFECSYPGSISNLLGKHSLLLMKGSLHKRMHSLTMSFANSSIIKDHLLVDIDRLIRLNLDSWSDRILLMEEAKKITFELTVKQLMSFDPGEWTETLRKEYVLVIEGFFSVPLPLFSSTYRRAIKARTKVAEALTLVVRERRKESVMGEKKNDMLGALLASGYHFSDEEIVDFMLALLVAGYETTSTIMTLAVKFLTETPLALAQLKEEHDQIRAKKSCPEAPLEWTDYKSMAFTQCVVNETLRVANIIGAIFRRAMTDINIKGYTIPKGWRVVASFRAVHLNPDHYKDARTFNPWRWQSN…
GmCYP90A1	XM_003545184.5	CYP90A1	Glycine max	2122	MASLPTLLSFAVIFFTVALLYLRRVFRRRQFRLPPGSHGLPLIGETLQLISAYKSDNPEPFIDERVERYGSIFTTHVFGEPTVFSADPEVNRFILQNEGKLLDCSYPGSISNLLGKHSLLLMKGALHKRMHSLTMSFANSSIIKDHLLHHIDRLICLNLDAWSDTVFLMDQAKKITFELTVKQLMSFDPDEWTENLRKEYVLVIEGFFTLPFPLFSTTYRRAIKARTKVAEALALVVRQRRKEYGENKEKKSDMLGALLASGDHLSDEEIVDFLLALLVAGYETTSTIMTLAIKFLTETPLALAQLKEEHDQIRAKSHPGAPLEWTDYKSMAFTQCVVNETLRVANIIGGIFRRATTDINIKGYTIPKGWKVFASFRAVHLNPEHYKDARSFNPWRWQS…
GmCYP90B1	XM_006574639.4	CYP90B1	Glycine max	1835	MSDSHLITFCFLSCSILALILITFIFTRRKKPKFNLPPGQMGWPLLGETIGYLNPYPAVTLGEFMENHIARYGKIYKSNLFGGPAIVSADAGLNRFILQNDGKLFEISYPKSIRDILGKWSMLVLVGDMHKEMRNISLNFLSNAKLRTHLVKEVERHALLVINSWNNNSTFSALQEAKKFTFNFMAKRIMSLEPGNPETGQLRREYVSFMKGVVSTAPLNLPGTAYRKALKSRGAVKKIIEGKMEERNKRIQKGNASLEEDHDLLSWVMTHTNLSNEQILDLVLSLLFAGHETSSVAIALAIYFLPGCPRAIQQLREEHVEIVTSKKQTGEVELTWDDYKRMEFTHCVVNETLRLGNVVRFIHRKAIKDVHYKGYDIPCGWKVLPVVSAVHLDPALFDQ…
GmCYP90B1	XM_003538803.5	CYP90B1	Glycine max	2112	MSDSLLTFHSLSTILALLPIFIFILIKRKQSKPRLNLPPGNMGWPFLGETIGYLKPYSATTIGEFMEQHIARYGTIYKSKLFGEPAIVSADAGLNRFILQNEGKLFECSYPRSIGGILGKWSMLVLVGDMHRDMRVISLNFLSHARLRTHLLKEVEKQSLLVLNTWNQNSTFSAQDEAKKFTFNLMAKHIMSMDPGDIETEHLKKEYVTFMKGVVSAPLNLPGTAYRKALKSRSIILKFIEGKMEERVRRIQEGNESLEEDDLLNWVLKNSNLSTEQILDLILSLLFAGHETSSVAIALAIYFLPGCPQAIQQLKEEHREIARAKKQAGEVELTWDDYKRMEFTHCVVNETLRLGNVVRFLHRKAVKDVNYKGYDIPCGWKVLPVIAAVHLDPSLFDQP…
GmCYP93A1	D83968.1	CYP93A1	Glycine max	1653	MAYQVLLICLVSTIVFAYILWRKQSKKNLPPSPKALPIIGHLHLVSPIPHQDFYKLSTRHGPIMQLFLGSVPCVVASTAEAAKEFLKTHEINFSNRPGQNVAVKGLAYDSQDFLFAFAPFGPYWKFMKKLCMSELLSGRMMDQFLPVRQQETKRFISRVFRKGVAGEAVDFGDELMTLSNNIVSRMTLSQKTSENDNQAEEMKKLVSNIAELMGKFNVSDFIWYLKPFDLQGFNRKIKETRDRFDVVVDGIIKQRQEERRKNKETGTAKQFKDMLDVLLDMHEDENAEIKLDKKNIKAFIMDIFVAGTDTSAVSIEWAMAELINNPDVLEKARQEIDAVVGKSRMVEESDIANLPYLQAIVRETLRLHPGGPLVVRESSKSAVVCGYDIPAKTRLFVNV…
GmCYP93A2	NM_001254044.2	CYP93A2	Glycine max	1792	MAYQVLVICVVSSIVFAYIVWRKERKKKLPPSPKGLPIIGHLHLVSPIPHQDFYKLSLRHGPIMQLFLGSVPCVVASTAEAAKEFLKTHEINFSNRPGQNVAVQFLTYVFGPYGPSVKFIKKLCMSELLGGRMLDQFLPVRQQETKKFIKRVLQKGIAGEAVDFGGEFMRLSNNIISRMTMNQTSSEDEKQAEEMRMLVADVAELMGTFNVSDFIWFLKPFDLQGFNKRIRKTRIRFDAVLDRIIKQREEERRNNKEIGGTRQFKDILDVLLDIGEDDSSEIKLTKENIKAFIMDIFVAGTDTSAATMEWAMAELINNPCVLEKARQEIDAVVGNSRIIEESDIVNLPYLQAIVRETLRIHPGGPLIVRESSKSVVVCGYEIPAKTRLFVNVWAIGRDP…
GmCYP93A2	D86351.1	CYP93A2	Glycine max	1829	MAYQVLVICVVSSIVFAYIVWRKERKKKLPPSPKGLPIIGHLHLVSPIPHQDFYKLSLRHGPIMQLFLGSVPCVVASTAEAAKEFLKTHEINFSNRPGQNVAVQFLTYVFGPYGPSVKFIKKLCMSELLGGRMLDQFLPVRQQETKKFIKRVLQKGIAGEAVDFGGEFMRLSNNIISRMTMNQTSSEDEKQAEEMRMLVADVAELMGTFNVSDFIWFLKPFDLQGFNKRIRKTRIRFDAVLDRIIKQREEERRNNKEIGGTRQFKDILDVLLDIGEDDSSEIKLTKENIKAFIMDIFVAGTDTSAATMEWAMAELINNPCVLEKARQEIDAVVGNSRIIEESDIVNLPYLQAIVRETLRIHPGGPLIVRESSKSVVVCGYEIPAKTRLFVNVWAIGRDP…
GmCYP93A2	XM_003520483.5	CYP93A2	Glycine max	1867	MSFTKTENSIKHKQEISCKSMEEEVLLIYETISIFSFTCKTFKSNMADYQGTIILFIIWLVSTIVVRAIVSKKQNKTNRPPSPLALPIIGHLHLLAPIPHQALHKLSTRHGPIMHLLLGSVPCVVASTPEAAKEFLKTHENSFSNRPQSFAVDYLTYGSQDFSFAPYGPYWKFMKKICMSELLGGHTLSQLLPVRRQETLRFLRLMLQRGKAAEAIDVGRELLRLSNNVVSRMIMSQTCSEDDSEAEEVRKLVQDTVHLTGKFNVSDFIWFLRKWDLQGFGKGLKEIRDRFDAIMERAIKKHEEERKKRREEGSGGEGHIKDLLDVLLDIHEDENSDIKLTKENIKAFILDVFMAGTDTAALTTEWALAELINHPHVMERARQEIDAVIGNGRIVEESD…
GmCYP93A3	NM_001317523.2	CYP93A3	Glycine max	1760	MAFQVLFICLISTIVFASILWRKQNKNKTLLPPSPMPLPIIGHLHLLSPTPHQDFHKLSLRYGPIIHLFLGSVPCVVASTAEAAKEFLKTHEPAFSNRPANTVAVETLTYGFQDFLFAPYGPYWKFMKKLCMSELLGGHMLDQFLPVRQQETKKFIKRVLQKGISGEAVDFGGEFITLSNNIVSRMIVSQTSTTEDENEVEEMRKLVKDAAELSGKFNISDFVSFLKRFDLQGFNKRLEKIRDCFDTVLDRIIKQREEERRNKNETVGKREFKDMLDVLFDISEDESSEIKLNKENIKAFILDILIAGTDTSAVTMEWAMAELINNPGVLEKARQEMDAVVGKSRIVEESDIANLPYLQGIVRETLRLHPAGPLLFRESSRRAVVCGYDIPAKTRLFVN…
GmCYP93B16_FNS_II	FJ767774.1	CYP93B16	Glycine max	1919	MISESLLVVFLIVFISASLLKLLFVRENKPKAHLKNPPSPPAIPIIGHLHLLKPLIHHSFRDLSLRYGPLLSLRIGSVKFIVASTPSLAQEFLKTNELTYSSRKMNMAINMVTYHNATFAFAPYDTYWKFMKKLSTTELLGNKTLGHFLPIRTREVHDIIQFLFHKSKAQESVNLTEALLSLSNNVISQMMLSIKSSGTDSQAEQARTLVREVTQIFGEFNVSDFLGFCKNLDLQGFRKRALDIHKRYDALLEKIISDREELRRKSKVDGCEDGDDEKVKDFLDILLDVAEQKECEVQLTRNHVKSLILDYFTAATDTTAISVEWTIAELFNNPKVLKKAQEEVDRVTGNTQLVCEADIPNLPYIHAIIKETMRLHPPIPMIMRKGIEDCVVNGNMIPK…
GmCYP93C1p	AF022462.1	CYP93C1	Glycine max	1824	MLLELALGLLVLALFLHLRPTPTAKSKALRHLPNPPSPKPRLPFIGHLHLLKDKLLHYALIDLSKKHGPLFSLYFGSMPTVVASTPELFKLFLQTHEATSFNTRFQTSAIRRLTYDSSVAMVPFGPYWKFVRKLIMNDLPNATTVNKLRPLRTQQTRKFLRVMAQGAEAQKPLDLTEELLKWTNSTISMMMLGEAEEIRDIAREVLKIFGEYSLTDFIWPLKHLKVGKYEKRIDDILNKFDPVVERVIKKRREIVRRRKNGEVVEGEVSGVFLDTLLEFAEDETMEIKITKDHIEGLVVDFFSAGTDSTAVATEWALAELINNPKVLEKAREEVYSVVGKDRLVDEVDTQNLPYIRAIVKETFRMHPPLPVVKRKCTEECEINGYVIPEGALILFNVWQ…
GmCYP93C1v2p	AF135484.1	CYP93C1	Glycine max	1722	MLLELALGLLVLALFLHLRPTPTAKSKALRHLPNPPSPKPRLPFIGHLHLLKDKLLHYALIDLSKKHGPLFSLYFGSMPTVVASTPELFKLFLQTHEATSFNTRFQTSAIRRLTYDSSVAMVPFGPYWKFVRKLIMNDLLNATTVNKLRPLRTQQIRKFLRVMAQGAEAQKPLDLTEELLKWTNSTISMMMLGEAEEIRDIAREVLKIFGEYSLTDFIWPLKHLKVGKYEKRIDDILNKFDPVVERVIKKRREIVRRRKNGEVVEGEVSGVFLDTLLEFAEDETMEIKITKDHIKGLVVDFFSAGTDSTAVATEWALAELINNPKVLEKAREEVYSVVGKDRLVDEVDTQNLPYIRAIVKETFRMHPPLPVVKRKCTEECEINGYVIPEGALILFNVWQ…
GmCYP93D1	AF135485.1	CYP93D1	Glycine max	1850	MLDIKGYLVLFFLWFISTILIRSIFKKPQRLRLPPGPPISIPLLGHAPYLRSLLHQALYKLSLRYGPLIHVMIGSKHVVVASSAETAKQILKTSEEAFCNRPLMIASESLTYGAADYFFIPYGTYWRFLKKLCMTELLSGKTLEHFVRIRESEVEAFLKRMMEISGNGNYEVVMRKELITHTNNIITRMIMGKKSNAENDEVARLRKVVREVGELLGAFNLGDVIGFMRPLDLQGFGKKNMETHHKVDAMMEKVLREHEEARAKEDADSDRKKDLFDILLNLIEADGADNKLTRESAKAFALDMFIAGTNGPASVLEWSLAELVRNPHVFKKAREEIESVVGKERLVKESDIPNLPYLQAVLKETLRLHPPTPIFAREAMRTCQVEGYDIPENSTILIS…
GmCYP94A1	XM_003521057.5	CYP94A1	Glycine max	1698	MELLSFLFLSLLFFLYLYIQFLARKKPRNNKAFKDYPLIGTLPEFLKNRHRFLEWTTQVLRDSPTNTGVFSRPYKLHGILTANPDNVEHVLKTKFDNYPKGERFIHLLQDFLGNGIFNSDGDLWKVQRKTASYEFSTKSLRNFVVDAVTFELQTRLLPILSKASETNKVLDLQDLLERFAFDNVCKLAFNVDPACLGGDGTAGGEFMRAFEDAAVLSSGRFMSILPVVWKIKKLFNFGSERRLRESITTVHQFADSIIRSRLESKDQIGDEDLLSRFIRTENTSPEFLRDVVISFILAGRDTTSSALSWFFWILSSRPDVQRKIRDEIETVRSEKSKGAFGYEEVKEMRYLQAAISETMRLYPPVPVDTMECLNDDVLPDGTRVGKGWFVTYHTYAMGR…
GmCYP94A1	XM_003553436.5	CYP94A1	Glycine max	1796	MIAMFLNLQVLVPLFFFFILPVLFFFFLGHSSAGLKKKKETDSRRTITLPKTYPLIGSYLAIQAVGNRRIQWLSDMVKISSGATFTFHRPLGRSHVFTGNPATVEYILKTRFSNYQKGRTAINILSDFLGTGIFNADGNTWKFQRQVASHEFNTKSLRKFVEHVVDAELSNRLVPILALAAAQGKTLDFQDILQRFAFDNICKIAFGFDPEYLKPSAERSKFAKAFEEATEISSKRFREPLPLIWKVKRALNIGSEKKLRIAVKEVLEFAKHIVREKKKELKEKESLESVDMLSRFLSSGHSDEDFVTDIVISFILAGKDTTSAALTWFFWLLSKNPRVEKEVLKEIMEKSEAPVYDEVKDMVYTHAALCESMRLYPPVPLDTKETMNDDVLPSGTVVK…
GmCYP94A1	XM_003520539.4	CYP94A1	Glycine max	1877	MIDILLNLQLLAPFFLFLILPVFFFFCFTSSGPTKGTIPIPKPYPIIGHYFALKSVGNRRIQWLSDIVKISPAGTFTLHRPLGRRGVITGNPATVEYILKTRFSNYQKGRTTTSILSDFLGTGIFNADGNTWKFQRQVASHEFNTKSLRKFVEHVVDAELSNRLVPILTSAAAAQDKTLDFQDILQRFAFDNICKIAFGFDPEYLTLSAERSKFAQAFEEATEISSKRFREPLPLVWKIKRLLNIGSERRLRRAVKEVHEFARNIVREKKKELKEKQSLESVDMLSRFLSSGHSDEDFVTDIVISFILAGKDTTSAALTWFFWLLSKNPRIEKEVLKEIMEKSEAPVYDEVKDMVYTHAALCESMRLYPPVPLDTKETVDDDVLPDGTVVKKGMMVTYH…
GmCYP94A1	XM_014773819.2	CYP94A1	Glycine max	1959	MIEILLNLQLLAPFFLFFIFPVFFFFFLTSSCPTKRSITIPKPYPLIGHYLDLKGIGNRRIQWLSDIVKISPATTFTLHRPLGRRQVITGNPATVAHILKTRFSNYQKGYTFIHTLSDFLGTGIFNADGNTWKFQRQVASHEFNTKSLRKFVEHVVDVELSDRLVPVLASAAAQDKTLDFQDILQRFAFDNICKIAFGYDPEYLTPSAERSKFAVAYEEATEISSKRFREPLPLVWKIKRVLNIGSEKKLRIAVKEVHEFAKNIVREKKKELKEKESLESVDMLSRFLSSGHSDEEFVKDIVISFILAGKDTTSAALTWFFWLLSKNPRVEKEVLKEIMEKSESPVYDEVKEMVYIHASLCESMRLYPPVPMDTKEAADDDVLPDGTVVKKGTLVTYHV…
GmCYP94A1	XM_014773818.3	CYP94A1	Glycine max	2032	MIENILLNLQLLAPFFLLFIFPVLLFFFFSSSGSKKKEASITTIPKPYPLIGHYLDLKGVGNRRIQWLSDIVKISPAATFTLHRPLGSRQVITGNPATVEHILKTRFSNYIKGSIFINNLSDFLGTGIFNADGNTWKFQRQVASHEFNTKSLRKFVEHVVDVELSDRLVPVLASAAQQDQTLDFQDILQRFAFDNICKIAFGYDAEYLTPSTEQSKFAVAYEEATEISSKRFREPLPLVWKIKRLLNIGSEKRLRIAVKEVRDFAKKIVREKKKELKEKESLEQVDMLSRFLSSGHSDEDFVTDIVISFILAGKDTTSAALMWFFWLLSKNPGVEKEVLKEIMEKPETPAYDEVKDMVYIHAALCESMRLYPPVSMDSKEAVDDDVLPDGTVVKKGTLV…
GmCYP94A2	XM_003542364.5	CYP94A2	Glycine max	1823	MEPESPALLLILFATLLWFLATTLSRGKSPPPSPTTIPKAYPVIGSVFSIAANNRRRIHWISDILHASPSSTFVLHRAFGSRQVFTANPTVVQHILKTNFPVYPKGLTLNRALGDFLGQGIFNSDGAGWKVQRQISSHEFNTRALRKFVETVVDAELSGRLLPLLAAAAKNKTVIPDLQDILQRFTFDNICKIAFGFDPEYLLPSLPLTPFATAFDDATRISSERFNAAFPLFWKIKSLLNLGSEKRLKEAISEVRGLARRIIVEKKKEFQEKETLDTLDLLSRFLCSGHSDEEFVMDIIISFILAGRDTTSAALTWFFWLISKHPKVEEEVVKEVMEKDAAYTHVYDEVKDMVYTHAALCESMRLYPPVPVDTKEAGEDDVLPDGTEVKRGWRVAYHI…
GmCYP94B3	XM_003516290.5	CYP94B3	Glycine max	1653	MGGAFMILLELLPLSLIFLPILFYITLAAFWRGDKISGPASPATYPLIGCLISFYRNKHRLLDWYTELLAQSPTNTIVVQRLGARRTIVTANPQNVEYMLKTNFNNFPKGKPFTEILGDFLGQGIFNVDGEPWLTQRRLASHEFSTKSLREFVMHTLEKEVCERLVPVLEALCGENKVVDLQELLGRFSFNVICRFTLGTNRCCLDPSVPTCPLARAFDVAAEVSAKRGAAPLFMMWRVKRWLGAGSERLLKNAVGEVQTHVMRMIQERKKQKGERNDDDVEDDLLSRLICAGHEEEIIRDMVISFIMAGRDTTSAAVTWFFWVLSHYSHLEEKIVEEAKGVLDYESLKNLSFLKACLCESMRLYPPVAWDSKHATDDDLLPDGTVVKAGDRVTYFPYG…
GmCYP94B3	XM_003522104.5	CYP94B3	Glycine max	1828	MGGAFMILLSLPFSLIFLLILFYITLPATTGRGKKISGPAGPATYPLIGCLISFYRNRYRLLDWYTELLAQSPTNTIVVQRLGARRTIVTTNPQNVEYMLKTNFNNFPKGKPFTEILGDFLGQGIFNVDGESWLASRRLASHEFSTKSLREFVMHTLEKEVCERLVPVLDEALCGENKVVDLQELLRRFSFNVICKFTLGTNNYNRCCLDPSVPTCPLARAFDVAAEVSAKRGAAPLFMIWRVKRWFCAGSERLLKIAVGEVQTHVMRMIQERKQKGEINYYEDDLLSRLICAGHEEEVIRDMVISFIMAGRDTTSAAMTWFFWVLSHYSHLEDKIVEEAKGVLDYESLKNLSFLKACLCESMRLYPPVAWDSKHATDDDLLPDGTVVKAGDRVTYFPY…
GmCYP94B3	XM_003522103.5	CYP94B3	Glycine max	1830	MLIFFFTLLVSFSGFLLLFLDTQPEQQRSHNYNHAPLSHPIIGCLVSFYQNRHRLLDWYTEHLANSPTQTIVVRRLGARRTVVTANPRNVEYILKTNFGNFPKGKPFTEILGDLLGCGIFNVDGELWHTQRKLASHEFSTRSLKDFIVKTLQEETQQRLLPLLEHAARESHVIDLQDVLRRLTFDTVCRVSLGYDPSCLDLAKPLPPLLTAFDTASEVSAARGAAPVFLVWKMKRILNVGSEKSLKEAVKLVHESVVKIIKAKKDKIAFNERNCGMDLLDRLLKAGHEEIVVRDMVISMIMAGRDTTSAAMTWLFWLLSKHREQEASLVKEFSCGENENKCLDYECLKEMKLLKACLCESMRLYPPVAWDSKHAGGADVLPDGTHVGKGDRVTYFPYGM…
GmCYP94B3	XM_003548474.5	CYP94B3	Glycine max	1979	MLIFFFTLLVSFSGFLLLFLDTQPEQQRSHNYNHAPLSHPIIGCLVSFYQNRHRLLDWYTEHLANSPTQTIVVRRLGARRTVVTANPRNVEYILKTNFGNFPKGKPFTEILGDLLGCGIFNVDGELWHTQRKLASHEFSTRSLKDFIVKTLQEETQQRLLPLLEHAARESHVIDLQDVLRRLTFDTVCRVSLGYDPSCLDLAKPLPPLLTAFDTASEVSAARGAAPVFLVWKMKRILNVGSEKSLKEAVKLVHESVVKIIKAKKDKIAFNERNCGMDLLDRLLKAGHEEIVVRDMVISMIMAGRDTTSAAMTWLFWLLSKHREQEASLVKEFSCGENENKCLDYECLKEMKLLKACLCESMRLYPPVAWDSKHAGGADVLPDGTHVGKGDRVTYFPYGM…
GmCYP94B3	XM_003553205.5	CYP94B3	Glycine max	2271	MSVFFFTLLVPFLGFLFFFKTTKQQQRSHNNNHAPLSHPIIGCLVSFYQNRHRLLDWYTEQLANSPTQTIVVRRLGARRTVVTANPRNVEYILKTNFGNFPKGKPFTEILGDFLGCGIFNVDGELWHTQRKLASNAFSTRSLKDFIVKTLQEEVQQRLVPLLEHAARENHVIDLQDVLSRLTFDTVCKVSLGYDPCCLDLSKPLPPLLTAFDTASEVSAARGSAPVFLVWKMKRMLNVGSEKALKEAVKLVHESVMNIIKLKKEEIRFNRKNGTDLLDRLLEACHEEIVVRDMVISMIMAGRDTTSAAMTWLFWLLSRHREQEASLVKEVYDENNQNQGLGLDYECLKEMKLLKACLCESMRLYPPVAWDSKHAGGADVLPDGTHVEKGDRVTYFPYGM…
GmCYP94C1	XM_006592251.4	CYP94C1	Glycine max	1759	MELELESFTLCTLMQLFTNIPFGSTLCLSLAIIIITLVILTTFSSSLFLRWPKIITFFCSCETCQAYLTSGWSKTFDNLCDWYAHLLRNSPTKTIHIHVLRNTITANPDNVEYMLKTRFHNFPKGKTFSTILGDFLGRGIFNVDGESWSFQKKMASLELSKNSIRSFAFEVVKFEIKDRLIPLLVLSKQNDCVLDLQDVFKRFSFDSICRFSFGLDPMCLELSLPISEFAMSFDLASKLSAERAMSVSPLIWKIKRFLNVGSEKKLRKAIKMIDILAREVIRQRRKMGFSSISPHKDDLLSRFMRTITDDTYLKDIIVSFLLAGRDTVASALTSFFWLLAKHPEVESQILLEAEQVIGSDYNKDLTSYEELQQLHYLQAAANESMRLYPPIQFDSKFCL…
GmCYP94C1	XM_003538086.4	CYP94C1	Glycine max	1900	MELIPSLPTSSPLLQFFINRVCFSYLLFSMITIILFLIIIIAIARLLKSFFCSCETCQTYLTSSWSETFDNLCDWYAHLLRNSPNKTIHIHVLRNTITANAENVEYILKTKFENFPKGKPFSAILGDFLGKGVFNVDGDAWRFQKKMASLHLNNNSVVASFAFEIVNDEIKNRLTPLLLMNQKNGVVLDLQDVFQRFSFDCICRFSFGLDPDFCLESGSMLVFAKSFDLASKLSAERATAVSPYVWKAKRLLNLGSEKRLKKALRVINALAKEVIKQRREKGFSENKDLLSRFMNTIHDDDTYLRDVVVSFLLAGRDTVASALTSFFYLLGKHPEVESLIRDEADRVIGHDKDLTSFEELKQLHYLQAATHESMRLFPPIQFDSKFCLEDDVLPDGTKV…
GmCYP94C1	XM_014764203.3	CYP94C1	Glycine max	2150	MSFAGFLSLQSMSATCGFFFFSFTLLFSFFSFLVFISRMKPWCNCDLCKSYLTVSWLKKFPNLCDWYTHLLRKSPTGTIHVHVLGNTITSNPHNVEHILKTNFQNYPKGKPFSTILGDLLGRGIFNVDGESWKFQRKMASLELGSVAIRTYAMELVNEEIHARLIPIMESTARGELNSVCVLDLQDILRRFSFDNICKFSFGLDPGCLLPNLPVSDLAVAFDLASKLSAERAMNASPFIWKLKRLLNIGSEKKLRETINVVNDVAKEMIKQRREMGFKTRNDLLSRFMGSIDDDVYLRDIVVSFLLAGRDTIAAGLTGFFMLLSKSPEVEELIREEVGRVMGPGQEFPSFEQIREMHYLNAAIHDSMRLFPPIQFDSKFATEDDVLPDGTFVRKGSRVT…
GmCYP94C1	XM_006577004.4	CYP94C1	Glycine max	2835	MSFQGFLSLQSMSATCGFLFFAFTLLFSFFSFLVFVSRMKPWCNCDVCKSYLTVSWLNKFPNLCDWYTHLLRKSPTGTIHVHVLENTITSNPVNVEYILKTNFQNYPKGKPFSVILGDLLGRGIFNVDGESWKLQRKMASLELGSVAIRTNAMELVNEEIHARLIPFIMGSVTHDELNDSVCVLDLQDILRRFSFDNICKFSFGLDPGCLLPNLPVSNLADAFDLASKLSAERAMNASPFIWKLKRLLNVGSERKLREAINVVNDVANEMIKQRIEMGFNTRNDLLSRFTGSINDDVYLRDIVVSFLLAGRDTIASGLTGFFMLLSKSPEVEELIREEAGRVVGPGQEFPSFEQIREMHYLNAAIHESMRLFPPIQFDSKFATEDDVLPDGTFVRKGSR…
GmCYP97B2	NM_001248605.2	CYP97B2	Glycine max	1858	MSAATSSTLSTVTDANLHSRFHSRLVPFTHHFSLSQPKRISSIRCQSINTDKKKSSRNLLDNASNLLTDLLSGGSIGSMPIAEGAVSDLLGRPLFFSLYDWFLEHGAVYKLAFGPKAFVVVSDPIVARHILRENAFSYDKGVLADILEPIMGKGLIPADLDTWKQRRRVIAPAFHNSYLEAMVKIFTTCSERTILKFNKLLEGEGYDGPDSIELDLEAEFSSLALDIIGLGVFNYDFGSVTKESPVIKAVYGTLFEAEHRSTFYIPYWKIPLARWIVPRQRKFQDDLKVINTCLDGLIRNAKESRQETDVEKLQQRDYLNLKDASLLRFLVDMRGADVDDRQLRDDLMTMLIAGHETTAAVLTWAVFLLAQNPSKMKKAQAEVDLVLGTGRPTFESLKE…
GmCYP98A2	NM_001248634.1	CYP98A2	Glycine max	1704	MALLLIIPISLVTLWLGYTLYQRLRFKLPPGPRPWPVVGNLYDIKPVRFRCFAEWAQSYGPIISVWFGSTLNVIVSNSELAKEVLKEHDQLLADRHRSRSAAKFSRDGKDLIWADYGPHYVKVRKVCTLELFSPKRLEALRPIREDEVTSMVDSVYNHCTSTENLGKGILLRKHLGVVAFNNITRLAFGKRFVNSEGVMDEQGVEFKAIVENGLKLGASLAMAEHIPWLRWMFPLEEGAFAKHGARRDRLTRAIMAEHTEARKKSGGAKQHFVDALLTLQDKYDLSEDTIIGLLWDMITAGMDTTAISVEWAMAELIRNPRVQQKVQEELDRVIGLERVMTEADFSNLPYLQCVTKEAMRLHPPTPLMLPHRANANVKVGGYDIPKGSNVHVNVWAVAR…
GmCYP98A2	XM_003521055.5	CYP98A2	Glycine max	1905	MALLLIVPISLVTLWLGYTLYQRLRFKLPPGPRPWPVVGNLYDIKPVRFRCFAEWAQSYGPIISVWFGSTLNVIVSNSELAKEVLKEHDQQLADRHRSRSAAKFSRDGKDLIWADYGPHYVKVRKVCTLELFTPKRLESLRPIREDEVTTMVESVYNHCTTTGNLGKAILVRKHLGSVAFNNITRLAFGKRFVNSEGVMDEQGVEFKAIVENGLKLGASLAMAEHIPWLRWMFPLEEGAFAKHGARRDRLTRAIMTEHTEARKKSGGAKQHFVDALLTLQDKYDLSEDTIIGLLWDMITAGMDTTAISVEWAMAELIRNPRVQQKVQEELDRVIGLERVMTEADFSSLPYLQCVIKEAMRLHPPTPLMLPHRANANVKVGGYDIPKGSNVHVNVWAVAR…
GmF3'H	NM_001250086.3		Glycine max	1895	MSPLIVALATIAAAILIYRIIKFITRPSLPLPPGPKPWPIVGNLPHMGPVPHHSLAALARIHGPLMHLRLGFVDVVVAASASVAEQFLKIHDSNFSSRPPNAGAKYIAYNYQDLVFAPYGPRWRLLRKLTSVHLFSGKAMNEFRHLRQEEVARLTCNLASSDTKAVNLGQLLNVCTTNALARAMIGRRVFNDGNGGCDPRADEFKAMVMEVMVLAGVFNIGDFIPSLEWLDLQGVQAKMKKLHKRFDAFLTSIIEEHNNSSSKNENHKNFLSILLSLKDVRDDHGNHLTDTEIKALLLNMFTAGTDTSSSTTEWAIAELIKNPQILAKLQQELDTVVGRDRSVKEEDLAHLPYLQAVIKETFRLHPSTPLSVPRAAAESCEIFGYHIPKGATLLVNIWA…
GmIFS2	NM_001251586.2		Glycine max	1958	MLLELALGLLVLALFLHLRPTPTAKSKALRHLPNPPSPKPRLPFIGHLHLLKDKLLHYALIDLSKKHGPLFSLYFGSMPTVVASTPELFKLFLQTHEATSFNTRFQTSAIRRLTYDSSVAMVPFGPYWKFVRKLIMNDLLNATTVNKLRPLRTQQIRKFLRVMAQGAEAQKPLDLTEELLKWTNSTISMMMLGEAEEIRDIAREVLKIFGEYSLTDFIWPLKHLKVGKYEKRIDDILNKFDPVVERVIKKRREIVRRRKNGEVVEGEVSGVFLDTLLEFAEDETMEIKITKDHIKGLVVDFFSAGTDSTAVATEWALAELINNPKVLEKAREEVYSVVGKDRLVDEVDTQNLPYIRAIVKETFRMHPPLPVVKRKCTEECEINGYVIPEGALILFNVWQ…

## Sheet: TableS3b
Table S3b Representative sequences of UGT families
Identifier	Subfamily	Species	CDS length (bp)	Protein sequence
Fes_sc0000437.1.g000004.aua.1	UGT71AK1	Fagopyrum esculentum	1416	MEDLELVLIPPTGVSHFAAEIELARRLVARDPRISVAILVADIPISDPILEGYFKSLNADDSSRISILHLPPLPGAAAAAKDAAGNFLRLLTGLMEVYKPVVKDIVKKRADNRRIAGFILEIFTSTMIDVADELGIPSYFFFPSGAGMLSFLFHLECSLGGQLPATPFLEVPGFQTPLPETAWPAVLKNKIPSAIFLRSTKRFLRSKGILPNTFMDLEPDLIRSLSGNPKFPSIYPIGPIVHLDVSDSSSTSSLELFAWLDVQPRQSVVFLCFGTKGTFGEDQVKEIAAGLERSGHRFLWSLRRRPGSGKGNDYEDFNEALPEGFLERTAGVGRVVGWVPQKKVVAHPAVGAFVSHCGWNSMLESLCVGVPVAVWPIYAEQHLNAYQWVREDGLATEMR…
Fes_sc0028179.1.g000002.aua.1	UGT71AL1	Fagopyrum esculentum	1074	MIGKVIGWAPQMKILEHVAVAAFVSHCGWNSVLESLWFGVPIVAWPMYAEQQLNAFLLLKELGLAVELKMDYRFYHWLRKGNMVVDAAEVEAALRQVMEEEGVTVREKTKEMSMLARKVFTSIPVYSMATLTLPLSVCSSIDKICRNFIWGHDEGHRKMHTIQWSEFCILKDKGGLGIRQMHTTNLALLGRLGWRFLRDRQSLCSKVLYSKYVRNNNRCNTAASHVWKGLVQGLHKVVVKGAIWRLGDGKTIRFWADNWLGSVPLCTEALVTLEDSELTHTVSRYWNVGDGWDWRNLEDKLPLTALARLAALQPHVRDLIEEPSNQLGSTDDELGWRLSQAGNYTTTTAYRLLIGVI*
XP_028085525.1	UGT72B66	Camellia sinensis	1413	MEQPPSHIAIVPTPGMGHLIPLGEFAKRLIHHHHFSVTFLVPTDGPLSAAQEAFFESLPDGISHILLPPVNFDDLSEDVKIETRISLTMAQSIPSLREAVRSLVGSIGLVALVVDLFGTDAFEVAREFNLSPYIFFPSTAMALSLFLHLPKLDQAVSCEYRDLPDPVQIPGCVPIHGKYLLDPVQDRSNDAYRWVLHHTKRYRLAEGIMVNSFKELEGGAIKALQEQEPGKPPVYPIGPLINMDSSSGVDGSECLRWLDDQPRGSVLFISFGSGGTLSYDQLNELALGLEMSEQRFLWVVRTPNDKVANASYFSVNSQNDPFAFLPKGFLDRTKGYGLVVPSWAPQAQILSHGSTGGFLTHCGWNSTLESVVHGIPLITWPLYAEQKMNAVMLTEDLRV…
NP_001307116.1	UGT72B68	Solanum lycopersicum	1431	MAQIPHIAILPSPGMGHLIPLVEFAKRIFLHHHFSVSLILPTDGPISNAQKIFLNSLPSSMDYHLLPPVNFDDLPEDVKIETRISLTVSRSLTSLRQVLESIIESKKTVALVVDLFGTDAFDVAIDLKISPYIFFPSTAMGLSLFLHLPNLDETVSCEYRDLPDPIQIPGCTPIHGKDLLDPVQDRNDESYKWLLHHAKRYGMAEGIIVNSFKELEGGAIGALQKDEPGKPTVYPVGPLIQMDSGSKVDGSECMTWLDEQPRGSVLYISYGSGGTLSHEQLIEVAAGLEMSEQRFLWVVRCPNDKIANATFFNVQDSTNPLEFLPKGFLERTKGFGLVLPNWAPQARILSHESTGGFLTHCGWNSTLESVVHGVPLIAWPLYAEQKMNAVMLSEDIKVA…
CDP02807.1	UGT72AL2	Coffea canephora	1428	MDSQKLHVAILASPGLGHLIPVLVLGNRLATHHAVKVTALVLTTSTSPAESQLLKPPAGPKVVDTINIPPVDISHLIDANTRVVTQLCIMVRESLPGVRSAIAGMKHRPNVLIADLFCTEAFPIATEFNIPKYLYIPSTAWFTALTSYCPVLHEQIDGQYVDQSEPLQIPGCKPVRPEDVVDPMLDRNDQQYREYLRQAMEFQLGDGILMNTWEEIEPVSLEALRRNESLRAVVKPPVYPIGPLTRPIELAGPKSEVIEWLDKQPHESVIFVSFGSGGTLSAQHITELAWGLELSQQRFIWVVRPPAENGADESFFTSGSASDGTPDYLPEGFLRRTKKTGWVVPLWAQQPEILNHPSVGGFLSHCGWNSALECIKSGVPMIAWPLYAEQRLNATMLTE…
AAD20151	UGT73C1	Arabidopsis thaliana	1476	MASEFRPPLHFVLFPFMAQGHMIPMVDIARLLAQRGVTITIVTTPQNAGRFKNVLSRAIQSGLPINLVQVKFPSQESGSPEGQENLDLLDSLGASLTFFKAFSLLEEPVEKLLKEIQPRPNCIIADMCLPYTNRIAKNLGIPKIIFHGMCCFNLLCTHIMHQNHEFLETIESDKEYFPIPNFPDRVEFTKSQLPMVLVAGDWKDFLDGMTEGDNTSYGVIVNTFEELEPAYVRDYKKVKAGKIWSIGPVSLCNKLGEDQAERGNKADIDQDECIKWLDSKEEGSVLYVCLGSICNLPLSQLKELGLGLEESQRPFIWVIRGWEKYNELLEWISESGYKERIKERGLLITGWSPQMLILTHPAVGGFLTHCGWNSTLEGITSGVPLLTWPLFGDQFCNEK…
AAD20152	UGT73C2	Arabidopsis thaliana	1491	MAFEKTRQFLPPLHFVLFPFMAQGHMIPMVDIARILAQRGVTITIVTTPHNAARFKDVLNRAIQSGLHIRVEHVKFPFQEAGLQEGQENVDFLDSMELMVHFFKAVNMLENPVMKLMEEMKPKPSCLISDFCLPYTSKIAKRFNIPKIVFHGVSCFCLLSMHILHRNHNILHALKSDKEYFLVPSFPDRVEFTKLQVTVKTNFSGDWKEIMDEQVDADDTSYGVIVNTFQDLESAYVKNYTEARAGKVWSIGPVSLCNKVGEDKAERGNKAAIDQDECIKWLDSKDVESVLYVCLGSICNLPLAQLRELGLGLEATKRPFIWVIRGGGKYHELAEWILESGFEERTKERSLLIKGWSPQMLILSHPAVGGFLTHCGWNSTLEGITSGVPLITWPLFGDQ…
AAD20154	UGT73C3	Arabidopsis thaliana	1491	MATEKTHQFHPSLHFVLFPFMAQGHMIPMIDIARLLAQRGVTITIVTTPHNAARFKNVLNRAIESGLAINILHVKFPYQEFGLPEGKENIDSLDSTELMVPFFKAVNLLEDPVMKLMEEMKPRPSCLISDWCLPYTSIIAKNFNIPKIVFHGMGCFNLLCMHVLRRNLEILENVKSDEEYFLVPSFPDRVEFTKLQLPVKANASGDWKEIMDEMVKAEYTSYGVIVNTFQELEPPYVKDYKEAMDGKVWSIGPVSLCNKAGADKAERGSKAAIDQDECLQWLDSKEEGSVLYVCLGSICNLPLSQLKELGLGLEESRRSFIWVIRGSEKYKELFEWMLESGFEERIKERGLLIKGWAPQVLILSHPSVGGFLTHCGWNSTLEGITSGIPLITWPLFGDQ…
AAD20153	UGT73C4	Arabidopsis thaliana	1491	MASEKSHKVHPPLHFILFPFMAQGHMIPMIDIARLLAQRGATVTIVTTRYNAGRFENVLSRAMESGLPINIVHVNFPYQEFGLPEGKENIDSYDSMELMVPFFQAVNMLEDPVMKLMEEMKPRPSCIISDLLLPYTSKIARKFSIPKIVFHGTGCFNLLCMHVLRRNLEILKNLKSDKDYFLVPSFPDRVEFTKPQVPVETTASGDWKAFLDEMVEAEYTSYGVIVNTFQELEPAYVKDYTKARAGKVWSIGPVSLCNKAGADKAERGNQAAIDQDECLQWLDSKEDGSVLYVCLGSICNLPLSQLKELGLGLEKSQRSFIWVIRGWEKYNELYEWMMESGFEERIKERGLLIKGWSPQVLILSHPSVGGFLTHCGWNSTLEGITSGIPLITWPLFGDQ…
AAD20156	UGT73C5	Arabidopsis thaliana	1488	MVSETTKSSPLHFVLFPFMAQGHMIPMVDIARLLAQRGVIITIVTTPHNAARFKNVLNRAIESGLPINLVQVKFPYLEAGLQEGQENIDSLDTMERMIPFFKAVNFLEEPVQKLIEEMNPRPSCLISDFCLPYTSKIAKKFNIPKILFHGMGCFCLLCMHVLRKNREILDNLKSDKELFTVPDFPDRVEFTRTQVPVETYVPAGDWKDIFDGMVEANETSYGVIVNSFQELEPAYAKDYKEVRSGKAWTIGPVSLCNKVGADKAERGNKSDIDQDECLKWLDSKKHGSVLYVCLGSICNLPLSQLKELGLGLEESQRPFIWVIRGWEKYKELVEWFSESGFEDRIQDRGLLIKGWSPQMLILSHPSVGGFLTHCGWNSTLEGITAGLPLLTWPLFADQF…
AAD20155	UGT73C6	Arabidopsis thaliana	1488	MAFEKNNEPFPLHFVLFPFMAQGHMIPMVDIARLLAQRGVLITIVTTPHNAARFKNVLNRAIESGLPINLVQVKFPYQEAGLQEGQENMDLLTTMEQITSFFKAVNLLKEPVQNLIEEMSPRPSCLISDMCLSYTSEIAKKFKIPKILFHGMGCFCLLCVNVLRKNREILDNLKSDKEYFIVPYFPDRVEFTRPQVPVETYVPAGWKEILEDMVEADKTSYGVIVNSFQELEPAYAKDFKEARSGKAWTIGPVSLCNKVGVDKAERGNKSDIDQDECLEWLDSKEPGSVLYVCLGSICNLPLSQLLELGLGLEESQRPFIWVIRGWEKYKELVEWFSESGFEDRIQDRGLLIKGWSPQMLILSHPSVGGFLTHCGWNSTLEGITAGLPMLTWPLFADQF…
CAB64219	UGT73C7	Arabidopsis thaliana	1473	MCSHDPLHFVVIPFMAQGHMIPLVDISRLLSQRQGVTVCIITTTQNVAKIKTSLSFSSLFATINIVEVKFLSQQTGLPEGCESLDMLASMGDMVKFFDAANSLEEQVEKAMEEMVQPRPSCIIGDMSLPFTSRLAKKFKIPKLIFHGFSCFSLMSIQVVRESGILKMIESNDEYFDLPGLPDKVEFTKPQVSVLQPVEGNMKESTAKIIEADNDSYGVIVNTFEELEVDYAREYRKARAGKVWCVGPVSLCNRLGLDKAKRGDKASIGQDQCLQWLDSQETGSVLYVCLGSLCNLPLAQLKELGLGLEASNKPFIWVIREWGKYGDLANWMQQSGFEERIKDRGLVIKGWAPQVFILSHASIGGFLTHCGWNSTLEGITAGVPLLTWPLFAEQFLNEKL…
CAB64218	UGT73D1	Arabidopsis thaliana	1524	MESKIVSKAKRLHFVLIPLMAQGHLIPMVDISKILARQGNIVTIVTTPQNASRFAKTVDRARLESGLEINVVKFPIPYKEFGLPKDCETLDTLPSKDLLRRFYDAVDKLQEPMERFLEQQDIPPSCIISDKCLFWTSRTAKRFKIPRIVFHGMCCFSLLSSHNIHLHSPHLSVSSAVEPFPIPGMPHRIEIARAQLPGAFEKLANMDDVREKMRESESEAFGVIVNSFQELEPGYAEAYAEAINKKVWFVGPVSLCNDRMADLFDRGSNGNIAISETECLQFLDSMRPRSVLYVSLGSLCRLIPNQLIELGLGLEESGKPFIWVIKTEEKHMIELDEWLKRENFEERVRGRGIVIKGWSPQAMILSHGSTGGFLTHCGWNSTIEAICFGVPMITWPLFA…
ADQ37966	UGT73L4	Solanum lycopersicum	1530	MLPCVVFCLVLCITTNVTRAANILVFMPLPIKSHVRGFQPLFEELSNRGHNVTVVSSFPLDRPVANYTDIGSFVDKTRVLFVSGRNVMDLVSMNFVTSVQLKWRICIQLSEMVMSHRKMKQFVQSSSNSFDLIMVETFGQEYAVAMGHKFNAPVINLAPAMIWASISKWLHVPSTFSYIPDACTQSTSDMGFIERLKNSITGFMQLYVENYLYLPKTKEVMDTYLKYRGWESRPPLEHMLNNISLTLVNSHNAIGISRAYLPGIIEVGGMHIKDPKPLPKNLQTFLDTANEGVIFFSFGTLVNLNDLPKAKLKVFISVLGRLKQKVIIKWIPDDNNVKLSQNIMTGSWFPQRDILAHPNVILFITHGGLHSLEETVCNAKPIVGIPFFAEQNFNMKIVE…
ADQ37964	UGT73L5	Solanum lycopersicum	1287	MELVHMNFVTSVQLKWDLGIRMSDSVMSHENMKNFVQSSSNSFDLVIIETFCQEYTVAMGHKYNAPVINLSPAMPWVSVSKWLDVPATYSYIPDMCLQSTGDMGFIERLKNTISGLMQSYADNFVYFPKMKETMDTYITYDGWESRPPLEQMLKNVSLTLVNSNYYAIGVARPYLPGIVEVGGMHIKPPNPLPENLQIFLDAADEGAIFFSFGSIINLNDLPNEKLEIVLSVIQKLKQKVIIKWTPNDGVKLSENIMTGSWFPQNDILAHPNVKLFITHGGLHSIEETISNAIPVVGIPFFADQYLNMKIAEEKGYGKLVNFFEMTEESFGNAVKELLSNVMYKETAKVQSQVFKDQPMKPLDLAVYWVEYVIRNGGAEHLISGSIELNDAQYFLLDIS…
ADQ37965	UGT73L6	Solanum lycopersicum	1530	MPNVLCNVQPVIYIIQYNMLPSMFFCTIACAIIAVVKASNILVFMPIPFRSHFHGFQPLFEELSHRGHNVTVVSSFPQNRQIANYTDIGPFVSKEHERNAMDMMGKNFLTSTLTVWKLGVTFTKVLKHKSMVDFLQTNSDSFDLVMIESCCQEYTVVLGHKFSAPIIKLQPTMLWSSISKWIHVPSTFSYIPNTFLETTSDMSFTQRLKNTITGVLQLYVENYLYLPKMKEVMDTHFTYKGWESRPSLEDMLNNVSLTLVNSHYAVGVSRPYLPGVIDDLQTFVDSAEHGVIYFSLGSVVNLNHLPQEKLNIFLGTIAKLKQNVILKWTPNASVKLPQNVMTGSWFPQSDILAHPKVRLFITHGGLHSLEETVYHAKPVVAIPCFGDQHLNIKLVERKG…
XP_021839659.1	UGT73BS1	Spinacia oleracea	1476	MELSNPSTTPTLNATQPLRGYFIPLITVPSHISNLVDIAKLFSSRGVHVTILTTHHTSLRFKQSIHDWGFKIDLHIVDFPFREVGLPEGVENYSDATPEQASQLFQAFMMLQKPMEDAIRAAKPDFIVSDRYYHWSTDLARELAIPRLIFHVRCYFALCAAEVVAKFAPHEKVESDTDLFLLPDLPDTIHMTRLQLPEWIQTRNMFTVLNERMDEADRECYGVIVNSCYELERAYADFYRNNLGRRAWCIGPYPVHCDKVGKKKGDDSKKHSCFEWLDKMGEGEVIYVSFGTLSCFSPAQISELATALEMSGHPFIWVVRNGEKLLPDGFEERITEQDKGVLIKDWAPQVKILEHPAVGGFLTHCGWNSTVESLAAGVPMVTWPLGAEQFFNEKLISGV…
XP_002265326	UGT73CL1	Vitis vinifera	1224	MDSIPSPDLKKQFFLASSMLQQPLENLLGHLEPPPSCIIASVCLPWTRDVAVKFKIPWLVFHGISCFTLLCGKNIARSDVLKSVAADSEPFEVPGMPDKIEFTKAQLPPGFQPSSDGSGFVEKMRATAILAQGVVVNSFEDLEPNYLLEYKKLVNKVWCIGPVSLCNKEMSDKFGRGNKTSIDENQCLKWLDSRKPKSVIYACFGSLCHFSTSQLIEIGLGLEASNRPFVWIIRQSDCSFEIEEWLLEERYEERIKGRGLIIRGWAPQVLILSHPAAGGFLTHSGWNSTIEAICSGVPMITWPMFAEQFYNEKLVVQVLRIGVEVIVQWGEEEKAGALVKRNQIKEAVDKLMDEGKEGEERRERARKLGELAKMAVEEGGSSHLNTTLLIQDIMEQVNQ…
XP_002265216	UGT73CM1	Vitis vinifera	1485	MASQNCDRLHFVLLPHLALGHLIPMIDIAKLLAQHGVIVTVITTPVNAAGLTTIIDRAVDSGLRIQLLQVPFPSVEAGLPEGCESMDRLPSRDLFRNLLIGIGMLKQPVENLFDELQPRVSCIIADKNLVWTDDTARRFQIPRLVFDGISCFSLLCTHNLHVSKVHEKVSEGEPFVVPGLPDRIELTRAQLPGAVNMGGTDLREMRNQIREAELAAYGVVVNTFEELEPAYVKEFRKVRGDKVWCVGPVSLCHKENKDKAERGNKASIDEKQCFNWLDSKEPSSVVYACLGSLSRLTPLQLMELGLALEASNRPFIWAIKEGKNAQELEKILLEDGFMERTRGRGLLIRGWAPQVLILSHPAIGGFLTHCGWNSTLEGVCAGVPMITWLLFAEQFYNEK…
XP_028075964.1	UGT73CT1	Camellia sinensis	1518	MDSSNDGKVEMFFLPWIVQRGHMIPAIDTARVFAAHGAKVTIITTPGYAQLFQKSIERDQSLGHEISFHTFKLPTAEFGLPEGCENLLAGSLGMMEKLCLAIQKLQQPIEQFIRERRPDCIVSDMFHPWTADVGARLAVPRFLLYVTGLFSLCCEESLRRYTPQDKVNSEAESFALPGLPDDNIVFTKSKIPYWFTKKGTGYGQFADNIIESELKSYGIIINSFYDLEPAYAEYFKNEMGRKLWLVGPVCLFNNAAEEKAERGEKNSIDEGTILKWLDSKQPKSVIYVSFGSQSSMVPEQFLELAHALEASGCPFIWVARDMSEYGQDEKEKKEGSENRGKKLPEGFEERVTKSGQGLILKKWAPQLLILEHANTGGFLTHSGWNSVIEGIGAGVPMIT…
XP_021837506.1	UGT74BB1	Spinacia oleracea	1440	MMEKGRTMEVIVIPLHHQGHLTPMLQFAKRLAWKGAGSIRITLATTLSTTQKMTNSNNGNDNFDFLTIESIYDDTDDSQLKFVARMGKFKSEASIQLGRLITNKRIFNNNNKFMLVYDAYFPWALDVAKDHNILAAAYFVSSCAYVASFYPMFLEEFGSDDQHPVVAAESVPGLLVELPSREEMERYAPKCAQSSSSDDKPDTGKKPLHPVYQMVVSSITTLHLADFVLFNSFDHLEHQVVKWMTNLWRVKTVGPLLPSAYLDKRIESDVNYCVKPYKPNNEACMSWLNAKQVASVVYVSFGSVAKLSVEQISEIAKALKQIPSSFLWIVREAEQEKLPNDFITETSEKGLVMSWCPQLDVLAHEAVGCFITHCGWNSVIEATSFGVPMLGMPQFMDHF…
XP_021837508.1	UGT74BB2	Spinacia oleracea	1449	MTGKGRTMEVIMMPFHHQGHLTPMLQFAKRFAWKGAGSIRITLATTLSTAQNMTNSKNNNNNNDYDFLTVESIYDDTDDSQLKFMGRMGKFKSEASLQLGRLITTKSIDNNKCMLVYDAYLPWALDVGKDHNIQAAAFFVQACAYMASFYPMFLEEFGSDDQHPVVAAAKAESVPSLSVELPSREEMERYAPKCAQSPSSDDKPNTVKKSLHPVYRMVVSSITTLHLADFVLINSFDHLEHQVVKWMTNLWRVRTVGPLLPSSYLDKRIKSDVDYGINPYKPNNEACMNWLNTKQAASVVYVSFGSVANLSVEQIAEIAKALKKIPSSFLWIVREAEQEKLPEDFITETSEKGLVMSWCTQLDVLAHEAVGCFITHCGWNSIIEATNFGVPMLGMPQFM…
S39507	UGT76A1	Solanum lycopersicum	1515	MLPCVVFCLVLCITTNVTRAANILVFMPLPIKSHVRGFQPLFEELSNRGHNVTVVSSFPLDRPVANYTDIGSFVDKTRGRNVMDLVSMNFVTSVQLKWRICIQLSEMVMSHRKMKQFVQSSSNSFDLIMVETFGQEYAVAMGHKFNAPVINLAPAMIWASISKWLHVPSTFSYIPDACTQSTSDMGFIERLKNSITGFMQLYVENYLYLPKTKEVMDTYLKYRGWESRPPLEHMLNNISLTLVNSHNAIGISRAYLPGIIEVGGMHIKDPKPLPKNLQTFLDTANEGVIFFSFGTLVNLNDLPKAKLKVFISVLGRLKQKVIIKWIPDDNNVKLSQNIMTGSWFPQRDILAHPNVILFITHGGLHSLEETVCNAKPIVGIPFFAEQNFNMKIVEEKGYG…
XP_021842655.1	UGT79K1	Spinacia oleracea	1380	MGKTVAASEQLHIVMIPWFAYGHILPYFELSNKLAEKGHKITLVVPNKVKLDLEPKIRHPSLISLHAFTVPHIEPLPPGTETCSDVPIELQHHLAVAMDRARPEVESIISAIDDPKPDLLFYDNAYWVPEIATKLGMKSVFYQIACALSITRIKQTPSASASASASASAKLFTLPKWVLTPKVLGDARANYGEGITYYQRVKKALSSCDAIALRTCREIEGESSDILAAQYNKPVFLTGPVLPEVEFLPPLDNSWAEWLAKFGPKSVVLCCFGSQYVPDKAQLQEMALALEDTGLPFLMSVKPPTECATIEEALPEGFSERVKERGVVHGGWVQQLQILAHPSVGCFICHCGYGSMWEGLLSDNQLVLLPQLPDQLMMAQMLAEKLKVGVMVDREEDDG…
XP_021860773.1	UGT79L1	Spinacia oleracea	1362	MGGEKMLRIVMFPWLAFGHLIPYLHLSNKLAEKGHKITLLLPNKARLQLEPLNFHPSLITFHSITVPPLETLTLPPGTETTADISLNQHGELSISMDRTRPEVESILSTQKPDLVFYDMAHWIPDIASKLGIKSVSYNSVCAISMSHVRPSVLPKAAATSQVALSSSSYVGSVPQWSRNDHNSSVYFGDEITLLERSIISLSSADAIAIRTCREIEGVYCDRVAATFNKPVLVTSHALPDLELQLSPLETRWADWLARFGPRSVIFCCLGSQHVLDAAQLQELALGLEMTGLPFLMAVKPPVGYASLKELLPEGYNDRVSGRGVVHGGWVQQQQILAHPSLGCFVTHCGSSSMWEGLVSETQLVLLPQLPDQTLNAKLMADELKVGVKVERQQNGWVSK…
XP_021855856.1	UGT79L2	Spinacia oleracea	1347	MGGEKELRIVMFPWLAFGHFIPYLHLSNKLAEKGHKITLLLPNKARLQLESLNLHPSLITFHSITVPPLETLPYGTETTADISLDQHGELSISMDRTRPEVESFLSTHKPDLVLYDMAHWVPEIATKVGIKSVSYNVVCAIAVSHVRPSLPLPKGTAAHVPLPLSSVPKWSLNQHGSSTPYFGEGITLLERSVISLSSADAIAIRTCREIEGVYCDRVAATFNKPVLVTSHALPDLELELSPLETRWAEWLARFEPGSVIFCCLGSQHVLDAPQLQELALGLEMTGLPFLMAVKPPVGCTSLEEVLPEGFNDRVSGRGVVHGGWVQQQQIMAHPSLGCFVTLCGSSSMWEGLVSESQLVLLPQLADQTLYAKLMADELKVGVKVEREENGWMTKRSLCE…
XP_021864452.1	UGT79M1	Spinacia oleracea	1419	MAASNKEQSKLHIAMFPWFAYGHINPFIQLSNKLSSHGIQISFFSIPGNIDRIKSSLNLSPPNQLIPLTIPPTEGLSPNFDSSSEVTPQTAQLLTLALDQMQPQVKALLPQLQPQVILFDFAYHWLPSVASELGIKAVHFNTFPAVINSYLTVPSRMTDPNKPPTFEDLKNPPQGYPKTSTASVKTFEAQDYLFLFKSFDGGPCHFEKILAFTNSCDAILYRTCNEIEGPFIDYFKTQINKPLLLAGPSVPLPPSGELDEKWEMWLGKFPEKSVIYCSFGSETYLNDAQIQELTLGLELTGLPFILVLNFGTSNSTDAHNKLEASLPEGFRERIKDRGVLHTGWVQQQNILAHRSIGCFLTHAGFSSVIEGIVNDCQLAFLPLKADQFMIAKLFSGDLK…
XP_021845121.1	UGT79N1	Spinacia oleracea	1386	MCDDKKSSVLSIAFYPWFALGHLTSFLRLANKLAQNGHNVSYFIPTNTLPRLLPHNHYPGHLTFIPVTVPPVDGLPLRAETTNDVPSSAIHLLMTAMDLTRDTIEAHLVSIKPDVVFYDFAYWIPDLARKHGFKSVLYITSYIARCAYFAPDLKSGHQSTGAEIIAPPPGFPSQHFRMQAHEAETVADVGKEQDGLQGITISERMRIAFGKCDAIGVKSCKEMEKVYIDYCEKIFGKSVLLAGPMVPKTPSSKLDEYFDGWLTGFGAATVIYCAFGSECVLEINQFQQLLLGLELTGRPFLVAMKPPKKYETIESALPEGFEKRTKGRGIVHEGWVQQQLILQHPSVGCFITHCGVGSLSEAMVSKCQVVLMPQAVDQFINARMMSLELKIGVEVEKRE…
XP_003531850.1	UGT83R1	Glycine max	1356	MGIQHVLVLPFPAQGHVNPLMLLSKKLAEHGFKVTFVNTDFNHKRVLSATNEEGSAVRLISIPDGLGPEDDRNNVVNLCSESLSSTMTSALEKVIKDIDALDSASEKITGIVADVNMAWALELTDKLGIKGAVFCPASAAVLVLGENIPNLIQDGIINTEGFPIIKGKFQLSPEMPIMDTADIPWCSLGDPTMHKVIYNHASKIIRYSHLTDWWLGNTTSDLEPGAISLSPKILPIGPLIGSGNDIRSLGQFWEEDVSCLTWLDQQPPCSVIYVAFGSSTIFDPHQLKELALGLDLTNRPFLWVVREDASGSTKITYPDEFQGTCGKIVKWAPQQKVLSHPAIACFISHCGWNSTLEGVSNGVPFLCWPYYTDQLVDKAYICDMWKVGLGFDLDDKGLI…
XP_028052242.1	UGT85A110	Camellia sinensis	1455	MASRSMLEKPHAVCIPFPAQGHINPMLKLAKLLHYKGFHITFVNTEFNHKRLLKSQGPDSLNGLPSFRFETIPDGLQESDSEATQDIPSLCESTSKHCLAPFKDLISKLNDNVGLNVPPVTCIVSDSSMFFTFTAAEELGIPHVFLWTASACSFMGYLQYCNLIDKGIIPLKDPSYLTNGYLDMVIDWIPGMQGIRLKDFPTFIRSTDHDDVMLKFVLDGTEIALKASAIIYNTIEELEHEVLDALSSMSPPIYTIGPLHLLANQIKDDSLKSMGSNLWREAPECIEWLNSKEPNSVVYVNYGSITVMTANQLAEFAWGLANSNQTFLWIIRPDLVAGDSAVLPPEFVTETKERGLLASWCPQEQVIAHPSIGGFLTHCGWNSTLESISSGVPMICWPF…
XP_003542333.1	UGT85A111	Glycine max	1458	MGSLGTINNKPHAVCIPYPAQGHINPMLKLAKLLHFKGFHITFVNTEYNHKRLLKARGPDSLNGLSSFRFETIPDGLPETDLDATQDIPSLCEATRRTCSPHFKNLLTKINNSDAPPVSCIVSDGVMSFTLDAAEELGLPEVLFWTTSACGFMCYVQYEQLIEKGLTPLKDSSYITNGYLETTIDWIPGIKEIRLKDLPSFIRTTNPDEFMLDFIQWECGRTRRASAIILNTFDALEHDVLEAFSSILPPVYSIGPLNLLVKHVDDKDLNAIGSNLWKEESECVEWLDTKEPNSVVYVNFGSIAVMTSEQLIEFAWGLANSNKTFLWVIRPDLVAGENALLPSEFVKQTEKRGLLSSWCSQEQVLTHPAIGGFLTHSGWNSTLESVCGGVPMICWPFFA…
XP_004252533.1	UGT85A126	Solanum lycopersicum	1461	MGSISTEINKPHAVCIPYPAQGHINPMLKLAKILHHKGFHITFVNTEFNHRRLLKSRGPHSLDGLSSFRFETIPDGLPTCDADATQDIPSLCKSTTETCLAPFRDLLAKLNGTSNTSNVPPVTCIVSDGVMSFTLAAAQEIGVPEVLFWTTSACGFLGYMHYSTVIEKGYAPLKDESYFTNGHVEKPLDFIPGMKDVRLRDLPSFLRTTNPEEYMIKFVLQETERAKNASAIILNTFETLESEVLESLQTLLPPVYPIGPLHLLVKHVDDENLKGLGSSLWKEEPECLQWLDSKEPNSVVYVNYGSITVMTPDQLIEFAWGLANSQHEFLWIIRPDIVSGYESILPPEFVEETKNRGMLASWCSQEEVLNHPAIGGFLTHSGWNSTLESITSGVPMLCW…
XP_004246641.1	UGT86A33	Solanum lycopersicum	1503	MANHHQKPHAIMIPYPYQGHITPFVYLAIKLASHGFTITFVNTHYIHSKISNSQSRENSQIKNKDDLFARARESGLDIRYATVNDGFPLGFDRSLNHDQFVEGLLHVFSAHFDELVGDLVKSDPPVTCLIADTFYVWPAMIAEKYNLVYVSFWTEPALVFNLYYHMELLKKNGHFASQDNRKDTIDYIPGVKAIEPRDLMSYLQATEIWTVVHRVIYKAFTDIKKADIIICNTVQELEFDTLSALNKNQPTYAIGPIFPSGNFTKAPFSISLWSESDCSQWLNNKPNSSVLYVSFGSYAHTSKEDLLEIAHGLQLSGVNFIWVLRPDIVSSDETDFLPVGFEESIKDRGLIVPWCRQIEVISHPATGGFLTHCGWNSTLESIWCGIPLICFPLLTDQFT…
CAB83309	UGT89A2	Arabidopsis thaliana	1398	MTEVLLLPGTKSENSKPPHIVVFPFPAQGHLLPLLDLTHQLCLRGFNVSVIVTPGNLTYLSPLLSAHPSSVTSVVFPFPPHPSLSPGVENVKDVGNSGNLPIMASLRQLREPIINWFQSHPNPPIALISDFFLGWTHDLCNQIGIPRFAFFSISFFLVSVLQFCFENIDLIKSTDPIHLLDLPRAPIFKEEHLPSIVRRSLQTPSPDLESIKDFSMNLLSYGSVFNSSEILEDDYLQYVKQRMGHDRVYVIGPLCSIGSGLKSNSGSVDPSLLSWLDGSPNGSVLYVCFGSQKALTKDQCDALALGLEKSMTRFVWVVKKDPIPDGFEDRVSGRGLVVRGWVSQLAVLRHVAVGGFLSHCGWNSVLEGITSGAVILGWPMEADQFVNARLLVEHLGVAV…
NP_177529	UGT89B1	Arabidopsis thaliana	1422	MKVNEENNKPTKTHVLIFPFPAQGHMIPLLDFTHRLALRGGAALKITVLVTPKNLPFLSPLLSAVVNIEPLILPFPSHPSIPSGVENVQDLPPSGFPLMIHALGNLHAPLISWITSHPSPPVAIVSDFFLGWTKNLGIPRFDFSPSAAITCCILNTLWIEMPTKINEDDDNEILHFPKIPNCPKYRFDQISSLYRSYVHGDPAWEFIRDSFRDNVASWGLVVNSFTAMEGVYLEHLKREMGHDRVWAVGPIIPLSGDNRGGPTSVSVDHVMSWLDAREDNHVVYVCFGSQVVLTKEQTLALASGLEKSGVHFIWAVKEPVEKDSTRGNILDGFDDRVAGRGLVIRGWAPQVAVLRHRAVGAFLTHCGWNSVVEAVVAGVLMLTWPMRADQYTDASLVVD…
AAF80123	UGT89C1	Arabidopsis thaliana	1308	MTTTTTKKPHVLVIPFPQSGHMVPHLDLTHQILLRGATVTVLVTPKNSSYLDALRSLHSPEHFKTLILPFPSHPCIPSGVESLQQLPLEAIVHMFDALSRLHDPLVDFLSRQPPSDLPDAILGSSFLSPWINKVADAFSIKSISFLPINAHSISVMWAQEDRSFFNDLETATTESYGLVINSFYDLEPEFVETVKTRFLNHHRIWTVGPLLPFKAGVDRGGQSSIPPAKVSAWLDSCPEDNSVVYVGFGSQIRLTAEQTAALAAALEKSSVRFIWAVRDAAKKVNSSDNSVEEDVIPAGFEERVKEKGLVIRGWAPQTMILEHRAVGSYLTHLGWGSVLEGMVGGVMLLAWPMQADHFFNTTLIVDKLRAAVRVGENRDSVPDSDKLARILAESAREDL…
BAP90367	UGT89G1	Fagopyrum esculentum	1488	MASFATHILVIPFPGQGHIAPLLDFTHHLLLHATASLTVTVVVTPKNLQLLQPLLSFHPSTAISALVLPLPPHPSLPSGAENTKDLPPDSFLSIFAALPGLQGPLLRWFATHPSPPSAIISDLFLGWTHHLAEKLSIKRFVFSPSAAFAMSMILCLQTNPPPLPKTESGEIDLNAVVSINDAPGRPEFFFWQLLMPYKMLVSSDGPNPPLFKANYTANHSSWGYIINTFTGLESVYLNHVKTSLGHDRVWAVGPLFLPTVTDDKVRSDPVSEHILSWLDTCQDSEVVYVSFGTQNMLTQEQVNVLALGLEKSGIRFVWKFKEPSLGHVDGHDLGKIPHGFEDRVAGRGLVIRDWVSQVLILNHRAVGSFLSHCGWNSILEGLVARVMILTWPLGADQYY…
BAP90372	UGT89X2	Fagopyrum esculentum	1353	MSTATHILVFPHPAQGHMLPLLDLTNQLAIRGLRITILVTPKNLPILTPILTAHPSIQTLVLSLPPHPKLPVGAENIRDIGNRGNFPLVSALSKLAGPISDWFNSHPSPPHAIISDFFLGWTHSLATQLGIPRIAFFSSGAFLCSIFSILFSDIARFKALHSVEFTDLPNSPAFKEEHLPSVFRFYNESDPDSRSFKEGLLANMSSWGCVFNSFRALEGQYLDHFRKLTVHRRVHGVGPLSLFRINSDQESSCEPVLTWLDDCPDGSVLYVSFGSQKWLSEPQLQALGLALEKSQTRFIWVVRGEPELDGLEERVAGRGLVVREWAPQVEILGHRAVGGFLSHCGWNSALESVVAGVMIVAWPMEADQYVNARILVEELGVGVHACEGPQTVPDPDELG…
KAF5954596.1	UGT92A13	Camellia sinensis	1467	MAGSKENIVMFPFMAQGHLIPFLALALQIEQRGYNVIFVNTTLNIIKLRKSIPPTSSIRLLEIPFNSSDHGLPPGSENTDVLPYTLVIQLLEASTSLKPAFTSLLSDLIHDGSPLLCVVADIFFGWTVEVTHDLGLFHAFFSGAGGFGLACYHSVWLNLPHRSTDSAEFSLPDFPEAGKFHMTQLAASFVAADGKDRWSVFQHKNLPAWSYSDGVLFNSIEELDKIGLSYFRRKFNRPIWPIGPILLLGEDRSRVGRKHGIKPEECIEWLDTKPPNSVLYVSFGSMNTMSASQMIQLAKALEQVRNTNFIWVVRPPLGFDITAEFRPKEWLPEGFIERVVVDQKRGLIVVQWAPQVEILSHESVGAFLTHCGWNSVLEALSGGVPLMGWPMAAEQFFNA…
CAB88253	UGT92S1	Arabidopsis thaliana	1467	MAEAKPRNLRIVMFPFMGQGHIIPFVALALRLEKIMIMNRANKTTISMINTPSNIPKIRSNLPPESSISLIELPFNSSDHGLPHDGENFDSLPYSLVISLLEASRSLREPFRDFMTKILKEEGQSSVIVIGDFFLGWIGKVCKEVGVYSVIFSASGAFGLGCYRSIWLNLPHKETKQDQFLLDDFPEAGEIEKTQLNSFMLEADGTDDWSVFMKKIIPGWSDFDGFLFNTVAEIDQMGLSYFRRITGVPVWPVGPVLKSPDKKVGSRSTEEAVKSWLDSKPDHSVVYVCFGSMNSILQTHMLELAMALESSEKNFIWVVRPPIGVEVKSEFDVKGYLPEGFEERITRSERGLLVKKWAPQVDILSHKATCVFLSHCGWNSILESLSHGVPLLGWPMAAE…
XP_004243637	UGT93C1	Solanum lycopersicum	1572	MPNVLCNVQPVIYIIQYNMLPSMFFCTIACAIIAVVKASNILVFMPIPFRSHFHGFQPLFEELSHRGHNVTVVSSFPQNRQIANYTDIGPFVSKEHERNAMDMMGKNFLTSTLTVWKLGVTFTKVLKHKSMVDFLQTNSDSFDLVMIESCCQEYTVVLGHKFSAPIIKLQPTMLWSSISKWIHVPSTFSYIPNTFLETTSDMSFTQRLKNTITGVLQLYVENYLYLPKMKEVMDTHFTYKGWESRPSLEDMLNNVSLTLVNSHYAVGVSRPYLPGVIDVGGMHIKESKSLSGDLQTFVDSAEHGVIYFSLGSVVNLNHLPQEKLNIFLGTIAKLKQNVILKWTPNASVKLPQNVMTGSWFPQSDILAHPKVRLFITHGGLHSLEETVYHAKPVVAIPCF…
XP_028125371.1	UGT93Y1	Camellia sinensis	1404	MDVPNQHPNHDSKQAQVVVIMVPFPCQSHLNQLLQLSCLISSYDIPVHYACSATHIHQAKLRFNGINCLSFAQIHFHEFPTPPFLSPPPDPNAPSKFPSHLIPSFEASLHLRDHMAQLLHKISSTARRVIVIHDVLMGYVVQDTANVPNAESYGFSPISAFASFFDSWEMKGRPFEIKEIPEGLPSMEGCYTDEILKFMAFQSGFLEFRSGSISNSCRLIEGTYLLAKEQKNQYRPLWAIGPLNPGTIYENRNSNSQHKCLEWLDKQDPKSVLCVSFGTTTSMTEEEIKELAMGLEQSEQKFIWVLRDADTGHFFAGDVERAELPEGYEERVKDVGLVVRDWAPQLEILAHPSTGGFMTHCGWNSCLESITMGVPIAAWPMHSDQPKNAFLVTEILKVG…
XP_028125373.1	UGT93Y2	Camellia sinensis	1413	MDVHDQHPSHNSKQAEVVVIMVPFPCYSHLNQVLQLSCLISSYNIPVHYACSATHVHQAKLRFHGTNRLSFAQIHFHEFPTPPFLSPPPDPNAPCKFPSHLQPSFEASLHLHDPMAQLLHKISPTAKRVVVVHDVLMAYVVQDTATIPNTETYTFNPTCTFSSFFDGWQMMGKPFQLDEPQELPSFEGCYTFEVLNFFTLQTDFLKSTSGTIINSCRSIEGAYIDLSKELQVDKNKKIWAVGPLNTGAVDDGRNSNSQHKCLEWLDKQAPKSVLYVSFGTTTSLTNQQIKELAIGLEQSRQKFIWVLRDADKGDIFSGDVKRAEVLPEGYEERLKGVGLVVRDWVPQLEILAHQSTGGFMSHCGWNSCLESITMGVPIVAWPMHSDQPKNAFLVTDILK…
XP_004249738.1	UGT93Z1	Solanum lycopersicum	1488	MKLIASQVQKTNSIPTSPMAPTCNQNQMHSQNGNQFPQEVVVVVVPFPAQGHLNQLLHFSRLISSYNIPVHYITTTTHTRQVNFRAHGFKSTNNIHFHEFPTPIFNSPTPNNNSNPSIKFPSHLQPSSQISTNLRNPVAKILHSLSHNKTRRIVIIHDSLMGSVVQDYRDIPNAEAYTFHSVSAFTIFLYVWESMGRSSSIDVDMIKDLPSNDGCFTPEFTTFVRREHEYSKFNSGKIYNTSRVIEGPFLDLLSKEQINKGKKQWALGPFNPITISGPTQQRHYSLTWLDKQVPKSVIFVSFGTTTSFSYEQINEIAIGLEQSQQKFIWVLRDADKENVFSQDFTKKIEPPKGFEERVKERGIVVRDWAPQLEILAHNSTGGFLSHCGWNSCMESISMG…
XP_004250485.1	UGT94E6	Solanum lycopersicum	1329	MATNLRVLMFPWLAYGHISPFLNIAKQLADRGFLIYLCSTRINLESIIKKIPEKYADSIHLIELQLPELPELPPHYHTTNGLPPHLNPTLHKALKMSKPNFSRILQNLKPDLLIYDVLQPWAEHVANEQGIPAGKLLTSCAAVFSYFFSFRKNPGVEFPFPAIHLPEVEKVKIREILAKEPEEGGRLDEGNKQMMLMCTSRTIEAKYIDYCTELCNWKVVPVGPPFQDLITNDADNKELIDWLGTKPENSTVFVSFGSEYFLSKEDMEEIAFALEASNVNFIWVVRFPKGEERNLEDALPEGFLERIGERGRVLDKFAPQPRILNHPSTGGFISHCGWNSVMESIDFGVPIIAMPIHNDQPINAKLMVELGVAVEIVRDDDGKIHRGEIAEAVKSVVTG…
XP_004243636	UGT94N1	Solanum lycopersicum	1674	MQRATCSTRERHLVTTSKKSKIFLPLIVLFYTNIINNNTRLKLLHFCLFKYKMLPSMFLCTIVCAAIAVAKASNILVFMPMPFRSHFRGFQPLFEELSRRGHNVTVVTSYPENRQIANYTEIGPFISKGHERNVTEMMHKNFVTSALSVWKLGEILTEVLKHKSMVDFLQTNSDSFDLVIIESCCQEYTVVLGHKFNAPVINLVPAMLWSSISKWIHVPSTFSYIPNILLETTSDMSFTQRLKNTITGVLQLYVENYLYLPRMKEVMDTHFTYKGWESRPSLEDMLNNVSLTLVNAHHAVGVSRPYLPGVIDVGGMHIKESKSLSGDLQTFVDSAEHGVVYFSFGSVINLNHLPKEKLNIFLGTIEKLKQKVILKWTPNASVKLPQNVMSGSWFPQSDI…
XP_010664783.1	UGT95B6	Vitis vinifera	1530	MSAHIIVFPFFGQGHLLPCIELCRHLASRTFNTTLIISSNLSSSIPSDLRRIPLFHIFEISSSLPPPPPPSSPSPDSDPMSHHHPHHQQMGTAIESLLSSRSTSPDYVPPLCAIIDVMMSWSKDIFHKFNIPVVSFFTSGACSAAMEYASWKAGAFNIKPGEVLPLPGLPEDMALTYSDLQRGPHGPPGGPPGPPGSGGPPGPPGARGPPRSGPKFGGPPKPGHQPPWVDETAGSIALMINTCDDLERPFIEYVAHQTGIPVWGVGPLLPDQYWKSSGSLLHDRDIRPNKKSSCTEEEVIQWLDSKPRGSVLYVSFGSEVGPTMEGYAQLALALEASNRPFIWVIQPGSGRPGPPRRPGSDSNEDSGYYPDGLEEKVGKRGLIIRGWAPQLLILSHPST…
PC03G01183.1	UGT706L9	Polygonatum cyrtonema	1425	MKPAVVLFPGLGMGHLTPMVELAKLFISHNFSVTVLVLESPFDPSSADAPFISRISSAYPSISFHRLPKVPSPPLRPNPNPLLSTFDLLRLSTPHISDFLKPFSQTVDIRALILGFFCTDALDVAAKLTIPAYFLFATSASNLATFLLLPTLQSQTTACFKDLGDAPINIPGVPPIPASHMAGPLQDRSEEQYSAFMHHLRRLPEADGIMINTFELLEKRAVQALNDGLCLLGQRIPPVYYCIGPLIGDGSGGGEEKHECFKWLDAQPKGSVVFLCFGSMGSFSAEQLMEIANGLEKSEQRFLWVVRSPPSGDSANRFGPRPEPDLEALMPEGFLDRTEGRGMVVKSWAPQAAVLKHESVGGFVSHCGWNSTLEAVSSGVPIIAWPLYAEQRMNKVFLV…
PC03G01184.1	UGT706L10	Polygonatum cyrtonema	1407	MNKETVVLFPALGMGHLIPMVELAKLLTHNNFAVTILVAQSPFPVSSAIDPFISRVATAYPSISFCRLPKLSLPSDRPLPALQLLRLTNPLLLQFLKSFSETSTIRALVLDMFCTTALDVANELGLPAYFFFTTSASNLAAFLYVPALQSKTTGSFGDLGDAPLSFPGLPPIPASHLPVHLQDRESESNMGVMFHFERLPKGNGIILNTFEQLEPQAVQALVDGLCVDSGNKMPPIYCIGPLVGREGDEGEKHECLKWLDEQPKGSVVFLCFGSMGSFSPGQLKEIAIGLERSGQRFLWVVRGRPSDQMNKWLEPLAEPDLSVVLPVGFLERTEGRGMVVKLWAPQAAVLGHESVGGFVSHCGWNSVLEALTAGVPMIAWPLYAEQKMNKVFLVEEAKL…
PC03G01185.1	UGT706L11	Polygonatum cyrtonema	1386	MSKSFETAVLFPYSSGMGHLIPMVELAKVIISHNFSVTILILDPPHSSPVNSSFISRVSDAYPSISFHRLPKLAPPANLSPIRPLATMQHLRQSGPLLSSFLTSLSKNTTIRALILDMFCTFALDVARDLDLPAYVFFASSASSLSAFATIPSIQSQIDCDFKDLGDATVNFPGLPPIPASHLPVHMQERSNGMHSARMYDFERVPMADGILVNSFESLERKAVEALSNGSCFPGRPMPPVYCIGPLTAEADDQTEREECLRWLDTQPKGSVVFLCFGSMGSFSEEQLKEIAVGLERSEQRFLWVIGNPPSDDWDSLLPEEFEERTRERGLVVKSWAPQAAVLEHESVGGFVSHCGWNSTLEAVSAGVPIVAWPLYAEQKMNKVFLVEAAKLAVEMKGY…
PC03G01186.1	UGT706L12	Polygonatum cyrtonema	1407	MTKDAVVLFPGLGMGHLIPFVELAKLFVHHGISVTVILIDSPFPSNSTADTFISCISSTYPLISFHRLSKPTLPSPTPSNFLSLVFHHFRLSNPLLSDFLASLSQTATIRALVLDMFCTTALDVASELRLPAYIFFPSAASCLATFLFVPKLQKEMNENFKDLGDSPIFIPGLPPIPASDMPDQLKDRNDEGNKVLIFHFERLPKSDGIIVNTFEMLEPRAVLALADGLCMPNSRMPPIYCIGPLIAGDEKKGEKQECLTWLDGQPKGSVVFLCFGSMGSFSAEQLKEIAIGLERSEQRFLWVVRSPPSNDPAERFGPRPEPDLDVLMPEGFLERTEGRGMVVKSWAPQAAVLKHESVGGFVSHCGWNSTLEAVSSGVPIIAWPLYAEQRINKVFLVEE…
PC01G00564.1	UGT707C4	Polygonatum cyrtonema	1434	MKIKLVFLPAWPAGMLSSMLEFAKLLLQSTNNNFTITFLLIKHQSRPYSSTATSLIHSLSASGLDIHFQDLPPVEPPLTTDGPEDFISLFIKYHKHHIKQAICSSSIPVSALFIDFFATSITDVANELGMPTYVYFASPALTLGLMLYLPILEEMIDKEFEEVEEGIQLPGIGVLPGISMPSPLMNKKSKNYTWFVYHGRRFREAKGIIVNTFEELEHEPLRILAEGLFVPDHPTPPIYPVGPVLCLGDANTEGSNRHECLKWLDDQPTASVVYLCFGSMGSFDAAQVEEMAAGLERSGHRFLWINRSPPTSTVRQLTDANLSELLPKGFLDRTRERGLVWPSWAPQTQILSHGAVGGFATHCGWNSCLESLWFGVPMLAWPLYAEQHLNDVEMVRDLG…
PC06G03158.1	UGT707E1	Polygonatum cyrtonema	1326	MAKIAVMFMPTPAIGHLISTVELAKLLLRDPNNCFSVTILTMRHLIPDWASAITAYSSLMLILPLTKKGKPLSPILSNAHKPLVRDAISRHLSSDSTPLAALILDMFCTSMIDMADELGIPTYIYFTSTAAMLSLMLYLPHYYSMDAKGDIDLPGLSCLPLRFVPAIMKDKMMMIVKCFSTTVNDFGGRKLEPASLKALLDGRRLHDHPMPSIFPVGPLLALEPQKNGSDHHECIKWLDGQSVASVVFLCFGSIGCFEHPQVKEIAEGLERSGHRFLWALRSPANDKSRLPADPNLDEVLPAGSLERIEERGMIEILAHPAVGGFVTHCGWNSSLESLWFGVPMLAWPLYAEQHLNAFEMGRVLGVALELELDSENGGFVSSEELERGVRMLMGGSEEG…
XP_010258947.1	UGT708N1	Nelumbo nucifera	1419	MEMSSSSDLQILPPHVALLPSSGMGHLVPFVRLAAALARRNCLVTFITTHPTVSLSESRLVSRLLSAFPHVTPLEFHLLPLDHSTANSKDPFFLQFEAIRRSAHLLSPLLSSCSDPPLSALITDVSLASAFISITDELRLPNYILFTSSAWMLSLCLNFPTFVVNTSTNLSGGSATASDDIEIPGVPPVPKSWLPPLLLDLSNLFTTQFMANGQELIKSNGILINTFGNAEQATVAALNEGKVVNGLPPVTKIGPLAPCEFEKGSSVEWLDGQPAGSVLYVSFGSRTAMSREQIRELGDGLVRSGCRFLWVVKDKKVDREDEEELGGIVGQELMERMKDNGLVVKNWVDQGVVLAHPAVGGFLSHCGWNSVTEAAWNGVPVLAWPQHGDQSINAQVMEK…
XP_010265663.2	UGT708N2	Nelumbo nucifera	1380	MSDTNTLHVAILPSSGMGHLVPAVRLAASLAARNCRITFITTHPTVSLAESRLVSRLVSFFPNVTRQEFHLLPLDRSTANSNDPFCLQFETIRRSAHLLSPILSSCSPPLSALVTDPSLVSAVIPITEKLRLANYNLFIASPKMLSLLIYFPTIANTDLSTTSSKTTDYIEIPGIPPLPKSWLPPPLVDPSSLFRTQFIANGQEIVKSDGILVNAFDSLDKATVAALNGGKVMGRLPPVITVGPFVPLEFEKGSPVEWLDRQPVGSVVYVCFGNRTAASREQIRELGDGLERSGCRFLWVVKEKKVDREDEEEVGEIVGHGFLERVKEKGLVVKSWVEQGEVLAHPAVGLFLSHCGWNSITEAALYGVPILGWPQGGDQKINGEVIPKSGLGIWVETWG…
PC03G02150.1	UGT708Z3	Polygonatum cyrtonema	1401	MAMPKMPISGDKNRPHLAILPSAGMGHLTPFCHLAAVLADRGCDVSFITPQPMVSNAESKHISRLLTPFPNIQSLNIPIVELDPSEFPSTSDPFFLRFEAILRSAHLLSPLLATIPSPVSALVIDIVSASAFVPIANELNIPSYVLYTSSASMLSLCAYFPTYIASGDSNVVGDICIPGLPTVRNQLVPPPLRDPHHLFRIQFVKNGEMLVKADGILINTFEAFESEAISALNGGHVVRNLPPVFAIGPFCSMKSQKISPITWLDQQPDKSVVYISFGSRTAMTGEQIKELGAGLERSGQRFLWVLKTKKVDKEEETINLEELLGEGYIERVKERGMVINGWVAQEEILCHGAIGGFMSHCGWNSVMEAAMAGVRVLAWPRIGDQRLNAGVVRRSGLGV…
PC09G00036.1	UGT709AA1	Polygonatum cyrtonema	1485	MAEQADSLPPHVLFFPFPIQGHMPPMLKLAKLLSSSSANFFVTFVNTDYSHRRFLSHSPALHLLDRHQKFRYRTIPDGLPDDDPRSFLQFMRLEESLRTRSREAYRELLVPTGGRDPDGWPPVTCVVADAIVSLAIEVAEEVEVPVMIFRTSSACSFWVFRCVGELISRGELPFPENADLDELIQGVQGTESFLRRRDLPSFCRDVKSPSDPRLQILTRITDNASRGRALIMNTFEDLEAPMLSRIRSFCPVIYPIGPIHILESNSSTSAMNIQASVNLWEEDRDCMAWLDTQPRKSVVYVSFGSITVMSREQLMELLHGLLDSNHKFLWVVRHDMVVDELEASEALLVPPEAEKGTRERGWLTRWAPQEEVLAHPAVGCFLTHSGWNSTLESIVAGVP…
PC07G00319.1	UGT709AB1	Polygonatum cyrtonema	2859	MAAEKAEPHALLFPFPLQGHVPPMLKLAKLLSYTDLHITFLSTESIHDCVVRNSPEVDRLSQSPRFRFRTVPDGLKGEDPRPVVQLLNLEESLRTRCREPYRECLVPKSGEDLDGWPPVSCVVADGVFPLAFQVPEEMGIPVIILRTSSACSVWAYSSIPELIKRGELPFPEGGDMDERIQGVAGMESFLRRRDLPGVLRHAKSSTDRLLELVITISTNLQRAKALVLNTFESLDAPVLPYICSLCPVTYTIGPLHLLVKNLNSSTDFPSLWQQDRSCMAWLDTQPNKSVVYISFGSITIMSRDELLEFWHGLVNSGQRFLWVTRPDLVQGMAEASDQTTPEQLEEGIRERGCLVSWAPQEEVLAHPAVGCFLTHSGWNSTLESIAAGVPMICWPFFAD…
PC07G00420.1	UGT709AB2	Polygonatum cyrtonema	1482	MAESNVPHVLLFPYPAQGHVPPMLKLAELISSAGLYVTFVNTEDIHCRFLRTSSAFKRLSERPKFRFRTIPDGFPENAPRPFLQFLEMEESLKTRSRDPFRELLVPNSGRDTDGWPLVSCVITDGMLRLALEVAEEMEIPVMILRTSSACSVWAYYSIPELIRTGELPFQEDADMDELMQGVKGMESFLRRRDLPGLMRNSKSVNDSLLQFLIAVGNNLPRAKAFILNTAEQLEAITLPYIRSICPITYTIGPLQLLQKTFKPIGDIDSNTQSSHTVSLWQEDHSCMTWLNCQPQKSVVYISFGSVTIVSQETILEFWHGLVNSSHPFLWVIRPDMIEGGVDAEEIIPGRSEMGCLVKWAPQEEVLAHPAVGCFLTHSGWNSTIESIVAGVPMICWPFF…
PC07G00419.1	UGT709AB3	Polygonatum cyrtonema	1485	MTPSFTAEGEMGHVLLFPFPAQGHIPPMLNLAELLSHSGLYVTVLVTDHIRARLSRSSKALDRFSLVPRVRFRSIPDGLPEEDSRTLFQLQDLEETMRTKCRERYREILVSADGQETGAWPPVTCVVADGFLRLGLEVAEEMQIPTMIFRTSSACSVWAYYNIPELIKRGLLPFQDEGDLDKAIHGVAGMESFLRRRDLPSFIREAKSTDDRILQFVMNISTDLTRAKALILNTVESIEAPVLSHIRSVCPKTYTVGPLHTLIKTVSPRNPNDHDAAKPSASASLWQEDRTCLTWLDSQPPNSVAYVSFGSITVMSREDLLEFWHGLINSGHPFLWVVRPDLVGGGTSASEKPPPEVEEATKARGCLVAWAPQQEVLAHPAVGCFLTHSGWNSTMESMV…
PC08G00708.1	UGT709AB4	Polygonatum cyrtonema	1437	MFPFPAQGHIPPMLKLAELLVSGAGPGLHVTFVNTEHVHARLVRHSPVLGGLAKLPRFRFRTIPDGLPDDDPRPFHRLLDLQESMRTRSREAYRELLLCATDGRDCDGWPPVSCVVADGILPLALEVAEEVGIPVMILRTSSACSLWAYCCIPQLIERGEVPFPEGADLDEEIQGLDGMEGILRRRDLPSLIRNAESADDRGIQFANVFSMNLTRARALILNTFESLESSVLSRIRTTVCPITYTLGPLHLLARSKSSNSDSVTLWPEDRACITWLDSQPHKSTVYISFGSSLIMSEEEALEFFYGLIDSGQRFLWVVRPDLIEGCVGSMSTELEEEAKERGCFVSWAPQEEVLAHPAVGCFLTHSGWNSTMESMVAGVPMICRPFFVDQLINSRFASE…
XP_004230516	UGT713C3	Solanum lycopersicum	1287	MELVHMNFVTSVQLKWDLGIRMSDSVMSHENMKNFVQSSSNSFDLVIIETFCQEYTVAMGHKYNAPVINLSPAMPWVSVSKWLDVPATYSYIPDMCLQSTGDMGFIERLKNTISGLMQSYADNFVYFPKMKETMDTYITYDGWESRPPLEQMLKNVSLTLVNSNYYAIGVARPYLPGIVEVGGMHIKPPNPLPENLQIFLDAADEGAIFFSFGSIINLNDLPNEKLEIVLSVIQKLKQKVIIKWTPNDGVKLSENIMTGSWFPQNDILAHPNVKLFITHGGLHSIEETISNAIPVVGIPFFADQYLNMKIAEEKGYGKLVNFFEMTEESFGNAVKELLSNVMYKETAKVQSQVFKDQPMKPLDLAVYWVEYVIRNGGAEHLISGSIELNDAQYFLLDIS…
PC06G00486.1	UGT729B1	Polygonatum cyrtonema	1461	MANDEVLLHVFFLPWLSPSHIVSLLDIAILFAQRPGVRATIVTTPGNVFRFRRAIHEATRSGYSMDLLVVPFPSAEVGLPEGVENTASMSPTSPNLPKFYQAFNLLKQPIVQLVREHCPDCIVSDLVYTWTSDLGVPRVMFDVTSPFTHCICTRIAEGVLSRALAVDDDDGKPFIFSGGGLPHRIEVTRSELPTIFENPRLLELFLEDEKKCFGVLSNSFYELTPEYIDYYNNALGDGRRKYWCLGPVWMCHKTDAGRGGDGSNINGTNWERIKIWLDSQDRESVAFVCFGSEYPIHSHDQLREIASGLESSGRPFIWVVPKDDDSWLHEGFEERLREKCLIIRGWAPQLQILNHPATGGFVTHCGWNSTVEGVSSGVPMIAWPLHSEQFINERLIVQV…
PC06G04210.1	UGT729C1	Polygonatum cyrtonema	1536	MGSYKTCDDHQLHIFFFPFLASGHMIPLLDMARLFAERGVKVSYVTTAGNVPRIRHVVDDAARNGHPMQILLLPFPCEDVGLPAGCEHTNSLPMSGDAIEKFFNAIQLLRQPLEQLIRDHRPDCLVADELHQWTSDLAISIGIPRIVFSGNSHFTVCVCDEIEFKDAHLAVASDTEPFVVPGGLPHEIRLTKAELPMPYQYPKEMIGLTFYSKEYPKLVLDMFRDSKRKSYGLVLNSFDELAPEYAEQLKKSGQRVWNVGPVLLCNRTDAVLAGRGGGNDDEKRMIKSWLDAKDQESVLYVAFGTECIFSNDQLREISVGLEASGKAFIWVVRGGGGETDEGLPKGFEERVQGRGMILKGWAPQLLILNHQAVGGFLTHCGWNSTSEALASGVPMITWP…
PC02G04235.1	UGT729D1	Polygonatum cyrtonema	1401	MASSQDHQLSIFFFPFLASGHILSMANLARLFAERGINSTIITTPTNAPLIDPILSCNRSMNLLLLPFPSTAETNLPIGCENTASLPLPHSPYVFNLFKAIDLLKEPFTNLLREHQPDFLISDWIYTWTSDLAGSLGIPRLVFQNLGAFANAICDLVHKYKLHLGNGNLMPFQLPASSTIPHRIELTKAELPPSFDHSFALDMFRDAETKSYGTVMNSFYELEPWYMDFLRDTKKLWCVGPVGLGNDDNNENQQVEEITKWLDSKDPATVIYVCFGSECIFAADQINEIASGLEAAGHSFVWVLRTDNMVLPHGFEDRMRLGEGKGLIVRGWAPQKMILNHPAVGGFITHCGWNSILEGVSAGLPMAAWPLHSEQFINEKLVVEVLGIGEKVLTAGGIV…
PC03G00511.1	UGT746A1	Polygonatum cyrtonema	1395	MGTEAIFPESKVRIFFFPYITSGHFHPMLDMAALFSATAVVSSTIIVTPSNSHLASPRFPTHVLPLPPTSNLPDGWDSTSSPTSFSDFQTIHASLSLLHTPLLNLLKSDRPHCLVSDSFLPWTADVAAELGIPRIVFDGMSSYSRSVIKSIKEHRPHDSAADDGETFVVPGLPRPVTMTRSQLPVPLRAPTPFNHLMDLMDESNSRSYGVLVNSFYELETEFVEHFRKNVAKRAWHVGPVFLSNKNRKCAGAGGDECLNWLDSKKPGSVLYVCFGSQAELTASQLNELGSGLVSSRHHFIWVVRKDSPEIWLESGDSSENYKKGLIIRGWAPQVRILNHESVGGFLTHCGWNSVLECVSAGKPIVTWPVFGDQPFNETLVVNELKIGVGVGAAGIGALV…
PC03G00503.1	UGT746A2	Polygonatum cyrtonema	1461	MHLLHKQSKKSQFSKSQFPMATEEAIFPESKVRIFFFPYITSGHFHPMLDIAALFSATAVVSSTIIVTPSNAHLASRRFPTHVLPLPPTSNLPDGWDSTSSPTSFSDIQTIHASLSLLYTPLLNLLRSDRPHCLVSDSFLPWTADVAAELGIPRIVFDGMSSYSRSVIKSIKEHRPHDSVADDGETFVVPGLPRPVTMTRSQLPVSFRVAPQAAHFMDRVDESNSRSYGALVNSFYELETEFAEHFRKKIAKRAWHVGPVFLSNKNRKCAGAGGDRDVCLNWLDSKKPGSVLYVCFGSQAELTASQLNELGSGLVSSRHHFIWVVRKDSPEIWLESGDSSENYKKGLIIRGWAPQVRILNHESVGGFLTHCGWNSVLECVSSGKPMVTWPVFGDQPFNE…
PC06G02324.1	UGT747A1	Polygonatum cyrtonema	1377	MGTQAQHRPLRIFFLPLMTPGHMIPMLDLAALFARRGPHIASVTVITTPANEPLVRPSISSLPIDLLLVPFPSSVAHLLRNGTENLASLAFSDFHDFFLAFYALQQPIEDILYATRPDCIISDYYFAWTADTAIELNIPRIVFYGHGIFASCVHDSLDRHNPYAKVASDSEVFRVEDLPHLINLTKSEVSIGVIHATPAMRESVEKSYGVVVNSFYELEPDYAELYRKNGRRAYYVGPVSLSNGDRGQKHNLTTWLDSMEKDSVVYVCFGSLNDFSADQLREIAIGLEESGRPFLWAVRNIEMSSWVPVDFEERVRGKGAVIRGWAPQVAILNHPAVGGFVTHCGWNSTLESVSAGVPMVAWPVEYEQFVNEKLIVQVLEVGVSVGRGEFENGKKILKA…
PC06G00514.1	UGT747A2	Polygonatum cyrtonema	1464	MASIELAAAHPLRIFFIPFMAPGHMIPLLDIAKLFARRGSVAATIITTPGNEPHVRPAIDIANANPDIVPIELVLIPFPSSVAPLLKGRENFTAFPSADHFDFYTAFMALQGPFDEYIRANQPDCIISDFMFPWSADTAAALGVPRIAFSAQGIFVLSVHESIEMNSPHLKVPDSDTTFVVEGLPHRLEMTRREVSSMVDNPVLLKMMREGQDKSYGVLVNSFYELKPEYAELYRRSMPGRRAYYVGPVSLLNKDEGEIADRGQKLKSEVTEYMVKWLDSMEKRSVMYVAFGSLNEFSVDQLREIAVGMEESGRPFLWVVKGSGEPDWLPTGFEERVKGKGMVIRGWAPQMVILNHPAVGGFLTHCGGNSILESVCAGVPMVTWPVVYDQFVVEKLIVQ…
PC06G00512.1	UGT747A3	Polygonatum cyrtonema	1500	MASIEVAAAHRILRIFFIPYMSPGHMIPMLDIAKLFARRGSVAATVITTPGNEALVRPAIDIANANPDVVPIELVLIPFPSSVAPLLKGRENFAAFPSADHLDFFTAFMALQGPFDEFIRANQPDCIVSDAAMLAWSTDTAAALRVPRIIFYGPGIFVHCVHESIEMSSPHLKVADPDTTFIVEGLPHRIEMRRREVSSSVDNPVVLEMMREGEDKSYGVIVNSFYELEEEYAELYRRSRPGRRAYYVGPVSLSNKDERESADRGQKINSEVTECTVKWLDSMEKRSVIYVAFGSLNEFSVDQLREIAVGLEELGRPFLWAVKGSGEPDWLPTGFEERVKGKGIVIRGWAPQMVILNHPAVGGFLTHCGWNSTLESVCAGVPMVAWPVEWDQFVIEKLI…
PC06G03883.1	UGT748A1	Polygonatum cyrtonema	1488	MASLMSYSSLQNLHFVLIPWLAQGHMIPMIDIARLLAGRGIMVSLITTPQNLSRIKPTADRIHESKLPIHFVPLPFPSLEFGLPAGCENFDSLHEFPKSLLGNFYNASKTLKQPLVDYLRNPKTPSPTCIITGFSNAWTADIAHEFNVPRLVFRGFSCFALLCVENLTVHKKHETVSSETEPFVLPGLPQQLEITRMQLPNQFHASSIYSEMLDEIRESEAGADGIVINSFDELEAGYSQLLEKSAGKKAWMIGPVSLSNKDRKDLAERGNKASIDETQCKSWLDSMSPNSVVYVCFGSLAKFGPSQLVELGSGLLASNRPFVWVIKSVQNPEIDNWLLENFADESKCLVIRGWAPQAMILSHKAIGGFMTHCGWNSTLECVCAGLPMLAWPMFSEQFL…
PC11G01103.1	UGT748A2	Polygonatum cyrtonema	1482	METISSSTHQNQHFVVVPWLAQGHMIPMMDIARLLARRGITVSLITTPANLSRIKPATDRISQSKLPIHFIPLPFPSAEFGLPEGCENLDSIPSRSLIHNFYNASKMLKQPLIDHLRDPKTPDVSCIITDLGHAWTVDVAREFSVPRLLFHGYSCFAILCIENLTVHKVHETGSSDSEPFMLPGLPQQIEITRIQLPWQFQASHQYQEIYEDIRKSEIGADGIVINSFDELEAGYSGLLEKSTGKKAWMIGPVSLCNRGSKDLAERGNKTSIDETKCKSWLDSMGTKTVVYVCFGSMSTFAPAQLIELGSGLLASNRPFIWVINPVQNSDVDNWLSENFSDESKCLLIRGWAPQAMILPHVAIGGFVTHCGWNSTLEGVCAGLPLLTWPMFAEQFLNEK…
ABB92748	UGT71A44	Fragaria x ananassa	1440	MKKASELIFIPIPGIGHIVSTVEIAKLLLCRDDNLFITILIMKFPFTADGSDVYIKSLAVDPSLKTQRIRFVNLPQEHFQGTGATGFFTFIDSHKSHVKDAVTRLMETKSETTRIAGFVIDMFCTGMIDLANEFGLPSYVFYTSGAADLGLMFHLQALRDEENKDCTEFKDSDAELVVSSFVNPLPAARVLPSVVFEKEGGNFFLNFAKRYRETKGILVNTFLELEPHAIQSLSSDGKILPVYPVGPILNVKSEGNQVSSEKSKQKSDILEWLDDQPPSSVVFLCFGSMGCFGEDQVKEIAHALEQGGIRFLWSLRQPSKEKIGFPSDYTDYKAVLPEGFLDRTTDLGKVIGWAPQLAILAHPAVGGFVSHCGWNSTLESIWYGVPIATWPFYAEQQVN…
XP_008384821	UGT71K1	Malus domestica	1434	MKKVELVFIPSPGAGHHLPTLQFVKRLIDRNDRISITILAIQSYFPTTLSSYTKSIAASEPRIRFIDVPQPQDRPPQEMYKSRAQIFSLYIESHVPSVKKIITNLVSSSANSSDSIRVAALVVDLFCVSMIDVAKELNIPSYLFLTSNAGYLAFMLHLPILHEKNQIAVEESDPDWSIPGIVHPVPPRVLPAALTDGRLSAYIKLASRFRETRGIIVNTFVELETHAITLFSNDDRVPPVYPVGPVIDLDDGQEHSNLDQAQRDKIIKWLDDQPQKSVVFLCFGSMGSFGAEQVKEIAVGLEQSGQRFLWSLRMPSPKGIVPSDCSNLEEVLPDGFLERTNGKKGLICGWAPQVEILAHSATGGFLSHCGWNSILESLWHGVPIATWPMYAEQQLNAFR…
AMQ26115.2	UGT71T5	Pueraria montana	1410	MTRYEVVFIAIPTLGNLVPQVEFANLLTKHDPRFSATILTVSMPQRPLMNTYVQARASSAANIKLLQLPIVDPPAPEQYQTLVGFLSLHMQNHKHHVKHALLNLMKTTESNSSNSVRLAAIFVDMFSTTLIDVAAELAVPCYLFFASPASCLGFTLDLPRFDLAESKSEFTVPCFKNLLPRSVFPNLVLDAKDGTFWLSYHARRYKETKGIVINTLQELETHALQSLHNDSQLQRVYPIGPILDLVGSAQWDPNPAQYKRIMEWLDQQPLSSVVLLCFGSMGSLEANQVEEIAIGLERAGVRFLWALRESPKAQLEYPRDYENHKDVLPDGFLERTNNIGLVCGWVPQAVVLAHKAVGGFVSHCGWNSILESLWHGVPVATWPLYSEQQMNAFQMVRDL…
AEM43004	UGT71V1	Siraitia grosvenorii	1482	MKKFELVFIPLPVMGHLAAMVEMANILVTRDQRLTVTILVIKLPLYGKTAEYIQSLSASFASESMRFIILPEVLLPEESEKEFMLKAFLESYKPIIREAIIDLTDSQMGPDSPRLAGFVLDMFCTTMIDVANEFGVPSYVFCTSNAGFLALSFHLQELYDENNSKEVVKQLQNSNAEIALPSFVNPIPGKMIPDIFSNDDTASWFHDQVERYRSGVKGILINTFAKLESHVMNSMSRSSSSRAPPLYSIGPILHLKNNNTVGPGGTLHCTDILKWLDNQPPVSVVFLCFGSMGSFDEDQVKEIAHALERSGVRFLWSLRQPPPKDKFEAPSEYTDIKYVLPEGFLERTAGIGRVIGWAPQVEILAHPATGGFVSHCGWNSTLESMWHGVPMATWPLYAE…
XP_015637991.1	UGT72F1	Oryza sativa	1473	MGGGRGGAPATASARARRPHQPRVLLLCSPCLGHLIPFAELARRLVADHGLAATLLFASARSPPSEQYLAVAASVLAEGVDLVALPAPAPADALPGDASVRERAAHAVARSVPRVRDVARSLAATAPLAALVVDMIGAPARAVAEELGVPFYMFFTSPWMLLSLFLHLPSLDADAARAGGEHRDATEPIRLPGCVPIHAHDLPSSMLADRSSATYAGLLAMARDAARADGVLVNTFRELEPAIGDGADGVKLPPVHAVGPLIWTRPVAMERDHECLSWLNQQPRGSVVYVSFGSGGTLTWQQTAELALGLELSQHRFIWAIKRPDQDTSSGAFFGTANSRGEEEGMDFLPEGFIERTRGVGLLVPSWAPQTSILGHASIGCFLTHCGWNSTLESVSNGV…
XP_015617717.1	UGT72G1	Oryza sativa	1473	MENGKCNGSSTTKCNGAAAAAMHVAMLVTPGMGHLIPLAELAKRLAARHGVTSTLLTFASTASATQREFLASLPPAIESVSLPPVDLSDLPADAAIETLMSEECVRLVPALTAILSGIRERRRLVAFVADLFGADSFDAARDAGVPRRYLFFPTNLHALTLLLHLPDLDVSIPGEFRDLDEPVRLPGCVPIPGKDILMPLQDKSRACYGWMVHHGTRYRDADAILVNSFDAVEPDAARVLRHPKPGVPPVFPIGPLIQTHCAGDDDAAAPPSPRAACLDWLDRQPDRSVIFVSFGSGGALPTEHMRELALGLELSGQRFLWVVRSPSDEGEVSANYYDAETKKNPFGYLPEGFVERTKEVGLLVPSWAPQTKVLAHRATGGFLTHCGWNSVLESLVHGV…
BAF08321.1	UGT72H1	Oryza sativa	1164	MRRFVPQLRALVVGIGSTTAAIVCDFFGTPALALVAELGVPGYVFFPTSISFISVVRSVVELHDDAAVGEYRDLPDPLVLPGCAPLRHDEIPDGFQDCADPNYAYVLEEGRRYGGADGFLVNSFPEMEPGAAEAFRRDAENGAFPPVYLVGPFVRPNSNEDPDESACLEWLDHQPAGSVVYVSFGSGGALSVEQTAELAAGLEMSGHNFLWVVRMPSTGRLPYSMGAGHSNPMNFLPEGFVERTSGRGLAVASWAPQVRVLAHPATAAFVSHCGWNSTLESVSSGVPMIAWPLYAEQKMNTVILTEVAGVALRPVAHGGDGGVVSRKEVAAAVKELMDPGEKGSAVRRRARELQAAAAARAWSPDGASRRALEEVAGKWKNAVREDR*
XP_015632742.1	UGT72J1	Oryza sativa	1524	MAIESAPARNERRGQHVVLLASPGAGHLLPVAELARRIVEYDGFTATIVTHTNFSSAEHSSTFSSLPPSISIAALPEVSVDDLPADARVETRILTVVRRALPHLRDLLRSLLDSPAGVAVFLSDLLSPRALAVAAELGIPRYVFCTSNLMCLTSFLHNPVLDRTTTCEFRDLPGPVLLPGCVPLHGSDLVDPVQDRANPVYRLVIEMGLDYLRADGFLVNTFDAMEHDTAVAFKELSDKGVYPPAYAVGPFVRSPSGKAANDACIRWLDDQPDGSVLYVCLGSGGTLSTEQTAEVAAGLEASGQRFLWVVRYPSDKDKTASYFSVSGDGDGEDSPTNYLPEGFLERTKGTGLAVPMWAPQVEILNHRAVGGFVSHCGWNSTLETVAAGVPMVAWPLYAE…
XP_003622620.2	UGT72Y5	Medicago truncatula	1401	MEEKPHIVVVPSAGFTHLVPILEFSKRLVNLHPQFHITCIIPSIGSPPSSSKSYLQTLPPTISSIFLPPINVDQVPDAKILAVQISLSVKHSLPYIEQELKSLCSRSKVVAVVADVFAHDVLDIAKDFNLLCYIYLPQAAMVLSTYFYSSKLDEILSDESRDPNEPIKVPGCVAFDLKDLPLPFRFRSNIGYTKFLERAEKYHLFDGVFVNSFLEFEEDAIKGLKEEKKKPMVYPVGPIIQKVSIGDENEVKCLTWLEKQEPKSVLFVSFGSGGTLSQEQVNELAYGLELSGKKFLWILRSPSGVANATYFVGENEIEDPLRFLPSGFLERTKEQGLVVPCWGPQIQVLEHNSTGGFLSHCGWNSVLESVVYGVPIIAWPLFAEQGMNATMLCDGVKVA…
OWM77676	UGT72BD1	Punica granatum	1476	MAQVSTKPHVALFASPGIGHLIPVLQLGERFVSRHNFVVTVFVVVTDAATAESQLKQQSSYKNLLNVVLLPPVDLTSLTNKPLAILSQLVLIVRQSLPDLRSAIASMKSRPTALIVDLFGTEAFAIADEFHMLKYEFFTTNAWFLALTLYAPHVDREHEDDHILRHMPLHIPGCASILYEDTVDVYTDRNDKLLHDDYVRIGRRLAEADGILINTWESLEPKTLQALRDPKAFGRFSQVRILPIGPLVSGFQSFGSSQPKDDILQWLDDQPTESVLYVSFGSGGTLSADQLTELAWGLEQSQHRFIWVVRPPQENSACGAYFEQAKRADGTPEYLPDGFVTRTQKLGLVVPMWAPQREILAHPSIGGFLSHCGWNSTLESLINGVPLIAWPLYAEQTMN…
PKU59390.1	UGT72BG1	Dendrobium catenatum	978	MAYTNPSSHLLVVSSPGVGHVTPLAGLTKLLVLRHQFTATFVTFSDVPCSLPSSISTIQLPSPPLKDLHSDTHILTRICLTIAHSVSPLRQILISLQRTTRIAAVIFDPFGSDFLSMVKELGIPAYLFITSNYFFLSFMLHLPTLEDTTVGEFRDLPELLLLPGCVPLKGEDFLEPVQKRESEVCPWVVHLARHYDLFDGILVNSFEALEAGATKFFKKRGGGNPPVWPIGPLIMPGSDVDSEEQSHKCIEWLNQQSSGSVVFICFGSGGTLTWEQTRELALGLEMSGQSFLWVVRAPNETEISGSFFNPNKTGDDPLGFLPEGF*
PKU68169.1	UGT72BH1	Dendrobium catenatum	1425	MAEANPKAHVVLLPSPGIGHLTPLAQLAKRLVLNHKLSATIITFSDLSSGIQQSLLSSLPNGVTSVSLPAIPLDDLSINTHIVTRLSVMISRSVPFLRETLLTLQKTRHIVAYIIDHFGGETLSLASELSIPRYIFCTTNFFYLSFLLNLPSLYHDKHDDHNPNQFLFLPGCTPLHRKDYSRSAIDKNSEVFQWMLRHSKHHDQVDGIMVNSFEAMEGGPARFLKERGNGKPPVFSIGPLTCNSRSDKRQAESGVCLRWLDQQPGRSVLFIAFGSGGTLSFKQTKEMALGLEMSGQRFLWVVRKPVDVDASSAYFNQCHGKHNPLGFLPEGFVERMKGKGMVVPSWAPQEEILAHGAIGGFLSHCGWNSTLESIVNGVPMITWPLYSEQPMNAVMLVEG…
XP_008392435.2	UGT72BM4	Malus domestica	1476	MALDTQSHRSSNHHHNDHHKLIKPPHVTIVPTPGLGHLIPLVELAKRLVIQHNFSITFIIPNDGSHLAPQKKVLEALDSQSISYVFLPPVSFHDLPVDVTIETKITLTLTRSLSALRDSLKVLNESTRLVALVVDFFGAEALDVANEFHLSPYIFFSTNAMGLWLLFHLPHLDETTSCEYRDLPEPVLLPGCVPIQGGDFLDPVQDRSNPVYKAVVHIFKKCRSAAGIMVNSFADLEPGAFKAFKEKELGLCLPPVYPIGPVIKTSSTDGLDANECLRWLDKQPYGSVLFVSFGSGGTLSQEQLNELALGLELSGQRFIWVVKSPNETANNASYFTVKGGENPFEFLPNGFLERTKDVGLVVSSWAPQVQVLSHESTGGFLTHCGWNSVLESIVHGVPL…
AAR06917	UGT73E1	Stevia rebaudiana	1488	MSPKMVAPPTNLHFVLFPLMAQGHLVPMVDIARILAQRGATVTIITTPYHANRVRPVISRAIATNLKIQLLELQLRSTEAGLPEGCESFDQLPSFEYWKNISTAIDLLQQPAEDLLRELSPPPDCIISDFLFPWTTDVTRRLNIPRLVFNGPGCFYLLCIHVAITSNILGENEPVSSNTERVVLPGLPDRIEVTKLQIVGSSRPANVDEMGSWLRAVEAEKASFGIVVNTFEELEPEYVEEYKTVKDKKMWCIGPVSLCNKTGPDLAERGNKAAITEHNCLKWLDERKLGSVLYVCLGSLARISAAQAIELGLGLESINRPFIWCVRNETDELKTWFLDGFEERVRDRGLIVHGWAPQVLILSHPTIGGFLTHCGWNSTIESITAGVPMITWPFFADQF…
RHN42263	UGT73F17	Medicago truncatula	1584	MEGSVGVERPLKLYLLPFLSPGHMIPLGDIATLFASHGQQVTIITTPSNAHFFTKSLSSVDPFFLRLHTVDFPSQQVGLPDGVESLSSNIDTDTTHKIYVGSMLLHGPIKEFIEKDPPDYIIGDCVFPWIHDLANKPHISTLAFTGYSLFSVSLIEALRVHRSNSHTNSDSSSFVVPNFPHSITFNSGPPKTFIEFEEGMLKTIIKSKGLIINNFVELDGEDCIKHYEKTMGHKAWHLGPACLIHESVQEKAERGNESVVSMHECLRWLNSKRDNSVLYICFGSICYFSDKQLYEIARGIENAGHEFVWVVPEKKGKEDESEEEKEKWLPKGFEERNIKNKKGLIIRGWAPQVMILSHNGVGAFMTHCGWNSTVEAVSAGIPMITWPMRGEQFYNEKLI…
RHN53990	UGT73P16	Medicago truncatula	1476	MEDQTKPKLKSIFLPFLSTSHIIPLVDMARLFALHGVDVTIISTKYNSTIFQNSINLDASRGRSIRTHIIDFPAEKVGIPAGIEAFNVNTPKEMIPKIYMGLYILQPDIEKLFETLQPDFIVTDMFFPWSADVAKKLGIPRIMFHGASYLARSAAHSVEVYRPHLKAESDTDKFVIPDLPDELEMTRLQLPDWLRSPNQYAELMKVIKESEKKSFGSVFNSFYKLESEYYDHYKKVMGTKSWGLGPVSLWANQDDSDKAARGYARKEEGAKEEGWLKWLNSKPDGSVLYVSFGSMNKFPYSQLVEIAHALENSGHNFIWVVRKNEENEEGGVFLEEFEKKMKESGKGYLIWGWAPQLLILENHAIGGLVSHCGWNTVVESVNVGLPTVTWPLFAEHFFN…
XP_031381080.1	UGT73AL1	Punica granatum	1479	MANEGETNDTKSTTSKLHIFFFPFPSKGHTIPMIDMAKLFSSRGVKSTLISTPHNEPSFLRSIERTQKLGFDIGVVTVKLPLEKVGLPEHCQILDSTNSPDMINKYWMAIRMLDKQLEKLIKEHCPACVITDTFLPWTVDVAAKFGIPRLAFHGTSHFAMCALECTRLYKPHLNISSDSEPFVIPNFPGEITMTRAQLPDFIKEDTEFSKLYIEMMESELRSYGVIMNSFKELEPVYTDHYRDVLGRRSWRVGPVLLCNQDTEDKLQRGTRATIGEDSCLKWLDSREAGSVVYICFGSRTDFSASQLHEIAEGLEASRQPFVWVVKKDESVEEGKEEWLPQGYEERMQGKGLIIRGWAPQVLILHHKAVSGFVTHCGWNSTLEGITAGVRMVTWPVAAE…
ABB92749	UGT73AR2	Fragaria x ananassa	1464	MAMETKSCQQLHIFFLPFMARGHSIPLTDIAKLFSSHGARCTIVTTPLNAPLFSKATQRGEIELVLIKFPSAEAGLPQDCESADLITTQDMLGKFVKATFLIEPHFEKILDEHRPHCLVADAFFTWATDVAAKFRIPRLYFHGTGFFALCASLSVMMYQPHSNLSSDSESFVIPNLPDEIKMTRSQLPVFPDESEFMKMLKASIEIEERSYGVIVNSFYELEPAYANHYRKVFGRKAWHIGPVSFCNKAIEDKAERGSIKSSTAEKHECLKWLDSKKPRSVVYVSFGSMVRFADSQLLEIATGLEASGQDFIWVVKKEKKEVEEWLPEGFEKRMEGKGLIIRDWAPQVLILEHEAIGAFVTHCGWNSILEAVSAGVPMITWPVFGEQFYNEKLVTEIHR…
EOX98321.1	UGT73BW1	Theobroma cacao	1455	MASKSRQLHIVFLPQLAHGILIPTVDMARLCARHGVKVTIATTPLNAHLFAKTIQRDRESGFEISTYIIKFPSAEVGLPEGCENASSLTSQEMQTKFLKAANLFQQPLEQLLAELRPDCLVAGMMFTWATDVASKFGIPRLVFHGTSCFSISILDSVIRHAPYKKIATDFEFFDVPGLPDQIKMTKMQLPDFIKEEEGSERRKMLNEALESERTSFGVIVNSFYELEPAYREHYSKVMGKKAWQVGPVSLCNKDSEDKAERGNVASIDRHECLRWLASKKPNSVLYICFGSLSRFSAAQLNEMAKGLEASGQNFIWVVRKVNDEDKEEWLPEGFEERMEGKGLIIRGWAPQVLILDHDAVGGFMTHCGWNSTLESITAGVPMVTWPLQAEQFFNEKLIV…
ABI94020	UGT73CG1	Medicago truncatula	1518	MVSQDPKVHFVLFPMMAQGHMIPMMDIAKILAQHQNVIVTIVTTPKNASRFTSIVARCVEYGLDIQLVQLEFPCKESGLPEGCENLDMLPALGMASNFLNALKFFQQEVEKLFEEFTTPATCIISDMCLPYTSHVARKFNIPRITFLGVSCFHLFNMHNFHVNNMAEIMANKESEYFELPGIPDKIEMTIAQTGLGGLKGEVWKQFNDDLLEAEIGSYGMLVNSFEELEPTYARDYKKVRNDKVWCIGPVSLSNTDYLDKVQRGNNNNKVSNDEWEHLKWLDSHKQGSVIYACFGSLCNLTPPQLIELGLALEATKRPFIWVLREGNQLEELKKWLEESGFEGRINGRGLVIKGWAPQLLILSHLAIGGFLTHCGWNSTLEAICAGVPMVTWPLFADQF…
BAD93688	UGT73CJ1	Nicotiana tabacum	1491	MATQVHKLHFILFPLMAPGHMIPMIDIAKLLANRGVITTIITTPVNANRFSSTITRAIKSGLRIQILTLKFPSVEVGLPEGCENIDMLPSLDLASKFFAAISMLKQQVENLLEGINPSPSCVISDMGFPWTTQIAQNFNIPRIVFHGTCCFSLLCSYKILSSNILENITSDSEYFVVPDLPDRVELTKAQVSGSTKNTTSVSSSVLKEVTEQIRLAEESSYGVIVNSFEELEQVYEKEYRKARGKKVWCVGPVSLCNKEIEDLVTRGNKTAIDNQDCLKWLDNFETESVVYASLGSLSRLTLLQMVELGLGLEESNRPFVWVLGGGDKLNDLEKWILENGFEQRIKERGVLIRGWAPQVLILSHPAIGGVLTHCGWNSTLEGISAGLPMVTWPLFAEQF…
BAG80555	UGT73CK1	Lycium barbarum	1485	MAAQNSQLHFVLVPLMSPGHLIPMVDFAKLLAQHGVIVSIISTPLNTMRFKSSIDHSVKSGLQIRVLELEFPAEQAGLPEGCENMDSLPSRDSIKDFFVAASMLQNPFEELFSDLKPSPSCIISGKNMAWTVDSARKFRVPRIFFDGMGCFSSTCTQKLQSSKVHENLSKFESFVVPGLPHRIELTKAQLPENLNPGSPDLVDVRNKMVAAESISDGIIVNTFEELELEYVKEFKKIKGGKVWCIGPVSACNKSESEKATRGKNVSLEENKCLTWLDLQEPNSVVYASLGSICGLTCSQLVELGLGLEASNRSFIWVMRGGEKSKELEKWIEEERFEERIKGRGFLIKGWSPQILVLSHPSVGAFLTHCGWNSTLEGCCSGLPVITCPLFAEQFINEKL…
XP_015630151.1	UGT74A2	Oryza sativa	1515	MAHVLVVPYPSQGHMNPMVQFARKLASKGVAVTVVTTRFIERTTSSSAGGGGLDACPGVRVEVISDGHDEGGVASAASLEEYLATLDAAGAASLAGLVAAEARGAGADRLPFTCVVYDTFAPWAGRVARGLGLPAVAFSTQSCAVSAVYHYVHEGKLAVPAPEQEPATSRSAAFAGLPEMERRELPSFVLGDGPYPTLAVFALSQFADAGKDDWVLFNSFDELESEVLAGLSTQWKARAIGPCVPLPAGDGATGRFTYGANLLDPEDTCMQWLDTKPPSSVAYVSFGSFASLGAAQTEELARGLLAAGRPFLWVVRATEEAQLPRHLLDAATASGDALVVRWSPQLDVLAHRATGCFVTHCGWNSTLEALGFGVPMVAMPLWTDQPTNALLVERAWGAG…
AAR06920	UGT74G1	Stevia rebaudiana	1542	MATMKRWTAVSLILFLLVDLRTMPVGEAARILAVETVAGKSHWYFMSSLLRSLTDAGHEVTVFTPFPEGDRANYTEVDTSRDFPIKLDMDVMQTMKDFSDPFKLINIMSHMGRFYCDAIYFNQKLKDLMASGARDRYDLLLVEPLGFDCISYLANGLGLPVIYSIPSPMLTFAEGLFTGHVSNPATVSNILAKHAVPGTFVQRFTNMALLTYGMVKSRFDQMAIFFTDPRSYDRAPTADPTIIFQNSHYITEVSRPVTSNVVYVGGVHLKPPKTIPKDILDFIEDSPQGVIFFTFGSTIKVSSLPEYIERSFKEALAAVPQRVLWKYEGEMKDKPENVMTRKWFPQREILLHPKVKLFISHGGISGVYEAVDAGVPVLGFPIFYDQPRNIENLVLAGMA…
XP_015651353.1	UGT74H1	Oryza sativa	1449	MGSHGDDGGGGGAHVLLLPYPSQGHVHPMLQFAKRLAFHGMRPTLAVTRYILATCASPDAAAAGAVRFATISDGCDAGGFGECCDDDGGGGVTAYLSRLESAGAATLDKLLRDEASDSGGRRPVRVLVYDAFLPWGRPVAARHGAAAVAFFTQPCAVNVVYGHVWCGRLRVPVEAGDGEDGGGGAVALPGLPALSPEGLPWFIKVGPGPYPAYFDLVMKQFDGLELADDVLVNSFYELEPEEAAYMASAWRAKTIGPTVPAAYLGDGRMPGDTKYGFHLFELTTAPCVAWLGAHPPRSVVFASFGSLSDLDPAEMREVALALLDAGAPFLWVVRSSESHKLPAGYAAAAAAANGMVVSWCPQLEVLAHPAVGCFLTHCGWNSTAEALVAGVPMVALPQW…
KAF2932956.1	UGT74J1	Oryza sativa	1473	MLLHVPASRATQRRKNETAEMENAPATTTSSTQDGGGGAGGHVFLLAFPEAQGHVNPILQFGRHLAAHHGFLPTLVTTRHVLSTVPPPLAPFRVAAISDGFDSGGMAACGDAREYTRRLADVGSETLGVLLRSEAAAGRPPRVLVYDPHLPWAGRVARGAGVPAAAFFSQPCAVDVIYGEVWAGRVGLPVVDGGALRGLLSVELGPEDVPSFVKAPESYPPFLEAVLGQFDGLEDADDVLVNSFQELEPKEADYLASAWRFKTIGPTVPSFYLDDDRLQPNKNYGFNISDSTSPCLAWLDNQPPCSVVYASYGTVADLDPTQLDELGNGFCNSGKPFLWVVRSCDEHKLSEELRDKCKERGLIVSWCPQLEVLSHKATGCFLTHCGWNSTTEAIVTGVP…
AQQ16731	UGT74P5	Nicotiana attenuata	1338	MEEITTKSHVLVLPFPVQGHINPMVQFSKRLASRGNKVTLITIDSISKSMPMDSNSIKIESIPHDESPPNSIDIFLEWFFALISNNLREIVKKLSDSEYPVKVLVFDSVAPWAIDLAHELGIKGAAFFTQSCSLSAIYYHLDPEISNITLDGSAVSLPSLPLLEKEDLPSFVYDSDSYPSLVRLVFSQNINFKKADWLFFNTFDVLEEVVDWMRTQYPIKTIGPTIPSMYLDKRLKDDKEYGSSLIKPNGETCLKWLDLKENGSVVYVSFGSLASLGEKQMEELAFGLIMSNSYFLWVVRTSEENKLPNEFKSKLSEKGLIVNWSPQLDVLAHKSVGCFFTHCGWNSTLEALSLGVPMVCMPQWTDQPTNAKFISDVWRTGIRVKAGKDSVITREEVAS…
AKA44586	UGT74AE4	Panax ginseng	1374	MEREMLSKTHIMFIPFPAQGHMSPMMQFAKRLAWKGLRITIVLPAQIRDFMQITNPLINTECISFDFDKDDGMPYSMQAYMGVVKLKVTNKLSDLLEKQRTNGYPVNLLVVDSLYPSRVEMCHQLGVKGAPFFTHSCAVGAIYYNARLGKLKIPPEEGLTSVSLPSIPLLGRDDLPIIRTGTFPDLFEHLGNQFSDLDKADWIFFNTFDKLENEEAKWLSSQWPITSIGPLIPSMYLDKQLPNDKDNGINFYKADVGSCIKWLDAKDPGSVVYASFGSVKHNLGDDYMDEVAWGLLHSKYHFIWVVIESERTKLSSDFLAEAEAEEKGLIVSWCPQLQVLSHKSIGSFMTHCGWNSTVEALSLGVPMVALPQQFDQPANAKYIVDVWQIGVRVPIGEEG…
XP_015616800.1	UGT75E1	Oryza sativa	1449	MANAANQHTCDGPQPSAPTHFLIVAYGIQSHINPAQNLAHRLASIDASSVMCTLSIHASAHRRMFSSLIASPDEETTDGIISYVPFSDGFDDISKLSILSGDERARSRCTSFESLSAIVSQLAARGRPVTCIVCTMAMPPVLDVARKNGIPLVVFWNQPATVLAAYYHYYHGYRELFASHASDPSYEVVLPGMQPLCIRSLPSFLVDVTNDKLSSFVVEGFQELFEFMDREKPKVLVNTLNVLEAATLTAVQPYFQEVFTIGHLVAGSAKERIHMFQRDKKNYMEWLDTHSERSVVYISFGSILTYSKRQVDEILHGMQECEWPFLWVVRKDGREEDLSYLVDNIDDHHNGMVIEWCDQLDVLSHPSVGCFVTQCGWNSTLEALELGVPMVAVPNWSDQ…
AAX92770	UGT75F1	Oryza sativa	1557	MHFLIVSGAAQGQITPARRLARALVAAAEPGVIIRATLAVPLSALRRMFPGKAAGAAAGEGAVVLSDGAGVDYAAFTDGFDDGFQPERCDGAAFVGRLQLVGPASLARLAAALRARGRPVTCVVYTLLLPFAAAVARDLDVPAYFFWTMPAAVLSVYYHYFHGRHGLVDAAAGVRDDPNRRVQVPGLEFLRARDLPSLLTGSSPYLPAFREMFHVVEATAAASCHAHGQSGAKPWVLVNTFDALEPKALASVPGIDLIPVGPMVTDTEADGGGDLFEQDDDAGYMQWLDKQRDASVVYVAFGSLAVLSPRQLEEIRHCLEVTGRPFLWVVRRDSRDGGGGGGAATGLLPPAGGMVVEWCSQARVLAHRAVGCFVTHCGWNSTLETVACGVPAVMAPQWS…
XP_015641508.1	UGT75G1	Oryza sativa	1482	MAMEKSPPPAPHFLFVVSGIQGHINPARRLAARLMASAPAARVTFSTAVSAHRLMFPSLPSPAGEDVDDTGVAYVPHSDGYDDGYKPGVHARDDYMARTRAAGTESLSAIVAALAARGRPVTCIVYTFLVVWAPAVARALGIPSAIYWIQPAAAFAVYYHYFHGHGEALASCANDPARGAVVRLPGMPFLRSDELPSAVSIVSPEHKHYLLLAMLRDLFEDLDELKPRVLVNTFDALEPDALRAVPDLEVVAVGPVVPDGEASLSSSSTDMFRRDDASACVDWLDTKPARSVVYVSFGTLLSMSKRQEEEMRRGLEATGRPYLWVARQGAVDGGATLDSAPTPAADAGGGGGEGDAQGMVVEWCDQMKVLSHPAVGCFVTHCGWNSALESITRGVPMVA…
XP_015641689.1	UGT75H1	Oryza sativa	1410	MSPTPRPHFLVLTFPLQGHIAPALRLARRLLAAAPDALVTFSTAAAAHRRMFAEGEGGDGDGRLELLPFSDGTENGFVKRGDAAELGAYMASFHASGRRSVGEMVDALAARGRPVSSVVYTLLLPWAADVARDRGVPSALYWIQPVAVLAIYCHYFHGLGGVVDEHRRDHSFVLEFPGLPPMAAGDLPSFLTEATDPSDYFHSIFTTFRDLFDALDRETPKATVLVNVFQELEADTLAAVGAYDVLPIGPVLPSGDDAALFKQNDAKYMEWLDTKPAGSVVYVAFGSLTVMAKGQVDELLHGLEESGRPYLCVVRKDNKAAVAETGDATAAAAARRNGVVVEWCDQVRVLSHAAVGCFVTHCGWNSVLESIASGVPMVGVPRMSDQQMNARLVERDWRV…
XP_015622980.1	UGT75J1	Oryza sativa	1437	MARQHFLVVAYPGQGHINPARALAARLARATGAHVTLSVAVSAHRRMFPSLAAPDEEVHDADAGGGGISYVPYSDGYDEGFRLFASDGEAAWRHSETFGRVGREAFAGVVDRLAARGRPATCVVYAFLMWWAADVARERGIPRVLYWIQPATMLAVYYHYLHGLEELVTEHAGEPEFTVDMPSLPPMAIRDLPSFFTDLADTRLAAAFHGVRTTIEQLDIDRRSSSKPPMVLVNTVEELELDVLAASFPDLDILPIGPAATSLDGGGAAAAARASHDLYRHDEKGYMEWLDAKPAGSVVYVSFGSMSVVSRRQKEELRRGLAATARPYLWVVRSDDRDDGDGDGDGGGMVVEWCDQVRVLSHGAVGCFVTHCGWNSTLEAVACGAPMVAVPQWSDQDTN…
XP_015647615.1	UGT75K1	Oryza sativa	1464	MPAMEEEAVANEAHHFLVVTYPAQGHINPARHLARRLARAAPGARVTISTAVSACRKMFGDAAAAGAGGELVDEGGVRYAPYSDGYDDGFDRAVHDSASYMTQVRVVGARTLAAVIEGFRAAGRPVTRVVYTLLLTWVADVARDHGVPVALYWIQPAAVLAAYFHYFRGTGGVDRDIAAAAAARDRMAPVRVPGLPPLRLRDLPSFLAIADDDDPYAFVLDAFRDIVAVLSRGDRPTVLANTFDAMEPEAVASLRQHGVDVVPVGPVLSFLDAAKSGGGGGAITTTTSNDLFKQNDTGYLEWLDARPAGSVVYISFGSLSTMSRRQIAEVSRGMAASGRPFLWVLRKDNRGEADDVAIDGGVVVEWCDQVRVLGHPAVGCFVTHCGWNSTLEAVASGVP…
PKU61145.1	UGT75Z1	Dendrobium catenatum	1440	MANNHHHGQGHHFLLVTIAAQGQINPARHLARRLARIAGARVTLATPLSSHRHLFPESLAAAGEPDKSAEEAPLNPDGSGIVAYAPYSDGFDEGAHMDNVEADVLMGRLKSVGSRTLAALVRNFAEQGYQITCVLHTILLTWAADVARDLGIPAIHYWIQPASVFAIYYRYFQDHQGFASAIAEEKEASFSIELPGLPTLRMKDLPSIMSKPNPFLSAHEEIFKDLAKYEKPKVLVNTFYELEASVIDETPEFELITIGPVVDKSFVPATTGSKDLFKEDAGGYMEWLDAQEERSVVYVAFGSLTRLTVRQVEELDRGLKESGRPYLWVLRKDSRPEGVGVERIWEEGSGKGKVVEWCSQVKVLGHKAVGCFVTHGGWNSTSEALVSGVPMVMLPQWIE…
AAR06915	UGT76H1	Stevia rebaudiana	1542	MATVKRWTAVSLILWLSVDLWTMPVGDAARILAVETVPGKSHWYFMRSLLSSLTDAGHTVTVFTMFPDGDRANYTEVDTSGEFPLKLDMDLMMLIEGASEPFTLVGFMPGAIRLYCDMIYGNQKLADLMASGARDQYDLLIIEPQFFDCFSYLVDSLGLPVIYSIPSPMISFSERLFTGHLSNPATVSNLLANHAVPGTFVQRFINTALLTYGLARTTYDQLVIKFTDSKPYNLAPTVNPSIIFQNSHYASEASRPVTPNLIDVGGIHLKPPKTIPKDILDFIEDSPQGVIFFTFGSTIKVSSLPEYIERSFKEALAAVPQRVLWKYEGEMKDKPENVMTRKWFPQREILLHPKVKLFISHGGISGVYEAVDAGVPVLGFPIFYDQPRNIENLVLAGMA…
XP_031382549.1	UGT76Z1	Punica granatum	1374	MEQRKGRRLVLFPMPLQGHINPMLQLAQILHSKGFSITVIHTNFNSPNASNYPHFTFHPIPDRLDQSDPAMPSNIGSLLSHLTTMCEGPFEDCLRKLMLDETDEPIGCLVSDALFHFTQGVSERLRIPRIVLRTGGACSFHVFAAFPFLKEKGYLPVQDSKLEDPIMELAPLKVKDLPVINTSDPEKLYQLATSMVNSAKNCAGLIFNTFEDLEQSSLDKLRYEFLIPIFPIGPFHKFCPPSLSSLIAHDETCISWLDRQEPGSVIYVSFGSIAAIEQPEYEEIAWGLRNSGRPFLWVIRPSSVDGVDGLNPGLEERGCIVKWAPQVEVLSHPSVGAFWTHCGWNSTLESISEGVPMICMPCFADQKVNSRFVCDVWQVGVELERSNGLERGKIQRAIR…
XP_015645523.2	UGT77A3	Oryza sativa	1434	MPSSPSHPHVAVVAFPFSSHAPKLLAVARALATAAPSATFSFLSTADSLARLPATAVVPAGNNNLRFVEVPTDGDQEETWPVWRRMEMFVEAAEGGGLRRAMEAAGDAAGGVAVSCVVGDAFMSMAAEVGVPWVAVWTGGPCALLAHIVGDAIREDIGDDDDLHGARGDELLTSYPGLGSYRVRDLPFGGGGVGGDMHRVMTMLLGRVARRLPRAATAVAINAFPGLFPPDVSAALADALPNCLPIGPYHLLPGAAATQANDDDPHGCLAWLARRPAGSVAYVSFGTVAAPPPDELRELAAGLEASGAPFLWSLREDSWPLLPPEFLDRATKAGDSAAGLVVAWTPQAAVLRHPAVGAFVTHSGWGAVLEAMSGGVPMACRPFFGDQHMNARAVARLWC…
AAU09442	UGT78A3	Fragaria x ananassa	1401	MAPVSNQVGGHVAVLAFPFSTHAAPLLNIVCRLAAAAPSTLFSFFNTKQSNSSILAGNTSVLRYSNVSVCEVADGVPEGYVFVGKPQEDIELFMKAAPDNFRRCLEASVAESGREVSCLVTDAFFWFGVHMADDMGGVPWVPFWTAGPASLSAHVHTDLIRSTTSGGCHDEKETITVIAGMSKVRPQDLPEGIIFGNLESLFSRMLHQMGQMPPLATAVFINSFEELDPVITNDLKSKFKRFLNVGPLDLLEPPASAATTTPQTAAEAVAGDGCLSWLDEQKVASVVYVSFGSVTRPSPEELMALAEALEASRVPFLWSLRDNLKNRQLDEFLSKGKLNGMVVPWAPQPQVLAHGSVGAFVTHCGWNSVLESVAGGVPLICRPFFGDQKLNARMVEDVW…
CAA54558	UGT78C1	Solanum melongena	1539	MLPSMFFCSVLCIAACTIVTRAANILVFMPLPMKSHFRGFQPLFEELAHRGHNVTVASSFPLDRPLVNYTDVGPFVNKGRLRNVMELVHMNFVTSVQLKWDLGIRMSDSVMSHENMKNFVQSSSNSFDLVIIETFCQEYTVAMGHKYNAPVINLSPAMPWVSVSKWLDVPATYSYIPDMCLQSTGDMGFIERLKNTISGLMQSYADNFVYFPKMKETMDTYITYDGWESRPPLEQMLKNVSLTLVNSNYYAIGVARPYLPGIVEVGGMHIKPPNPLPENLQIFLDAADEGAIFFSFGSIINLNDLPNEKLEIVLSVIQKLKQKVIIKWTPNDGVKLSENIMTGSWFPQNDILAHPNVKLFITHGGLHSIEETISNAIPVVGIPFFADQYLNMKIAEEKG…
XP_003610166.3	UGT78G3	Medicago truncatula	1374	MSRDKGESVNVEKLHVAVLAFPFGTHAGPLLNLARRIAVDAHKVTFSFLCTSRTNAALFSGSKDYDEFLPNIKHYDVHDGLPEGYVPSGHPLEPIFIFIKAMPDNYKSVMVKAVAETGKNITCLVTDAFYWFGADLAKEMHAKWVPLWTAGPHSLLTHVFTDLIREKIGSKEVDDTKTVDFLPGFPELHVSDFPEGVIGDIDGPFSTMLHKMGLELPRATAVAINSFSTVHPLIENELNSQFKLLLNVGPFILTTPQRMVSDEHGCLAWLNQCEKFSVVYISFGSRIVPPPHELNALAECLEECGCPFIWVFKGNPEETLPNGFTERTKTKGKFVAWAPQMEILKHSAVGMCLTHSGWNSVLDCIVGGVPMVSRPFFGDQRLNARMLESIWGIGVGVDN…
BAF80947	UGT78H1	Rosa hybrida	1608	MKGQRDTVITATALLLVTAVIRCAAGYDILAIFPFSGKSHFHMFRAVSEALTARGHHLTVVGHFPKSPKEPSRQHQSQIGDTNGGGDGGGSYTDYSLVGSMPVYENFTTDEVTGNGYLKEMLIILQDGLDNCEAVLSSGRLSQLIQSRAKFDLVLVEIFNTGCFVSIANHFGAPVVGLTSTSLYPWFVGMVGDVVMPSYVPVNLLPFTSRMMFAERLINSVILVAMKTYYKFKYEHAAQEMVDKYLGKLNGGTVSESLNNVNAIIVNTHFVFGDTRPLPPGIIEVGGCTYKKPMPLPEDLERYVTEAERGVIYFSMGSIVKSSSIPTNQKMAMLRVFGRLDGYRVLWKWEDDPPPPEVRPENVMFVPWMPQFDVLNHPNVKLFISHGGLMGILDALYSG…
AGE45997	UGT78M1	Populus trichocarpa	1854	MADAERSGGGGKAAEDVGGGGGAAEEAHSGDTPASAAGLPLASSTSSASASASADTGSLHRSSTMPGEIKDAEIITEATGPSNLGRSKTERRQQDNDPVKQLLDDKISVKQKLKMLNRIATVRDDGTVVVDVPSSMDLAPLDVGGEDGYADATVEESLDGADIPYRPPMQIVILIVGTRGDVQPFVAIAKCLQDYGHRVRLATHANYKEFVLSAGLEFFPLGGDPKILAEYMVKNKGFIPSGPSEIPIQRKQMREIIFSLLPACKDPDPDTGIPFKVDAIIANPPAYGHEHVAEALKVPIHIFFTMPWTPTSEYPHLLSRVKTPAAYRLSYQIVDSMIWLGIRDMINEFRKKKLKLRPVTYLSGSQGSGSDIPHGYIWSPHLAPKPKDWGPKIDVVGFC…
KAB1224450	UGT78R1	Myrica rubra	1308	MAQSSPDQHVAVLAFPFGCHPRPLFNLACRLACAAPTVRFSFFNTPKSSRKLFSTSQAESPQNLQHYYVADGVPEGHVLTPGNPLEELELFLKAAPESFRKGMDMAVAETGRKISCLLTDAFLVFACEMARDMHIKWVPFWVPAPYNLSAHIYIDLIHDTYSNACGGGGGEDGINFGENSILRKPESLKAGIKPIDKALDFVPGLSIMRFRDLSQEILLGDSNSSLFSSTLYRIGGVLPQATAVIMNSFQELNPATLTDDLKSKFQDLLYVGFLTLTLPPPPPPPSHSDATGCLPWLDNKKPTSVAYISFGTVAAVPPHEFVALAEALEASHVPFLWSLRDNFKEILPTGFLQRTRTQGKIVPWTPQTHVLAHRAVGVYVTHCGYNSVFESIVGEVPMI…
RHN81236	UGT79A12	Medicago truncatula	1398	MSSSKAMNNNDHQLHVFMFPFLAFGHISPFVQLSNKLFSQGVHITFLSASSNIHKIKSTLNLNPSIQIIPLQFPNGITNTAELPPHLAGNLIHALDLTQPQIKSLLLELKPHYVFFDFAQNWLPKLASELGVKSVHFSVYSAISDSYITVPSRLDDIEGRSITFEDLKEPPKGYPQKNNISLKTFEAMDFMFMFTKFGEGLTGYERVMQSLGECSYIVFKSCKEIEGPYIDYIEKQFGKQVLLAGPLVPEPSMEVLEEKLCKWLDNFSVKSVIFCSFGSETFLNDEQINELATGLELTGLPFILVLNFPSNLCAKTELERALPKGFLERVKDRGMVHTGWLQQQLILKHNSVGCYVCHGGFSSVTEAMVNDCQLVLLPFKGDQFFNSKLIANDLEAGIE…
XP_025877288.1	UGT79C1	Oryza sativa	1413	MAAAVVEADDEAMHVALFPFLAFGHISPFAQLARSLGAVGGVRVTFLSAAANVARVEAMLPADGTAVVAALHLPRVPGLPVGAESTAEVDADGAELLKLALDGTRPQVEALLARLRPDVVLFDFATPWVADVARQLGARAAHFSVFTAVTSAYLTVPARRRLHHGAASCPTVDDLATAPVGFPPSSSLATVPTYQAADFTYVFTSFHGMPSAYDRVAACDKASDVLVFKTCAEMEGPYIEYVATQYDKPILVTGPLVPEPPHGELEERWETWLSSFPDNAVVFASFGSETFLPTAAATELLLGLEATGQPFVAVLNFPRSVDAEAEVKKCMAPGFEERVKGRGVVHSGWVQQQHILRHRSVGCYVNHAGFSSVVEGLVAGCRLVLLPMKSDQFFNAALL…
PKU82758.1	UGT79R1	Dendrobium catenatum	1392	MANIDDAIARGSLHILMFPFVAFGHISPFLQLSRKLSAAGGIHITFLSTPANIPRISSLLPSSPSIRLHSLPLPAIPGLPAGAESTADLPQHTAELLKLAVDSMQPQVAALLVDLRPDLVFFDFAQPWLPSIAHPLGVKTLFFSVFSAAATAYLTVPSRRSKHSIANIAGELIRPPAAFPDSTALSAGVPAYQAADFSYIFRSSGDAGELSVLDRVLTGLTGCSAVVAKTCMEMESPYIHYIESQLGKPVLLAGPVVPESPAGSLGLEWTTFLDQFADGSVVFCSFGSETALSEEGVEELLLGLEMAGKPFLAVLKGGTAAFGKASADGSGARLVREGWAPQQLILGHRSVGCFVCHAGMSSLVEAVVSGCKLVLLPQRGDQYLNARLFAGDLGIGVEV…
XP_015647949.1	UGT80A5	Oryza sativa	1743	MRGASGGGEGFVGASSVSNNISLPNEGTSPRGTDNAECSETSSDRSNSESIKPEECAMPSSIFDKKISIKKKLRLLSRMAILKDDGTVEVDIPTNAEAASLDLSSNDYCNEAFSGEPLASSDFQHRPPMQIVMLIVGTRGDVQPFIAIGKRLQIYGHRVRLATHANFKDFVVTAGLEFYPLGGDPKLLAGYMVKNKGFLPATPSEIPIQRKEIKEIIFSLLPACKDPDTDTGAPFNVNAIIANPAAYGHVHVAEALKVPIHIIFTMPWTPTCEFPHPFSRVKQPAGYRLSYQIVDSFVWLGIRDIINDLRKRKLKLRPVTYLSSAHAYSNDIPHAYIWSPYLVPKPKDWGPKIDVVGFCFLDLASNYKPPEPLLKWLESGEKPIYIGFGSLPIPEPDKL…
XP_015622442.1	UGT80B2	Oryza sativa	1863	MGSSGEAVAEWGKEGEGGLRHRWRAEAVGASSSFAEGMGEFVLRSMDARFSGSADADGFPSSRHPGFGHSKSTTATSDCSKGQEHVFVRSYSDRLLKCDLTLDMLSENEKIKIIENLVKIQNDGTLEVDVKRSALIASELSEIDAFGSLSRDIVEAAPGLSKSVPKLKIVILVVGTRGDVQPFIALAKRLQEFGHYVRLATHANFRTFVKSAGIDFYPLGGDPRILAQYMTKNKGFCLAGPTEISVQRKQLKEIIFSVLPACTEPDLDTGLPFRAQAIIANPPALGHLHIAEALGVPLHIFFTFPWTPTNEFPHPLARMPQSATYRLSYLILDLVIWWGTRGFINEFRKKLKLAPIAYFSTYHGSISHLPTGYMWSPHLMPKPNDWGPLVDVVGYCFLN…
XP_015624509.1	UGT82B1	Oryza sativa	1560	MGTGRKPVDGDGDGAASAVVFLVPFPAQGHVTPMLHLARALAARGDVAPTVVLPDFIHRRVVRAGGNGGGGGVALASFPSGIPGGDDGDGDPGFASIVHAMENRMPAHLERVLMLMRDDDDDRLAAAGRRAACLTVVVDVLASWAVPVATRCGVAAVGFWPAMLASYRVVAAIPELIDRGLVSEYGIPILANGFNKNQGQVKANLQAEIISLFPEELELSTTDLPWLVGDAATQKSRFAFWLRTMERVKTLRCILVNSFPGEAIAAGADQQQPLPQDQQILQVGPLLATIVTDRAKGNSNLRCSPMKTTKNDTSTCQADDRTSCMEWLDQQRPGSVAYVSFGTWVAPIAPGEITELAVGLEATGRPFLWVLKDDPSWRAGLPAGYTDQYSGRGKIVAWA…
XP_015630874.1	UGT83B1	Oryza sativa	1347	MAAATQPHVMVLPFPAQGHVIPLMELSHRLADQGFKIDFVNTEFNHDRVLKALAEKGAIPGGIRMLSIPDGLDPADDHTDIGKLVQVLPDAMLSPLEKMIRSEKIKWVIVDVSMSWALELATTMGVRIALFSTYSAAIFALRMNLPKLIEDGILDETGNVKKHEMVQLMPPIDAAEIPWVSLGSTQERRRYNIQNVFKTNRLMALAEMIICNTFREIESEALELLSNALPVGPLLAPASGPTGHFLPEDMTCLTWLDTQAPGSVIYVAFGSSTIFDIAQFHELANGLAVSDQPFLWVVRPNFTNGIQEDWFNEYKDRIKGKGLVISWAPQQRVLSHPSIACFMSHCGWNSTMEGVLHGVPFLCWPYFSDQFCNQSYICNVWKTGIKLFRDKQGVVTQEE…
XP_025879663.1	UGT83C1	Oryza sativa	1413	MANGESHVLALPFPAQGHVIPLMELAHCLVEHGVKVTFVNTEVNHGRILGALDDASHGGELGGVDMVSISDGLGHGDDRSDLGRLTESLLLAMPSELEKLVGRINASASAAGGGGREVTWMVADVNMAWAFPVAKKLGLRVAGFCPSSAAMFVTRIRIPELVRDGVLDESGMPRWRGAFRLAPAMPPVDTAEFSWNRAGDPRGQPAIFRLILRNNAATHLAEAIACNSFEELESGAFAVDVPGRVLPVGPLASGGKPVGGFWPEDASCAAWLDAQPAGSVVYVAFGSIAALGAAQLAELAEGLALTSRPFLWVVRPGTASERCLDGLRRRAAPRGRVVGWCPQRRVLAHASTACFVSHCGWNSVVEGVSNGVPFLCWPYFADQFLNQSYICDVWRTGLR…
XP_025879664.1	UGT83D1	Oryza sativa	1383	MAKGHVLVLPMPCQGHVIPFMELSHRLADEGFEVTFVNTEVDHALVVAALPPGGAAELRQRGIHLTAIPDGLAEDEDRKDLNKLIDAYSRHMPGHFERLIGEIEAGGGRPKVRWLVGDVNMGWSFAVARRLGIRVVYFSPASTACIAFMRKIPKLIEDGVLNEKGWPERQETLQLAPGMPPLHTSLLSWNNAGAAEGQHIIFDLVCRNNKFNDDLAEMTICNSFHEAEPAVFKLFPDLLPIGPLVADRELRRPVGHFLPEDAGCLDWLDAQPDGSVVYVAFGSMAIFDARQFQELAVGLELTGRPFLWVVRPDFTPGLSTAWLDAFRCRVAGRGVIVEWCSQQRVLAHAAVACFVSHCGWNSTLEGVRNGVPFLCWPYFCDQFLDRSYITAVWRTGLAV…
XP_015612887.1	UGT83E1	Oryza sativa	1458	MAAAAAAAADHDAAPRAHALILPYPAQGHVIPLMELAYCLIDRGFAVTFVNTEHNHRRVVAAAAGAGGVQAPGSRARRLRLVAVADGMGDGDDRDNLVRLNAVMEEAIPPQLEPILDGAGGEGQLGKVTCVVVDVGMSWALDAVKRRGLPGAALWAASAAVLAVLLGAQKLIRDGVIDDDGAPLKLENNSFRLSEFTPPMDATFLAWNFMGNRDAERMVFHYLTSSARAAAAKADILLCNSFVELEPAIFTLKSPATILPIGPLRTGQRFAHQVEVVGHFWQTNDDTCLSFLDEQPYGSVVYVAFGSLTIMSPGQLKELALGLEASGHPFLWVVRPGLAGNLPTSFLDATMGQGKGIVVEWAPQEQVLAHPAVGCFVTHCGWNSTVESIRNGVPMLCWP…
XP_015613861.1	UGT83F1	Oryza sativa	1479	MASPPPARPHALVIPFPAQGHVIPLMEVAHALADRGVAVTFVNTEFNHGRVVAAMPSPPRRNGVTENGGSGKLGMGRNRIRLVAVPDGMGPDEDRNNLVRLTVLMQEHMAPPVEELIRRSGDEEAAVDGGDGWGRITCVVADYNVGTWALDVARRTGVMSAAVWPASAAVVASLLSIPELVRDKVIDAQDGSALTQEAFQLSPDMPMMQPAHLAWNCIGNDEGQELLFRYLLAGVRAVDECDYILCNSFRGAEAATFARFPKILPVGPLLTGERPGMPVGNFWRPEDGACMSWLDAQLARSVVYVAFGSFTMFDRRQFQELALGLELTGRPFLWVVRPDIVRGDVHEYPDGFLDRVVASGNGGGRGKVVAWAPQQRVLAHPAVACFVSHCGWNSTMEGV…
XP_008348089.2	UGT83L3	Malus domestica	1371	MSSPHILAIPVPAQGHVIPMMALSQCLVNHGFKVTFVNTDFNHNRVANALPDGQSHMTKDRIDLVSIPDGLEPGEDRRDLGLLTEAMRRVMPGKLEELIEKINGGDDEKITCVIADQGIGWALEVAAKMKIKAVAFWTASAAVLALKLNIPKLIDEGIIDNDGTVLKSQAIQLAPNMPAIKTADFVWACIGNETTQKIMFQFMVRSIKAVQVADWILCNSAYGLEPAAFTFAPEIFPIGPLLASSRLENSAGNFWQQDSTCLQWLDQQLPSSVIYVAFGSFTIFNQTQFLELALALELSERPFLWVVRPDITDTTSDPYPEGYKERVASRGQMVSWAPQQKVLAHPSIACFLSHCGWNSTLEGLSNGLPFLCWPYFADQFTNESYICDVWKVGLKFEKN…
XP_015627583.1	UGT84C1	Oryza sativa	1434	MGEEAAAATVTAAAAAAASGGAPHLLLICFPGQGHVNPMLRLAKRIAAKGLVVTFSSTSAIGAKLVESSGVSVGGDGVPLGGGRIRFEFLEDGFDGSDLDELMRHLGTAGPAAFAELLARQEAAGRPVACVVGNPFIPWAVDVAAAAGILSAVLWVQSCAVFSLYYHRVHGLVEFPPEDDLDARLTLPGLPAMSVADVPSFLLPSNPYMSLTEAIQQQIRTIDKATWVFVNSFTELERDVVDALRGVATSPPPPPLIPVGPLIELEGDAAVRGDMIRAADDCVGWLDEHPPRSVVYASLGSVVVLSAGEVAEMAHGLASTGRPFLWVVRPDSRALLPEGFLDAVAGRGMVVPWSPQEQVLVHPAVACFLTHCGWNSTLETVAAGVPVVAFPQWGDQCTD…
XP_015638837.1	UGT84D1	Oryza sativa	1473	MEPHVLLVSFPMQGHVNPLLRLGRRLAATGLLVTFTTVRLAAGGGRLRDVPEDGACADVGLGRLRFEYLRDDDDDGDERCQQLAPNDVLSHVTAVGPSALAEFIDGQADAGRPVTFVVNNIFVPWALDVAAGMGIPCAMLWIQPCSVLSIYYHFYESPEAFPTAADPDVPVELPGLPVMAMVELPFMVRPEYAQCLWGDTLRAQVGAIKRTVSWVLVNSFYELERSAVDALRAHTTVKLAPIGPLLEHGHDNGGGDDGAPAPALGAEDNDRCVAWLDAQPPRSVVYVAFGSLVNIGRDETAAVAEGLVATGRPFLWVVRDDSRDLVPEAVLAACRGDKAGKITAWCPQGRVLAHGAVGCFVTHCGWNSIMEALAAGVPVVGYPWWSDQFANAKFLVEDY…
KAF2951710.1	UGT84E1	Oryza sativa	1281	MSQETPARRSLPHLLLVSAPLQGHVNPLLCLGGRLSSRGLLVTFTTVPHDGLKLKLQPNDDGAAMDVGSGRLRFEPLRGGRLWAPADPRYRAPGDMQRHIQDAGPAALEGLIRRQANAGRPVSFIVANAFAPWAAGVARDMGVPRAMLWTQSCAVLSLYYHHLYSLVAFPPAGAETGLPVPVPGLPALTVGELPALVYAPEPNVWRQALVADLVSLHDTLPWVLVNTFDELERVAIEALRAHLPVVPVGPLFDTGSGAGEDDDCVAWLDAQPPRSVVFVAFGSVVVIGRDETAEVAEGLASTGHPFLWVVRDDSRELHPHGESGGGGDKGKVVAWCEQRRVLAHPAVGCFVTHCGWNSTTEALAAGVPVVAYPAWSDQITNAKLLADVYGVGVRLPVRR…
XP_013470035.1	UGT84F9	Medicago truncatula	1428	MTYEDPIKLLLVSFPAQGHINHLVGLGKYLAAKGATVIFTTTETAGKNMRAANNIIDKLATPIGDGTFAFEFFDDGLPDGDRSAFRALQHSAEIEVAGRPSISQMIKNHADLNKPFSCIINNYFFPWVCDVANEHNIPSVLSWTNSAAVFTTYYNYVHKLTPFPTNEEPYIDVQLIPSRVLKYNEISDLVHPFCSFPFLGKLVLEEFKDLSKVFCVLVDTYEELEHEFIDYISKKSIPIRTVGPSFKNPNAKGASNIHGDFAKSNDDDKIIEWLDTKPKDSVVYVSFGTLVNYPQEQMNEIVYGLLNSQVSFLWSLSNPGVLPDDFLEETNERGKVVEWSPQVDVLAHPSVACFITHCGWNSSIEALSLGVPVLTFPSRGDQLTNAKFLVDVFGVGIKM…
PKU63285.1	UGT84P1	Dendrobium catenatum	1455	MGEADTSLHFLFVSFPGQGHVNPFLRFAKRVASKGPLVTFSTTIDFGSRIRAASQSNFPTDSDSDSDSDLIPVGLGFLRFEFFNEGVDPTDTGDILSNLMRKLEANGPSALADLIHRQSAAGRPVSCLVNNPFIPWALDVGADLSIPSAVLWIQSCAVFSIYYHFHHRLVDFPTEDNLETHVQLPGIPPMAPDELPTFILPSNPYKSLTEAILAQFHNISKARWIFANSFDELEHDIFKSLEEVVPIIPIGPLVDVGEKSFEDKIKADLWKSADHCLDWLETQKPNSVVYVSVGSVVMLSADEMAEFAFGLRNSGRPFLWVVREDVRELLPEGFEKAVEAEGTAMLVGWSPQEKVLASKSVACFITHCGWNSTLEAMAAGVPVIAYPQWGDQVPDAKFL…
AAR06922	UGT85C1	Stevia rebaudiana	1452	MDQMAKIDEKKPHVVFIPFPAQSHIKCMLKLARILHQKGLYITFINTDTNHERLVASGGTQWLENAPGFWFKTVPDGFGSAKDDGVKPTDALRELMDYLKTNFFDLFLDLVLKLEVPATCIICDGCMTFANTIRAAEKLNIPVILFWTMAACGFMAFYQAKVLKEKEIVPVKDETYLTNGYLDMEIDWIPGMKRIRLRDLPEFILATKQNYFAFEFLFETAQLADKVSHMIIHTFEELEASLVSEIKSIFPNVYTIGPLQLLLNKITQKETNNDSYSLWKEEPECVEWLNSKEPNSVVYVNFGSLAVMSLQDLVEFGWGLVNSNHYFLWIIRANLIDGKPAVMPQELKEAMNEKGFVGSWCSQEEVLNHPAVGGFLTHCGWGSIIESLSAGVPMLGWPS…
XP_015623294.1	UGT85D1	Oryza sativa	1485	MPTASPAHAVFFPYPVQGHVASALHLAKLLHARGGVRVTFVHSERNRRRVIRSHGEGALAAGAPGFCFAAVPDGLPSDDDDDGPSDPRDLLFSIGACVPHLKKILDEAAASGAPATCVVSDVDHVLLAAREMGLPAVAFWTTSACGLMAFLQCKELIDRGIIPLKDAEKLSNGYLDSTVVDWVPGMPADMRLRDFFSFVRTTDTDDPVLAFVVSTMECLRTATSAVILNTFDALEGEVVAAMSRILPPIYTVGPLPQLTAASHVVASGADPPDTPALSAASLCPEDGGCLEWLGRKRPCSVLYVNFGSIVYLTSTQLVELAWGLADSGHDFLWVIRDDQAKVTGGDGPTGVLPAEFVEKTKGKGYLTSWCPQEAVLRHDAIGAFLTHCGWNSVLEGISN…
XP_015627220.1	UGT85E1	Oryza sativa	1461	MGSNSRLHAVLIPYPAQGHVTPLLHLAKVLHSRGFHVTFVNSEYNHHRLLRSRGTGALAGLDDFRFETIPDGLPPPSESDNDDVTQDIPTVCTSFLTHGPAAFGALLARLNSEPGTPPVSCVIPDGVMSFAQRVASDMGILAPAFWTTSACGFMGYLHYAELIDRGYVPLKDESYLTNGYLDTVLDWVPGMPGIRLRDMPSFIRTTDRDEFMLNFDSGEAQNARHAQGLILNTFDAVEHDVVDALRRIFPRVYTVGPLLTFAGAAAARRPEVGAIGGNLWKEDASCLRWLDAQQPGSVVYVNFGSITVMSPAHLAEFAWGLARCGRPFLWVIRPDLVASEKAMLPEEFVSETKERGIFLSWCPQEQVLEHPATGLFLTHSGWNSTLESISAGVPMICWP…
XP_015622802.1	UGT85F1	Oryza sativa	1458	MGSLGAAGKPHAVCMPYPAQGHITPMLNVAKLLHARGFDVTFVNTEYNHARLVRTRGEAAVAGAPGFRFATIPDGLPPSDDDDVTQDIPSLCRSTKETCLAPFRRLLAQLNDPATGHPPVTCVVSDVVMGFSMAAAKELGLPYVQLWTASSISYLGYRHYRLLMERGLAPLKDVDQLTNGYLDTPVEDVPGLRNMRIKDFPSFIHTTNPEEYMVGYVIEETERCKDASAIIVNSFGDLEGEAVAAMEALGLPKVYTLGPLPLVARKDPPSPRRSSIRLSLWKEQEECLQWLDGKEAGSVVYVNFGSITVMTNEQLVEFAWGLANSGREFLWIVRRDLVKGDTAVLPPEFLAETAERGLMASWCPQQDVLNHPAVGAFLTHSGWNSTLESLAAGVPVISW…
XP_015649066.1	UGT85G1	Oryza sativa	1434	MARPHAVVVPYPGSGNINPALQLAKLLHGHGVYITFVNTEHNHRRIVAAEGAGAVRGRDGFRFEAIPDGMADADHDIGNYDLALSAATSNRCAAPLRELLARLDDGGAGAPPVTCVVVTALMSFALYVARELGLPTMVLWGSSAAALVTQMRTRELRERGYIPLKDESLLTNGHLDTTIIDWIPGMPPISLGDISSFVRTTDADDFGLRFNEDEANNCTMAGALVLNTFDGLEADVLAALRAEYPRIFTVGPLGNLLLNAAADDVAGLSLWKQDTECLAWLDAHEMGAVVYVNFGSLTVLTPQQLAEFAWGLAATGRPFLWVIRENLVVPGDGGGDALLPTGFAAATEGRRCVATWCPQDRVLRHRAVGCFVTHSGWNSTCEGVAAGVPMVCWPVFADQ…
AFJ52998	UGT85Q1	Linum usitatissimum	1479	MGSEEGAGVVFPKPHALCISFPSQSHIKATLKFAKLLHNRGFHITFVNNEYNHNRFLRTKGPHALDGLPDFRFTSIPDGLPPSDNPDSTQDVPAICNSIRNFMISPFRDLVAKLNDPQHSNGAPPVTCIVTDTMAFAVDVAREFGIPSVAYWSFAACGFMGFKQFKHLLDQGITPFKDDSYLINGYLETPFEVPGMKDIRLRDLPSFFRTTDPDDQVFYCLMEVAEAAQRASAVLLHTFDALEPNVLTALNEIYLNRVYPVAPMQLILNQIKSTQQESSLDTISYSLWKEEAECLRWLDTKPPNSVIYVNFGSITTMSKQHLIEFGMGFANSDVSFLWVIRPDLVTGESAAFPPEFKEKADKTGFISGWCPQEDVLNHPAVGGFLTHCGWGSIIESLTA…
AXL95248	UGT85AF2	Andrographis paniculata	1440	MKHPPRPHAVVIPYPAQGHIAPVLKLAKILHSRGFFITFVNTEFNHTRLVRARGPQSVQGLPDFQFRTIPDGLPPSDKDATQDIPQLCDSLRRNGFPPFLHLLRDLNDSPDCPPVTCIVSDGAMSFTLDAADQLGIPEVVFFTTSACGFMGYCNYAELVTRGIFPLKDESQITNGFLETELEWVPGMKNIRLRDFPSFIRSTDPDDIMVNYNIIQTRDASRAKAVIINTFDELEEEVLGALREKFGHVCTIGPLQLLEHEEVKDPEVRALGSSLWKEDDACLQWLSQRAPDSVLYVNFGSITVLSREQVLEFAWGLANSNQYFLWVIRPDLVVGESAVLPEEFAAAVAGRAMMVGWCPQERVLAHPAVGGFLTHSGWNSTVEGVAEGVPMISWPFFAEQ…
XP_022861223	UGT85AF7	Olea europaea	1419	MKPHAVVIPYPAQGHIAPVLKLAKLLHFRGFFITFVNTEYNHNRLVRSRGPDSVKGLEDFQFRTIPDGLASSDKDATQDIPALCDSVQTNCLPHFLDLINNLNDSPDCPNVSCIVSDGVMSFTLDAAEQLDIPEVVFFTTSACGFMAYCHYAELVTRGYFPLKDESCITNGYLDTKLDWVSGMKDIRLRDFPSFIRTTDPKDIMVNYNILQTKNASRAKAVIINTCDDLEKEVVEAIREKFERVCTIGPLQLLEHQIKNPKLKSIGSSLWKEDDDCIEWLDIKPPNSVLYVNFGSITVLSAKQLLEFAWGLANSNQHFLWIIRPDLVSGESAILPEEYSREIEGRALMVEWCNQEQVLAHPSVGGFLTHSGWNSTIECISEGVPMICWPFFAEQQTNCR…
Gb_31148	UGT85AH1	Ginkgo biloba	1410	MEMEGIAGHALLFPFPAQGHINPMMQLAKILSSRQVFITFVNTDFIHQRLNPKPNPRFRFESFPDGLSSDHVRTLKLPELCESTLTHAPPHIENIVANSMHSPTVPPITFIVSDGVLSFTQEIADKYGIPRVSFWTTSACGFSAYFHMPLLIDRGCIPLEEEDQKRLLDNDELITAYIPGMSTLRLRDLPSFLTVKDSSDFMFQYLKREAQNTRQAALVLLNTFEELEGAVLKDLRSKLSEKVLSVGSLLLSAIDIDGEAATTSIWKEETACLEWLDKQEASSVIYVSFGSITVLSDQELVEFALGLEASNQPFLWAIRPDLVQGQSAVLPQEFLNRTKNRSFFVGWAPQTKVLFHPSVGGFLTHNGWNSTLESICAGVPMICWPFFAEQPTNRRFVNY…
EAZ40702.1	UGT85AM1	Oryza sativa	1584	MASPAASKPHVVLIPYPAQGHVTFVHTEFNRARLLRSRGAAAVAGADGLPPPGQPAELDATQDIWAICEATRRTGPGHVRALVERLGREAAAGGVPPVSFVVADGAMGFAVHVTKEMGIPTYLFFTHSACGLLAYLNFDQLVKRGYVPLKYESCLTNGYLDTRLDWVAGMIAGVRLRDLPTFIRTTDPDDVMLNITMKQCELDAPAADGILLNTFDGLERAALDAIRARLPNTIAREDGRCAAWLDAHADAAVVYANFGSITVMGRAQVGEFARGLAAAGAPFLWVIRPDMVRDAGDGDGEPLLPEGFEEEVVASGSGRGLMVGWCDQEAVLGHRATGAFLSHCGWNSTVESLAAGVPMLCWPFFSEQVTNCRYACEEWGVGVEMARDAGRREVEAAVR…
XP_015614724.1	UGT86B1	Oryza sativa	1512	MGEEVAATAAAAAGGKPHAVVVTYPLQGHVNPAVHLALQLAARGFAVTFVSTESVHEQTARALGVADPSGYDVFAAARAAAAKGGGGGETVAAAMDVRYEVVSDGLPVGFDRSLNHDDFMGSLLHAFGAHVEALLRRVVVDAAATFLVADTFFVWPATLSKKLGIPYVSFWTEPALIFNLYYHINLLTEHGHFRCNEPRKDTITYVPGVEAIEPGELMSYLQDTDTTTVVHRIIFRAFEEARGADYVVCNTVEELEPSTIAALRRERPFYAVGPILPAGFARSAVATSMWAESDCSRWLAAQPPRSVLYVSFGSYAHVTRRELHEIARGVLASGARFLWVMRPDIVSSDDPDPLPDGFAAAAAADGRGVVVPWCCQVEVLAHPAVAAFLTHCGWNSILE…
XP_015621253.1	UGT87C1	Oryza sativa	1449	MAASTSAAAAGDEPCRCHVVAVPFPGRGHVNAMMNLSRLLAARGAATVTFVVTEEWLGLLSSSSAPPGVRLRAIPNVIPSENGRAADHAGFLDAVGARMEAPFERLLDRLRLEEEEETAAPVAAFVADFYVPWVVDVGNRRGVPVCSLFPMAAVFFSAYYHFDSLPSWLAKPPHQPVAGATTDNPDQRLEHYISSLASSSIMLSDLKPLIHSERTVEYILACISSIRKAQCLLFTTIYELEASVIDSLESLVTCPVYPIGPCIPYMTLENEHTKSNGEAPGRIDYFAWLDCQPENSVLYVSLGSFVSVSSSQLDEIALGLATSEVRFLWILREQSTRVRELVGNTNKGMILPWCDQLKVLCHPSVGGFLTHCGMNSTLEAVFAGVPMLTLPLFFDQPIN…
XP_015638940.1	UGT87D1	Oryza sativa	1407	MGSSAEPPPPCHVVAVPYPGRGHVNAMLNLCRILAARDGVTATVVVTEEWLGLLGGAAAAAAEGGVRLEAIPNVVPSEHGRAGDMLGFVRAVYTRMEAPFERLLDRLALGAAPPPPAAIVADTFVLPWAVGVGNRRGLPVCVLSPLSATMFSVHYHFDRLPTATDIADGDEVGNYIPGLKSIRFSDLEPTHTNKNMVDLILEAYSHARKAQCVIFTSFYELESNAMDALRRDLPYPAFSAGPCIPYMALQADEHHAGDEEEEPYMAWLDAQPVGSVLYVSLGSFLSVSRPQLDEIAAGLADSKVTFLWVLRGDSGARDILRGGGGMVVPWTDQLKVLCHPSVGGFFTHSGMNSTLEAVHAGVPMLTLPIAFDQPIVARLVADEWRIGYGLRENGDGGGC…
XP_008349544.2	UGT87Y2	Malus domestica	1383	MGTMKIEPITVCHLVALPYPGRGHINPMMNLCKQLSSKNPQLFITFVVTEEWRGFIESNPKPENIRLATIPNVIPSEHGRAKDFAAFVEAVWTKLEAPVEQLMDGLEQPVTAIVADTFLVWALRIGNRRNIPVASLWTQSPTMFSVLHHFELFKENGHFALDVSERGDEIVEYIPGVSTTCIADLPAIFFTDDPKVLHKAIEGISEAEKAKYLLFTSVYELDPQVFEALKAKFVFPIYPIGPSIPHFELSKTLPTNQNDIDYLHWLDSQPKKSVLYISMGSFLSVSKSQMDEIVAGVKSSGVRVFWVARVDACELRDFVGDLGLVVPWCDQLRVLCHDSIGGFWSHCGWNSTLEAVYAGLPILTFPIFWDQIPNGKQIVEDWRIGYRVKKKAGVELLVS…
QLF96273.1	UGT88A32	Malus domestica	1425	MEATAIVLYPSPLIGHLVSMVELGKLILTRHPSLCIHILITTPPYRANDTDSYITSVSAANPSLIFHHLPTISLPPSLASSRNHEILAFELAPLYNPNVHQALVSISHNFSIKAFVMDFFCYVGLPVATELNIPSYFFFTSSANTLASSLYLPTLHNIIDKSLKDLNILLNIPGVPPMPSSDMPQPTLDRNQKVYEHVQGSSKQFPKSAGIIVNTFESLEPRALRAIWDGLCLPENVPTPPVYPIGPLIVSHGGGGRGAECLKWLDSQPSGSVVFLCFGSLGLFSKEQLKEIAIGLENSGHRFLWVVRNPPAQNQIGLDIKESDPELKSLLPDGFLDRTKDRGLVVKSWAPQAAVLNHNSVGGFVSHCGWNSVLESVCAGVPIVAWPLYAEQRFNRVVL…
AAR06919	UGT88B1	Stevia rebaudiana	1542	MATMKRWTAVSLILFLLVDLRTMPVGEAARILAVETVAGKSHWYFMSSLLRSLTDAGHEVTVFTPFPEGDRANYTEVDTSRDFPIKLDMDVMQTMKDFSDPFKLINIMSHMGRFYCDAIYFNQKLKDLMASGARDRYDLLLVEPLGFDCISYLANGLGLPVIYSIPSPMLTFAEGLFTGHVSNPATVSNILAKHAVPGTFVQRFTNMALLTYGMVKSRFDQMAIFFTDPRSYDRAPTADPTIIFQNSHYITEVSRPVTSNVVYVGGVHLKPPKTIPKDILDFIEDSPQGVIFFTFGSTIKVSSLPEHIERSFKEALAAVPQRVLWKYEGEMKDKPKNVMIRKWFPQREILLHPKVKLFISHGGISGVYEAVDAGVPVLGFPIFYDQPRNIENLVLNGMA…
XP_015627617.1	UGT88C1	Oryza sativa	1455	MDAGDAATTRARKPVVLYPSPGMGHLVSMIELGKVFAARGLAVTVVVVDPPYGNTGATGPFLAGVTAANPAMTFHRLPKVEVPPVASKHHESLTFEVTRLSNPGLRDFLAGASPVVLIIDFFCNAALDVADELGVPAYMFYTSGAEILAFFLYLPVLHAQTTANFGEMGEELVHAPGIPSFPATHSVLPLMERDDPAYAEFLKASADLCRTQGFLVNTFRSLEPRAVETIAAGSCAPPGVSTPPVYCIGPLIKSAEVGENRSEECLAWLDTQPNGSVVFLCFGSIGLFSAEQIKEVAAGLEASGQRFLWVVRSPPSDDPAKKFDKPPEPDLDALLPKGFLERTKGRGLVVKSWAPQRDVLAHAAVGGFVTHCGWNSVLESIVAGVPMLAWPLYAEQRMN…
NP_001315652.1	UGT88F1	Malus domestica	1452	MGDVIVLYASPGMGHIVSMVELGKFIVHRYGPHKFSITILYTCGSIVDTASIPVYIRRISHSHPFISFRQFPRVTNNITRNISVPAITFDFIRQNDPHVRSALQEISKSATVRAFIIDLFCTSALPIGKEFNIPTYYFCTSGAAILAAFLYLPKIDEQTKTTESFKDLRDTVFEFPGWKSPLKATHMVQLVLDRNDPAYSDMIYFCSHLPKSNGIIVNTFEELEPPSVLQAIAGGLCVPDGPTPPVYYVGPLIEEEKELSKDADAAEKEDCLSWLDKQPSRSVLFLCFGSMGSFPAAQLKEIANGLEASGQRFLWVVKKPPVEEKSKQVHGVDDFDLKGVLPEGFLERTADRGMVVKSWAPQVVVLKKESVGGFVTHCGWNSVLEAVVAGVPMIAWPLY…
PKU64909.1	UGT88Q1	Dendrobium catenatum	1440	MKETLVLYPFPAMGHLVSMVELGKLFLTHGFAVAVITVNSTYTTGAASSTETFMTRMSSAHPFLSFHRLPSVSLPPNASPHHEAHAFDLFRLSNPHLLSLLSSLSQSSPVRALIVDFFCTIALDVAAELAIPSYIFFTSSAASLAAFLHLPALHSKVTTSFKDLGDSPLHFPGLPPIPARDMPLPMLDRDDEAYKGFVALFNRMPDADGIIVNTFVSLEPRPLQAIAGGLAVPGKKAPPVHCVGPLIAIQPKLRHDCLDWLDKQPQQSVVFLCFGSLGAFSAKQLHEIAIGLEKSQQKFLWVVRSPPNPVAALAPGGGESAKLTEAPLEPELEALLPEGFLDRTGERGLVVKSWAPQAEVLRHGAVGGFVTHCGWNSVLEAIVGGVAMVAWPLYAEQRM…
AFJ53025	UGT89E1	Linum usitatissimum	1413	MSTAVAGAHVLVYPYPAAGHIIPILDLTHHLLSRGLTVTLLLTPSNLNLLHSFRLSHPTTTQLNELILPAPDPSPSGPTRPIGPIVNMKYFRAHHYPLILQQFKSEPWTTNPPSAIIADFFLGWTNQLASELGIRHVLFSPSGAFAISVATSLWRDEPLCPINDEEIITFPTVPNSPSYPWRQISFIYRMLEKGDPDREIFRDCFLANLSSWGIVINTFARIEQPYIDHLKRESSHSRVWAMGPLLPPPSGGGSSGDRGGASSIPSDQIRTWLDSRPDRSVVYICFGSRTSLTDEQMKPLSAALEKRTGVSFVWCVRQSTEAGSASLPEEFDTRVLGRGLVIRGWAPQVEILRHKAVGAFLTHCGWNSTMEGLTAGVVMLTWPMGADQYSNAQLLVDQL…
BAD89044	UGT89Y1	Solanum aculeatissimum	1401	MSSSKNDVHILIFPFPAQGHILPLLDFTHQLLLHGFKITILVTPKNVPILDPLLSSHPSLGVLDFPFPGHPSLPAGVENIKDVGNSGNAPFIGGLSKLRGPILEWFKAQSNPPVAIGYDFFLGWTLDLAQEVGVPGIVFYSSGALLVSIFVDIWKNFEAYRDLGFVEFNGLPKSPRLVREHLPSVFQKYKEGDPDWEIVRNGLIANGRSFGSIFNTFEALESEYLGFLKEMGHERVYSIGPVNLVGGPGRIGKPNVDDDANESVFTWLDKCPNESVLYVAFGSQKLLTKAQLEALTIGLEKSGVKFILVVKQLTAQQEEQGFGSLPLGFEERVLGRGLVIKGWAPQVEILGHRAVGGFLSHCGWNSALEAIVAGVLILGWPMEADQFVNVWLLVDNMKA…
AFJ53024	UGT89Z1	Linum usitatissimum	1446	MAGNSVPPPPPSPLAHILVFPYPAQGHTLPLLDLIHHLLTLRRFSVTVVTTPKNLHSLSTLISLHHPLLRPLIFPFPHHHLLPAGVENVKDIGNSGNLPIVNALHKLSNPITVWFDSQPDPKPIALISDFFLGWTLSLSTRLGIPRFAFFSSGAFLASLTDKLFRDPVAMRNLDCIVFDELPGSPSFKAEHLPSMFRRYVPDDPDWELVREGVLSNLVSHGCIFNSFQALEGPSFDFLKGKMGHENVFAIGPVSMFGIDRNPNSSSSNVVEWLEHCQDGSVLYVCFGSQKLMSKDQMEALATGLEKSRVRFVWVVKPGSEESGQGVVPDGFEDRVSGKGIVVKGWVDQVTILGHRAVGGFLSHCGWNSVLEGVAAGVTILGWPMEADQFVNARLLVEDL…
AFJ53022	UGT89AA1	Linum usitatissimum	1431	MTMTVAVTTVPHILIFPFPAQGHLIPILDFTHYLALRRQLQITILVTPKNLPLLQPLLSRHPSIQPLTLPFPDSPGIPPGVENTKDLPPSSTKSAHVSFMNALSGLRSPLLNWFQTTPSPPSVIISDMFLGWTHHLASDLGIPRIVFSPSAAFALSVIYHLWRNMPQLPENPSESITFPDLPNSPNWIKSQLSPIYRSYVPGDPQSELVKDGFLADIDSWGIAFNSFAGLESKYLEYLKIELGHDRVWAVGPLLSPPSESVASRGGTSSVSVPHLEAWLDTCPDDKVVYVCFGSEAVLTEDQSNKLASGLEKSGVQFVWRVKDVEGGRPSIPEGFEDRVAGRGVVIRGWAPQVMILSHRAVGAFLTHCGWNSVLEGIVAGVPMLAWPMGADQFIDATLL…
XP_015610864.1	UGT90B1	Oryza sativa	1203	MAAFVTFTDAVSLLRPQFEAAVAAMWPLASFIVADAFLYWVNESAAVLGVPKMSFFGISAFAQVMRELRNRHGLCAVMEPGDVDDDGYPATLAVPEFPHIRVTLEDLMATFGEPSAVRMMMELDGKLGKAIEESHGLIINTFHGLEAPYIKFWNEHVGPRAWPIGPLCLAQSASATADARPSWMEWLDEKAAAGRPVLYIALGTLAAIPEVQLKEVADGLERADVNFIWAVRPKNIDLGLGFEERIKDRGLVVREWVDQLEILQHESVRGFLSHSGWNSVLESVTTGVPLAVWPMIADQPFNARFLVDELNIAIRVSPIDRTMRGLVPSEEISKVVKELMDGEAGAEATKRVVELSALAKEAMDEGGLSWIAVKEMITELCAMKNDVHEKEEANYCKQD…
XP_015641522.1	UGT90C1	Oryza sativa	1383	MAKGHAMPLLHLTRLLLARGLASKVTFFTTPRDAPFIRASLAGAGAAAVVELPFPTDDGLNDGAAPPQSMDDELASPSQLADVVAASAALRPAFAAAFARLEPRPDVLVHDGFLPWAELAAADAGGVPRLVSYGMSAFATYVAGAVTAHKPHARVGSPSEPFEVDGLPGLRLTRADLNPPIDEPEPTGPLWDLACETKASMDSSEGIIVNSFVELEPLCFDGWSRMSPVKLWPVGPLCLASELGRNMDRDVSDWLDSRLAMDRPVLYVAFGSQADLSRTQLEEIALGLDQSGLDFLWVVRSKWFDSEDHFENRFGDKGKVYQGFIDQVGVLSHKSIKGFFSHCGWNSVLESISMGVPILAFPMAAEQKLNAKFVVDMLRVGLRVWPQKREDDMENGLVA…
XP_008378602.2	UGT91C8	Malus domestica	1464	MDNQNTQSGGKGVGGGGAALHVVVFPWLAMGHMIPFFHLSTLIAQKGHTVSFVSTPRNLSRLPRIPFHLSSLINLVSLPLPRLPNLPNDAESSTDVPFHKQQLLKTAFDMLQPPLTAFLESSRPDWVIYDYTPHWLPATAARLGVSRAFFCCFNAACMSYIGPPSLLINGQDGRTKAEDFTVVPKWVPLESDMAYRLHEIAKWVEISSGDESITPDTVRFGVAIEESDVVFIRSSEELEPEWLNLMRQLYREVKVKPVVPVGFLPPNIEEEASEFDETWGGIQEWLDKQRVNSVVYVALGTEATLSQEELTELALGLELSGVPFFWVLRNPPESTQSVSEMLPPGFVERVKGRGVVHLGWAPQVRILSHDSVGGFLTHCGWNSMIEGLVFGRVLMFFPM…
AAR06918	UGT91D1	Stevia rebaudiana	1572	MTRKLNTLHKYIFSIFFVYAFVSSWILPIESARILAINSIAGRSHWNYVSSVIRVLSKNGHNVTMFTPFPEGNRDNYTEIDTSNDHNEFKAMDLISTMDLWGHPLSFFKFLRTNRNLMCDIVYENDQLKKIIENNEGSNFDLLIIENVGHDCDLYLANKLNLPFIYLISSPMITFAERSVSGDIPNPAVISHLYADHCIPKTLVQRFSNTLLLGYNMILLSYDKFIRKFTMNRPYDLETSTKQPSLSFVNSHFISEPSRPFPQNLIEIGGIHLKPPKKIPNDILEFIENSPQGVILLTLGSVVNMSTSPDYILNPLKEALAEVPQRILWKYEAEYMVNKPKNVMIRKWLPQREILLHPKVKLFISHGGMSGVYETVHAGVPVLGFPLFYDQPRNIANLV…
XP_015619853.1	UGT91E1	Oryza sativa	1422	MDGDGVGGSMHVVMLPWLAFGHILPFAEFAKRVARQGHRVTLFSTPRNTRRLIDVPPSLAGRIRVVDIPLPRVEHLPEHAEATIDLPSNDLRPYLRRAYDEAFSRELSRLLQETGPSRPDWVLADYAAYWAPAAASRHGVPCAFLSLFGAAALCFFGPAETLQGRGPYAKTEPAHLTAVPEYVPFPTTVAFRGNEARELFKPSLIPDESGVSESYRFSQSIEGCQLVAVRSNQEFEPEWLELLGELYQKPVIPIGMFPPPPPQDVAGHEETLRWLDRQEPNSVVYAAFGSEVKLTAEQLQRIALGLEASELPFIWAFRAPPDAGDGDGLPGGFKERVNGRGVVCRGWVPQVKFLAHASVGGFLTHAGWNSIAEGLANGVRLVLLPLMFEQGLNARQLAE…
XP_015646209.1	UGT91F1	Oryza sativa	1500	MAINGVAGAGAGDVDVDVDVDASAPPPPLHLVMFPWLAFGHLIPFLQLAKRLAARGHAAVTFLATPRNASRLAALPPELAAYVRVVSLPLPVLDGLPEGAESTADVPPEKVELLKKAFDGLAAPFAAFLADACAAGDREGRPDPFSRRPDWVVVDFAHGWLPPIADEHRVPCAFFSIYSAAALAFLGPKAAHDAHPRTEPEDFMSPPPWITFPSTIAFRRHEAAWVAAAAYRPNASGVSDIDRMWQLHQRCHLIVYRSCPDVEGAQLCGLLDELYHKPVVPAGLLLPPDAAGDDDDGHRPDLMRWLDEQPARSVVYVALGTEAPVTADNVRELALGLELAGARFLWALRDAGERLPEGYKARVAGRSVVEAGWVPQVRVLAHAAVGAFLTHCGWGSTVE…
XP_015627384.1	UGT91G1	Oryza sativa	1296	MDASPLHVVVFPWLAFGHLLPALELAGRLASRGLRVSFVSTPRNIARLRRPCPSVEFVELPLPRVDGLPDGAEATTDVPDHMSSALWKASDGLTAPFSAFLDAAAAAGNKVDWLILDGMLSWAAASAADRKVPCVLMMPYTATACAHFGVPDEARDADRFPSAIARRFVSAFRSSELLAVRSCVEFEPESVPLLSNIFGKPVVPIGLLPPPQVDGDGDGDTALMSSWLDRQPPKSVVYVALGSEAPLTAEQRRELALGLELSGAPFLWALRKPHGGDDDGGLLPPGFEERTRGRGMVKTEWVPQLKILAHAAVGAFLTHCGHSSVIEGLRFGHPLVMLPLFLDQFTNASYLEGARGVGVQVARDGEHGGAFDRDGVAAAVRAAVVDEESKKALAANAGK…
BBN60803.1	UGT91H11	Glycyrrhiza uralensis	1425	MAPVSSNGNGNFEKPLHVVMLPWLAMGHIYPYFEVAKILAQKGHLVTFINSPKNIDRMPKTPKSLEPLIKLVRLPLPPTENLPEGAESTMDITDHSMNRYLKLAYEGLQGDVTELLKTSKPDWVFYDFASGWLAPIAKSLNIPCAHYNITPAWNKCFFDRPKDQKKSSFSLEDICGPPKWVPFNTTIHLRPYEVIRAFSALKDESGGMASFDLNKAYSSCDLFLLRTSRELEGEWLDYLAGTYKVPVVPVGLLPPSMQIRDAEEEENNPDWVKIKSWLDTREPSSVVYIGFGSELKLSQKDLTELAHGIELSGLPFFWAVKNLKEGSLELPQGFEERTKDRGIAWKTWAPQLRILAHGAIGGCMSHCGSGSVIEKLHFGHVLVTLPYLLDQALFSRALE…
PKU69882.1	UGT91AE1	Dendrobium catenatum	1389	MEGGSLHILMLPWLAFGHLLPFLEFSKSLARKGHRISFLTTARNVARLPAIPAPLTPFINFIEITLPQIEHLPENATATIDLPSDDLRPYLRKAFDTLDQKLSDLIQNKEISSLDTIVYDYAAHWVPQIAAKFGVPCAFFAVFMASSLSFFGPPSALLGGAGARTKEEDFTKLPAWIPFPSTAVYRPFESRELFKPGCIPDASGVSETYRFGISIQGCQIVLIRSCKELEPEWLQLLGQLYEKPIIPVGLLPPSIEQGWHAALDWLDKQEQGSTVYVAFGSEVKLNAAQVQEIAVGLELSELPFVWALRAGSVPAGLVESIQDGGHGLVCTDWVPQVRILAHASIGGFLTHGGWNSIVEGLAFGRAMVVLPMIFEQGLNARNLVEKGCAVEVPRKEDGS…
PKU74723.1	UGT91AF1	Dendrobium catenatum	1338	MEEESKLHIVMLPFVAMSHLLPFFELSKRLALKGVEISFFTAPSNIHRLPSIPQALTPFINFISCSINNNSSNIENSVDLGSEADRLLLLKVYDNFENQLTALLSDTSRPKPDCIIYDFPGGRWAPALASRYNVNSASFCLFNAAALTFCNHTKDFDSPEKLTTVPDSIPFPTTVAFRPFEARIFYSMFGKKPKQTEAKTESSQFTLIRTCKEFESKWLDLLGDTHTPVGLLPPSFDEEEESEAWTRIREWLDEQKESSVVYVAFGSEAILTRKQIDEIALGLETSGLPFFWVLRVGSPPQGFEERTAGRGLVWMGWAPQVRILAHWAVGGFLTHGGWNSVVEGLVVGAAMVVLPMMFEQGLNARNLVENAYAVEVARNYEDGSFTGEEIARKLRMVMV…
XP_015634758.1	UGT92B1	Oryza sativa	1557	MADTDHRRRGGATRAHVVLFPFMAQGHVAPFRCIAALVRRCRPDARLTVVATPGMAEAFRAHLVADGVGDGRLAGVHELPFLPAEHGLPAGADTSASIGFQQLITLFLASESLRPAFRRFVDDLRAANPGDDIHVMADMFLGWAVDVARDAGASSSIVLTCGGYGSALYFSLWDSVPLPATASPDDGFPLPRFPDVRVQRSQLTNHLAAADGKDAWSTFIQRQIAAFSRADALLVNTAENLEPKGLSMLRQWLNVPTYPVGPLLRAPAPSPEAKKTSPILEWLDEQPPGSVLYISFGSLYRITAPQMMELARGLEQSSHRFVWVIRPPAGNDANGEFSPEWLPEGFRERAEAEGRGLVVRCWAPQVEILAHTATGAFLTHCGWNSVQEALGHGVPLLGW…
BAF15170.1	UGT92C1	Oryza sativa	1458	MAAEGEEARSPHVVLFPFLAHGHIPAFLRLAGHLQTLRPGLAVTLVSTPRLLGSLSLPATSPPIRLHALPFAPADHGLPDGAESLADLHVHQFITLFRASESLRPAFDGFVAGIRPPVCVIADSFFAWTADVARARGASHAVFLPGGAFGHAVFFSVWEHLPHTLTAGGDEFPLLPDFPDVVLHRTQIPQYMLAATGADPWTAFFRRVIPCCRKTDAVLVNTIQELETSGLDMLRASFGVQTWAIGPILAAPDPSKSQDDDDTSIIRWLDAHPRRSVLYISFGSQNSISIRQMAELALGLEASGRPFVWAVRPPVGFDPKDGFDPGWLPAGFEDRMARAGRGLVVRGWAPQARILAHPSTGAFLTHCGWNSILESLRHGVPLLGWPVGAEQFFNAMVVV…
XP_015637173.1	UGT92D1	Oryza sativa	1464	MTAATSKNVVVLFPFPGHGHLAAFLSFAGVLHRALPDVAITLVSTPRNVASLRRATSAGHDSFLLHELPFVPADHGLPAGWESSDGVPHNRFPDFLEALEVLQPAFDDFVAGATAAGDVAVCVVSDPFLAWTVTVARRRGCAHAFFVSCGAFGSAVVHSLWSHLPIRPDEAGRILLPEYPDVVIHRSQVSSNVLHPPTAVKHRVEAFFGRQIQLGYKTDALLINTVEEFEPTGLAMLRRTFRLPVIPIGPLVRASTKTTSPETDATAGAITSFLDSHPPSSVLYVSFGSQFSIQAEHMAELAAALEATGRPFVWAVKPPDGHNINGEIQPKWLPDGFEERVTATKKGLLLHGWAPQVGILAHHSTGAFLSHCGWNSVLESMTHGVPIIGWPLAGDQYYN…
EEE60647.1	UGT92E2	Oryza sativa	1284	MSTPKKHVLFPFTSKGHIAGFLSLASRLHRILPHATITLVSTPRNVAALRAAAAAPFLDFHALRFDPAEHGLPPGGESQDEIFPPLLIPLYEAFETLQPAFDDFVASTAAAAARVVVISDVFVAWTVEVARRHGSQVPKYMLYQYGLPAAGAANDGSGGRADRRFLDRQLAHGNNTDAVLVNAVAEPEPAGLAMLRRTLRVLPVWPIGPLSRDRRDAATEPTDDTVLRWMDTQPPGSVLYISFGTNSMIRPEHMLELAAALESSGRCFLWKIKPPEGDVAGLNGGATTPSSYNRWLAEGFEERVRILAHPSTAAFLSHCGWSSVLESMAHGVPVIGWLLTAEQFHNVMVLEGLGVCVEVARGNTDETVVERRRVAEVVKMVMGETAKADDMRRRVQEVR…
XP_015635022.1	UGT92F2	Oryza sativa	1479	MPSDGSFRIVLFPFPAQGHFSAFLSLAAHLHDAQPTADITIVSTPRNVEDLRRRSSSQTRYLRFHALPFAPAEHGLPGDIESTDAVPLLHFITLFEATESRSLQDSFDSFVRDLITDAGANGARVCVIADPFLAWTTDVARRRGAAHAIFVSCGAFGSVVFHSLWNHLPHLRAPGDDAFCLPDHPEVTVHRSQLPPYLLHADGTDRWSAHHRRQTSAGYDTDAILISTMEELETTGLRMLRKTMGVPVYPIGPLVRRRTEHSDHIGDHNDDDVKRWLDTREERSVLYISFGSNNSLRPDQMVDLAMALELTGRPFIWAIRPPFGFDIETTNGREFSAEWLPEGFEERMRAKNIGLLIHGWAPQVSILAHASTGAFLSHCGWNSVLESMAHGVPIIAWPL…
XP_017189675.2	UGT92G15	Malus domestica	1524	MGFEKEHIVMLPFMAQGHIIPFLSLAKQIQQSTNFSITIATTPLNIKSLQSTISSASSNHNNIHLAELPFCSSDHDLPPNTETTENLPLSKMINFLVASLSLEPPARRLITDIIKREGRPPLCLISDVFFGWATDLANSLGTVNVSFTTGGAYGTAAYTSIWLNLPHRSASSEYFTVPGFPEHGRFHISQLNPFVRAADGTESWSKFFQPQISGSTKSFGWLCNTVEEIEPLGLDILRDNLKLPVWCIGPLVPNDALKNSSALDLKVSRQRTGKEMGFSAEKCLEWLDSQGSNSVIYISFGSQNTISATQMMELAVGLEESGKPFVWVIRPPVGFDLKGEFKAEWLPNGFEERMSKRKQGLLVHNWAPQLEILSHKSTGFFVSHCGWNSVMESLSQGVP…
PKU66835.1	UGT92Q1	Dendrobium catenatum	1434	MSEKKQQHIVMLPFMAKGHLIPFLNLARFIEKLKPYCSISIATTPLNIQSLRSSVPSTSSIHFAPLPFSPTDHGLPPDTENSSSISHIDSLPLLMFASETLAPDFDKLLSDLTTLHRSPPLLIIADAFAGWSLPIARNRGIPYFAFTTSGGFGTAAFTSLWLHLPHRLTDSDTFHVPGFPDHFRLDRSQMSHYMSAADGSDDWSVFLRRQINLYLKSDALLCNTVEEIEPTGVHLLRRITGLHVLTVGIGREVGMEVDPCIEWLESHRPASVLYISFGSQNTIGASQMMALAEGLEASGLAFIWVVRPPLGFDMNGEFEADRWLPDGFEARMAEKRRGLVVRRWAPQIGILSHKATGGFMSHCGWNSVMESLSRGVPVIGWPVSSEQFYNSMMMVAEMR…
XP_015633949.1	UGT93B2	Oryza sativa	1392	MAIGTVESVAVVAVPFPAQGHLNQLMHLSLLLASRGLDVHYAAPPAHLRQARLRLHGWDPDALRSIRFHDLDVPAYESPPPDPTAPPFPSHLMPMLESFAVAARVPLAALLERLSASYRRVVVVYDRLNSFAAAQAARLPNGEAFGLQCVAMSYNIGWLDPEHRLVREHGLQFHPVEACMTKEFVELISRAEQDEENAASSGILMNTSRALEAEFIDEIATHPMFKELKLFAAGPLNPLLDATARTPGQTRHECMDWLDKQPLASVLYVSFGTTSSLRGDQVAELAAALKGSKQRFIWVLRDADRANIFADSGESRHAELLSRFTAETEGVGLVITGWAPQLEILAHGATAAFMSHCGWNSTMESLSYGKPILAWPMHSDQPWDAELVCKYLKAGLLVR…
PKU72001.1	UGT93W1	Dendrobium catenatum	1419	MHHTLKIYKCLDRTSKLSSPFAGEMSNADEVTVVIVPFPAHGHLNQLLHLSLLLSTRYGLTVHFASTASHNRQAKLRLQGWPLSSLSSIHFHDLPLPPIPSPPPNPHSPNSFPTHLQPLFEATDLICSALSSLFLSLSASSRRLVVIHDHIISLDGFEATAIPNGESYAFRGPSAAFHFEAAQLMKQGAGLEELSSPEFIRFIERRRRDVVTSSGFIMNTCREVESEFLDILTLQEDFLGKPIFAIGPLNPVPMHNNTDINRDECLEWLDGHPPCSVVYVSFGTMSTISDEQAEQLAYGLRRSGHRFLWVLRDADRADIFAFESSYRRLPAGFEKAVEGVGKVVRGWVPQLDVLAHRATGGFMSHCGWNSCMEAVSCGVPVMAWPMHSDQPANARLLAE…
PKU76755.1	UGT93X1	Dendrobium catenatum	1398	MMVSLTNSQESTAIAVVMVPLPMQGHLNPLLHLSAHLATRGIAVHYVSSATHNRQASQRFHGWNLSSSSSPTSSHLHFHDLPFTSLPLPSPYPSPNSATTKFPSHHQASFDASTSQLLPHLSPILLSLSLSHRRVVLLHDSSMSFANSAASPKIESFSFHTSSAISNLFFLGKSELCQAKLISCFGEEFLDWVWQQRRIPIAVKGRIFNTCRSIEGEFLNQLSSEPAWKGQRIFAIGPLNPILADRGRSDERCLKWLDRQPVASVVYVSFGTTATMTREQEKEIAAGLEESGERFIWVRREADRCNIFETEGKEEEEEDSALAELEERTKGRIVVVRGWAPQLQILAHPSTGGFLSHCGWNSCMEAMSNGVPILAWPIHSDQPTNTVLVTKILKVGMVV…
XP_015645817.1	UGT94A1	Oryza sativa	1425	MAQAERERLRVLMFPWLAHGHINPYLELATRLTTTSSSQIDVVVHLVSTPVNLAAVAHRRTDRISLVELHLPELPGLPPALHTTKHLPPRLMPALKRACDLAAPAFGALLDELSPDVVLYDFIQPWAPLEAAARGVPAVHFSTCSAAATAFFLHFLDGGGGGGGRGAFPFEAISLGGAEEDARYTMLTCRDDGTALLPKGERLPLSFARSSEFVAVKTCVEIESKYMDYLSKLVGKEIIPCGPLLVDSGDVSAGSEADGVMRWLDGQEPGSVVLVSFGSEYFMTEKQLAEMARGLELSGAAFVWVVRFPQQSPDGDEDDHGAAAARAMPPGFAPARGLVVEGWAPQRRVLSHRSCGAFLTHCGWSSVMESMSAGVPMVALPLHIDQPVGANLAAELGVA…
A0A0A6ZFY4.1	UGT94Q2	Panax ginseng	1329	MDNQNGRISIALLPFLAHGHISPFFELAKQLAKRNCNVFLCSTPINLSSIKDKDSSASIKLVELHLPSSPDLPPHYHTTNGLPSHLMLPLRNAFETAGPTFSEILKTLNPDLLIYDFNPSWAPEIASSHNIPAVYFLTTAAASSSIGLHAFKNPGEKYPFPDFYDNSNITPEPPSADNMKLLHDFIACFERSCDIILIKSFRELEGKYIDLLSTLSDKTLVPVGPLVQDPMGHNEDPKTEQIINWLDKRAESTVVFVCFGSEYFLSNEELEEVAIGLEISTVNFIWAVRLIEGEKKGILPEGFVQRVGDRGLVVEGWAPQARILGHSSTGGFVSHCGWSSIAESMKFGVPVIAMARHLDQPLNGKLAAEVGVGMEVVRDENGKYKREGIAEVIRKVVVE…
PKU87260.1	UGT94AW1	Dendrobium catenatum	996	MLPWLAHGHISPFLELAKKLSTNTNISIYLCSTPVNLKSINLDSNSFPHIHLTELHLPSDHHDLPPHLQTTKNLPSHLMPLLKTAFDQSSSSFSSLLVSLSPHLLIYDFIQPWAPLAASRLHIPSILFEVLEWLSQKKKGSVAFVSVGSEYFMSESEMVELAIGLERCGLCSIWVVRFEGGDSRRPTGFTWDRGLVIEGWAPQKSILAHPSVGGFVTHCGWSSVMEGMRQGVPMIAMPLQLDQPLNAELMVELGVAVKVEREEDGGFRGEEVARCIREVVVREEGEGVRRKAKEVARIMGCKEDEEIMVLKERIEGLVMAAENKNGTVQFN*
XP_028961281.1	UGT95G3	Malus domestica	1428	MADGGEIFVVSGAGRGHLQPCAELCNHLISRNYHTTLVIPSSSSSSFTQNPLAKILQLKASPGPPNPGPDPLRYQATQDLHDHLASLSDIPDAPLPLCAIVDFQMGWTKEVFWRFQVSVIGFFTFGASAASMEWGAWKVGVGDIRPDELRPIPGLPDHMALSVADLKRRPAGPPRGVPNRPPGGGGGGKGRSDGGGPPKPGDRPPWVPEIEGSMALMFNTCDFIDRAFIDYMKDQMGMPVWGVGPLLPETYWNRNRNRNRNRPVEENQRQSNYTEDDVVQWLDSKPRGSVLYVAFGSEVGPNAEEYPQLASALEESTRPFIWVIQTGVGGGYNQDGLESRVGERGLIICGWAPQLLILSHQSTGGFLSHCGWNSTVEAVCRGVPILGWPIRGDQYCNAK…
XP_015648866.1	UGT96A1	Oryza sativa	1392	MAATTTNGVPSRRRRRPHVLVLPLPSRGHLLPLLDFAHRLSTRHGVALTVAVTASDLPLLSAFLASTPLAAALPFHLPDASLPENSNHALLAVHLSGIRAPLLSWARSRPDDPPTVVVSDFFLGWAQLLADDLGVPRVVFYASGAFAVAALEQLWNGALPLDPKISVVLDTLPGSPAFPYEHVPSVVRSYVAGDPDWEVALEGFRLNARAWGAVVNSFDEMEREFLEWLKRFFGHGRVWAVGPVADSGCRGEERLPEAEQLFSWLDTCPARSVVYVCFGSMYKPPPAQAAALGAALEASGARFVWAVGADAAVLPEGLEERTAARGRVVRGWAPQVEILRHAAVGAFLTHCGWNSTLEGVAAGVPLLAWPMKADQFIDARLVVDLRGAAVRVAEGAAAV…
osa_24	UGT96B1	Oryza sativa	1467	MDAHAPPRSPASDGGHGDGDGDTKKPHVLVVPYPAQGHMLPLLDLVALLAARGLALAVAVTPGNVPLLAPLLASCPPSSVATVTLPFPAASASGLLPAGCGENTKDLPGHLFRPFMASLAALRAPLLAWCKAQRRRRRRVTAVVSDMFTGWTQPLAADLGVPHVTFSASGAHYLAVSHSLWRRLPRRRCPDEAVSFQDVPGSPTFRWSHLSWLYRTYVAGDEVSEAIRQFFLWNLESSCFVANSFTAIEAAYVDRPLPDLMEKKVFAVGPLSDAVGRCTDRGGNPAVAPARVAAWLDAFDDGSVLYVCFGTQQALSPAQAASLAGALGRSAAPFVWAARGGTPVPGGFEAATAARGMVIRGWAPQVEILRHRAVGWFLTHCGWNSVLEAVAAGVAMLAW…
XP_015642174.1	UGT96C2	Oryza sativa	1473	MAPATSGSAAAHVLVIPFPAQGHLIPMLDLVRLLASRGGLRLTVVTTPAMAPLILATAAAVHPGGGGGGAISALILPFPSHPAIPAGVDSAKGFPPSLCGKLVVAFAGLRAPLASWARARADTPDRVVAVLSDFFCGWMQLLAAELGVPRVVFSPSGVYGAAVMHSLFRVMPRREDENDDESPVGFPDIPGSPAFPWRQMSRMYRAYKEGDEVSDAVMSNFLLNLQSSSFVSNTFGQLERRYLERPLADMGFRRVRAIGPLAPQHDASGNRGGETAVAATELCAWLDQFADRSVVYVSFGSMAQLQPPHAAALAAALERTRVAFVWAAGSHTPLPEGFEERAAGGRGTVIRGWAPQVAALRHRAVGWFVTHCGWNSTLEALAAGVTMLAWPMVGEQFVN…
CAE04501	UGT96D1	Oryza sativa	1410	MAPPTATPHVLLVPFPAQGHALPLYDLAALLAARGLRLTVVTTPGNAAQLAPLLAAHPDSVRPLVLPFPSHPSLPAGLENTMNCPPVYIAVFIHALAALHSPILAWARSQPAHPVVAVVSDFFCGWTQPLAAEIGVPRVVFTPSGVLGTAVPHSLFRRLVKRPVGCDDGFPVAFPAIPREPAFEWREISMLYKAYIEGLVEEQVGESLKQNCLWNLEGWGFVSNTFRALEGRYLDAPLEDLGFKRVWAVGPVAPDTDAAGERGGEAAVAAGDLSAWLDAFPEGSVVYVCFGSQAVLTPAMAAALAEALERSAVPFVWVVSGDGVVPEGFEARAAAAARGMVVRGWAPKVAALRHAAVGWFMTHCGWNSVLEAVAAGVPMLAWPMAADQFVNARLLVEDA…
XP_015642140.1	UGT97A1	Oryza sativa	1548	MPASAAAATRPAAEGVGGNDGATLAGRDHVVVFPLMSKGHMIPLLHFAAALAVHHGDHLRVTLVTTPANLAFARRRLPPSPSVRVVAIPFPAHPQIPPGVESTDALPSQSLFPAFLRATALLREPFAEFLASLPSPPPLVLVSDFFLGFTQRVADDAGVRRLTFNGMSPFSLALCFTLASRRPHVGVEGGAEFHVPGFPDDVRITADEVPDAVIQGGNPDDPVTQFLHDEVRDWDHRSWGVLVNSFAALDGDYAAILESFYHPGSRAWLVGPLFLAAGESPETKQEEDDDDDDDPEGCVAWLDERAARPGSVVYVSFGTQAHLPDAQLDELAHGLVDSGHAFLWAIGRSGGEWSPPVDAGGDGKIVRGWVPQRRVLSHPAVGAFVTHAGWNSVLESLAA…
osa_163	UGT98A1	Oryza sativa	1656	MNSLDDAPKPHFVLIPFMAQGHTIPMIDMAHLLAKHGAMVSFITTPVNAARIQSTIDRARELNIPIRFVPLRLPCAEVGLLDGCENVDEILEKDQVMKMTDAYGMLHKPLVLYLQEQSVPPSCIVSDLCQPWTGDVARELGIPRLMFNGFCAFASLCRYLIHQDKVFENVPDGDELVILPGFPHHLEVSKARSPGNFNSPGFEKFRAKILDEERRADSVVTNSFYELEPSYVDSYQKMIGKRVWTIGPMFLCNTDRSTIADRGAKVSVNQKHCMEWIDSMQNGSVLYVSFGSMVRTVFLQLEEIALGLEASKRPFLWVIKSDNMPSETDKLFLPEGFEERTRGRGLIIQGWAPQALILSHPSVGGFVTHCGWNSKIEGVSAGLPMITWPHCAEQFLNEE…
XP_015630152.1	UGT99A1	Oryza sativa	1518	MAAAHFVFVPLMAQGHLIPAVDTALLLATHGAFCTVVATPATAARVRPTVDSARRSGLPVRLAEFPLDHAGAGLPEGVDNMDNVPSEFMARYFAAVARLREPVERHLLLRADEGGAPPPTCVVADFCHPWASELAAGLAVPRLTFFSMCAFCLLCQHNVERFGAYDGVADDNAPVVVPGLARRVEVTRAQAPGFFRDIPGWEKFADDLERARAESDGVVINTVLEMEPEYVAGYAEARGMKLWTVGPVALYHRSTATLAARGNTAAIGADECLRWLDGKEPGSVVYVSFGSIVHPEEKQAVELGLGLEASGHPFIWVVRSPDRHGEAALAFLRELEARVAPAGRGLLIWGWAPQALILSHRAAGAFVTHCGWNSTLEAATAGLPVVAWPHFTDQFLNAK…
XP_015633518.1	UGT701A2	Oryza sativa	1509	MDCHRNESQRELEMGTKPHFVVIPWLATSHMIPIVDIACLLAAHGAAVTVITTPANAQLVQSRVDRAGDQGASRITVTTIPFPAAEAGLPEGCERVDHVPSPDMVPSFFDAAMQFGDAVAQHCRRLTGPRRLSCLIAGISHTWAHVLARELGAPCFIFHGFCAFSLLCCEYLHAHRPHEAVSSPDELFDVPVLPPFECRLTRRQLPLQFLPSCPVEYRMREFREFELAADGIVVNSFEELERDSAARLAAATGKKVFAVGPVSLCCSPALDDPRAASHDDAKRCMAWLDAKKARSVLYVSFGSAGRMPPAQLMQLGVALVSCPWPVLWVIKGAGSLPGDVKEWLCENTDADGVADSQCLAVRGWAPQVAILSHRAVGGFVTHCGWGSTLESVAAGVPMA…
XP_015629474.1	UGT702A1	Oryza sativa	1485	MQSPENAAPRVYFIPFPTPGHALPMCDLARLFASRGADATLVLTRANAARLGGAVARAAAAGSRIRVHALALPAEAAGLTGGHESADDLPSRELAGPFAVAVDLLAPLFADLLRRRPADAVVFDGVLPWAATAAAELRVPRYAFTGTGCFALSVQRALLLHAPQDGVASDDEPFLVPGLPDAVRLTKSRLAEATLPGAHSREFLNRMFDGERATTGWVVNSFADLEQRYIEHYEKETGKPVFAVGPVCLVNGDGDDVMERGRGGEPCAATDAARALAWLDAKPARSVVYVCFGSLTRFPDEQVAELGAGLAGSGVNFVWVVGGKNASAAPLLPDVVHAAVSSGRGHVIAGWAPQVAVLRHAAVGAFVTHCGWGAVTEAAAAGVPVLAWPVFAEQFYNEA…
XP_015632080.1	UGT703A1	Oryza sativa	1491	MAVGEGEQQPLHILFFPFIAHGHLIPVADMAALFAARGVRCTILTTPVNAAVIRSAVDRANDASRGTGSPEISITLFPFPDVGLPPGVESVPGISSKAEQEKIAEAFLRFREPFDRFLAEHHTDAVVVDSFFHWSSDAAADHGVPRLAFLGSSLFARACSDSMLRHNPVEASPDDPDAVVSLPDLPHRVELRRSQMMDPREREGEWAFLQLVNAADQRSFGELFNSFREMEPDYVEHYHTKLGRRAWLLGPVALAAGKGMAERQDTDTDSGRLSPDEERCLRWLDGKAAGSVVYISFGTIARLLAAELTEIARALQLSGKNFLWIITREDTDASEWMPEGFADLMARGERGLVVRGWAPQVLVLNHPAVGGFVTHCGWNSVLEAVSAGVPMVAWPRYTD…
XP_015632577.1	UGT704A1	Oryza sativa	1464	MHTTNGAPACCDANADTPPLHLIFVPFLSRSHFGPVTAMAAEADACHRGGRTAATIVTTRHFAAMAPASVPVRVAQFGFPGGHNDFSLLPGEVSAAAFFAAAEEALAPALGAAVRGLLREGGSTATVTVVSDAVLHWAPRVARECGVLHVTFHTIGAFAAAAMVAIHGHLHLREAMPDPFGVDEGFPLPVKLRGVQVNEEALVHLPLFRAAEAESFAVVFNSFAALEADFAEYYRSLDGSPKKVFLVGPARAAVSKLSKGIAADGVDRDPILQWLDGQPAGSVLYACFGSTCGMGASQLTELAAGLRASGRPFLWVIPTTAAEVTEQEERASNHGMVVAGRWAPQADILAHRAVGGFLSHCGWNSILDAISAGVPLATWPLRAEQFLNEVFLVDVLRVG…
XP_015639145.1	UGT705A1	Oryza sativa	1461	MASTDRSKKLRVLLIPFFATSHIGPFTDLAVRLVTARPDAVEPTIAVTPANVSVVRSALERHGSAATSVVSIATYPFPEVAGLPRGVENLSTAGADGWRIDVAATNEALTRPAQEALISGQSPDALITDAHFFWNAGLAEELGVPCVSFSVIGLFSGLAMRFVTAAAANDDSDSAELTLAGFPGAELRFPKSELPDFLIRQGNLDGIDPNKIPQGQRMCHGLAVNAFLGMEQPYRERFLRDGLAKRVYLVGPLSLPQPPAEANAGEASCIGWLDSKPSRSVLYVCFGTFAPVSEEQLEELALGLEASGEPFLWAVRADGWSPPAGWEERVGERGVLVRGWVPQTAILSHPATAAFLTHCGSSSLLEAVAAGVPLLTWPLVFDQFIEERLVTDVLRIGER…
XP_015628944.1	UGT705B1	Oryza sativa	1467	MADAIGGGGRRRRLRVFFLPFFAKGHLIPMTDLACRMAAAGPEEMDATMVVTPGNAALIATAVTRAAARGHPVGVLCYPFPDVGMERGVECLGVAAAHDAWRVYRAVDLSQPIHEALLLEHRPDAIVADVPFWWATDIAAELGVPRLTFSPVGVFPQLAMNNLVTVRAEIIRAGDAAPPVPVPGMPGKEISIPASELPNFLLRDDQLSVSWDRIRASQLAGFGVAVNTFVDLEQTYCHEFSRVDARRAYFVGPVGMSSNTAARRGGDGNDECLRWLSTKPSRSVVYVSFGSWAYFSPRQVRELALGLEASNHPFLWVIRPEDSSGRWAPEGWEQRVAGRGMVVHGCAPQLAVLAHPSVGAFVSHCGWSSVLEAASAGVPVLAWPLVFEQFINERLVTEV…
XP_015644111.1	UGT706A1	Oryza sativa	1434	MAAARRVVLFPSLGVGHLAPMLELAAVCIRHGLAVTVAVPDPATTAPAFSAALRKYASRLPSLSVHPLPPPPHPPASSGADAAAHPLLRMLAVLRAHAPALGDLLRGPHAARALVADMFSVYALDVAAELGVPGYLLFCTGATNLAVFLRLPRFCAGSSGSLRELGDAPVSFPGVRPLPASHLPEEVLDRGTDISAAMLDAFDRMADARGILVNTFDALEGPGVAALRDGRCLSNRATPPVYCVGPLITDGGAEEERHPCLAWLDAQPERSVVFLCFGSRGALSPEQVSEMATGLERSEQRFLWALRAPAGTKPDAAMSLLPDGFLARTADRGVVVTASWVPQVAVLQHASTGAFVTHCGWNSTLEAVAAGVPMVCWPLDAEQWMNKVFIVEEMKIGIE…
XP_015626261.1	UGT706B1	Oryza sativa	1536	MTANNSAVGNIDSHLYPLVVLHKHAENTSHNRAMRSRVVLYTWMVRGHLHPMTQLADRIANHGVPVTVAVADVPSSGESRKTVARLSAYYPSVSFQLLPPAAPARSGADTADPDADPFITLLADLRATNAALTAFVRSLPSVEALVIDFFCAYGLDAAAELGVPAYLFFVSCASALASYLHIPVMRSAVSFGQMGRSLLRIPGVHPIPASDLPEVLLLDRDKDQYKATIAFFEQLAKAKSVLVNTFEWLEPRAVKAIRDGIPRPGEPAPRLFCVGPLVGEERGGEEEKQECLRWLDAQPPRSVVFLCFGSASSVPAEQLKEIAVGLERSKHSFLWAVRAPVAADADSTKRLEGRGEAALESLLPEGFLDRTWGRGLVLPSWAPQVEVLRHPATGAFVTH…
XP_015632478.1	UGT706C1	Oryza sativa	1425	MAMVEKTVLLYPCPAVGHLNPMVQLAEALVRRGVSVTLAVADPPDKGAVLAGAIARIAAVCPSIGVRLLPIPSCEGKTYSHPVMWIVDALRLANPVLRELLRSFPAAVDALVVDMFCIDALDVAAELAVPAYMFYPSAASDLAIYLQVPHVARSAPSSFKDMADTVLSFSGVPTIRALDMPDTMQDRESDVGTTRIHHCSRMAEARGILVNSFDWLETRALKAIRGGLCLPSGRSVPAIYCVGPLVDGGKLKENDARHECLEWLDRQPKQSVVFLCFGSRGTFSVSQLSEMARGIENSGHRFLWAVRSNLGEVDLEALFPEGFLERTQGRGFVVKNWAPQSAVLQHGAVGAFVTHCGWNSSLEAIMSGVPMICWPLYAEQRLNKAHLVEEMKLGVLVEG…
XP_015632784.1	UGT706D1	Oryza sativa	1416	MESKPSRNVVLYAAMGAGHLLPMVELAKLFLTRGLDVTIAVPATPGSGTTGSPTIAGIAASNPSITFHHLPPPPSCADPDPNPLLLMLDVLRRSVPSLASLLRSIPSVAALVLDIFCAEAVDAAAALHVPAYIYFTSAAGAFAASLGLMHHYSTTTTNLRDMGKALLRFPGVPPIPASDMPSLVQDREGRFYKARVKLYARAMEASGVLLNTYEWLEARAMGALREGACSPDRPTPPVYCVGPLVASGEEEGGGVRHACLAWLDAQPARSVVFLCFGSMGSFSAAQLKEIARGLESSGHRFLWVVRSPRQDPANLLEHLPEPDLAALLPEGFLERTADKGMVVKSWAPQAKVLRHAATAAFVTHCGWNSTLEGITAGVPLLCWPLYAEQRMNKVFIVEE…
XP_025876581.1	UGT706E1	Oryza sativa	1440	MERTVVLYPGLGVGHLVPMVELAKVFLRHGLAVTVAAVKPPLDSPDFSAAVARFAECNPAINFHVLPPPPPPPAPVGSGSDGKSASPIVGMLGFLNAMNAPLRDFLCSLPSVDALIVDMFCTDALDVASELRLPVYVFFTSAASDLAVFLHLTSMRDSINTSFGELGDSMIHIPGCPPFKASELPSDILSDNEASRLILLMFRRHPESRGILVNTFESLETRALRALEDGLCVPGRATPTVYSIGPIVSGGGGSDKDHDCLRWLDAQPDNSVVFLSFGSLGRFCKKQLEEIAIGLQKSEKRFLWVVRSPRIDEKNVFEPLAEPDLDALLPAGFMEATRGRGLVVKLWAPQVEVLRHRATGAFVTHCGWNSTLEGITAGLPLLCWPLYAEQRLNKVFVVE…
XP_015611920.1	UGT706G1	Oryza sativa	1434	MKKTVVLYPGLAVGHFNPMMVLADVFLDHGYAVAVALINPSVKDDDAAFTAAVARAVSSKSSATVSFHMLPRIPDPPSLAFDDDKFFTNYFDLVRRYDEHLHDFLCSVQGLHAVVVDASCGFAIQAVRKLGVPAYELYPCDAGALAVNIQIPSLLAGFKKLGGGEEGSAPLELLGVPPMSASHVTDLFGRSLSELISKDPEATTVAAGARVMAEFDGILINTFVSLEERALRALADPRCCPDGVVLPPVYAVGPLVDKAAAGAGDETSRRHESLVWLDGQPDRSIVFLCFGSIGGNHAEQQLREIAAGLDKSGHRFLWVVRRAPSTEHLDALLPEGFLARTSGRGLVVNTWVPQPSVLRHRATAAFVTHCGWNSVLEGITAGVPMLCWPMYAEQRINKV…
XP_015638667.1	UGT706J1	Oryza sativa	1323	MFQRDSRCHHGGPALPPFYCIRPLVEKADERRDRAERHECLAWLDRQPERSVVFLCFGSTGAGSHSVEQLREIAVGLEKSGQRFLWVVRAPRVAIDDDDDSFNPRAEPDVDALLPAGFLERTTGRGVVVKLWAPQVDVLYHRATGAFVTHCGWNSVLEGITAGVPMLCWPLHSEQKMNMVLMVEEMDIAVEMAGWKQGLVTAEELEAKVRLVMESEAGSQLRARVTAHKEGAATAWADGGSSRSAFARRGKRKWEAPHCGAIARREDGEPEPKLCRPAAPTLPFPALLRHLPCSPRSPSAQPPLCRGLDRHPLSCLSSLRSGPPSATTFIFTTSRAHLSATIVIGAAIPTANFAVGVHGYGSEDLVGGSGCTDLERIGECYGGVGGDQGWQCGGGDERG…
ABG65918.1	UGT706K1	Oryza sativa	1230	MMPRRPTRRRASPRPTLPSRSASCRRRPRPARTPARTVSGAASTRSGSPTRCSWSSSARCRPLSTRSCSTCSASTRSTSRPSSPSPHTSSSPPRQAPSPSSSTSRITTPTGRHSGRWDKESETTKIRLYQFKRMMEGKGVLVNSFDWLEPKALKALAAGVCVPDKPTPSVYCVGPLVDTGNKVGSGAERRHACLVWLDAQPRRSVVFLSFGSQGALPAAQLKEIARGLESSGHRFLWVVRSPPEEQATSPEPDLERLLPAGFLERTKGTGMVAKNWAPQAEVVQHEAVGVFVTHCGWNSTLEAIMSALPMICWPLYAEQAMNKVIMVEEMKIAVPLDGYEEGGLVKAEEVEAKVRLVMETEEGRKLREKLVETRDMALDAVKEGGSSEVAFDEFMRDLE…
QOL02392	UGT706L1	Belamcanda chinensis	1434	MQLKESVVLFPSMGMGHIIPMVELAKLFIGHGFSVTIVDVEPPFDDSTTKGPFISRISSEYPSISFHRLPKVIPPATSRPPVFAFIETLRLACPHLLDFLKTIRSTTNVRALVLDMFCTPALDVADELGLPSYFFFSSSASILAAFLFFPILQDKLDGNFRDLGSSPIHFPGLPPVPASDLPTQMQERGEANDGIMFHFNSYPRATGIMINTLEWLEKRAIEVLANGECLPDRTMPPVYCIGPLVATGSNEGEGEGEGEKHECLAWLDAQPEKSVVFLCFGSMGSFSAEQVKEIAIGLERSGQRFLWVVRSPPLKDDPAARHGARPEPDLEALLPEGFLERTKEKGMVVKSWAPQAAVLAHGSVGGFVSHCGWNSTLEAVSSGVPIIAWPLYAEQRMNK…
XP_015645762.1	UGT707A1	Oryza sativa	1446	MAGPTIVLLPAWGSGHFMSALEAGKRLLVAGGGAVSLTVLVMQAPTEIEASVVEAHVRREAASGLDVTFRRLPAVEHPTGCEATEEFMSRYVERHAHHVKAAIAGLASPVAAVVVDLFFTPLLDAAHELSLPAYVYFASTAAFLALMLRLPELRDDLTVGFDGMEGTVDVPGLPPVPPSYMPVCLVSKTVKNYDWFEYHGRRFTEAKGIIVNSSVELEGAVLAAIADGRRPAPAIHAIGPVIWFDATLPPEQPHECVRWLDAQPAASVVFLCFGSIGFLDAAQVRELAAGLERSGHRFLWVLRGAPAGGVRYPTDADPGELLPEGFLEATAGRGMVWPRWAPQKDILGHAAVGGFVTHCGWNSVLESLWFGVPMATWPLYGEQHLNAFEAVASMGVAVE…
EAZ00578	UGT708A1	Oryza sativa	1431	MAPPTVLNSGEPDSRRRARPHVVFVPSAGMGHLLPFFRFIGALSAHDVDISVVTVLPTVSAAENDHFARLFQDFPSIRRVDFNLLPLDASEFPGADPFLLRWEALRRSMHLLAPAIAGVSPRATAVVTDVTLVSHVNAIAKDLQLQCHVLFISSATMMSFLSYFPIYLDNKDAQADVGDVDIPGVRRLKRSWLPQPLLDLDKLFTKQFIDNGREVVKTDGVLINTFDALEPVALAALRDGKVIRGFPSVFAVGPYSSLASETKAADAESSALAWLNQQPARSVVYVAFGNRYHVSNDQLREIAAGLEASGCRFLWIVKTTAVDRDEAAGVRDVLGDGFVDRVRGRGMVTKAWVDQEAVLGHPAVGLFLSHSGWNSVTEAAAAGVPLLAWPRAGDHRVAG…
PKU75034.1	UGT708S3	Dendrobium catenatum	1539	MADKRTYPKKHSAFKTTRLRRRSGHLNRPSYTEMPSKSQPISGEPCPPRVLLIPSAGMGHLVPFVRLAAALSARRIDVSLLTAHPTISEAESRLISSLPPSLVVDFPLAPLDPSLFPPSSDPFLLRMEALRHSAHLLPPIISASAPVSSLIVDISIASNFLPVAAAVNIPCFVLFTSSAAMLALCSVFPSYSLSSGDIDIAGVIKIPSFTFPQPLHDPNHFFKTQFVENGKALTLASGILVNTFSALEPKVLAALNSGEVLPGLPPVIPVGPLPPARKQPSCPSPAMRWLNEQPERSVIYVSFGSRTAMSKEQIRELGAGLEMSGYRFFWVIKSKMVDREEKGEIEELVGEGYVKRVEGRGVVVMDWVEQEVVLAHRAVIGFLSHCGWNSMMEASAAGV…
LC628878	UGT708Y1	Hypericum perforatum	1359	MSGSNPHIAIILNAGMGNMIPFFRLASVLLSNNCKVTLITGKPIVSLAEAKHLNFLLSKNPQMTHLEYQILPPEPDSKADPFFLQYNAVRRSSHLIHPLLRSATFSAIICSFLTCGTIPRFAAEIGVPCYVFGGSSAKFFSFMIHLPAILKDPEIGDKKKNSSFLEVPGLEPFDMSSIPGAFLNPKHLMAVDAMVNAKACLEATGIITNSFEWLEPETFSALNSGRVLCGTLPPVLPIGPLECYEVEEDQTDCLAWLDNQPHESVVYVNFGSRTPMSSDQIREMGKGLEWSGSRFLWVLKTTIIDKDEARQEEVLGLSFLDRTKEKGLVLRKWVNQQEVLSHPSIRLFVSHCGWSSLTEAAHRGVPVLGWPQLGDQRVNAEVVEKAGLGKLPRSWGFGL…
XP_015611418.1	UGT709A1	Oryza sativa	1515	MDEMQMEMEAQAQAHVLLFPWPQQGHINPMLHLASALLDAGLHVTFLHTDHNLRHRFARPHHPTRLRLLSIPDGLPDDHPRAVGGLIELLDSMRTASSAAYRALLLTESSRSRPDSLDDAPPPVTCVVVDGVMPFAITVAEEIGVPALAFRTESAFAFLAYLSVPRLLELGETPVPSDEQVRGVPGMEGLLRRRDLPRVVPTKQDDVGAEEADPVPVLLTVADTAAHCRNSRALILNTAASMEGPAIARIAPHMRDVFAVGPLHARVATNTIALEKHEDDDEDDDDYGCKAWLDGQDDRSVVYVNLGSLTVLSSEQLAEFLHGLVAAGYAFLFVLQPDMVASSSAVLQEAVEAAGERALVVEWVPRDVHYVLRHRAVGCFLMHGGWNSMLEAAVEGVPV…
XP_015645404.1	UGT710A1	Oryza sativa	1425	MAAISPASDGVGRRRRRVLMFPIPFQGHVTPMLQLADVLRSRAGLAVTVFHAPVNAPAAAEQSAAEEDYRFVTVGAGVAGEAAALMPTGGSGSDFAGALMRLDALLRAPFDDALRQALLADDEEEAAATCLVVDSNLRGVQEVAERRGVRTLALRTGGACCLVAYMAFPELCGKGVLPPLSRDQLQLDMPLDELPPLRLRDMMFSATTTHGTMATCLERLLDSARCSSGVILNTFDDLENSDLRKIANGLSVPVYAIGPLHKISIGQESSLLTQDQSCLEWLDKQEAESVLYVSFGSLASMDSQELLETAWGLVDSEIPFLWVIRPNSVQGSEQTCLPDGFEEATRGRGMVVSWAPQQDVLKHRAVGGFWTHNGWNSTLESICDGVPMICRPQFADQMI…
AAO18436.1	UGT710B1	Oryza sativa	1413	MTPPPSPAVEGGAAAAGHGGRRRHVLLFPLPYQGHINPMLRLAGVLRARGFAVTVFHTHFNAPDAARHPEHRFVAVPDGMSGRPPPVSVGDVVKHIRALNAACEAAFRDRLAAVLAEYSRDAVACLVADAHLLRMVEVARRLAVPTLVLRTGSAACFASFLAYPLLCDRGYLPSQLDMPVSELPPYRVRDLMHIGRDGHELMCELLARAVAAVKLSSGLILNTFDALEAHELAKLRRDLAVPVFDIGPLHRFSPAADGSLLHQDRSCLAWLDAQTAESVLYVSFGSLASMGARELVETAWGIAGSGVPFLWVVRPGLVRGRRAAPGEPTRLLPEGFEAATRRRGVVVAWAPQEEVLRHRAVGGFWTHNGWNSTTESLAEGVPMLCRPSFGDQMGNARYV…
XP_015645688.1	UGT710C1	Oryza sativa	1395	MAGARDRGDGRAPRGHVVLFPLPFQGHLSPMLQLAGALHARGLAATVLHTAYNAPDEAAHPELAFVAVPSADAIARALAAAPRDGIAKIMALNAAIEASGCARDALASLMSGPERPACLVIDAALPGAQKAAAELGLPTIVLHTGSAAAFRLFRSYAMLREKGYLPAKESELNRPVEEMPPLRVSDLFDPSKYFNEEMANKILALSTETTTNSSGTVVNTFEALETPELRSVRDELGATIPVFAIGPLHKLTSNGDRSSLLDQDRSCIEWLDTKEPGSVLYVSFGSVVMVSQDEFNEVAWGLANSGRPFLWVVRPGLVIGVSGKPELPEGFVEAVEGRCKVVDWAPQTEVLAHHAVGGFWTHNGWNSTLESIYEGVPMLSRPIFGDQLVTARYVQETWQ…
XP_015617736.1	UGT710E1	Oryza sativa	1437	MRLSHTHLDAMAPASDRNGHEGRRRVLLLPLPYHGHINPMLRLAAALHDRGLAVTVVHTETRAPDRRSLPAGCELVTVPDGLPPELAASGDIPSFVFALNRNCAAPFRDLLAGALRQEEEEEDGGGVACVVADVDWFAPLAAARELGVPALALMTSSAARFRVYLAYPRLCEKGYLPVQESNLDMPVDKHPPLLVRDLHIMMDTSRHVAYASLLAHIVAGVRQSSGLILNTFNAIERTDVEQIRRDTAIPVFPVGPLHMLSPPATVATQKSSLLLEDRSCLEWLNTQLPGSVLFVSFGTLVSIDADELLEVAWGLAASNRPFLWVVRPRLVRGRDSVELPSELLEETRGRGRIIRWAPQEEVLSHPAIGAFLTHCGWNSTLESISRTVPMICKPCGGDQ…
XP_015645243.1	UGT710F1	Oryza sativa	1377	MATQEREPERQPHAGRRVALFPLPFQGHLSPMLQLADLLRARGLAVTVLHTRSNAPDPARHRHGPDLAFLPIHEAALPEEATSPGADIVAQLLALNAACEAPFRDALASLLPGVACAVVDGQWYAALGAAARLGVPALALRTDSAATFRSMLAFPRLRDAGFIPIQGERLDEAVPELEPLRVRDLIRVDGCETEALCGFIARVADAMRDSASGVVVNTFDAIEASELGKIEAELSKPTFAVGPLHKLTTARTAAEQYRHFVRLYGPDRACLAWLDAHPPRSVLYVSLGSVACIDHDMFDEMAWGLAASGVPFLWVNRPGSVRGCMPALPYGVDVSRGKIVPWAPQRDVLAHPAIGGFWTHCGWNSTLESVCEGVPMLARPCFADQTVNARYVTHQWGVG…

## Sheet: TableS3c
Table S3c Representative sequences of OMT families
Identifier in KEGG database	Alternative name	Subfamily	Species	Ko	Function	EC number	CDS length (bp)	Protein sequence
104885532		CCoOMT Type	Beta vulgaris	K00545	catechol O-methyltransferase	[EC:2.1.1.6]	486	MTGLSKEQECLNYVQAHAKKGDPESVLNAIDEFCSKNWMMNVGDVKGQIVEKQIQKHKPKVIVEIGGYCGYSAVRFAHLQRQLDPDAKYYSFEFSPEYANIAAQVISFAGLSNYVTIKVGPFDQNFLKSGLRQVDMFFIDHAKELYLPDVKLIIDSGTLKK*
AT1G67980		CCoOMT Type	Arabidopsis thaliana	K00588	caffeoyl-CoA O-methyltransferase	[EC:2.1.1.104]	699	MANEIPTKGILKSEALKQYIMETSAYPREHELLKELRKATVQKYGNLSEMEVPVDEGHFLSMLVKIMNAKNTIEIGVFTGYSLLTTALALPEDGRITAIDIDKEAYEVGLEFIKKAGVDHKINFIHSDGLKALDQLVNDKCEFDFAFADADKSSYVNFHERLLKLVKVGGIIAFDNTLWFGFVAEDEDGVPEHMREYRAALIEFNKKLALDPRVEVSQISIGDGITLCRRLV*
AT4G26220		CCoOMT Type	Arabidopsis thaliana	K00588	caffeoyl-CoA O-methyltransferase	[EC:2.1.1.104]	699	MAKDEAKGLLKSEELYKYILETSVYPREPEVLRELRNITHNHPQAGMATAPDAGQLMGMLLNLVNARKTIEVGVFTGYSLLLTALTLPEDGKVIAIDMNRDSYEIGLPVIKKAGVEHKIDFKESEALPALDELLNNKVNEGGFDFAFVDADKLNYWNYHERLIRLIKVGGIIVYDNTLWGGSVAEPDSSTPEWRIEVKKATLELNKKLSADQRVQISQAALGDGITICRRLY*
AT4G34050		CCoOMT Type	Arabidopsis thaliana	K00588	caffeoyl-CoA O-methyltransferase	[EC:2.1.1.104]	780	MATTTTEATKTSSTNGEDQKQSQNLRHQEVGHKSLLQSDDLYQYILETSVYPREPESMKELREVTAKHPWNIMTTSADEGQFLNMLIKLVNAKNTMEIGVYTGYSLLATALALPEDGKILAMDVNRENYELGLPIIEKAGVAHKIDFREGPALPVLDEIVADEKNHGTYDFIFVDADKDNYINYHKRLIDLVKIGGVIGYDNTLWNGSVVAPPDAPMRKYVRYYRDFVLELNKALAADPRIEICMLPVGDGITICRRIS*
AT1G24735		CCoOMT Type	Arabidopsis thaliana	K00588	caffeoyl-CoA O-methyltransferase	[EC:2.1.1.104]	876	MEKLLPPSKLLPPKGILKSDALKKYIFETTAYPREHEQLKKLREATVLKYGNLYTVLLYDHTLILSNNNCKYHNVTTLDPTKYVYHQFKDYTSNEKMVCACMRRSEMEVPVDEGHFLSMLLKIMNAKKTIELGVFTGYSLLTTALALPHDGHVTGIDIDKEAYEMGLEFIKNAGVHHKINFIHSDCLQALDNMLSENPKPEFDFAFVDADKPNYANMHERLMKLVKVGGVIAFDNTLWSGFVAEKEENVPVHMRVNRKAFLDLNKRLAADPHVEVSQVSIGDGVTLCRRLV*
104883953		CCoOMT Type	Beta vulgaris	K00588	caffeoyl-CoA O-methyltransferase	[EC:2.1.1.104]	714	MEFETKKKAKNTGLLESEELHNYILETSVYPREAEPLKELRKATESHPRCYMAGAPLAGQLIAFLLKTEKVKKTIEVGVFTGYSLLLTALSIPSDGKITAIDVDREAYEIGLPFIQKAGVEDKINFIESDAKLALDTLLQNPENEGSFDFAFVDADKTGYLNYHERLMILIKVGGVIAYDNTLWGGTVAMPESEVPDFMKEYRKAVIELNKFLAADPRIEIAHLPLGDGITFCRRVC*
104883950		CCoOMT Type	Beta vulgaris	K00588	caffeoyl-CoA O-methyltransferase	[EC:2.1.1.104]	723	MTSKESFSSADTSLLQNDKLNKYILETSVYPREPQLLKELRDATTVNQPLDSFVTCPLRGQFLAMLLKLVNAQMVIEIGVSTGYSTLLTALTIPKDGEILAISADPKLFETIGLPIIIKAGVENKINFIESEALLVLDQFAKDKLNLGSFDFAFINEVDTSNYMSYYERLVKLVKIGGLICFSNTLCEGYVAKEEQDVPENKRLARQRCLEFTKDLSQNLRVEICHSPISNGFLVCKRLH*
104897576		CCoOMT Type	Beta vulgaris	K00588	caffeoyl-CoA O-methyltransferase	[EC:2.1.1.104]	729	MDLNKIKEKTILASPALQEYILNTSAYPNEHEQMKEIRDATVVKYKHMSIMNASADEAQFLSILLKLMNAKNTLEIGVFTGYSLLATALALPEDGKVLAVDPDREAYEVGLPAIKKAGVEHKIDFVEGTATPFLDDLINEGKEGTFDFAFVDADKENYIKYHEPLLKLVKVGGLIAFDNTLWFGSVAYDEDDEIFKNDPIMKVVKHGLEPIKKLNSFLAKDPRIESSLLSIGDGLTLCRRKY*
104904122		CCoOMT Type	Beta vulgaris	K00588	caffeoyl-CoA O-methyltransferase	[EC:2.1.1.104]	777	MADNGVEKQNTTENQPEQQQSKEIKHSEVGHKSLLQSDALFQYILETSVYPREPEPMKELREITANHPWNLMTTSADEGQFLSMLLKLINAKNTMEIGVYTGYSLLATALALPDDGKILAMDINKENYELGLPVIEKAGVAHKIDFREGPALPVLDLLLEDPKNHGSFDFVFVDADKDNYWNYHKRLIDLVKVGGVIGYDNTLWNGSVVAPADAPMRKYVRYYRDFVLEFNKSIAADLRVEICQLPVGDGVTLCRRVS*
104908900		CCoOMT Type	Beta vulgaris	K00588	caffeoyl-CoA O-methyltransferase	[EC:2.1.1.104]	909	MAFHITTLPLKANFNKSGQQLFQTFSFSFSPQTNNPPLNFHRRPTLFLIKTRKKMTGDSMDSIDKPKNILNSPELLQYVLETSAYPNEHEQLKEIRLATVEKYPHLYTMNVPADEAQLLSIMLKLMNAKNTLEIGVFTGYSLLSTALALPDDGKIIAMDMDKEAYQVGLHFIQKARVEHKIQFVEGAALQKLNDLLNNGKEGTFDFAFVDADKRNYKNYHEALLKLVKIGGAIAYDNTLWFGSVAYPDDVDFFEDGDQENMSFRQSVRLDTKELNRYLASDPRVESALVSIGDGVTLCRRKY*
AT1G67990		CCoOMT Type	Arabidopsis thaliana	K13067	putative caffeoyl-CoA 3-O-methyltransferase	[EC:2.1.1.-]	702	MDGRLPDKGILKSEALKQYIMETTAYPREHELLKELREATIQRYGNLSEMGVPVDESLFLSMLVKIINAKNTIEIGVFTGYSLFTVALALPEDGRITAIDIDQAGYNLGLEFMKKAGVDHKINFIQSDAVRGLDQLLNGEKQEYDFAFVDADKTNYVYFLEKLLKLVKVGGIIAFDNTLWFGTLIQKENEVPGHMRAYREALLEFNKILARDPRVEIAQISIGDGLTLCRRLI*
100245452		CCoOMT Type	Vitis vinifera	K13272	flavonoid O-methyltransferase	[EC:2.1.1.267]	564	MNVPVDEGLFISMLLKIMNAKKTIELGVFIGYSLLATALALPQDGKIIAIDPDKEAYQTGVPFIKKAGVEHKINFIQSDAMTVLNDLIADGKEEGTLDFAMVDADKENYLNYHELLLKLVRVGGIIAYDNTLWFGSVARSEEEEMMDFERAGRVHIMKLNKFLASDPRVELSHLSIGDGVALCRRLY*
100233134		CCoOMT Type	Vitis vinifera	K13272	flavonoid O-methyltransferase	[EC:2.1.1.267]	708	MSSSSHRGILKTEALTKYLLETSAYPREHEQLKGLREATVEKYKYWSLMNVPVDEGLFISMLLKIMNAKKTIELGVFTGYSLLATALALPQDGKIIAVDPDKEAYQTGVPFIKKAGVEHKINFIQSDAMTVLNDLIADGKEEGTLDFAMVDADKENYLNYHELLLKLVRVGGIIAYDNTLWFGSVARSEEEEMMDFERAGRVHLMKLNKFLASDPRVELSHLSIGDGVALCRRLY*
100250567		CCoOMT Type	Vitis vinifera	K13272	flavonoid O-methyltransferase	[EC:2.1.1.267]	708	MSSSSHKGILKTEALTKYILETSAYPREHEQLKGLREATVEKHKYWSLMNVPVDEGQFISMLLKIMNAKKTIELGVFTGYSLLATALALPQDGKIIAVDPDKEAYQTGVPFIKKAGVEHKINFIQSDAMTVLNDLIADGNEEGTLDFAFVDADKENYLNYHELLLKLVRVGGIIAYDNTLWFGSVARSEEEEMMDFERAGRVHLMKLNKFLASDPRVELSHLSIGDGVALCRRLY*
100250579		CCoOMT Type	Vitis vinifera	K13272	flavonoid O-methyltransferase	[EC:2.1.1.267]	708	MSSLIHKGILKTEALTKYILETSAYPREHEQLRGLREATVEKQEFWSIMNVPVDEGLFISMLLKLMNVKKTIELGVFTGYSLLATPLALPQDGKIIAVDPDKEAYQIGVPFIKKPGVEHKINFIQSDAMSVLNDLIADGNEEGTLDFAFVDADKENYLNYHELLLKLVRVGGIIAYDNTLWFGSVARSEEEEMMDFERAGRVHLMKLNKFLASDPRVELSHLSIGDGIALCRRLY*
109830129		CCoOMT Type	Asparagus officinalis	K21311	norbelladine O-methyltransferase	[EC:2.1.1.336]	726	MSSSSSANDFYLNKNLLRTDALHEYILETSVYPREHELLKGLREETVKVHERSFMGVPPDEGLLLSMLLKLMNAKKAIEVGVFTGYSLLTTALALPEDGKITAIDVDKSAYEKGLPFIQKAGVEHKINFIESKALAVLDKLLEELKEDELYDFAFVDADKTSYADYHERLVKLVRIGGLIAYDNTLWYGTVAEPENPSIPPNAKIIREAAIKLNKSLAADTRIELSQVSIGDGLTLCRRIA*
105032438		CCoOMT Type	Elaeis guineensis	K21311	norbelladine O-methyltransferase	[EC:2.1.1.336]	720	MASSGRNSSITHKNLLQSDVLHQYILERSVYPREHEQLKGLRELTMKHARGLMSVPPEEGQLLSMLLKLMNAKKTIEIGVFTGYSLLTTALALPKDGKITAIDIEKSNFEIGLPFIQRAGVENKINFIESAALPVLDKMIQEVKEDDLFDFAFVDADKSNYMEYHERLLKLIRVGGAIAYDNTLWGGSVAVPVDPSHAERFIEGRNLTVKFNDFLAADPRIEISQVCIADGLTICRRII*
116248520		CCoOMT Type	Nymphaea colorata	K21311	norbelladine O-methyltransferase	[EC:2.1.1.336]	732	MERLLQEKKHILKSEALQEYIMKTSVLPRENEALKKLREATMSHEWSLMSVPPEQGQFMSLLLKLMNASKTIEIGVFTGYSLLTTALALPENGKITAIDLDRESFYNIGLPFIKEAGVEHKINFLEGDAHLLLDKLLEEGEEGRYDFAFVDADKLNNAHYHERLLKLVRIGGLIAYDNTLWFGSVAEPEISSVTEPGKAPGEDFFDRVRRHTKEFNKILASDHRVEISQVCIGDGVTLCLRLS*
103722554		CCoOMT Type	Phoenix dactylifera	K21311	norbelladine O-methyltransferase	[EC:2.1.1.336]	729	MSLMASPGLNAPPSHKNLLQSDALHRYILETSVYPREHEQLKGLREVTMKHMRGPMSTPPEEGQLLSMLLKLMNAKNTLEIGVFTGCSLLTTALALPEDGKITAIDIEKSYFEIGLPFIQRAGVENKINFIESAALPILDKLTQEVKEDDLFDFAFVDADKLNYGEYHERLLKLVKVGGVIAYDNTLWSGSVAAPVDPSLPERFIESRNYLVKFNDFLAADPRIEISQVCIGDGLTICRRII*
AAM64800.1	AtCCoOMT-like	CCoOMT Type	Arabidopsis thaliana		caffeoyl-CoA O-methyltransferase-like		699	MAKDEAKGLLKSEELYKYILETSVYPREPEVLRELRNITHNHPQAGMATAPDAGQLMGMLLNLVNARKTIEVGVFTGYSLLLTALTLPEDGKVIAIDMNRDSYEIGLPVIKKAGVEHKIDFKESEALPALDELLNNKVNEGGF??AFVDADKLNYWNYHERLIRLIKVGGIIVYDNTLWGGSVAEPDSSTPEWRIEVKKATLELNKKLSADQRVQISQAALGDGITICRRLY*
BAK74804.1	CkmAOMT2	CCoOMT Type	Cyclamen persicum x Cyclamen purpurascens		anthocyanin O-methyltransferase		717	MAEKPTLIIRPNKGVLQSEALYDYIVETSVYPRESKFLKEIRDVTASHPWSGMSSNPDAAQLMGILLKLANAKKTIEVGVFTGYSLLLTALTIPNDGKILAIDPDQEAYDLGLPVIKRAGVEHKINFVAEAALPVLDKLLIDPENEGSFDFAFVDADKENYLNYHERLLKLVKLGGVIVYDNTLWFGTVALPEDSVKEGWRHGRKTALEVNKALTSDPRIQLAHVPVGDGNVICIRIQ*
Glyma.05g147000.1	GmlOMT1	CCoOMT Type	Glycine max		caffeoyl-CoA O-methyltransferase		711	MSGDLAYKSILQSSALMKYIFETSAYPKEHEQLKLLRETTVQKCQENSEYIMNVPVDEAQFVSILLKIMNAKKTLEIGVFTGYSLLATALALPHDGKITAIDVNRKTYEIGLPFIQKAGMEHKIDFILGDALSVLNDLINDKHEDSFDYVFVDADKAEYIKYHELVLKLVKKGGIIAYDNTLYFGTVAMPEEDVKWDILRQNRKPLIEFNNFIANDSRLESAIVSIGDGVTLCRRL*
NP_001236240.1	GmSOMT-9	CCoOMT Type	Glycine max		O-methyltransferase_SOMT-9		741	MANEEEQKNHLFGIKDLGHKTLLQSDALYQYILETSVYPREHECLKEIRKMTAKHPLNIMATPADEGQLLSMLVKLTNSKNALEIGVFTGYSLLSTALALPPDGKILALDVNREYYELGLPIIQKAGVAHKIDFREGPALPFLDEMLKDENKKGSLDFVFVDADKDNYLNYHKRVLELVKIGGLIGYDNTLWAGSVAAPPDAPLMDYIKPLRGHVMELNKYLAQDSRIEICQLPVGDGITLCRRII*
NP_001242455.1	GmCCoOMT-like	CCoOMT Type	Glycine max		probable_caffeoyl-CoA_O-methyltransferase		747	MAEEERHCKSKRGLTKHKMSSNPVILQSVNLTKYILETSVYPREEETLKELRKATAGHPWGFMGAAPDAGQLMTLLLKLLNAKKTIEVGVFTGYSLLLTALTIPDDGKIIALDPDREAYEIGLPFIKKAGVEHKIDFIESPALPVLDKLLEDPSNKESFDFAFVDADKDNYWNYHERLLKLVKIGGLIIYDNTLWGGTVAWPEEDVPVPKRKLRQATLAFNKAIADDSRVEISVVSIGDGFTICRRAH*
QCG81601.1	HmOMT1	CCoOMT Type	Haplomitrium mnioides		O-methyltransferase		729	MAPEIISRTFSFISAMVNSSTRKLGQAGDGREQALLKHVLEVAEKNPQSVLNTIDKYAQRTWLMNIGDDKGTILDTALTKCNPKTVLELGAYCGYSAVRIASQLPPGSKLISVEMSPQNVSIARQIVEHAGLSSKVTVIEGILSTKVEEVKTQLHAANAKFFDFVFIDHDKNCYLPDVLLLKEQGMIEKGTVLFADNMKIPGSPKYRSYLKAHSNEFETVEHNCSFEYLKFLPDSVVISTCK*
QCG81600.1	MeOMT1	CCoOMT Type	Marchantia emarginata		O-methyltransferase		735	MAPEALTRTWTFLTAMTSSTLWREGQAGDGREQELLTHVLKNAEKNPQSVMKAIDQYAQRSWLMNIGEEKGLILDQALTDRKPKVVLELGAYVGYSAVRISAQLDQPGAKVISLEMSAENSNITRQVVAHAGLSDKVQVVEGILKDKVEELKRLLHELNATTFDFVFLDHDKNYYLSDFLILKEHGLVGKGTVLFADNMKIPGSPLYRDYVMKTNADDFDTVEHKTRFEYLRWLPDSVVISTCK*
QCG81599.1	MpOMT1	CCoOMT Type	Marchantia paleacea		O-methyltransferase		735	MAPEALTRTWTFLTAMASSTLWREGQAGDGREQELLQHVLKVAEKNPQSVMKTIDQYAQRSWLMNIGEDKGLILDQALTDRKPKAVLELGAYVGYSAVRISSQLDQPGATVISLEMSADNSNITRQVVAHAGLSDKVQVVEGILKDKVEEITRLLHELDAKTFDFVFLDHDKNFYLSDFLILKEHGLVGKGTVVFADNMKIPGSPLYREYVLKTNADDFDTVEHKTRFEYLRWLPDSVIISTCK*
AAC28973.1	MsCCoOMT	CCoOMT Type	Medicago sativa		trans-caffeoyl-CoA 3-O-methyltransferase		744	MATNEDQKQTESGRHQEVGHKSLLQSDALYQYILETSVFPREHEAMKELREVTAKHPWNIMTTSADEGQFLSMLLKLINAKNTMEIGVYTGYSLLATALAIPEDGKILAMDINKENYELGLPVIKKAGVDHKIDFREGPALPVLDEMIKDEKNHGSYDFIFVDADKDNYLNYHKRLIDLVKVGGVIGYDNTLWNGSVVAPPDAPLRKYVRYYRDFVLELNKALAVDPRIEICMLPVGDGITICRRIK*
AAN61072.1	McOMT	CCoOMT Type	Mesembryanthemum crystallinum		O-methyltransferase		714	MDFAVMKQVKNTGLLQSEELCQYILRTSVYPREAGFLKELREANESHPDSYMSTSPLAGQLMSFVLKLVNAKKTIEVGVFTGYSLLLTALSIPDDGKITAIDFDREAYEIGLPFIRKAGVEHKINFIESDAMLALDNLLQGQESEGSYDFGFVDADKPNYIKYHERLMKLVKVGGIVAYDNTLWGGTVAQPESEVPDFMKENREAVIELNKLLAADPRIEIVHLPLGDGITFCRRLY*
APX42106.1	PaF6OMT	CCoOMT Type	Plagiochasma appendiculatum		caffeoyl CoA O-methyltransferase		729	MAPEVLSRTWSCITALASSTIWREGHAGDGREKLLLKSVLDNAEKNPQSVMRTIDQFARRSWLMNIGDDKGLLLDRAVSNRKPRVVLELGAYVGYSAVRIASQLDEGSKLISLEMSAENSNITRQVVHHAGLADKVQVVEGFLKDKVEEVQRLLQELNAKTFDFVFIDHDKNCYLPDFLILKEHGLVGKGTVLFADNMKIPGSPEYRDYVQKNVDDFETIEHKTRFEYFSWLPDSVVISTLK*
AAA80651.1	PtCCo3OMT	CCoOMT Type	Populus tremuloides		caffeoyl-CoA 3-O-methyltransferase		744	MATNGEEQQSQAGRHQEVGHKSLLQSDALYQYILETSVYPREPECMKELREVTAKHPWNIMTTSADEGQFLNMLLKLVNAKNTMEIGVYTGYSLLATALAIPEDGKILAMDINRENYELGLPVIQKAGVAHKIDFKEGPALPVLDQMIEDGKYHGSFDFIFVDADKDNYINYHKRLIELVKVGGLIGYDNTLWNGSVVAPPDAPMRKYVRYYRDFVLELNKALAADPRIEICMLPVGDGITLCRRIQ*
NP_001289828.1	SlAOMT	CCoOMT Type	Solanum lycopersicum		flavonoid_3',5'-methyltransferase		708	MAEKSGHGSILRSEALKKYILETSVYPREHELLKELTQASFDKYKIVSLMGVPRDEGQFLSMLLKIMNAKKTMEIGVFTGYSLLTTALALPEDGKVIAIDPDKDAYEVGLPFIKKAGVEHKIQFIQSQALPVLEKLLNEKEEGTFDFIFIDADKENYLKYHEIVLKLVKVGGVVGYDNTLWFGTVALSEDDPMPPGLKALRGVVREINTFLANDPRIEMSQLSIGDGLTLCRRLY*
ACO52469.1	VvAOMT	CCoOMT Type	Vitis vinifera		anthocyanin-O-methyltransferase		708	MSSSSHRGILKTEALTKYLLETSAYPREHEQLKGLREATVEKHKYWSLMNVPVDEGLFISMLLKIMNAKKTIELGVFTGYSLLATALALPQDGKIIAVDPDKEAYQTGVPFIKKAGVEHKINFIQSDAMSVLNDLIADGKEEGTLDFAMVDADKENYLNYHELLLKLVRVGGIIAYDNTLWFGSVARSEEEEMMDFERAGRVHLMKLNKFLASDPRVELSHLSIGDGVALCRRLY*
ADJ57332.1	VvFAOMT	CCoOMT Type	Vitis vinifera		3',5'-O-methyltransferase		708	MSSSSHRGILKTEALTKYLLETSAYPREHEQLKGLREATVEKHKYWSLMNVPVDEGLFISMLLKIMNAKKTIELGVFTGYSLLATALALPQDGKIIAVDPDKEAYQTGVPFIKKAGVEHKINFIQSDAMSVLNDLIADGKEEGTLDFAMVDADKENYLNYHELLLKLVRVGGIIAYDNTLWFGSVARSEEEEMMDFERAGRVHLMKLNKFLASDPRVELSHLSIGDGVALCRRLY*
CAA90969.1	VvCCoOMT	CCoOMT Type	Vitis vinifera		caffeoyl-CoA O-methyltransferase		729	MATNQEAGRHQEVGHKSLLQSDALYQYILETSVYPREPESMKELRELTAQHPWNIMTTSADEGQFLNMLLKLINAKNTMEIGVYTGYSLLATALALPDDGKILAMDINKENYELGLPVIQKAGVAHKIDFKEGPALPVLDQMIEDGKYHGSFDFIFVDADKDNYLNYHKRLIDLVKVGGIIGYDNTLWNGSVVAPPDAPLRKYVRYYRDFVLELNKALAADPRIEICMLPVGDGITLCRRLS*
AT2G30920		COMT Type	Arabidopsis thaliana	K00591	polyprenyldihydroxybenzoate methyltransferase / 3-demethylubiquinol 3-O-methyltransferase	[EC:2.1.1.114 2.1.1.64]	969	MLASVRVNQLQRLLLSARRLSSSPIIPPSRLLHQRLFSTSDTDASAASFSSSHPKIQTLEGKASNKSRSTSSTTSLNEDELAKFSAIADTWWHSEGPFKPLHQMNPTRLAFIRSTLCRHFSKDPSSAKPFEGLKFIDIGCGGGLLSEPLARMGATVTGVDAVDKNVKIARLHADMDPVTSTIEYLCTTAEKLADEGRKFDAVLSLEVIEHVANPAEFCKSLSALTIPNGATVLSTINRTMRAYASTIVGAEYILRWLPKGTHQWSSFVTPEEMSMILQRASVDVKEIAGFVYNPITGRWLLSDDISVNYIAYGTKRKDLGDI*
104903580		COMT Type	Beta vulgaris	K00591	polyprenyldihydroxybenzoate methyltransferase / 3-demethylubiquinol 3-O-methyltransferase	[EC:2.1.1.114 2.1.1.64]	957	MAVRLLTRLRHQSTTTLPYFLAPQFLNPGRDILRHFSDVARPLANELTSSAKPPTFPRDSESIVNGARVPIKSSLDEVELTKFSAVAETWWDAEGPFKPLHALNPTRLAFIRSTLCHHFRKDPDSARPFEGLNFIDVGCGGGILSEPLARMGATVTGVDAVDKNIKIARLHAESDPATSSIEYLCTTAENLVEEQRQFDAVLALEVIEHVADPAEFCKSLAALTVPNGATVISTLNRTMRAYAASIVVAEYILHWLPKGTHEWSKFLTPEELVLILQRTSVTVQEMAGFVYNPLSGKWLLSDDISVNYIAFGTKKSDE*
AT5G54160		COMT Type	Arabidopsis thaliana	K13066	caffeic acid 3-O-methyltransferase / acetylserotonin O-methyltransferase	[EC:2.1.1.68 2.1.1.4]	1092	MGSTAETQLTPVQVTDDEAALFAMQLASASVLPMALKSALELDLLEIMAKNGSPMSPTEIASKLPTKNPEAPVMLDRILRLLTSYSVLTCSNRKLSGDGVERIYGLGPVCKYLTKNEDGVSIAALCLMNQDKVLMESWYHLKDAILDGGIPFNKAYGMSAFEYHGTDPRFNKVFNNGMSNHSTITMKKILETYKGFEGLTSLVDVGGGIGATLKMIVSKYPNLKGINFDLPHVIEDAPSHPGIEHVGGDMFVSVPKGDAIFMKWICHDWSDEHCVKFLKNCYESLPEDGKVILAECILPETPDSSLSTKQVVHVDCIMLAHNPGGKERTEKEFEALAKASGFKGIKVVCDAFGVNLIELLKKL*
104888149		COMT Type	Beta vulgaris	K13066	caffeic acid 3-O-methyltransferase / acetylserotonin O-methyltransferase	[EC:2.1.1.68 2.1.1.4]	1098	MGSTSADKTQMGEDEACSFAMTLTSGSVPPMVLKAVIELDVLEIIKRAGPNAQLSPAEIVAQLPSKNPDAATMLDRMLRLLASYSILSYSLRTLPDGKVERLYGLAPVCQFLTKNQDGVTLGALSLMNQDKILMESWYHLKDAVLDGGIPFNKAYGMTAFEYHGTDPRFNKVFNNGMSNHSTITMKRILDTYKGFEGLSTLVDVGGGTGATLNMIISKHPTIKGINFDLPHVIEDAPAYNGVEHVGGDMFESVPKGDAIFMKWICHDWSDEHCLKFLKNCYASLPDHGKVIVCEYILPVAPETNHAARTVFHVDAIMLAHNPGGKERTEQEFEGLAKGAGFEGFRVACSAYDTKVIEFYKKNVTN*
104888557		COMT Type	Beta vulgaris	K13066	caffeic acid 3-O-methyltransferase / acetylserotonin O-methyltransferase	[EC:2.1.1.68 2.1.1.4]	1107	MSSILGSNATEIAPNSEEEASCMAMCLATWSVPSMVFKTVLELNVLDIIYNAGPTAQLSAADIVAQLPTTNPDAAAVLDRMLRLLASFTILTCTQLDQPDGQPKRLYGLGPVCQFLAKNDDEVSYAAFANLMHDHIIMDTWKHLKDAVLGGGVPFKKTYNTGIFDYLGTDSRFYKVFYDGMDHHSTIVMKKILDTYKGFEGISTLVDVGGATGLCLNMILSKYPSIKAINFDLPHIIRDAPTYPGVEHVGGDMYTSVPKGCAIFMKWTFQSGTDEQCLKLLKNCHESLPEEGKVIICEYVVPESPKTSYQAHTAFIWDAIMLTFPGGKARTKQEYETLGKHAGFEEFRVICFACDTWVMEYLKKKSDI*
104901881		COMT Type	Beta vulgaris	K13066	caffeic acid 3-O-methyltransferase / acetylserotonin O-methyltransferase	[EC:2.1.1.68 2.1.1.4]	1110	MGDVGGLANGCTIPLVEEEIEENYAYALQIVESMAFPMVMHAIVELDVLGIIARVGHGCELLASEIVASLPKVQNPSAASMLDRMLWLLATYKVVTCSIVKSEDGGVKRKYGLAPVAKYFVPNEDGVSLAPLMSLNQDTVFVNSWCKLKEAVLEGGIPFNMIHGMHAFEYPSVDPKFNEIFNKAMYHQSTYIIKKVLTEYKGFTNIKQLVDVGGGLGHTLRIITSKHPNIQGVNFDLSHVIEQASPYPGIEHVSGDMFESVPKGDAIVMKWILHDWNDECCLKLLKNCYKALPENGKVIIIESTMADESSEMTCISRAISQLDVSMMTQNPGGKERTKREFEELAKAAGFAGVKFESYVLPFWVMEFYK*
104901967		COMT Type	Beta vulgaris	K13066	caffeic acid 3-O-methyltransferase / acetylserotonin O-methyltransferase	[EC:2.1.1.68 2.1.1.4]	1110	MGDVRGLADGCTIPLVEEEIEENYGYAFQIAQSMALPMVMHTIVELDVLGIIARVGPGCELLASEIVASLPEVRNPSAASMLDRMLWLLATYKVVTCSIVKSEDGGVKRKYGLAPVAKYFVPNEDGVSLAPLMSLNQDTIFVNSWCKLKESVLEGGIPFNMVHGMHAFEYPSVDPKFNEIFNKAMYHQSTYIIKKVLTEYKGFTNIKQLVDVGGGLGHTLRIITSKHPNIQGVNFDLSHVIEQAPPYPGIKHVSGDMFESVPKGDAIVMKWILHDWNDECCLKLLKNCYKALPENGKVIIIEATMADESSEMTCISRAISQLDVSMMTQNPGGKERTKREFEELAKAAGFAGVKFESYILPFWVMEFYK*
104902057		COMT Type	Beta vulgaris	K13066	caffeic acid 3-O-methyltransferase / acetylserotonin O-methyltransferase	[EC:2.1.1.68 2.1.1.4]	1113	MAPSSETNVTYAKEPLNNEEEEEALYANGIQIANSCALPMVLNATIEMGALQIIYDQAGAEGLLPAEIASRVRARNPDAPAMLDRMLRLLATFSIVGCTTISTADGGVERRYKSTPLTKVYVPDEDGVSLAPNLKLFTDKVFLASWSKLKEAVLEGGIPFNMVYGMHAFEYPAVDSRFNEVFNKAMAQSVMFVKKIFNKYKGLENGDVKCLVDVGGGLGHSVRFITSHYPTIKGINFDLPHVIENAPPTPGVEHIGGDMFESVPKGDAIFLKWILHDWSDERCLILLKNCYTALPDNGKVIVVEAIVNDEPETTTFARAITQVDLLMMTQNPGGKERSKREFEALAKGAGFGGINTHCCVHGFWVMEFYK*
104902142		COMT Type	Beta vulgaris	K13066	caffeic acid 3-O-methyltransferase / acetylserotonin O-methyltransferase	[EC:2.1.1.68 2.1.1.4]	1116	MTPPALETKLDYGKDSSKYEQEEEALFANGIQIANSCALPMVLNATIEMGALQIIYDQAGEKGLLPAEIAARIEARNPEAPAMLDRMLRLLATFSIVGCTTISTADGGVERRYKSAPLTKVYVPDEDGVSLAPNLKLFTDEVFLASWSKLKEAVLEGGIPFSLVHGMHAFEYPAVDSRFNEVFNKAMAQSVMFVKKIFNKYKGLENSEVKCLVDVGGGLGHSIRFITSQYPSIKGINFDLPHVIANAPPSPGVEHIGGDMFESVPKGDAIFLKWILHDWSDERCLILLKNCYTALPDNGKVIVVEAIVNDEPETTTFARAITQVDLLMMTQNPGGKERSKREFEALAKGAGFGGINTHCCVQGMWVMEFYK*
104887972		COMT Type	Beta vulgaris	K13066	caffeic acid 3-O-methyltransferase / acetylserotonin O-methyltransferase	[EC:2.1.1.68 2.1.1.4]	1122	MGSVTDNVEEISPYWDLSEQEEEEASCFALSLMTDGIKFGVMKVVIELNVLEIIKKVGPGAKLSAAEIAAELPTDNPDTAAATLGRLLDYLVSYSILTVSSTTLSEERVERRYGLAPVCKFYTSNIDGASFASFSNTFMYNVMKDTGLCLKDAVLYGKHPFTEAYGMSMYEYMGKNAECCNSFHKAMSDHSTLVMSKLLRTYNGFKGLSSLIDVGGGNGASLNTILTQYPTIKGINFDQPHVIADAPSYTGVEHVGGDMFVNIPKGDAIFLKWILHCFSDEACIKILKNCYAALTEEHGKVIVCEYLLPHLHEISNNMAAKSVVQFDVIMMVSGGKERTEKELKALAFAAGFQGFQVVCSAYNVKIMELRKKN*
104888150		COMT Type	Beta vulgaris	K13066	caffeic acid 3-O-methyltransferase / acetylserotonin O-methyltransferase	[EC:2.1.1.68 2.1.1.4]	1128	MTLNSSNKVAQTSPYWALGEAEEVEAFCLASTLVIEGVKFGVLHSVRELKVLEIIHKRGPNNHLSAAEIAAELPTNNPEAAAVALGRMLDLLASYSVLTVTPITLPGGIVQRRYGLAPVCKFLIPDEHGGYLAPTSNVCMYKPMIESSLLLKDAVLEGVEPFKKAHGMGFYEYFAKQPKRQEDFNDGMSSSSILLLRELLKKYTGFKGIATLVDVGGGNGTTLRAILAEYPSIKGINFDQPQVIANAPSCPGVEQVGGSIFEKIPKGDAMFMKWICHCFNDETCITILKNCYDALPEDHGKVIICEALLPDQSETTFNLAAKAAYQFDALMMATTGGRERTQKEFEVLAFAAGFQSFDVVCSVHNSKIMELIKKN*
104902234		COMT Type	Beta vulgaris	K13066	caffeic acid 3-O-methyltransferase / acetylserotonin O-methyltransferase	[EC:2.1.1.68 2.1.1.4]	1128	MANESNVQNKNTSVISNGSLAQAHNDEEEAESYAYAGQILNSCVLPMVLNATIELGVLKIICGEAGSAGLSPTELAAAIKATNSEAPVMLDRMLRVLATYSVVSCSVVYDADGAVERRYGPAPVTKWFVPDQDGVSLTPMLNLAIDKVYLSSWSKLKEAVLDGGIPFNKAHGMHAFEYPSVDPRFNEIFNKAMYQTTHTIKKILQIYKGFENIQQLVDVGGGLGHSIHAITSQYPSIKGINFDLPHVIQHAPLLPGVENVGGDMFESVPKGDAIFMKWILHDWSDDRCLVLLKNCHKALPDNGKIIVVETNITDKPETTSIARAISQIDVSMMTQNPGGKERTRREFEALAKRAGFVGVKFDCYVDKFWVMEFCK*
104897755		COMT Type	Beta vulgaris	K13066	caffeic acid 3-O-methyltransferase / acetylserotonin O-methyltransferase	[EC:2.1.1.68 2.1.1.4]	1128	MASTSETKTNSNLSFLNEHNGEEEETYYAYTMQLITSCSLPMVIKFTIDMGVLQLIHDHQASPNCNGLSPAEIAARVQTQNPDAPVMLDRMLRLLATYSVVKCTIVPTIDGGFERRYSSSPVTKFLVPDDDSVSLAALLNLFIDKVFMESWSKLTDAVLEGGIPFNMVHGMHAFEYPKADARFNEVFNQAMYQTTSVIKKILSKYKGLENIQQLVDVGGGHGHTLGVITSQYPSIKAINFDLPHVIKDALPCNGDGVAHVGGDMFQSIPKGDAIFMKWILHDWSDERCLKLLKNCYKALPENGKVIVVEAIVADELETNISARVTSSIDIYMMTQNPGGKERTRHEFETLAKAAGFANVNFDCCVYNFWVMEFYK*
104901795		COMT Type	Beta vulgaris	K13066	caffeic acid 3-O-methyltransferase / acetylserotonin O-methyltransferase	[EC:2.1.1.68 2.1.1.4]	1149	MADSSSPDIKINKVTTSTILGNPKLEIVDDDDDAHFLAAAQIMQSGVLPMALKAAVELNIFKIMAKAGPDRLLSPKEIAAELPASHNPDASSMLDRVLRLLACHSVVSCSFEHTATVGGGVERRYGLSPISKLFVGDENGISLGPFLSLVEDPIVRASWGKFNEAILEGGIPFNKVYGVHAFDYPGLDPRFNEIFNAAMFNYTTIITKKILQKYMGFEGIKQLVDVGGGLGHTLHAITSMYSFIRGINFDLPHVICDAQSYPGIEHVGGDMFESVPQGDAIFMKWILHDWSDDHCLTVLKNCHKAIPENGKVIVVESIVTEEHETTVIAKTVSQMDVYMMNKNPGGKERTQKDFIALANAAGFTEIKFVCRVCQFWVMEFHK*
104901641		COMT Type	Beta vulgaris	K13066	caffeic acid 3-O-methyltransferase / acetylserotonin O-methyltransferase	[EC:2.1.1.68 2.1.1.4]	1191	MANSSSCEIKVNGYTTPNSSSPKMKVNEIATTSIVDNNTKFEVEEEDDANFVAAALIMQSGTLSMALKAAVELNIFDIMAKAGPDRLLSPKEIVAELPASQNPDAASMLDRVLRLLACHSVVSCSFENTAAVGGGVERRYGLSPMSKLFVGDENGFSLGPYLSLAEDPIVRASWSKFNEVILEGGISFNKVYGVHAFDYPRSDPRFNEVFNSAMFNYTTIIIKKILQKYKGFGDIKQLVDVGGGLGHSLHAITSMYPFIKGINFDLPHVINNAKSYPGIEHIGGDMFQSVPQGDAIFMRWILHDWSDDHCLSVLKNCHKAIPENGKVIVVDYIVTEQHETTAIAKTISLMDVCMMNYPGGKERTQKEFIALANAAGFTEIKFVCRVCQLWIMEFHK*
104901566		COMT Type	Beta vulgaris	K13066	caffeic acid 3-O-methyltransferase / acetylserotonin O-methyltransferase	[EC:2.1.1.68 2.1.1.4]	1203	MANSSSCEIKVDGDTTPNLSSPKMKVHEIATTSIVDKNTKFEVEEDDDANFVAAALIMQSGTLSMALKAAVELNIFDIMAKAGPDRLLSPKEIVAELPASQNPDAASMLDRVLRLLACHSVVSCSFEHTAAVGGGVERRYGLSPISKFFVGDENGVSLGPFLSLTEDPIVRASWGKFNEAILEGGISFNKVYGVHAFDYPRSDPRFNEVFNSAMFNYTTIIIKKILQKYKGFGDITQLVDVGGGLGHTLHAITSMYPFIKGINFDLPHVICNAKSYPGIEHIGGDMFQSVPQGDAIFMRWILHDWSDDHCLSVLKNCHKAIPENGKVIVVDSIVVEQHETTAIAKTISLMDVYMMNKNPGGKERTQKEFIALANAAGFTKIRIVCRVCRVCQVWIMEFH…
100147731		COMT Type	Zea mays	K13230	2,4,7-trihydroxy-1,4-benzoxazin-3-one-glucoside 7-O-methyltransferase	[EC:2.1.1.241]	1176	MGHQAQHGTDDTEELLAAHRQLWCHALGYVKSMALKCALDLRIPDTIDRCGGSATLGELLAASEIPASNHDYLRRVMRTLTAMRIFAVSHDDPAKADDAAAISYQLTPASRLLVSSSSSSVDAAAAGAGASKENTTTPSILPNIAHLVRPNTISLLFSMGEWMKDESAASVSLYETVHRQGMWACVEDDAANRASFYESMDADTRLVMQAVVRRCPHVFDGIKSLVDVGGGRGTAAAAVVAAFPHIQRCTVMDLPHVVAEAPAGTAGLSFHGGDMFEHIPSADALMLKWILHDWDEDKCIKIMERCKEAIGGKEAGGKVIIIDTVLGSRADDDDDDKTCRETYVLDLHILSFVNGAEREEHEWRRIFLAAGFRDYKITHTRGIPSIIEVFP*
100807589		COMT Type	Glycine max	K13259	2,7,4'-trihydroxyisoflavanone 4'-O-methyltransferase / isoflavone 4'-O-methyltransferase	[EC:2.1.1.212 2.1.1.46]	1098	MVFCGNSTEESELHHAQIHLYKHVYNFVSSMALKSAMELGIADVIHSHGKPMTISELSSALKLHPSKVSVLQRFLRLLTHNGFFAKTILPSKNGVEGGEEIAYALTPPSKLLIRNKSICLAPIVKGALHSSSLDMWHSSKKWFSEDKELTLYESATGESFWDFLNKTTESDTLGMFQDAMAADSKVFKLALEECKHVFEGLGSLVDVGGGTGVVTRLISETFPHLKCTVFDQPQVVANLTGNENLNFVGGDMFKSIPSADAVLLKWVLHDWNDELSVKILKNCKEAISGKGKEGKVIIIDIAIDEVGDDREMTELKLDYDLVMLTMFNGKEREKKEWEKLIYEAGFSNYKIIPICGFKSLIEVYP*
[truncated: 76 more rows]

## Sheet: TableS3d
Table S3d Representative sequences of PKS families
[truncated: 160 more rows]

## Sheet: TableS4
Table S4 Summary of raw reads from different sequencing platform
[truncated: 5 more rows]

[truncated: 6 more sheets: TableS5, TableS6, TableS7, TableS8, TableS9, TableS10]
