# Supplementary material for: A chromosome-level genome reveals genome evolution and molecular basis of anthraquinone biosynthesis in Rheum palmatum
Source: BMC Plant Biol. 2024 Apr 10;24:261. doi: 10.1186/s12870-024-04972-2 (PMC11005207; doi:10.1186/s12870-024-04972-2)
Supplement: Supplementary file 2 — Supplementary Material 2 [file 12870_2024_4972_MOESM2_ESM.xlsx]

## Sheet: TableS11
Table S11 Statistics of predicted non-coding genes
Type		Copy	Average length (bp)	Total length (bp)	% of genome
miRNA		83	124.43	10328	0.0004
tRNA		2765	72.84	201398	0.0072
rRNA	rRNA total	2811	74.75	210110	0.0075
	18S	48	380.73	18275	0.0007
	28S	56	126.93	7108	0.0003
	5.8S	21	122.52	2573	0.0001
	5S	2686	67.82	182154	0.0065
snRNA	snRNA total	1113	114.58	127528	0.0045
	CD-box	859	106.27	91285	0.0033
	HACA-box	50	116.98	5849	0.0002
	splicing	204	148.99	30394	0.0011

## Sheet: TableS12
Table S12 Characteristic of telomere, subtelomere and centromere in R. palmatum
Telomere
Chr	Start	End	Period	Times	Identity	Indel%	Repeat unit	Total length	Chr_length
RpChr06	1	1819	7	258.4	98	1	TTTAGGG	1819	203589289
RpChr08	235359626	235366217	7	959	85	3	TTTAGGG	6592	235377052
RpChr09	2	3196	7	460.3	84	5	TTTGGGG	3195	239879363
RpChr11	265317032	265319415	7	347.7	90	7	TTTAGGG	2384	265319424
Subtelomere
Chr	Start	End	Period	Times	Identity	Indel%	Repeat unit	Total length	Chr_length
RpChr02	1	147124	117	1250.7	75	6	AACTATGAAAAACACTAAAATTTGGAGAATTTCGTGGACTATCCCCTTTGGATTTCGGTGAAAAGTAAATATTTTCATTTTTATAATCATATGTGACGTTTATATAGAAAAAATGAGA	147124	310108154
RpChr03	1	52058	119	437.3	69	10	AGGGGGTAGTCCACGAAATTCTCAAAATTTTAGTGATTTTCATAGATTTCTCATTTTTTCTATATAAACGTCAAATATGATTATGAAAACGAAAATAGTTATTTTTCACCGAAATCCAA	52058	259188336
RpChr03	59540	71784	119	102.8	91	1	AATTTTAGTGATTTTCATAGATTTCTCATTTTTTCTATATAAACGTCAAATATGATTATGAAAACGAAAATAGTTATTTTTCACCGAAATCCAAAGGGGGTAGTCCACGAAATTCTCCA	12245	259188336
RpChr04	1	239827	119	2001.4	63	10	CCACGAAATTCTCCAAATTTTAGTGATTTTCACAGATTTTTCATTTTTTTCTATATAAACGTCACATATGATTATAAGAATGAAAATATTTATTTTTCACCAAAATCCAAAGGGGCTAGT	239827	252344178
RpChr09	15975	42005	49	589.1	67	12	TGTAGTATTTGTCATTATTTCATGTAGTTACACGTAAGGTT	26031	239879363
RpChr10	99	174458	119	1541.1	49	15	AAATTCGTGGACTACCCCCTTTGGATTTCGGTGAAAAATAAATATATTCATTTTTATAATCATCGGTGACGTTTATATAGAAAAAATAAGAAAATCTTGAAAATGTTGAG	174360	285796060
RpChr02	310080265	310104659	119	204.3	71	8	CTAATTTTAGTGATTTTCATAGATTTCTCATTTTTTCTATATAAACGTCAAATATGATTATTAAAACGAAAATAGTTATTTTTCATCGAAATTCAAAAGGGTTAGTCCACGAAATTCTC	24395	310108154
RpChr03	259140277	259188336	119	404.2	89	0	ATCACTAAAATTTGGAGAATTTCGTGGACTACCCCCTTTGGATTTCGGTGAAGAATAAATACTTTCATTCTTATAATCATATGTGACGTTTATATAGAAAAAATGAGAAATCTATGAAA	48060	259188336
RpChr07	231574495	231594076	118	167.9	70	9	AATATTATTTTTCATCGAAATCCAAAGGGATAGTCCATGAAATTCTTAAAATTTTAGTGATTTTCAAAATTATCTCATTTTTCTGTATAAACGTCACAGATCATTATAAAATGAA	19582	231686450
RpChr08	235324414	235331960	14	560.8	53	12	TAATGATTTATTT	7547	235377052
RpChr11	265285863	265310699	41	570.3	65	13	ACTACAAACCCTACGTGTAACTACATGAAATAATGACAAAT	24837	265319424
Centromere
Chr	Start	End	Period	Times	Identity	Indel%	Repeat unit	Total length	Chr_length
RpChr10	164874248	164900600	155	169.8	67	8	TAAGAGTTTGGAGGAAAAACAACACTAAAAACATCTACGGTTTACCATTTACGACACAAGGCACATCTTTGAGCGAAAGTTATGAGTTTTAAAATTTTGTCAATTTCTTTTTGTGAATCATCTTATATTGTCAAAATATTGGGGGAAACAAAGAGC	26353	285796060
RpChr11	144426842	144452917	156	166.4	71	4	GAAATAAAGAGCTGAGAGTTTGGGCGACAAAAAAAACTAAAAACACCTACGATTTACCATTTACGAAACAAGGCACAACTTTGAGCGAAAGTTATGACTTTCAAATTTTGTCAATTTCTTTCCGTGAATCATCTTATATTTTCAAAATATCGACGG	26076	265319424

## Sheet: TableS13a
Table S13a All gene families (orthogroups) identified by OrthoFinder
Orthogroup	Amaranthus_cruentus	Aquilegia_coerulea	Beta_vulgaris	Camellia_sinensis	Coffea_canephora	Fagopyrum_tataricum	Helianthus_annuus	Hylocereus_undatus	Oryza_sativa	Populus_trichocarpa	Rheum_nobile	Rheum_palmatum	Rheum_tanguticum	Senna_tora	Simmondsia_chinensis	Spinacia_oleracea	Vitis_vinifera	Total
OG0000000	21	70	32	216	94	81	250	48	115	200	64	65	65	55	63	105	201	1745
OG0000001	2	52	18	166	197	18	66	6	111	32	10	11	12	44	19	21	46	831
OG0000002	14	29	26	54	35	46	78	47	74	67	50	48	52	58	34	29	41	782
OG0000003	0	5	10	0	4	36	0	1	6	1	5	67	23	600	2	13	3	776
OG0000004	0	0	0	0	0	0	0	0	0	0	0	0	0	683	0	0	0	683
OG0000005	6	21	8	21	62	9	182	18	22	48	4	5	3	43	14	40	162	668
OG0000006	21	135	32	77	37	24	67	59	9	41	14	7	10	26	32	60	14	665
OG0000007	6	92	33	37	81	28	80	19	31	41	24	21	27	57	24	27	31	659
OG0000008	39	24	47	67	14	71	74	12	13	33	31	47	64	9	16	25	26	612
OG0000009	20	24	31	63	44	28	38	18	46	56	27	30	35	8	34	15	80	597
OG0000010	3	215	6	0	3	41	8	0	55	14	1	1	0	178	0	23	0	548
OG0000011	19	30	5	72	42	9	20	6	29	41	2	10	6	40	2	9	163	505
OG0000012	12	64	61	66	25	1	107	20	1	42	1	1	1	55	3	25	11	496
OG0000013	24	18	13	64	43	18	76	9	19	15	9	19	13	27	4	9	109	489
OG0000014	10	24	18	40	24	29	51	15	29	49	20	19	19	23	14	13	77	474
OG0000015	26	103	13	7	2	15	20	9	78	34	8	19	9	85	8	11	25	472
OG0000016	18	12	8	29	22	28	44	48	8	22	21	28	39	14	19	9	56	425
OG0000017	11	14	16	24	16	32	46	26	37	28	35	30	23	24	20	17	16	415
OG0000018	1	24	6	20	20	24	76	33	23	19	23	24	31	21	14	24	14	397
OG0000019	4	5	3	0	2	2	0	1	11	0	1	6	5	343	0	1	4	388
OG0000020	7	5	46	0	11	5	44	4	24	12	2	4	0	182	2	23	4	375
OG0000021	0	4	2	0	2	15	0	1	0	1	6	71	18	67	0	177	2	366
OG0000022	18	17	15	3	13	11	120	21	2	24	10	8	7	33	19	3	34	358
OG0000023	16	0	10	0	2	200	35	0	17	1	0	1	0	17	0	56	2	357
OG0000024	5	27	7	52	27	16	27	14	22	31	18	2	21	7	5	6	60	347
OG0000025	0	0	0	0	0	0	0	0	0	0	0	0	0	339	0	0	0	339
OG0000026	8	36	10	38	17	16	39	10	9	21	22	17	26	8	17	15	24	333
OG0000027	0	0	0	0	0	0	0	0	0	0	0	0	0	319	0	0	0	319
OG0000028	2	7	4	102	98	1	0	0	22	22	2	3	8	7	10	7	22	317
OG0000029	21	9	15	14	9	48	26	25	9	7	28	18	27	18	4	12	19	309
OG0000030	2	12	12	17	16	21	31	26	20	23	25	23	22	14	13	11	18	306
OG0000031	11	46	4	0	1	13	1	1	4	50	5	45	10	63	5	46	0	305
OG0000032	15	8	37	33	18	19	25	11	12	9	8	17	17	28	8	19	15	299
OG0000033	9	18	11	13	40	31	36	13	14	11	17	18	14	12	12	4	23	296
OG0000034	1	0	1	5	19	4	109	0	1	37	1	2	3	1	6	1	104	295
OG0000035	9	16	15	23	17	20	35	8	16	24	18	8	13	14	14	13	23	286
OG0000036	15	15	14	21	27	12	24	10	6	64	6	8	5	23	9	9	17	285
OG0000037	5	4	7	20	53	20	21	7	9	34	16	17	16	10	3	4	37	283
OG0000038	4	28	12	25	6	4	54	19	5	5	19	30	28	4	6	28	5	282
OG0000039	3	20	2	72	74	2	23	1	7	29	1	1	1	15	4	5	17	277
OG0000040	10	27	6	31	71	8	1	4	5	3	7	13	17	2	13	7	49	274
OG0000041	11	6	6	29	8	15	17	2	42	38	22	13	17	8	5	6	27	272
OG0000042	7	26	17	9	16	19	27	12	6	14	16	12	12	8	22	25	22	270
OG0000043	16	2	12	0	16	9	19	2	58	0	1	7	2	117	1	5	1	268
OG0000044	6	35	7	18	12	10	18	9	27	15	17	14	16	17	7	5	35	268
OG0000045	4	15	10	57	23	15	22	7	14	35	3	7	6	19	8	8	15	268
OG0000046	5	42	16	22	35	10	30	6	14	10	4	8	5	8	12	12	27	266
OG0000047	23	17	18	20	7	12	27	14	0	22	24	13	6	14	9	14	23	263
OG0000048	22	4	6	18	19	13	38	21	30	10	8	0	10	12	10	5	34	260
OG0000049	12	2	8	51	13	1	3	7	20	16	1	1	2	29	15	7	67	255
OG0000050	1	10	4	0	9	40	63	0	5	9	0	29	6	42	5	30	0	253
OG0000051	2	11	13	48	9	15	28	11	13	17	7	7	6	32	10	14	9	252
OG0000052	8	18	9	17	15	22	20	9	24	16	18	4	14	12	11	9	25	251
OG0000053	15	10	11	17	14	15	19	16	24	24	6	15	9	15	14	11	16	251
OG0000054	7	19	4	23	11	7	43	11	0	18	4	4	5	15	26	3	41	241
OG0000055	9	21	12	20	28	13	6	0	0	92	7	3	4	3	4	5	13	240
OG0000056	3	9	7	21	11	7	33	8	5	64	8	10	10	9	4	4	26	239
OG0000057	16	2	11	29	32	23	3	6	29	21	17	14	16	5	5	3	7	239
OG0000058	4	8	4	12	21	18	3	4	28	31	11	14	10	19	28	4	19	238
OG0000059	6	31	3	25	24	5	30	9	20	25	8	7	5	5	3	6	20	232
OG0000060	22	1	2	0	0	38	49	0	0	0	0	7	53	0	0	58	0	230
OG0000061	11	15	10	10	9	12	35	19	18	16	13	0	26	6	9	10	10	229
OG0000062	7	17	15	7	20	14	17	18	41	8	15	12	10	2	9	12	4	228
OG0000063	0	0	7	6	1	2	0	9	0	2	0	7	4	2	63	125	0	228
OG0000064	0	0	0	0	0	0	0	0	0	0	0	0	0	226	0	0	0	226
OG0000065	9	9	8	27	11	2	70	5	0	10	1	1	1	25	17	11	16	223
OG0000066	1	0	5	0	0	17	173	0	19	0	1	0	0	3	1	2	0	222
OG0000067	5	6	5	0	2	5	10	2	0	0	2	2	0	169	1	12	0	221
OG0000068	11	11	7	20	16	1	22	12	12	22	12	11	14	16	11	7	14	219
OG0000069	6	9	9	17	9	18	17	12	31	12	14	15	13	11	8	9	9	219
OG0000070	11	13	15	32	16	10	14	7	11	18	8	12	9	7	7	8	17	215
OG0000071	16	16	17	9	5	15	21	18	9	6	14	12	18	2	8	18	11	215
OG0000072	15	10	7	24	13	13	16	15	12	18	4	10	2	7	13	10	25	214
OG0000073	7	21	15	4	26	17	22	3	16	17	1	12	17	7	3	17	8	213
OG0000074	8	47	5	6	4	26	14	10	23	10	10	3	6	10	4	18	9	213
OG0000075	0	0	0	0	0	0	0	0	0	0	0	0	0	209	0	0	0	209
OG0000076	10	8	9	15	9	15	12	11	12	14	17	17	14	7	12	9	11	202
OG0000077	0	0	0	0	0	0	0	0	0	0	0	0	0	202	0	0	0	202
OG0000078	10	1	11	0	3	4	0	2	2	0	2	62	30	5	3	65	1	201
OG0000079	197	0	1	0	0	0	1	0	0	0	0	0	0	0	0	0	0	199
OG0000080	11	9	8	19	11	12	13	13	15	20	7	11	7	15	8	8	12	199
OG0000081	3	34	3	21	17	6	30	2	0	13	5	5	6	6	17	3	28	199
OG0000082	9	6	3	12	34	7	22	1	14	16	2	4	5	28	8	4	23	198
OG0000083	11	1	10	33	19	14	9	10	0	8	11	10	3	9	22	7	17	194
OG0000084	8	6	5	12	38	11	41	11	6	7	8	7	9	5	3	5	11	193
OG0000085	3	17	8	55	16	3	8	7	0	33	1	1	0	7	6	8	16	189
OG0000086	13	1	20	11	5	31	3	16	3	5	34	2	11	1	6	25	1	188
OG0000087	4	15	8	10	26	10	16	5	31	8	6	10	6	5	6	9	13	188
OG0000088	4	9	5	10	22	11	13	4	15	6	12	13	10	8	13	5	28	188
OG0000089	12	5	8	33	6	10	11	10	5	14	14	11	11	14	6	7	10	187
OG0000090	0	7	3	19	3	19	15	11	5	22	7	16	25	7	0	3	24	186
OG0000091	2	11	6	38	3	2	48	0	18	15	2	1	1	14	1	1	22	185
OG0000092	3	6	4	5	2	7	60	13	3	8	1	31	10	3	11	11	5	183
OG0000093	0	0	2	0	178	0	0	0	1	0	0	0	0	0	2	0	0	183
OG0000094	15	7	10	12	11	16	18	4	6	28	8	7	7	8	1	5	19	182
OG0000095	9	15	4	12	13	10	10	9	19	14	4	10	6	7	3	4	29	178
OG0000096	1	0	2	1	28	15	2	2	34	0	9	7	12	53	5	1	5	177
OG0000097	10	11	12	20	24	7	8	7	6	16	4	6	2	16	7	4	16	176
OG0000098	0	8	10	9	1	30	6	0	19	14	14	35	11	3	0	1	15	176
OG0000099	10	10	7	14	11	7	15	13	8	17	10	10	6	11	6	6	14	175
OG0000100	6	34	14	14	13	3	3	7	0	8	1	2	1	3	29	33	3	174
OG0000101	2	15	5	17	11	11	21	3	8	22	7	15	12	9	4	4	6	172
OG0000102	15	0	8	14	12	35	19	13	0	4	11	1	2	7	6	10	14	171
OG0000103	5	5	7	6	10	12	14	13	17	13	10	9	8	10	12	9	10	170
OG0000104	10	10	6	7	7	9	17	10	8	19	9	12	9	10	7	6	13	169
OG0000105	7	0	14	0	0	5	9	7	6	0	14	14	46	33	0	9	3	167
OG0000106	9	11	8	4	7	11	29	7	12	13	7	17	1	7	8	9	6	166
OG0000107	6	0	4	1	1	5	16	3	77	0	3	10	1	22	2	5	10	166
OG0000108	8	16	12	4	4	6	29	23	16	6	4	4	4	7	9	9	5	166
OG0000109	14	16	7	32	15	7	0	10	1	31	2	0	0	17	2	5	5	164
OG0000110	8	15	2	34	15	10	12	4	5	10	4	4	6	10	5	3	16	163
OG0000111	8	21	3	49	12	2	33	3	10	2	0	0	0	0	0	3	17	163
OG0000112	8	5	6	11	7	12	13	7	9	17	11	14	10	9	9	7	8	163
OG0000113	9	8	6	4	8	11	16	12	11	14	11	11	12	8	7	7	7	162
OG0000114	3	7	6	5	8	5	17	12	12	6	14	17	7	7	14	7	15	162
OG0000115	0	0	0	0	0	0	0	0	0	0	0	0	162	0	0	0	0	162
OG0000116	8	6	4	20	4	9	11	7	41	5	10	12	3	2	8	4	7	161
OG0000117	6	21	7	5	7	11	12	12	18	6	9	14	10	6	6	3	7	160
OG0000118	0	1	7	1	1	1	16	0	5	1	10	3	5	6	0	103	0	160
OG0000119	2	1	6	0	0	0	0	0	2	0	0	0	0	144	0	4	0	159
OG0000120	9	24	13	8	11	12	12	13	1	12	6	5	5	4	9	6	9	159
OG0000121	7	3	5	4	8	17	19	17	6	8	13	14	10	7	8	8	4	158
OG0000122	11	5	8	7	4	12	10	12	11	12	10	13	7	10	8	7	11	158
OG0000123	0	0	1	0	0	0	0	0	0	0	0	0	0	145	0	12	0	158
OG0000124	3	9	12	3	1	5	1	12	0	7	30	21	21	3	7	16	5	156
OG0000125	14	2	1	0	0	19	2	0	1	0	0	0	0	116	0	1	0	156
OG0000126	2	93	5	8	12	2	3	3	5	2	0	0	0	3	0	13	5	156
OG0000127	8	12	6	13	19	7	11	10	1	23	4	6	4	5	5	5	17	156
OG0000128	0	4	1	1	0	33	1	0	0	1	50	34	31	0	0	0	0	156
OG0000129	7	9	8	8	6	12	12	8	12	13	13	12	14	4	6	3	8	155
OG0000130	6	15	2	8	15	5	23	5	16	23	4	4	1	4	5	2	16	154
OG0000131	2	22	1	5	1	0	0	8	18	3	2	1	0	10	0	0	81	154
OG0000132	1	0	8	6	3	20	0	3	8	7	12	29	21	1	4	13	16	152
OG0000133	6	0	8	18	7	1	24	3	34	10	5	3	3	4	5	4	17	152
OG0000134	17	3	11	3	9	20	17	15	2	10	9	12	9	5	3	4	2	151
OG0000135	0	13	5	9	2	5	81	13	2	4	0	0	1	0	7	5	4	151
OG0000136	12	0	17	0	0	0	0	29	0	0	1	20	6	0	40	25	0	150
OG0000137	7	18	8	9	9	9	20	12	7	11	2	3	3	4	8	6	14	150
OG0000138	2	16	2	6	3	9	0	7	0	9	21	26	8	19	9	6	6	149
OG0000139	7	5	6	7	4	10	13	8	18	10	9	13	10	8	6	6	9	149
OG0000140	5	2	3	49	16	4	18	6	2	8	7	3	3	9	5	6	2	148
OG0000141	1	13	4	11	7	4	6	1	11	18	17	5	8	6	6	2	28	148
OG0000142	11	10	7	0	6	14	30	10	10	13	7	0	0	7	7	8	7	147
OG0000143	2	12	5	10	8	20	7	8	3	13	7	7	4	7	5	19	10	147
OG0000144	5	6	7	11	7	11	9	10	13	11	10	11	7	9	6	6	7	146
OG0000145	13	14	11	9	6	7	2	14	2	4	6	3	3	16	6	21	8	145
OG0000146	9	7	6	6	7	12	9	12	6	9	9	10	8	7	13	6	8	144
OG0000147	6	12	7	9	10	13	12	7	3	10	8	8	8	5	11	4	10	143
OG0000148	8	3	6	6	7	9	12	10	12	9	12	13	12	7	8	3	6	143
OG0000149	7	2	5	13	5	10	25	11	8	10	5	6	6	9	8	4	8	142
OG0000150	6	7	6	6	7	12	14	12	7	13	9	7	10	7	6	5	8	142
OG0000151	9	4	11	10	6	10	20	9	8	5	7	2	14	7	5	11	4	142
OG0000152	0	0	0	0	0	0	142	0	0	0	0	0	0	0	0	0	0	142
OG0000153	6	5	6	7	6	8	13	5	11	10	10	10	11	11	9	6	7	141
OG0000154	25	0	10	0	0	0	0	24	0	0	12	1	0	0	7	62	0	141
OG0000155	4	8	12	5	3	26	23	4	2	16	9	3	4	1	0	16	5	141
OG0000156	9	7	12	7	3	10	13	6	15	9	7	10	9	6	7	6	5	141
OG0000157	2	11	7	9	0	2	36	14	7	7	0	19	5	0	7	6	9	141
OG0000158	0	0	0	0	0	0	0	0	0	0	0	0	0	0	141	0	0	141
OG0000159	1	16	5	8	3	13	35	2	3	4	9	12	12	3	2	2	10	140
OG0000160	6	9	6	0	5	9	17	11	12	15	4	11	3	8	6	7	9	138
OG0000161	6	13	8	2	5	9	20	11	3	7	9	2	4	7	10	10	11	137
OG0000162	3	37	1	4	4	1	6	5	1	11	1	1	3	2	6	1	50	137
OG0000163	6	0	8	0	0	1	3	4	0	2	2	0	0	1	0	110	0	137
OG0000164	6	6	5	9	6	11	12	7	9	10	9	8	9	7	8	6	8	136
OG0000165	7	1	0	0	1	9	6	0	6	3	0	0	0	98	3	0	2	136
OG0000166	10	2	0	0	1	2	68	3	48	0	1	0	0	0	0	1	0	136
OG0000167	3	10	5	3	3	8	9	8	15	20	4	22	2	12	3	5	4	136
OG0000168	0	0	0	0	0	0	0	0	0	0	134	0	2	0	0	0	0	136
OG0000169	5	12	9	6	10	8	9	6	7	11	7	4	4	15	5	7	10	135
OG0000170	0	0	0	0	0	0	134	0	0	0	0	0	0	0	0	0	0	134
OG0000171	5	6	5	14	8	9	19	7	3	10	6	6	2	9	7	5	12	133
OG0000172	6	10	9	12	5	12	11	10	5	9	3	7	8	7	3	5	11	133
OG0000173	7	7	6	4	7	8	11	10	12	9	9	8	9	7	5	6	7	132
OG0000174	6	3	6	18	10	5	7	9	4	9	10	8	11	4	10	6	6	132
OG0000175	7	43	5	9	2	4	19	11	0	4	2	2	2	10	1	10	1	132
OG0000176	7	4	7	1	8	6	12	23	4	20	4	4	4	8	3	4	13	132
OG0000177	2	6	11	10	11	8	16	5	14	8	4	5	5	6	2	6	13	132
OG0000178	1	0	8	2	4	10	6	18	0	0	24	22	22	1	3	10	1	132
OG0000179	2	14	1	17	31	2	27	3	4	8	2	2	2	6	1	1	8	131
OG0000180	8	0	9	1	10	3	9	2	15	2	2	5	4	53	3	1	4	131
OG0000181	8	8	8	11	17	9	8	4	2	20	5	5	2	4	7	9	4	131
OG0000182	9	10	8	5	5	9	13	9	1	10	6	6	8	9	6	7	9	130
OG0000183	10	6	9	3	9	15	15	8	10	13	1	4	2	6	8	4	7	130
OG0000184	5	1	8	6	9	10	32	7	8	5	6	6	6	8	3	5	5	130
OG0000185	0	0	0	0	0	0	130	0	0	0	0	0	0	0	0	0	0	130
OG0000186	1	4	0	28	33	2	14	0	3	7	1	0	1	10	1	0	24	129
OG0000187	3	0	1	1	3	8	10	2	21	5	4	6	3	27	9	2	24	129
OG0000188	9	6	5	5	6	11	20	6	3	8	11	11	8	7	4	4	4	128
OG0000189	0	0	0	0	0	1	0	0	0	0	0	0	0	127	0	0	0	128
OG0000190	5	26	1	17	4	0	5	1	3	31	0	0	0	11	2	1	20	127
OG0000191	5	7	6	7	6	8	10	9	8	12	11	11	6	3	7	6	4	126
OG0000192	0	0	0	0	0	0	0	0	0	0	0	0	0	124	0	2	0	126
OG0000193	5	6	3	16	9	9	11	5	4	8	4	6	3	5	5	5	21	125
OG0000194	4	0	1	1	0	15	1	1	0	63	17	14	5	3	0	0	0	125
OG0000195	6	11	4	24	2	1	11	1	35	4	2	4	4	3	4	2	6	124
OG0000196	6	8	5	4	4	8	13	8	13	11	6	4	6	9	8	4	7	124
OG0000197	5	5	5	11	6	8	19	6	4	10	6	7	10	4	6	5	7	124
OG0000198	4	1	7	0	0	5	15	0	11	62	1	5	1	1	1	10	0	124
OG0000199	1	3	2	5	2	41	8	1	7	6	8	11	13	3	3	1	9	124
OG0000200	5	3	8	3	13	15	6	5	11	11	6	8	6	5	4	6	9	124
OG0000201	7	7	4	1	6	13	9	8	7	9	9	10	6	9	7	5	6	123
OG0000202	2	8	2	14	15	5	12	3	11	16	4	3	1	2	2	11	12	123
OG0000203	8	5	6	10	1	8	10	11	16	6	7	7	6	3	9	5	5	123
OG0000204	5	7	5	10	15	3	28	6	2	11	5	4	4	5	4	6	3	123
OG0000205	0	0	0	0	0	0	0	0	0	0	0	0	0	123	0	0	0	123
OG0000206	5	4	4	16	3	7	12	6	2	4	6	5	3	31	7	3	4	122
OG0000207	11	9	6	17	9	8	9	7	7	6	2	5	3	3	4	4	12	122
OG0000208	1	2	0	0	0	3	6	0	0	2	5	11	90	0	0	1	0	121
OG0000209	0	0	0	0	0	0	0	0	0	0	0	0	0	121	0	0	0	121
OG0000210	4	51	1	0	0	6	1	0	21	1	0	0	2	3	0	30	0	120
OG0000211	1	6	6	8	3	6	32	14	3	4	3	12	2	1	10	5	4	120
OG0000212	1	2	14	5	4	9	10	8	15	6	9	8	8	1	4	12	4	120
OG0000213	4	9	6	11	9	9	18	5	3	8	5	7	2	4	4	3	12	119
OG0000214	1	1	1	0	0	0	0	0	0	0	1	0	0	0	0	115	0	119
OG0000215	4	14	4	3	5	14	1	3	0	8	19	13	8	7	1	6	8	118
OG0000216	5	7	6	5	10	13	7	10	2	6	11	11	7	5	6	4	3	118
OG0000217	5	4	5	7	4	8	12	6	9	11	7	8	8	8	6	4	5	117
OG0000218	7	6	7	7	5	8	8	7	6	11	6	7	6	7	6	6	7	117
OG0000219	0	53	2	0	0	0	0	0	0	3	0	0	0	0	2	57	0	117
OG0000220	0	0	0	0	0	0	0	0	0	0	0	0	0	0	0	117	0	117
OG0000221	6	1	5	12	5	1	1	6	5	7	8	9	8	2	8	4	28	116
OG0000222	2	2	2	23	15	5	12	4	5	7	2	3	3	5	2	3	21	116
OG0000223	0	0	1	0	0	1	0	0	0	1	0	0	0	113	0	0	0	116
OG0000224	4	16	7	2	15	3	12	8	5	4	3	3	4	5	4	5	15	115
OG0000225	6	2	6	3	9	6	9	4	12	6	9	12	8	1	6	3	13	115
OG0000226	0	18	0	16	17	0	29	0	7	5	0	0	0	6	2	0	15	115
OG0000227	0	0	0	0	0	0	115	0	0	0	0	0	0	0	0	0	0	115
OG0000228	0	8	6	2	1	0	0	71	0	21	0	0	0	1	0	4	0	114
OG0000229	0	11	1	11	5	1	26	1	2	26	0	1	0	15	0	3	11	114
OG0000230	5	0	4	10	0	34	27	0	7	0	0	0	0	24	0	2	0	113
OG0000231	2	5	2	10	9	19	6	3	0	6	6	13	16	4	4	2	6	113
OG0000232	1	29	2	4	2	9	3	4	13	5	11	4	9	2	3	3	9	113
OG0000233	0	0	0	0	1	0	0	0	1	0	0	0	0	111	0	0	0	113
OG0000234	4	8	2	4	5	10	8	7	12	12	3	15	1	7	6	2	6	112
OG0000235	8	2	5	5	4	10	7	8	10	8	9	8	8	8	5	3	4	112
OG0000236	8	3	5	5	5	7	7	7	10	6	7	11	9	5	8	4	5	112
OG0000237	3	3	4	7	3	11	10	9	5	9	8	10	6	7	6	4	7	112
OG0000238	1	0	2	0	0	98	4	0	2	1	1	0	0	3	0	0	0	112
OG0000239	0	2	0	64	21	6	1	0	0	1	4	5	3	0	2	0	3	112
OG0000240	5	1	8	4	3	8	11	2	5	2	17	18	12	1	5	7	2	111
OG0000241	6	4	5	6	5	7	8	7	8	8	9	9	8	5	6	5	5	111
OG0000242	5	2	6	3	13	16	27	7	5	5	2	3	3	2	1	3	8	111
OG0000243	8	5	8	3	9	11	6	4	2	10	7	10	7	4	5	5	6	110
OG0000244	3	2	3	5	3	9	8	6	1	4	29	13	10	5	4	2	3	110
OG0000245	5	3	6	7	4	13	15	7	7	8	8	6	2	5	5	5	4	110
OG0000246	1	8	9	14	4	13	5	5	0	6	4	5	10	10	5	5	5	109
OG0000247	5	6	4	9	6	5	13	7	4	8	5	8	8	5	6	5	5	109
OG0000248	6	9	4	11	7	8	12	4	5	9	7	0	8	7	3	3	6	109
OG0000249	1	1	3	2	1	3	13	1	57	3	2	2	3	2	1	2	12	109
OG0000250	3	2	5	6	11	6	7	7	11	11	7	6	5	6	4	5	7	109
OG0000251	0	1	0	24	37	1	14	4	5	2	0	0	0	10	4	1	6	109
OG0000252	6	4	4	8	4	7	7	10	5	6	9	8	11	7	3	4	5	108
OG0000253	7	17	5	9	5	10	11	8	1	9	2	3	3	1	4	6	7	108
OG0000254	5	4	4	5	5	10	12	5	4	10	6	10	8	1	10	4	5	108
OG0000255	0	2	0	0	0	1	0	0	1	2	0	0	0	101	0	0	1	108
OG0000256	9	3	6	7	4	6	9	9	5	7	7	7	7	8	4	5	4	107
OG0000257	8	3	9	8	5	8	11	2	3	7	9	9	6	1	4	2	12	107
OG0000258	5	2	6	4	6	15	10	8	6	3	8	8	6	5	5	6	4	107
OG0000259	2	3	3	13	16	4	11	5	4	8	4	6	7	3	2	2	14	107
OG0000260	0	0	0	6	0	0	0	3	0	0	0	0	0	0	98	0	0	107
OG0000261	7	6	6	7	4	10	7	6	7	6	8	6	6	6	6	3	5	106
OG0000262	3	2	5	2	2	1	9	4	10	14	2	1	5	10	4	2	30	106
OG0000263	6	3	5	10	12	2	16	4	5	12	1	2	2	8	4	7	7	106
OG0000264	4	7	4	4	8	7	7	3	0	8	3	6	1	14	2	3	25	106
OG0000265	6	1	7	6	4	4	11	10	8	13	3	7	4	4	5	5	8	106
OG0000266	1	1	0	0	0	0	0	0	0	1	0	0	0	102	0	1	0	106
OG0000267	5	5	5	6	5	0	9	9	7	9	6	9	6	7	7	5	6	106
OG0000268	4	7	4	7	14	5	9	8	8	8	3	4	4	6	6	3	6	106
OG0000269	0	0	0	2	0	36	0	0	0	1	26	19	22	0	0	0	0	106
OG0000270	27	0	15	0	0	4	1	13	0	0	2	1	2	0	25	15	0	105
OG0000271	7	6	4	15	6	5	6	3	9	7	3	4	4	8	11	4	3	105
OG0000272	3	8	8	10	4	10	3	4	16	4	9	3	7	1	4	5	6	105
OG0000273	0	0	0	0	0	2	101	0	1	0	1	0	0	0	0	0	0	105
OG0000274	5	6	8	2	2	10	12	7	5	6	7	10	7	6	2	5	4	104
OG0000275	7	13	5	8	4	6	7	4	4	6	6	8	8	2	4	6	6	104
OG0000276	6	5	5	7	5	6	11	8	5	9	5	5	3	8	5	5	6	104
OG0000277	6	5	7	5	7	4	8	8	10	10	3	4	4	5	8	5	5	104
OG0000278	4	4	4	6	4	6	11	7	6	8	7	7	6	9	5	5	5	104
OG0000279	14	0	19	1	0	28	2	17	0	1	3	2	1	2	5	8	1	104
OG0000280	4	6	9	3	9	4	10	3	8	14	5	3	2	5	6	2	11	104
OG0000281	6	3	4	7	2	9	5	5	5	6	7	11	11	8	4	1	10	104
OG0000282	5	5	4	8	4	6	11	8	5	9	6	5	5	9	4	4	5	103
OG0000283	7	1	7	4	7	4	5	10	10	5	5	8	5	8	7	7	3	103
OG0000284	1	7	2	10	9	16	5	5	6	5	6	5	4	2	4	2	14	103
OG0000285	11	5	13	11	10	1	15	14	5	3	1	1	1	2	2	5	3	103
OG0000286	6	8	3	5	3	4	20	5	3	4	7	10	7	4	3	6	5	103
OG0000287	6	3	5	5	4	9	10	6	6	6	10	9	4	4	6	5	4	102
OG0000288	6	3	4	6	7	7	11	4	7	12	7	7	5	4	3	4	5	102
OG0000289	4	2	4	5	20	2	29	5	1	7	1	2	2	3	5	3	7	102
OG0000290	4	3	3	4	3	8	18	5	4	3	8	12	10	3	5	3	6	102
OG0000291	1	14	3	8	3	8	14	1	1	21	3	4	2	4	1	3	11	102
OG0000292	13	3	8	7	12	7	3	4	2	8	5	5	4	2	6	5	8	102
OG0000293	6	2	4	5	3	8	21	5	6	8	7	7	4	5	3	3	4	101
OG0000294	5	6	6	6	4	9	9	6	9	4	5	5	5	4	7	4	7	101
OG0000295	6	4	4	6	2	7	11	11	8	5	8	5	4	7	4	4	5	101
OG0000296	9	2	9	10	7	6	8	5	7	7	5	5	3	5	3	7	2	100
OG0000297	2	4	8	8	4	7	3	3	1	4	4	5	7	9	12	3	16	100
OG0000298	5	3	2	7	3	5	9	4	8	7	11	7	8	4	4	3	10	100
OG0000299	4	1	2	5	6	8	8	6	13	8	5	5	5	6	5	3	10	100
OG0000300	4	8	4	7	4	5	8	5	13	7	6	5	5	4	5	4	6	100
OG0000301	3	3	4	3	3	8	12	8	5	5	8	9	10	4	9	3	3	100
OG0000302	4	5	3	5	7	8	12	7	5	8	6	5	3	6	4	6	5	99
OG0000303	2	6	3	6	4	7	8	5	5	11	9	8	7	4	4	3	6	98
OG0000304	1	4	2	2	0	0	33	13	2	7	0	16	1	0	7	4	6	98
OG0000305	6	4	5	5	4	8	8	6	4	8	6	7	5	8	5	5	3	97
OG0000306	5	3	3	8	4	8	7	4	9	6	11	7	5	6	4	3	4	97
OG0000307	2	6	2	12	17	3	8	3	9	10	1	1	2	5	4	2	10	97
OG0000308	5	9	6	7	5	5	7	5	10	6	4	5	5	4	3	5	5	96
OG0000309	4	8	6	10	3	2	5	3	6	9	1	1	1	11	7	13	6	96
OG0000310	6	3	9	7	13	2	4	10	3	4	2	2	0	7	3	12	9	96
OG0000311	3	1	11	0	3	12	9	3	9	5	5	11	10	2	2	8	2	96
OG0000312	4	4	5	6	6	8	10	6	5	6	6	6	3	6	6	4	5	96
OG0000313	1	30	3	2	0	1	4	2	12	8	2	6	2	4	4	7	8	96
OG0000314	0	0	0	0	0	0	94	0	0	0	0	0	0	2	0	0	0	96
OG0000315	0	0	0	0	0	0	0	0	0	0	0	0	0	96	0	0	0	96
OG0000316	3	5	3	4	4	6	8	5	15	6	7	5	6	5	6	3	4	95
OG0000317	4	10	2	5	2	5	11	4	3	14	5	7	3	3	4	4	9	95
OG0000318	6	3	4	7	4	7	10	7	5	5	7	6	6	5	4	4	5	95
OG0000319	6	2	5	3	2	7	4	8	1	9	12	8	6	3	7	7	5	95
OG0000320	2	3	2	14	4	17	4	3	12	2	6	7	7	4	2	2	4	95
OG0000321	0	0	0	15	2	0	0	0	0	2	0	0	0	13	0	0	63	95
OG0000322	5	4	3	7	3	6	9	4	1	6	6	8	17	5	4	2	4	94
OG0000323	7	11	6	4	2	7	25	3	2	6	2	3	4	1	1	8	2	94
OG0000324	6	8	4	6	4	6	9	3	6	7	5	5	5	5	5	4	6	94
OG0000325	2	5	3	5	3	7	6	5	9	6	7	8	10	6	4	3	5	94
OG0000326	7	3	4	16	4	3	8	5	2	9	3	3	4	2	1	2	18	94
OG0000327	0	6	2	6	11	3	4	1	7	4	7	8	4	10	0	3	18	94
OG0000328	60	7	1	0	0	1	0	0	20	0	1	0	0	1	1	1	0	93
OG0000329	24	3	2	0	1	0	0	0	0	3	0	8	8	6	0	38	0	93
OG0000330	3	5	5	2	4	6	9	6	8	6	5	6	7	6	4	5	6	93
OG0000331	5	2	6	2	6	6	8	9	6	8	7	7	3	6	4	3	5	93
OG0000332	5	8	5	0	4	7	4	7	6	4	12	8	5	2	4	10	2	93
OG0000333	3	11	2	5	5	3	5	8	5	4	4	4	1	25	2	3	3	93
OG0000334	6	4	6	5	4	5	10	5	6	6	6	7	5	4	3	4	7	93
OG0000335	4	5	2	6	2	3	9	6	7	10	6	10	8	2	3	6	4	93
OG0000336	5	13	5	6	4	8	2	4	6	8	6	5	5	3	2	3	7	92
OG0000337	7	16	1	0	0	8	0	1	0	1	5	29	22	0	1	1	0	92
OG0000338	5	4	4	7	4	6	6	5	5	6	6	9	6	4	7	4	4	92
OG0000339	2	2	3	2	2	3	5	4	4	4	23	14	12	4	3	2	3	92
OG0000340	1	10	9	1	0	6	16	6	7	5	0	3	5	1	13	6	3	92
OG0000341	2	0	0	0	0	79	5	0	0	0	1	1	0	1	1	2	0	92
OG0000342	0	0	21	0	1	5	26	0	10	4	6	0	1	10	1	4	3	92
OG0000343	2	4	2	3	3	6	6	16	6	6	7	7	7	5	5	1	5	91
OG0000344	5	5	5	4	1	4	6	7	4	8	7	7	9	4	4	7	4	91
OG0000345	2	4	2	16	12	4	12	1	9	9	0	0	0	7	0	2	11	91
OG0000346	6	5	4	19	3	7	1	0	8	2	5	11	11	4	0	2	3	91
OG0000347	1	10	2	4	6	5	6	1	2	13	4	4	5	10	2	1	15	91
OG0000348	2	7	1	3	17	11	17	1	0	4	5	6	6	0	2	4	5	91
OG0000349	2	9	2	5	5	8	14	4	4	9	5	3	4	5	4	2	6	91
OG0000350	1	15	0	5	9	2	11	2	3	15	3	2	2	11	2	0	8	91
OG0000351	0	0	0	0	0	0	0	0	91	0	0	0	0	0	0	0	0	91
OG0000352	6	2	6	20	3	4	3	3	1	6	4	2	4	2	4	3	17	90
OG0000353	3	3	3	6	3	7	7	7	6	7	7	7	5	5	6	3	5	90
OG0000354	3	1	3	6	4	5	12	5	9	9	5	4	4	5	6	2	7	90
OG0000355	3	2	4	11	13	6	6	6	2	8	4	4	4	4	4	4	5	90
OG0000356	0	12	1	3	4	6	8	3	18	11	2	4	1	6	1	1	9	90
OG0000357	6	5	7	6	7	6	5	3	2	6	6	6	5	4	2	4	9	89
OG0000358	6	9	7	10	12	1	6	3	8	3	1	1	1	1	2	6	12	89
OG0000359	4	5	4	3	3	5	6	4	8	4	7	10	9	5	5	4	3	89
OG0000360	4	2	4	2	3	7	13	5	9	5	6	6	6	4	3	7	3	89
OG0000361	2	1	7	4	3	4	7	10	2	6	6	6	6	12	6	4	3	89
OG0000362	6	2	4	7	6	6	6	6	2	9	6	6	6	2	5	3	7	89
OG0000363	5	2	4	4	3	9	5	6	9	5	9	9	6	2	6	1	4	89
OG0000364	0	0	0	0	0	5	0	21	0	0	0	44	17	0	0	2	0	89
OG0000365	5	4	3	7	4	7	10	5	6	6	6	5	6	3	4	3	4	88
OG0000366	6	3	5	3	8	6	10	6	3	5	4	5	4	1	7	5	7	88
OG0000367	4	2	2	4	3	8	10	3	6	4	12	11	8	2	4	2	3	88
OG0000368	4	2	3	3	2	10	6	5	2	6	9	8	10	5	5	5	3	88
OG0000369	5	2	5	8	1	1	4	11	10	11	1	2	1	9	2	2	13	88
OG0000370	3	5	4	10	4	3	6	3	17	6	3	3	2	6	5	3	5	88
OG0000371	5	1	7	2	3	12	2	7	12	4	7	6	9	3	3	3	2	88
OG0000372	2	2	1	4	3	5	9	2	9	5	6	6	12	6	2	1	13	88
OG0000373	1	0	1	0	0	5	0	6	0	0	23	17	22	0	0	13	0	88
OG0000374	0	4	2	1	1	5	56	2	3	4	0	0	1	0	3	5	1	88
OG0000375	3	3	3	7	4	7	3	6	3	6	7	7	8	7	5	5	3	87
OG0000376	76	0	0	0	0	0	0	1	0	2	0	3	0	3	0	2	0	87
OG0000377	5	6	5	1	1	5	29	10	1	2	0	5	3	0	9	2	3	87
OG0000378	4	2	2	4	3	8	8	6	4	6	7	10	6	5	6	3	3	87
OG0000379	9	0	7	3	8	0	7	5	12	0	2	7	8	7	5	0	7	87
OG0000380	5	6	5	1	1	2	4	6	5	9	8	12	7	1	4	7	4	87
OG0000381	6	3	4	9	5	8	8	7	1	6	5	7	2	2	5	3	6	87
OG0000382	5	3	5	10	4	5	16	5	1	7	4	3	3	1	3	3	9	87
OG0000383	4	4	3	5	4	3	10	6	2	8	7	5	6	7	6	3	4	87
OG0000384	4	1	3	2	1	14	10	9	8	3	6	4	4	1	1	4	12	87
OG0000385	7	0	3	2	11	2	2	6	0	13	3	2	3	16	5	4	8	87
OG0000386	1	2	1	7	2	4	19	2	23	3	4	6	4	3	3	1	2	87
OG0000387	0	4	1	4	8	4	8	2	18	6	5	7	4	3	4	2	7	87
OG0000388	0	0	2	0	0	0	0	0	0	1	0	0	0	0	0	84	0	87
OG0000389	3	4	6	2	3	6	12	4	15	8	6	4	4	2	2	2	3	86
OG0000390	4	4	3	3	6	6	8	6	8	8	5	5	5	5	2	2	6	86
OG0000391	5	9	5	6	6	4	8	6	4	4	5	2	4	4	3	5	6	86
OG0000392	5	5	3	2	2	3	4	15	3	4	12	8	9	2	4	3	2	86
OG0000393	3	1	2	5	3	7	8	6	10	4	6	10	10	3	4	2	2	86
OG0000394	3	3	3	8	3	6	11	3	4	8	4	4	5	9	4	2	6	86
OG0000395	5	4	11	5	0	1	21	2	2	4	2	10	4	3	6	1	5	86
OG0000396	0	10	21	2	7	10	0	8	0	0	4	7	7	3	0	7	0	86
OG0000397	0	1	2	5	0	4	7	10	2	6	12	4	4	4	11	4	10	86
OG0000398	0	0	0	0	0	0	0	0	0	0	0	0	0	0	86	0	0	86
OG0000399	4	4	4	5	6	4	4	5	9	5	4	5	6	7	4	4	5	85
OG0000400	3	5	2	4	4	6	8	4	4	8	7	6	9	5	2	3	5	85
OG0000401	3	25	2	2	8	4	4	1	15	0	2	2	2	2	4	6	3	85
OG0000402	6	2	4	5	4	5	8	5	7	6	5	5	4	6	4	4	5	85
OG0000403	0	0	0	0	0	0	85	0	0	0	0	0	0	0	0	0	0	85
OG0000404	5	3	3	5	2	5	10	5	4	8	5	5	4	7	5	3	5	84
OG0000405	4	7	4	3	3	4	4	6	9	10	8	1	5	1	8	2	5	84
OG0000406	6	3	3	0	3	7	12	5	1	7	7	7	6	6	4	3	4	84
OG0000407	3	6	2	3	3	2	14	6	6	8	2	5	3	6	3	5	7	84
OG0000408	4	6	8	3	6	3	7	2	2	5	3	3	3	2	3	13	11	84
OG0000409	6	3	3	5	3	5	6	6	5	5	7	7	7	4	5	3	4	84
OG0000410	6	3	3	1	4	6	13	6	7	4	5	7	1	5	5	4	4	84
OG0000411	5	3	4	6	4	7	6	8	3	4	10	5	4	4	3	4	4	84
OG0000412	3	3	2	5	3	4	13	4	5	6	9	7	7	5	3	2	3	84
OG0000413	2	5	3	7	4	5	10	6	3	8	6	5	5	5	3	3	4	84
OG0000414	6	9	5	6	2	1	8	6	9	3	4	5	2	6	1	6	5	84
OG0000415	3	6	3	12	7	3	8	6	2	5	5	5	3	5	4	3	4	84
OG0000416	0	0	0	0	0	0	0	0	0	0	45	1	38	0	0	0	0	84
OG0000417	3	4	3	2	4	6	5	0	7	23	5	9	4	2	3	2	1	83
OG0000418	4	4	2	5	3	6	10	5	6	8	5	5	6	2	5	2	5	83
OG0000419	3	3	4	5	5	3	8	4	9	7	5	4	6	7	3	3	4	83
OG0000420	2	15	1	1	19	3	3	1	8	8	1	1	1	12	1	1	5	83
OG0000421	4	6	2	3	3	9	18	6	3	7	6	5	2	3	1	1	4	83
OG0000422	2	2	4	6	2	10	10	5	2	4	23	0	5	2	1	2	3	83
OG0000423	0	1	0	0	0	73	6	0	0	0	0	0	0	1	0	2	0	83
OG0000424	4	6	4	4	5	7	4	6	4	7	5	5	6	5	2	4	4	82
OG0000425	5	4	4	4	6	4	8	7	5	6	5	7	4	3	3	4	3	82
OG0000426	2	2	3	7	4	5	6	8	6	5	8	6	6	5	3	2	4	82
OG0000427	3	2	4	10	7	5	4	6	2	9	4	3	3	4	3	3	10	82
OG0000428	3	6	3	6	1	5	5	4	2	3	5	5	3	3	2	3	23	82
OG0000429	4	5	3	7	5	2	21	14	6	5	0	0	0	2	1	3	4	82
OG0000430	4	4	5	1	6	6	10	8	7	4	4	8	2	3	3	3	4	82
OG0000431	1	2	1	1	6	10	12	8	1	1	14	6	13	1	1	1	3	82
OG0000432	0	1	0	0	0	0	0	2	77	0	0	0	0	0	0	2	0	82
OG0000433	0	1	1	0	3	1	1	0	1	0	0	1	0	12	0	61	0	82
OG0000434	0	0	1	0	1	0	4	3	0	0	1	9	0	56	3	2	2	82
OG0000435	0	0	0	1	1	2	18	0	0	17	1	0	0	1	1	0	40	82
OG0000436	0	0	0	0	0	0	0	1	1	0	0	0	0	79	1	0	0	82
OG0000437	4	3	5	3	5	5	6	4	6	8	5	4	5	5	5	4	4	81
OG0000438	18	0	11	0	0	0	0	1	0	1	0	0	0	35	0	15	0	81
OG0000439	5	3	6	5	5	2	4	5	5	4	5	11	5	4	3	4	5	81
OG0000440	8	3	7	3	5	9	5	3	4	4	4	5	4	5	3	4	5	81
OG0000441	3	3	3	4	6	5	6	7	7	6	6	4	6	4	5	2	4	81
OG0000442	4	3	5	6	5	4	3	7	3	6	4	5	2	6	9	4	5	81
OG0000443	3	3	2	3	2	7	9	5	10	6	6	8	4	5	4	2	2	81
OG0000444	4	4	4	7	4	4	5	4	4	10	3	4	2	2	4	3	13	81
OG0000445	1	3	1	5	4	7	10	3	15	8	4	3	2	5	5	1	4	81
OG0000446	5	5	6	5	6	3	7	5	3	5	5	3	2	2	6	3	10	81
OG0000447	1	0	0	0	0	0	0	0	0	0	0	0	0	0	0	80	0	81
OG0000448	0	2	1	5	17	1	21	1	12	7	0	1	0	1	1	2	9	81
OG0000449	6	3	4	7	4	2	4	6	5	7	3	3	4	8	5	5	4	80
OG0000450	3	5	3	3	7	5	9	3	9	4	7	7	6	2	4	2	1	80
OG0000451	6	2	3	6	9	7	9	2	4	11	3	4	2	6	1	2	3	80
OG0000452	2	4	2	3	6	4	10	7	9	9	2	4	3	5	4	2	4	80
OG0000453	2	4	3	5	5	4	4	5	5	6	5	9	5	4	4	3	7	80
OG0000454	9	3	6	5	3	7	3	6	4	6	3	3	2	3	3	6	8	80
OG0000455	4	9	4	5	5	5	13	5	5	6	4	1	2	3	1	4	4	80
OG0000456	3	5	7	1	1	7	9	3	9	7	5	5	4	3	2	3	6	80
OG0000457	0	3	1	2	0	1	34	2	12	4	0	11	2	0	6	1	1	80
OG0000458	0	0	0	0	0	0	0	0	0	0	0	0	0	80	0	0	0	80
OG0000459	6	4	5	5	4	6	10	5	5	7	3	5	3	3	2	4	2	79
OG0000460	7	2	4	4	3	6	6	7	5	6	5	5	5	1	4	4	5	79
OG0000461	5	3	3	5	4	1	10	4	5	5	6	6	8	4	3	3	4	79
OG0000462	5	3	3	4	5	5	9	5	7	7	6	6	3	3	3	3	2	79
OG0000463	6	14	2	4	3	3	6	6	2	4	2	2	0	3	6	10	6	79
OG0000464	3	3	3	4	2	3	24	4	6	3	5	4	2	1	0	7	5	79
OG0000465	1	7	1	7	6	2	6	2	11	13	2	2	3	3	1	2	10	79
OG0000466	3	5	2	5	4	5	7	5	4	5	5	5	8	4	8	2	2	79
OG0000467	6	1	3	5	3	6	4	5	5	5	8	8	7	4	3	3	3	79
OG0000468	4	3	4	1	4	7	11	3	2	5	6	5	6	5	5	4	4	79
OG0000469	2	3	2	7	4	12	7	5	4	6	4	5	5	5	2	3	3	79
OG0000470	6	3	3	7	5	6	8	1	2	6	7	4	5	2	1	2	11	79
OG0000471	1	0	7	0	0	3	7	0	57	0	0	0	0	2	0	2	0	79
OG0000472	0	78	0	0	0	0	0	0	1	0	0	0	0	0	0	0	0	79
OG0000473	0	8	1	13	13	0	1	0	0	15	0	0	0	10	5	1	12	79
OG0000474	0	2	1	6	3	5	10	3	2	9	8	8	5	4	3	1	9	79
OG0000475	0	0	3	0	0	0	0	0	0	0	0	0	0	0	0	76	0	79
OG0000476	5	7	3	2	3	5	3	13	7	3	4	4	3	1	7	6	2	78
OG0000477	4	3	3	4	4	6	7	4	3	9	3	4	5	7	4	2	6	78
OG0000478	4	2	4	3	4	4	7	5	6	7	5	6	6	4	4	3	4	78
OG0000479	4	2	2	6	2	4	11	4	6	6	6	7	6	3	4	2	3	78
OG0000480	4	3	4	4	4	4	5	5	9	7	4	5	4	4	4	4	4	78
OG0000481	5	1	9	2	2	9	0	10	5	3	8	4	3	2	8	6	1	78
OG0000482	2	7	2	0	1	2	9	3	9	10	3	4	4	5	5	2	10	78
OG0000483	2	5	2	5	4	5	9	3	5	6	6	7	6	5	3	2	3	78
OG0000484	4	2	3	5	3	6	7	3	2	8	7	8	8	2	3	3	4	78
OG0000485	2	2	0	11	3	6	15	1	4	2	3	3	2	4	3	0	17	78
OG0000486	4	1	3	12	7	2	4	2	3	9	0	2	2	5	0	3	19	78
OG0000487	4	3	5	8	5	9	3	7	0	2	5	8	7	2	3	2	5	78
OG0000488	0	0	0	0	78	0	0	0	0	0	0	0	0	0	0	0	0	78
OG0000489	0	0	0	0	0	0	78	0	0	0	0	0	0	0	0	0	0	78
OG0000490	0	0	0	0	0	0	0	0	0	0	0	0	0	78	0	0	0	78
OG0000491	2	3	3	4	4	6	8	2	8	4	6	8	8	3	3	2	3	77
OG0000492	1	11	4	5	4	2	6	5	5	5	6	4	4	3	3	5	4	77
OG0000493	2	1	4	6	1	1	31	1	3	2	0	5	6	0	9	1	4	77
OG0000494	6	3	9	4	3	2	2	4	10	3	2	3	2	5	7	8	4	77
OG0000495	5	2	3	5	2	6	8	7	1	6	6	7	6	3	4	3	3	77
OG0000496	4	2	2	6	2	16	4	7	0	5	6	9	4	3	3	2	2	77
OG0000497	5	2	3	4	2	4	10	5	6	3	5	5	4	6	4	4	5	77
OG0000498	4	2	2	6	3	3	5	3	3	5	11	5	7	4	5	2	7	77
OG0000499	3	8	1	4	3	7	5	1	1	5	8	10	9	2	1	4	5	77
OG0000500	3	3	2	6	4	7	6	4	2	7	4	6	5	6	3	4	5	77
OG0000501	5	2	3	4	2	7	9	2	4	6	7	6	6	4	4	3	3	77
OG0000502	3	3	1	2	2	6	5	6	24	3	4	2	5	1	3	2	5	77
OG0000503	3	3	3	5	3	6	5	3	3	7	7	7	6	6	3	3	4	77
OG0000504	4	3	3	1	4	7	7	6	3	3	4	10	9	5	3	3	2	77
OG0000505	0	4	2	0	0	8	22	0	4	4	6	12	2	0	1	5	7	77
OG0000506	0	0	1	0	0	1	0	0	18	0	2	1	1	6	0	47	0	77
OG0000507	5	2	3	3	4	5	5	6	6	4	6	6	5	5	2	3	6	76
OG0000508	5	2	3	5	3	6	2	3	9	6	7	6	6	1	3	4	5	76
OG0000509	2	3	3	7	3	12	7	5	3	4	8	1	3	3	3	4	5	76
OG0000510	5	1	3	10	5	3	15	1	4	6	1	2	2	7	4	2	5	76
OG0000511	5	3	3	6	3	5	8	3	2	7	7	1	11	3	2	3	4	76
OG0000512	4	3	3	4	3	5	12	4	4	5	5	5	4	5	3	4	3	76
OG0000513	3	3	2	9	4	1	9	3	4	10	2	4	2	5	4	4	7	76
OG0000514	4	2	4	6	4	3	2	7	6	2	3	7	5	7	7	3	4	76
OG0000515	3	4	2	4	4	4	14	2	6	7	4	5	3	4	3	2	5	76
OG0000516	2	2	3	4	3	6	7	5	1	8	5	6	7	5	5	3	4	76
OG0000517	4	4	6	3	4	5	5	5	9	5	4	4	3	4	3	5	3	76
OG0000518	2	2	2	4	3	5	5	6	4	6	7	6	8	5	4	3	4	76
OG0000519	0	1	0	18	18	0	8	0	7	13	0	0	0	1	0	0	10	76
OG0000520	0	0	0	0	0	8	2	0	0	0	1	0	0	63	0	1	1	76
OG0000521	3	12	4	1	7	2	9	2	6	11	0	2	2	4	0	5	5	75
OG0000522	5	2	3	5	3	7	8	5	0	6	5	7	6	4	3	3	3	75
OG0000523	5	2	4	5	4	4	10	6	4	4	4	4	4	6	3	3	3	75
OG0000524	4	5	5	5	2	3	16	5	3	3	3	3	2	5	3	4	4	75
OG0000525	4	3	3	5	3	8	12	4	4	6	2	4	4	2	5	2	4	75
OG0000526	2	2	2	5	4	3	18	5	1	6	4	5	3	6	1	2	6	75
OG0000527	3	5	4	4	6	4	7	2	9	5	4	1	3	4	4	7	3	75
OG0000528	2	5	2	3	4	7	6	3	14	5	3	5	3	5	1	2	5	75
OG0000529	4	3	3	9	3	5	9	4	5	6	5	4	2	4	4	2	3	75
OG0000530	2	3	2	4	3	5	9	2	7	9	4	4	2	8	2	3	6	75
OG0000531	4	0	1	0	0	11	12	0	44	0	1	0	0	0	0	2	0	75
OG0000532	4	2	3	6	3	5	5	5	6	5	5	7	3	6	5	2	3	75
OG0000533	3	2	2	3	3	6	3	3	15	4	8	8	6	2	3	2	2	75
OG0000534	6	2	4	0	4	8	8	4	5	4	5	5	6	4	5	3	2	75
OG0000535	2	11	3	0	2	7	7	4	6	6	4	4	5	5	2	3	4	75
OG0000536	1	1	1	4	1	4	24	5	8	4	0	11	2	0	6	1	2	75
OG0000537	0	0	0	0	0	0	6	2	0	0	24	30	13	0	0	0	0	75
OG0000538	0	0	0	0	0	0	0	0	75	0	0	0	0	0	0	0	0	75
OG0000539	0	0	0	0	0	0	0	0	0	0	1	0	0	74	0	0	0	75
OG0000540	0	0	0	0	0	0	0	0	0	0	0	0	0	75	0	0	0	75
OG0000541	4	4	6	3	4	4	7	4	3	4	4	3	4	4	2	5	9	74
OG0000542	3	4	5	7	5	1	1	6	5	14	4	6	2	1	5	2	3	74
OG0000543	4	3	3	5	3	4	5	4	9	6	4	6	3	4	4	4	3	74
OG0000544	3	2	2	2	4	9	6	4	4	6	5	8	7	4	3	2	3	74
OG0000545	5	3	2	3	5	5	7	3	3	8	6	4	7	4	2	7	0	74
OG0000546	3	2	2	5	3	4	12	4	3	5	7	8	5	3	4	1	3	74
OG0000547	4	3	3	6	3	4	6	4	10	5	4	3	2	3	6	4	4	74
OG0000548	3	2	2	6	5	3	11	2	4	3	6	2	9	5	2	2	7	74
OG0000549	7	3	5	4	6	3	6	7	0	5	5	5	3	5	3	4	3	74
OG0000550	3	4	2	6	5	4	6	4	2	5	8	10	3	2	3	3	4	74
OG0000551	2	4	3	2	3	2	24	4	4	3	2	3	1	7	2	3	5	74
OG0000552	3	3	3	5	3	6	5	6	6	2	7	7	7	2	3	3	3	74
OG0000553	4	4	3	7	2	3	14	2	1	3	3	6	4	4	4	3	7	74
OG0000554	0	5	0	7	13	0	20	0	5	3	0	0	0	11	1	0	9	74
OG0000555	6	7	5	4	1	4	9	1	2	10	2	3	3	3	3	5	5	73
OG0000556	5	4	5	4	4	5	6	4	2	6	4	3	4	5	4	4	4	73
OG0000557	5	2	3	6	4	5	7	6	2	4	6	6	4	3	3	4	3	73
OG0000558	5	2	4	2	4	6	5	6	6	6	6	5	4	3	4	3	2	73
OG0000559	3	8	2	10	2	1	24	0	2	5	3	1	1	2	0	3	6	73
OG0000560	6	2	3	6	3	5	5	5	4	6	4	5	5	5	3	2	4	73
OG0000561	3	6	3	2	4	2	3	2	2	9	7	10	5	3	2	3	7	73
OG0000562	3	5	4	4	3	4	9	3	6	5	3	6	4	5	3	3	3	73
OG0000563	2	4	3	3	3	6	6	3	2	7	6	7	6	4	4	3	4	73
OG0000564	6	2	6	4	4	3	6	4	6	8	3	4	6	2	3	3	3	73
OG0000565	2	3	2	4	2	4	5	5	18	4	3	3	3	6	3	2	4	73
OG0000566	4	2	3	4	3	8	8	7	4	6	3	4	1	5	5	3	3	73
OG0000567	4	3	2	3	2	4	4	3	21	3	6	5	5	2	2	2	2	73
OG0000568	1	1	2	7	3	2	14	4	4	10	2	2	2	4	3	3	9	73
OG0000569	2	1	6	6	8	5	3	3	3	7	5	6	5	1	4	3	5	73
OG0000570	0	0	0	1	0	0	68	0	0	3	0	0	0	1	0	0	0	73
OG0000571	0	0	0	0	0	1	0	0	0	0	50	17	5	0	0	0	0	73
OG0000572	3	3	3	3	1	6	7	6	3	6	5	4	6	6	5	1	4	72
OG0000573	3	4	1	4	17	4	7	3	3	7	3	3	3	3	1	0	6	72
OG0000574	2	2	4	4	3	4	7	4	7	4	5	8	3	5	4	3	3	72
OG0000575	3	2	2	2	3	5	7	4	15	2	6	5	6	1	4	2	3	72
OG0000576	6	3	5	4	2	6	3	6	6	6	4	5	3	3	5	2	3	72
OG0000577	3	4	4	4	3	7	3	3	2	7	7	7	5	4	2	4	3	72
OG0000578	2	3	2	1	3	7	9	5	7	5	6	7	3	3	4	2	3	72
OG0000579	2	6	3	2	8	2	14	4	6	6	2	2	1	5	3	3	3	72
OG0000580	1	11	3	6	3	6	3	3	0	2	5	9	4	4	1	7	4	72
OG0000581	3	2	3	2	4	5	4	3	6	9	5	6	6	5	3	3	3	72
OG0000582	0	3	1	4	2	3	2	3	1	15	8	7	4	3	10	2	4	72
OG0000583	0	0	0	0	0	0	0	0	0	0	0	0	0	72	0	0	0	72
OG0000584	0	0	0	0	0	0	0	0	0	0	0	0	0	0	0	72	0	72
OG0000585	3	4	4	6	4	3	12	3	5	5	4	3	2	3	2	4	4	71
OG0000586	4	2	3	8	3	3	3	7	7	5	4	4	4	4	3	3	4	71
OG0000587	6	3	4	2	3	3	10	4	5	4	4	3	4	5	4	4	3	71
OG0000588	5	3	4	4	2	5	4	7	4	10	3	4	3	2	5	4	2	71
OG0000589	4	4	3	6	4	4	9	3	1	5	5	6	3	5	4	2	3	71
OG0000590	2	4	2	4	3	5	16	2	8	4	3	3	3	1	1	4	6	71
OG0000591	4	2	3	9	6	4	3	4	3	7	3	3	2	4	4	5	5	71
OG0000592	7	2	6	3	3	4	5	4	3	6	4	4	3	4	4	6	3	71
OG0000593	2	2	2	3	3	5	8	4	3	4	4	16	5	3	3	1	3	71
OG0000594	2	0	10	4	11	0	18	7	0	3	0	0	0	4	1	10	1	71
OG0000595	3	5	3	2	2	6	6	3	4	6	5	7	4	3	5	3	4	71
OG0000596	4	5	3	3	3	6	5	4	5	4	5	6	6	4	2	3	3	71
OG0000597	4	3	3	0	0	5	19	0	0	4	10	8	4	4	1	2	4	71
OG0000598	4	3	4	2	2	9	3	6	4	4	8	8	5	2	2	2	3	71
OG0000599	4	4	4	1	6	5	11	2	2	7	4	5	5	1	3	4	3	71
OG0000600	6	6	4	5	2	4	5	6	4	5	2	1	4	3	7	5	2	71
OG0000601	4	1	3	3	4	7	5	6	6	4	4	5	5	4	4	3	3	71
OG0000602	4	4	2	10	3	6	6	4	3	6	5	4	2	2	4	2	3	70
OG0000603	3	3	2	2	3	3	5	3	5	4	5	11	7	4	4	3	3	70
OG0000604	6	6	4	3	2	7	2	4	3	6	6	2	4	4	6	1	4	70
OG0000605	2	4	4	4	6	2	6	4	4	12	3	4	4	3	2	3	3	70
OG0000606	5	1	4	2	4	2	15	2	3	3	3	4	5	5	4	3	5	70
OG0000607	4	2	2	3	3	4	7	3	5	4	5	6	7	5	4	2	4	70
OG0000608	3	1	3	3	3	5	3	3	2	5	7	8	7	5	6	3	3	70
OG0000609	3	6	2	2	4	3	14	3	5	7	3	0	4	7	4	2	1	70
OG0000610	5	4	2	2	5	6	6	8	4	3	3	5	2	4	3	5	3	70
OG0000611	1	10	1	3	15	0	21	2	2	0	0	1	0	2	8	1	3	70
OG0000612	3	2	2	6	3	3	6	1	11	5	6	5	5	5	2	2	3	70
OG0000613	5	3	2	3	1	8	5	2	2	3	11	9	9	1	3	1	2	70
OG0000614	2	0	2	4	2	5	5	8	0	2	6	7	6	13	4	2	2	70
OG0000615	1	13	2	6	5	2	2	3	5	2	2	2	3	0	20	1	1	70
OG0000616	2	3	2	5	2	4	5	5	2	6	6	6	6	5	4	3	4	70
OG0000617	0	0	0	0	0	0	69	0	0	0	0	0	0	0	0	1	0	70
OG0000618	0	0	0	0	0	0	0	0	0	0	0	0	0	0	0	70	0	70
OG0000619	2	4	3	7	10	3	1	3	11	3	5	1	6	1	3	3	3	69
OG0000620	3	16	4	2	2	2	3	7	2	3	3	3	4	3	3	6	3	69
OG0000621	5	2	3	4	3	6	6	3	8	6	4	3	3	4	2	3	4	69
OG0000622	3	1	2	4	3	6	9	5	3	4	3	4	4	3	7	2	6	69
OG0000623	4	2	2	4	3	4	6	3	8	6	7	4	5	4	2	2	3	69
OG0000624	4	3	3	7	5	4	5	2	4	5	5	5	1	4	5	3	4	69
OG0000625	6	2	3	4	3	4	5	6	9	4	5	3	4	3	2	3	3	69
OG0000626	4	3	4	3	4	9	5	2	4	8	4	5	4	1	3	2	4	69
OG0000627	4	2	3	3	2	4	4	4	4	6	6	7	7	2	5	4	2	69
OG0000628	3	6	3	6	3	5	5	4	4	6	4	6	3	3	2	2	4	69
OG0000629	2	7	2	1	9	2	10	2	2	5	2	2	3	8	2	2	8	69
OG0000630	6	2	2	4	2	7	9	3	2	4	7	7	6	1	3	2	2	69
OG0000631	3	2	3	2	4	5	8	3	7	5	4	4	2	6	3	3	5	69
OG0000632	3	8	4	6	3	3	2	5	5	2	4	6	8	1	1	5	3	69
OG0000633	4	4	2	5	3	4	6	4	4	6	5	5	1	4	4	2	6	69
OG0000634	2	5	5	5	1	5	13	4	3	5	2	4	3	1	2	2	7	69
OG0000635	3	3	2	3	3	3	9	2	12	4	3	4	5	4	4	3	2	69
OG0000636	2	2	3	6	3	4	5	6	11	6	4	4	1	3	3	3	3	69
OG0000637	11	0	30	0	0	0	0	2	0	0	0	0	0	0	0	26	0	69
OG0000638	4	4	4	4	5	5	5	5	5	4	5	4	3	2	4	2	4	69
OG0000639	3	2	3	3	1	5	12	5	3	5	4	3	6	4	4	3	3	69
OG0000640	3	2	2	4	2	4	16	6	3	5	5	4	1	3	3	3	3	69
OG0000641	0	4	1	2	5	3	3	1	3	3	4	3	4	7	2	1	23	69
OG0000642	0	0	0	0	0	0	0	0	0	0	0	0	0	69	0	0	0	69
OG0000643	0	0	0	0	0	0	0	0	0	0	0	0	0	69	0	0	0	69
OG0000644	0	0	0	0	0	0	0	0	0	0	0	0	0	0	0	69	0	69
OG0000645	4	2	2	4	2	4	6	4	2	6	6	6	7	4	3	2	4	68
OG0000646	29	0	3	0	0	7	2	2	0	0	0	0	0	1	0	23	1	68
OG0000647	5	2	6	0	2	4	2	5	2	4	4	5	5	5	8	4	5	68
OG0000648	4	3	2	4	4	6	7	4	2	6	5	4	4	4	3	2	4	68
OG0000649	3	0	1	0	0	0	1	0	0	0	30	2	26	1	0	4	0	68
OG0000650	3	2	5	4	3	5	2	1	4	6	9	5	3	3	5	6	2	68
OG0000651	2	2	2	6	2	5	7	4	3	6	5	5	3	6	4	2	4	68
OG0000652	5	2	3	4	3	4	7	5	2	6	4	5	3	4	4	3	4	68
OG0000653	7	3	5	4	1	7	3	8	2	3	6	2	3	2	4	5	3	68
OG0000654	4	5	4	2	5	5	9	4	2	3	4	3	3	3	3	3	6	68
OG0000655	3	3	3	3	4	4	5	6	5	4	5	3	3	5	3	3	6	68
OG0000656	2	4	1	13	2	4	6	1	3	6	2	2	2	2	2	1	15	68
OG0000657	3	2	3	5	2	7	5	2	6	5	4	5	5	4	4	3	3	68
OG0000658	2	1	1	9	6	3	4	1	2	17	4	3	2	2	2	1	8	68
OG0000659	3	8	3	1	3	1	29	4	2	0	1	4	0	3	2	3	1	68
OG0000660	5	2	4	2	3	7	8	3	3	4	5	4	1	5	5	3	4	68
OG0000661	5	2	3	3	3	7	6	5	5	6	3	3	4	4	3	3	3	68
OG0000662	1	5	2	6	6	3	7	3	4	8	3	3	3	5	2	2	5	68
OG0000663	3	3	1	6	0	2	19	9	1	3	0	6	7	3	2	1	2	68
OG0000664	0	68	0	0	0	0	0	0	0	0	0	0	0	0	0	0	0	68
OG0000665	0	0	0	0	0	0	1	0	1	0	0	0	0	62	0	0	4	68
OG0000666	0	0	0	0	0	0	0	0	68	0	0	0	0	0	0	0	0	68
OG0000667	0	0	0	0	0	0	0	0	0	0	0	0	0	0	0	68	0	68
OG0000668	4	2	2	1	3	9	4	3	2	2	8	7	9	1	3	4	3	67
OG0000669	3	3	3	4	3	5	3	4	4	6	5	5	5	5	3	3	3	67
OG0000670	4	2	3	4	1	5	5	4	3	4	6	6	7	2	7	2	2	67
OG0000671	3	1	2	4	2	10	3	6	7	3	5	6	5	3	2	2	3	67
OG0000672	2	8	2	9	0	5	12	0	8	1	4	2	3	1	1	1	8	67
OG0000673	4	1	4	1	2	6	7	8	3	6	3	5	3	2	5	4	3	67
OG0000674	2	3	2	3	2	6	5	5	9	3	5	6	5	3	4	2	2	67
OG0000675	5	1	3	5	3	3	6	6	2	7	4	6	4	2	4	2	4	67
OG0000676	2	6	2	7	3	2	12	4	6	4	2	2	2	4	1	2	6	67
OG0000677	2	4	2	2	3	1	5	5	8	7	4	4	5	4	4	2	5	67
OG0000678	3	2	2	5	3	4	8	4	3	6	5	4	5	5	3	2	3	67
OG0000679	4	2	3	3	3	4	4	5	9	3	5	4	6	4	3	2	3	67
OG0000680	2	1	5	5	2	5	8	3	4	4	5	5	4	3	4	4	3	67
OG0000681	1	1	1	1	3	1	0	1	1	1	2	10	8	2	2	2	30	67
OG0000682	3	3	3	4	3	5	5	5	2	6	5	5	5	4	4	2	3	67
OG0000683	1	1	3	6	3	3	11	4	0	6	5	7	4	2	4	4	3	67
OG0000684	0	0	67	0	0	0	0	0	0	0	0	0	0	0	0	0	0	67
OG0000685	0	0	2	1	0	0	0	1	0	0	0	11	0	2	50	0	0	67
OG0000686	3	3	4	3	3	5	5	6	3	4	4	4	4	5	4	3	3	66
OG0000687	1	5	2	8	4	6	6	4	3	6	3	3	2	4	4	2	3	66
OG0000688	4	2	5	6	2	2	14	2	0	4	1	2	2	4	3	5	8	66
OG0000689	2	3	2	3	3	4	7	5	4	5	5	5	5	3	4	2	4	66
OG0000690	4	3	3	5	4	2	8	5	8	4	1	3	2	4	4	3	3	66
OG0000691	5	2	2	3	2	4	7	4	2	5	2	6	2	1	5	2	12	66
OG0000692	1	1	2	2	2	6	4	3	14	3	6	7	3	3	2	2	5	66
OG0000693	7	6	7	3	8	3	5	3	1	3	2	2	2	4	2	5	3	66
OG0000694	4	1	3	3	3	4	5	6	8	4	5	4	4	4	3	3	2	66
OG0000695	4	2	3	4	2	6	9	6	1	4	4	3	5	3	2	6	2	66
OG0000696	3	10	3	4	3	3	4	1	6	4	3	3	3	3	2	1	10	66
OG0000697	3	1	2	0	2	5	3	2	10	4	7	7	10	3	2	2	3	66
OG0000698	4	3	4	1	4	2	8	4	5	6	4	4	4	3	4	3	3	66
OG0000699	3	1	3	3	2	5	12	3	6	4	6	4	4	1	4	2	3	66
OG0000700	6	2	3	2	5	3	3	7	1	5	5	7	6	3	2	3	3	66
OG0000701	2	0	3	0	24	6	0	0	0	27	1	1	0	0	0	2	0	66
OG0000702	2	2	2	4	9	7	5	3	5	5	2	4	4	4	4	2	2	66
OG0000703	2	3	2	3	2	7	2	4	11	8	4	5	4	2	2	2	3	66
OG0000704	1	4	4	3	2	6	4	4	3	4	5	9	7	1	3	3	3	66
OG0000705	3	2	3	4	3	6	4	3	2	6	6	5	6	3	5	2	3	66
OG0000706	3	7	2	5	3	3	10	2	7	5	3	3	3	4	1	2	3	66
OG0000707	3	3	4	0	2	0	6	8	0	11	6	4	7	6	3	0	3	66
OG0000708	3	4	2	1	1	5	6	3	2	8	7	6	5	3	2	2	6	66
OG0000709	1	1	1	1	3	2	6	3	19	6	4	3	2	2	3	1	8	66
OG0000710	1	4	3	0	5	5	12	1	4	6	2	7	3	4	3	2	4	66
OG0000711	0	0	2	0	0	0	0	3	0	0	0	1	3	5	52	0	0	66
OG0000712	0	0	3	0	0	0	7	0	0	1	0	0	0	53	1	1	0	66
OG0000713	0	0	0	0	0	0	3	0	4	0	0	0	0	57	0	0	2	66
OG0000714	4	3	3	6	4	3	7	6	4	4	3	4	3	2	3	3	3	65
OG0000715	4	4	4	3	5	3	9	2	2	5	2	3	3	6	4	2	4	65
OG0000716	3	3	4	2	3	4	7	5	5	8	3	2	2	2	4	4	4	65
OG0000717	2	5	4	4	6	3	5	1	5	6	3	3	2	6	2	2	6	65
OG0000718	3	0	2	2	1	0	0	0	0	48	0	0	0	9	0	0	0	65
OG0000719	2	5	4	8	4	4	7	3	5	3	2	2	2	5	3	3	3	65
OG0000720	6	3	8	4	2	4	5	4	3	5	3	4	2	2	2	4	4	65
OG0000721	4	1	3	3	2	5	6	4	3	6	7	2	6	4	5	2	2	65
OG0000722	3	2	2	4	3	6	4	5	7	5	5	5	5	3	2	2	2	65
OG0000723	2	2	2	1	4	2	6	2	6	5	6	13	5	2	3	2	2	65
OG0000724	1	3	2	13	2	2	3	2	4	7	3	4	6	2	5	1	5	65
OG0000725	2	3	3	3	3	7	5	5	7	5	4	4	4	3	4	1	2	65
OG0000726	3	1	3	1	2	5	4	6	6	5	6	5	7	2	3	3	3	65
OG0000727	3	13	2	4	2	3	2	2	7	4	0	0	0	3	1	1	18	65
OG0000728	9	2	12	3	0	4	4	2	0	0	3	7	2	0	2	11	4	65
OG0000729	3	6	4	5	3	4	5	4	4	11	1	2	1	5	2	2	3	65
OG0000730	2	2	2	2	5	4	4	4	3	4	4	12	8	3	3	1	2	65
OG0000731	3	3	3	4	5	5	7	2	5	4	3	4	5	3	3	2	4	65
OG0000732	1	12	1	8	4	0	10	1	0	10	0	0	0	5	3	5	5	65
OG0000733	3	1	3	1	3	1	5	4	3	9	1	1	1	6	2	4	17	65
OG0000734	4	4	2	3	3	6	6	4	3	4	4	5	2	6	4	2	3	65
OG0000735	1	2	2	5	1	4	4	5	4	4	6	8	10	3	3	1	2	65
OG0000736	0	0	0	0	0	0	1	0	0	0	48	0	16	0	0	0	0	65
OG0000737	5	2	3	4	6	2	7	2	4	5	4	4	3	4	3	3	3	64
OG0000738	4	2	3	4	3	4	6	4	3	4	4	4	4	4	5	3	3	64
OG0000739	5	3	3	3	3	3	4	4	6	4	4	5	5	3	3	3	3	64
OG0000740	3	1	2	5	3	6	7	4	5	4	5	5	2	3	5	1	3	64
OG0000741	1	16	0	13	6	0	0	5	9	4	0	3	3	1	1	1	1	64
OG0000742	3	3	3	3	5	3	4	6	4	5	3	3	3	4	3	3	6	64
OG0000743	3	2	1	3	3	5	5	4	7	7	3	3	3	5	4	2	4	64
OG0000744	2	3	3	4	7	7	13	5	1	2	2	4	3	1	3	3	1	64
OG0000745	3	3	3	4	4	4	7	3	5	5	4	4	4	3	3	2	3	64
OG0000746	4	2	3	1	2	4	6	4	12	6	3	3	3	3	3	2	3	64
OG0000747	7	2	8	3	1	1	5	13	1	3	4	1	1	3	1	9	1	64
OG0000748	3	4	3	2	2	6	4	3	2	2	6	7	6	6	3	2	3	64
OG0000749	3	2	2	4	2	5	8	3	5	3	6	6	6	3	3	2	1	64
OG0000750	2	2	2	3	3	6	5	3	5	5	4	4	3	7	4	2	4	64
OG0000751	3	1	3	4	3	12	2	5	3	4	4	2	6	3	2	4	3	64
OG0000752	2	1	2	5	4	3	6	5	3	7	4	4	6	4	3	2	3	64
OG0000753	2	1	2	1	2	3	6	2	3	3	10	9	8	4	3	3	2	64
OG0000754	2	2	3	5	4	4	5	6	4	8	4	4	3	1	2	2	5	64
OG0000755	1	3	2	6	4	4	9	2	4	6	3	3	3	4	3	2	5	64
OG0000756	3	1	2	5	2	10	4	4	1	5	10	4	5	1	3	2	2	64
OG0000757	3	3	3	3	3	6	4	3	5	6	4	4	4	4	4	2	3	64
OG0000758	3	1	1	1	10	5	4	1	10	2	3	3	3	4	6	1	6	64
OG0000759	1	4	2	4	2	4	7	3	4	3	8	9	5	2	3	2	1	64
OG0000760	3	1	3	3	3	4	9	4	2	6	5	4	3	4	4	3	3	64
OG0000761	3	2	2	1	5	4	6	4	4	3	5	5	5	5	4	1	5	64
OG0000762	3	5	3	1	5	3	6	6	3	5	3	1	4	3	4	4	5	64
OG0000763	3	2	2	2	3	5	4	4	5	6	6	7	5	2	3	2	3	64
OG0000764	3	3	3	4	3	6	8	2	1	4	5	5	5	2	4	3	3	64
OG0000765	1	2	2	2	2	5	6	2	12	5	6	6	4	1	4	2	2	64
OG0000766	2	4	5	1	11	3	5	3	3	1	4	6	5	0	6	2	3	64
OG0000767	1	3	3	1	3	3	7	4	10	5	4	3	4	4	3	3	3	64
OG0000768	2	3	1	5	3	4	1	8	5	3	4	5	4	1	5	3	7	64
OG0000769	1	5	1	4	2	3	10	2	7	3	3	7	4	3	1	2	6	64
OG0000770	2	7	3	0	0	6	24	1	2	3	0	8	1	1	3	2	1	64
OG0000771	9	1	13	1	0	6	0	3	3	1	7	5	4	0	1	7	2	63
OG0000772	3	1	2	2	3	5	5	7	3	4	5	5	7	4	3	2	2	63
OG0000773	6	3	9	1	0	0	10	10	5	6	0	0	0	1	8	3	1	63
OG0000774	5	2	3	4	2	4	5	4	2	5	5	3	6	4	3	3	3	63
OG0000775	5	3	2	2	2	6	3	7	2	6	4	4	4	4	3	2	4	63
OG0000776	2	1	2	6	4	6	6	1	3	4	4	4	4	4	3	5	4	63
OG0000777	4	2	3	9	4	3	6	3	0	5	5	3	3	2	3	3	5	63
OG0000778	2	1	2	3	2	7	3	3	3	4	7	6	7	5	3	3	2	63
OG0000779	2	3	2	5	4	3	4	5	5	4	5	4	4	4	2	2	5	63
OG0000780	4	2	2	5	2	2	19	1	0	4	1	2	3	5	5	2	4	63
OG0000781	3	1	2	2	2	7	6	4	5	4	6	4	5	4	4	2	2	63
OG0000782	3	4	2	5	3	5	6	2	6	6	3	3	3	4	2	2	4	63
OG0000783	2	4	1	6	1	1	24	1	5	4	0	4	1	0	2	3	4	63
OG0000784	3	6	2	11	7	5	2	3	2	4	3	3	2	3	3	2	2	63
OG0000785	2	3	3	4	3	3	5	4	12	5	2	2	1	5	3	3	3	63
OG0000786	5	3	2	1	1	8	9	9	2	3	6	0	1	2	3	5	3	63
OG0000787	1	3	2	1	2	5	6	3	4	4	7	5	9	4	3	2	2	63
OG0000788	5	1	2	1	1	7	2	7	12	2	5	3	5	1	5	3	1	63
OG0000789	2	2	2	4	2	5	3	4	4	8	6	4	6	4	2	2	3	63
OG0000790	2	1	3	2	4	2	5	8	17	3	3	3	2	1	3	2	2	63
OG0000791	4	1	1	3	1	1	4	1	32	4	1	1	1	1	3	1	3	63
OG0000792	2	0	1	12	2	4	7	1	0	3	3	5	11	5	1	1	5	63
OG0000793	1	3	3	5	3	3	5	2	4	6	5	5	6	5	2	2	3	63
OG0000794	2	3	2	6	3	3	7	2	4	6	6	4	3	3	3	2	4	63
OG0000795	2	2	3	3	5	6	10	2	3	4	3	3	3	4	2	2	6	63
OG0000796	1	1	1	3	6	8	2	2	2	4	6	6	7	3	4	1	6	63
OG0000797	1	0	6	3	1	7	3	2	8	2	6	6	7	3	1	4	3	63
OG0000798	0	4	5	6	4	4	1	5	1	3	4	4	4	4	1	4	9	63
OG0000799	0	9	0	8	13	0	3	9	0	10	0	0	0	5	0	0	6	63
OG0000800	0	0	0	0	0	0	0	0	63	0	0	0	0	0	0	0	0	63
OG0000801	0	0	0	0	0	0	0	0	63	0	0	0	0	0	0	0	0	63
OG0000802	0	0	0	0	0	0	0	0	0	0	0	0	0	63	0	0	0	63
OG0000803	5	0	8	1	2	6	0	5	7	0	1	0	3	18	1	3	2	62
OG0000804	5	3	4	4	3	4	4	4	4	7	2	2	2	3	2	4	5	62
OG0000805	2	4	2	4	3	3	4	3	7	4	4	4	9	2	2	2	3	62
OG0000806	4	1	3	3	3	9	8	5	3	4	3	3	3	4	1	2	3	62
OG0000807	2	2	5	3	2	4	2	3	9	3	6	6	7	2	2	2	2	62
OG0000808	2	2	1	1	4	4	5	2	1	4	8	16	1	4	2	1	4	62
OG0000809	5	4	3	5	3	4	6	3	8	3	2	2	2	2	2	4	4	62
OG0000810	3	5	2	3	5	4	6	1	2	7	4	4	4	4	3	2	3	62
OG0000811	3	2	2	3	2	5	4	3	8	5	5	5	5	4	2	2	2	62
OG0000812	3	3	2	3	2	5	10	2	5	3	6	5	3	2	4	2	2	62
OG0000813	3	2	3	5	3	3	6	4	4	5	3	3	4	5	3	2	4	62
OG0000814	3	2	2	4	3	4	3	4	4	5	4	7	5	3	3	3	3	62
OG0000815	2	1	2	5	3	5	6	2	5	5	4	6	4	4	3	2	3	62
OG0000816	4	3	4	2	2	5	6	4	5	4	5	6	2	1	4	3	2	62
OG0000817	4	1	3	4	2	5	8	6	1	6	4	4	2	3	3	3	3	62
OG0000818	2	2	2	2	0	3	26	0	2	4	1	8	5	1	3	0	1	62
OG0000819	4	2	4	5	5	2	5	3	2	5	4	4	4	3	3	3	4	62
OG0000820	5	3	1	6	4	3	6	4	0	3	1	1	1	0	2	1	21	62
OG0000821	1	3	0	0	0	0	3	0	15	0	0	0	0	36	0	4	0	62
OG0000822	3	2	2	1	2	5	7	5	4	5	5	4	5	4	3	2	3	62
OG0000823	4	1	3	3	2	3	5	5	6	2	4	1	7	5	4	3	4	62
OG0000824	2	2	2	3	3	6	2	5	3	4	7	6	3	4	4	3	3	62
OG0000825	3	4	3	2	3	3	3	2	3	5	5	8	6	2	2	3	5	62
OG0000826	5	1	12	4	4	1	2	6	4	11	2	1	0	2	0	5	2	62
OG0000827	3	2	2	8	2	6	3	3	4	3	6	6	6	2	2	2	2	62
OG0000828	2	1	1	4	2	6	4	2	13	4	6	5	5	2	2	1	2	62
OG0000829	2	3	2	4	2	4	6	3	4	6	5	3	4	5	3	3	3	62
OG0000830	1	3	1	0	4	4	11	1	11	7	5	3	3	2	0	1	5	62
OG0000831	1	3	3	1	4	4	6	4	6	5	4	5	3	5	3	2	3	62
OG0000832	0	3	0	22	18	3	2	0	1	2	2	2	2	0	0	0	5	62
OG0000833	0	0	2	0	0	0	0	0	0	0	0	0	0	0	0	60	0	62
OG0000834	3	4	2	2	1	6	7	2	6	3	10	1	7	1	1	3	2	61
OG0000835	4	2	3	2	3	5	4	4	2	4	5	6	5	3	3	3	3	61
OG0000836	1	2	4	4	2	2	5	3	7	5	4	4	3	7	2	3	3	61
OG0000837	4	2	2	4	3	5	4	3	4	4	4	5	4	5	3	2	3	61
OG0000838	3	4	2	4	3	2	2	4	10	6	3	3	3	4	3	2	3	61
OG0000839	7	1	2	0	0	3	2	0	0	0	0	1	0	43	0	2	0	61
OG0000840	4	2	3	4	3	3	5	3	6	5	3	4	4	5	2	2	3	61
OG0000841	2	2	3	4	3	2	9	3	2	6	5	4	3	3	4	3	3	61
OG0000842	2	9	1	2	5	1	4	1	25	2	1	1	1	3	1	1	1	61
OG0000843	4	1	2	4	4	5	9	5	1	4	4	4	5	2	3	2	2	61
OG0000844	4	1	4	6	4	3	3	9	1	4	3	5	3	3	2	2	4	61
OG0000845	1	4	2	2	4	7	4	3	6	2	5	7	6	1	2	3	2	61
OG0000846	4	2	3	6	2	4	3	4	4	4	4	5	3	4	3	3	3	61
OG0000847	4	3	2	4	1	2	8	2	8	4	3	5	4	2	4	2	3	61
OG0000848	3	2	2	7	2	4	3	4	6	6	4	3	4	4	2	2	3	61
OG0000849	2	1	2	2	1	7	5	5	2	4	6	7	6	2	4	2	3	61
OG0000850	6	6	4	0	1	1	3	4	3	8	5	4	3	2	2	5	4	61
OG0000851	4	1	2	4	2	4	5	6	2	4	6	5	5	4	3	2	2	61
OG0000852	4	2	2	6	3	2	5	7	4	5	3	3	3	4	3	2	3	61
OG0000853	4	2	2	4	2	4	3	3	8	4	3	3	6	3	4	4	2	61
OG0000854	3	3	2	4	3	9	4	6	5	6	2	2	1	3	2	2	4	61
OG0000855	4	1	2	5	2	4	6	5	3	4	5	5	5	1	2	3	4	61
OG0000856	3	4	2	2	2	4	5	8	8	4	2	7	1	3	2	1	3	61
OG0000857	2	3	3	3	2	5	7	4	5	1	5	5	4	2	3	4	3	61
OG0000858	2	1	3	2	1	3	7	4	2	7	6	5	4	3	3	3	5	61
OG0000859	2	3	2	2	4	5	7	3	3	4	2	7	6	3	3	2	3	61
OG0000860	1	1	3	12	2	3	7	2	4	4	4	5	2	1	3	4	3	61
OG0000861	2	2	2	3	3	4	3	3	6	5	5	5	5	5	3	2	3	61
OG0000862	4	3	4	2	3	8	4	4	4	4	4	3	4	3	2	2	3	61
OG0000863	2	6	2	5	4	1	4	6	4	7	5	4	3	1	2	2	3	61
OG0000864	1	16	1	6	3	2	3	0	0	7	3	2	2	4	4	2	5	61
OG0000865	0	4	0	0	0	1	6	0	0	0	48	0	1	0	0	0	1	61
OG0000866	0	0	3	4	5	1	7	5	4	10	3	2	3	0	9	3	2	61
OG0000867	0	0	0	0	0	0	0	0	61	0	0	0	0	0	0	0	0	61
OG0000868	0	0	0	0	0	0	0	0	0	0	0	1	0	59	0	1	0	61
OG0000869	2	0	3	6	1	8	13	1	7	0	5	2	2	1	8	1	0	60
OG0000870	3	3	2	8	3	5	3	5	3	4	4	4	3	3	3	2	2	60
OG0000871	3	3	2	5	3	3	7	5	1	3	3	5	5	3	3	2	4	60
OG0000872	2	2	2	0	6	3	3	5	3	4	4	7	1	1	3	12	2	60
OG0000873	3	2	2	4	2	2	14	3	3	4	3	5	5	2	2	2	2	60
OG0000874	4	3	2	2	4	5	7	4	2	4	4	4	3	4	2	3	3	60
OG0000875	2	2	1	6	2	4	5	4	3	6	5	6	5	3	2	1	3	60
OG0000876	3	3	4	3	3	3	2	4	3	6	1	1	1	8	1	4	10	60
OG0000877	2	1	3	2	2	7	8	4	4	4	5	4	6	2	2	2	2	60
OG0000878	3	2	2	2	2	5	3	2	4	8	4	4	4	5	4	2	4	60
OG0000879	3	2	4	3	3	5	2	6	3	4	5	5	4	2	3	3	3	60
OG0000880	4	2	4	4	6	2	4	4	2	5	2	3	2	3	4	4	5	60
OG0000881	2	1	2	3	2	2	4	2	17	3	4	1	6	1	2	2	6	60
OG0000882	6	1	3	4	2	6	5	3	1	4	5	6	6	1	3	2	2	60
OG0000883	3	2	3	2	2	4	11	6	4	4	2	3	1	4	4	2	3	60
OG0000884	3	3	3	3	2	5	3	4	1	6	8	2	6	2	3	3	3	60
OG0000885	3	2	2	1	2	6	10	3	3	5	3	3	3	4	6	1	3	60
OG0000886	3	2	3	3	3	5	4	5	5	5	3	3	4	3	3	3	3	60
OG0000887	4	1	3	4	1	4	12	3	2	5	4	5	5	1	3	1	2	60
OG0000888	4	2	2	3	2	4	5	5	2	2	9	6	4	3	3	1	3	60
OG0000889	3	2	2	3	2	5	6	3	8	7	4	3	3	3	2	1	3	60
OG0000890	4	2	2	3	4	4	4	5	2	5	5	5	4	3	3	2	3	60
OG0000891	3	9	2	6	3	7	3	1	1	2	3	4	4	1	4	2	5	60
OG0000892	2	6	0	6	4	2	10	0	2	6	2	1	3	4	3	0	9	60
OG0000893	2	2	1	2	2	3	5	2	19	4	3	3	6	1	2	1	2	60
OG0000894	2	6	8	0	1	3	0	5	0	14	0	4	0	3	2	2	10	60
OG0000895	2	2	3	3	2	3	4	3	4	4	3	3	5	3	7	4	5	60
OG0000896	2	1	2	4	3	5	6	3	3	4	4	4	4	4	4	2	5	60
OG0000897	1	7	2	7	7	5	4	4	4	5	3	0	0	2	1	1	7	60
OG0000898	3	1	3	5	3	4	5	6	2	6	3	3	3	5	3	3	2	60
OG0000899	4	2	4	2	3	4	3	5	3	6	4	4	4	4	3	2	3	60
OG0000900	3	4	3	4	3	2	6	5	1	5	6	3	2	3	5	3	2	60
OG0000901	4	12	4	5	2	5	1	2	2	1	5	4	4	2	2	2	3	60
OG0000902	6	0	5	10	3	7	1	4	0	1	5	4	4	2	3	4	1	60
OG0000903	4	1	2	1	2	4	13	4	7	3	3	4	1	4	3	2	2	60
OG0000904	4	2	2	5	2	3	6	3	8	6	3	3	3	2	2	2	4	60
OG0000905	3	2	2	3	4	2	4	3	7	6	3	4	4	3	4	2	4	60
OG0000906	2	2	4	2	2	3	6	5	7	3	4	4	3	4	3	4	2	60
OG0000907	1	3	3	4	3	4	5	4	8	5	2	2	3	4	2	3	4	60
OG0000908	1	3	3	4	3	3	4	5	11	4	4	2	3	1	3	3	3	60
OG0000909	0	9	0	6	1	0	10	0	3	6	0	0	0	0	0	0	25	60
OG0000910	0	0	0	0	0	0	0	0	60	0	0	0	0	0	0	0	0	60
OG0000911	4	1	3	6	2	3	7	5	2	5	3	4	2	4	3	2	3	59
OG0000912	3	2	3	7	4	2	4	4	2	5	6	3	5	2	2	2	3	59
OG0000913	4	4	2	2	4	4	4	3	2	6	4	4	2	4	2	2	6	59
OG0000914	7	4	5	1	3	3	2	3	5	6	3	3	3	3	2	3	3	59
OG0000915	4	2	1	0	0	24	1	0	1	1	0	1	0	19	2	1	2	59
OG0000916	2	2	5	3	1	1	5	4	7	11	1	1	1	1	2	1	11	59
OG0000917	4	2	4	3	4	3	5	2	4	4	4	4	3	2	4	4	3	59
OG0000918	2	2	2	3	3	6	5	2	0	6	5	4	7	5	2	1	4	59
OG0000919	5	1	3	8	3	3	6	4	1	5	3	3	3	3	2	3	3	59
OG0000920	2	2	3	0	5	5	2	4	5	1	2	2	14	5	3	2	2	59
OG0000921	3	1	3	5	2	3	3	4	7	2	4	4	4	3	5	3	3	59
OG0000922	2	8	2	4	3	2	8	5	3	4	3	2	2	4	2	2	3	59
OG0000923	2	2	2	3	3	4	5	1	6	7	5	3	4	5	2	2	3	59
OG0000924	2	2	2	3	2	4	5	2	16	4	3	2	3	2	3	2	2	59
OG0000925	2	2	5	4	4	2	9	2	5	4	3	2	1	5	2	4	3	59
OG0000926	4	3	2	4	3	3	7	3	3	6	2	4	2	3	4	2	4	59
OG0000927	3	4	2	4	2	5	8	3	6	4	4	2	2	2	4	2	2	59
OG0000928	4	2	2	4	2	4	8	4	3	4	5	4	3	4	2	2	2	59
OG0000929	3	5	2	2	5	4	5	3	3	7	3	3	2	3	4	2	3	59
OG0000930	3	1	2	6	4	5	3	2	2	4	4	4	5	5	4	2	3	59
OG0000931	3	4	4	3	2	4	5	3	5	3	5	3	4	4	2	3	2	59
OG0000932	4	1	2	3	2	5	10	1	3	6	4	4	3	3	3	2	3	59
OG0000933	3	2	3	1	3	4	5	3	4	3	4	5	2	6	4	4	3	59
OG0000934	2	2	2	1	2	7	4	3	3	2	6	10	6	2	3	2	2	59
OG0000935	1	2	2	2	2	6	6	7	3	3	5	5	5	3	3	2	2	59
OG0000936	3	4	3	3	1	4	3	3	2	6	4	7	6	2	2	3	3	59
OG0000937	2	3	1	7	2	3	11	3	0	8	2	2	3	3	2	1	6	59
OG0000938	4	3	2	5	2	6	10	3	2	4	2	2	2	4	3	3	2	59
OG0000939	2	2	2	3	2	3	10	4	3	3	4	5	4	6	3	1	2	59
OG0000940	3	1	2	3	2	4	5	5	5	4	5	5	6	3	2	2	2	59
OG0000941	4	3	2	3	3	3	5	5	2	6	7	3	2	4	2	2	3	59
OG0000942	2	2	4	7	10	5	4	2	3	4	2	2	2	3	0	2	5	59
OG0000943	4	3	3	1	4	5	1	5	2	3	5	5	5	3	4	4	2	59
OG0000944	2	2	1	0	2	4	6	2	2	5	6	8	5	3	4	3	4	59
OG0000945	3	2	2	2	3	6	6	2	3	4	3	5	5	4	3	2	4	59
OG0000946	3	2	2	2	2	7	4	4	8	3	5	5	1	4	3	2	2	59
OG0000947	2	3	3	3	3	3	3	4	4	4	4	4	4	4	3	5	3	59
OG0000948	2	9	5	5	4	2	5	3	5	3	3	2	1	0	3	6	1	59
OG0000949	2	2	2	6	6	4	7	1	5	4	4	5	3	2	3	1	2	59
OG0000950	3	1	1	11	2	1	13	3	3	8	1	1	0	3	4	0	4	59
OG0000951	4	0	8	5	0	0	5	3	4	0	0	0	0	0	21	9	0	59
OG0000952	4	2	8	3	2	3	9	3	2	6	3	2	1	1	1	4	5	59
OG0000953	3	1	2	2	3	4	3	3	2	3	3	17	4	2	2	2	3	59
OG0000954	2	2	4	3	3	4	4	5	8	5	3	3	3	2	1	4	3	59
OG0000955	2	1	3	1	7	4	4	1	5	7	3	5	3	2	3	3	5	59
OG0000956	3	3	2	5	3	5	3	3	6	6	3	3	2	2	5	3	2	59
OG0000957	3	3	2	4	4	1	11	4	8	4	0	3	0	5	3	2	2	59
OG0000958	3	4	2	3	2	4	7	6	1	5	4	6	2	3	3	2	2	59
OG0000959	3	4	3	2	2	5	3	3	5	3	5	4	3	3	3	6	2	59
OG0000960	1	15	1	1	6	3	9	2	4	2	3	3	2	2	2	1	2	59
OG0000961	6	0	6	1	0	4	0	1	0	0	14	10	9	0	2	5	1	59
OG0000962	3	1	3	11	3	4	3	5	5	2	3	3	1	4	3	3	2	59
OG0000963	2	1	2	6	4	2	5	4	3	3	8	3	4	6	2	2	2	59
OG0000964	1	3	1	15	3	5	3	1	7	8	2	2	2	2	2	0	2	59
OG0000965	3	3	4	1	3	6	1	3	0	9	3	3	2	1	5	7	5	59
OG0000966	1	1	1	3	1	4	5	1	11	4	5	5	7	5	2	1	2	59
OG0000967	1	9	1	3	7	2	8	0	11	3	1	1	1	3	1	1	6	59
OG0000968	1	4	1	5	3	4	7	1	4	5	4	3	5	3	4	1	4	59
OG0000969	0	7	3	5	3	2	3	4	4	4	3	0	9	4	3	3	2	59
OG0000970	0	0	0	0	0	0	0	0	0	0	2	0	57	0	0	0	0	59
OG0000971	0	0	0	0	0	0	0	0	0	0	0	0	0	59	0	0	0	59
OG0000972	4	2	2	3	2	4	2	2	12	7	4	5	4	1	1	2	1	58
OG0000973	3	10	1	1	2	4	3	2	6	4	3	3	3	5	3	3	2	58
OG0000974	2	3	3	2	3	3	4	6	8	5	3	2	3	5	3	1	2	58
OG0000975	3	2	2	5	3	4	6	7	5	1	2	3	3	4	2	2	4	58
OG0000976	3	4	2	10	3	4	6	1	4	2	3	3	3	4	3	1	2	58
OG0000977	3	1	2	1	2	5	8	2	6	4	5	4	4	2	3	2	4	58
OG0000978	7	0	3	0	0	35	2	0	1	2	0	0	0	2	0	6	0	58
OG0000979	9	0	4	0	0	5	20	0	15	0	0	0	0	0	2	3	0	58
OG0000980	2	4	2	2	3	8	6	8	4	2	4	2	2	3	2	2	2	58
OG0000981	1	2	1	0	0	1	0	1	0	1	19	10	18	1	1	1	1	58
OG0000982	1	0	0	0	0	0	0	0	0	0	0	0	0	57	0	0	0	58
OG0000983	3	1	2	5	3	5	5	5	4	4	3	3	3	3	4	2	3	58
OG0000984	6	1	6	1	1	3	2	2	4	4	4	6	6	2	3	5	2	58
OG0000985	1	2	3	3	3	5	6	3	3	6	5	1	5	4	3	2	3	58
OG0000986	2	2	3	2	2	3	8	3	13	3	3	3	2	2	2	2	3	58
OG0000987	3	1	2	3	2	5	5	4	2	4	7	6	4	3	3	2	2	58
OG0000988	2	9	2	4	2	4	5	5	1	3	3	3	3	4	2	2	4	58
OG0000989	11	2	3	0	0	2	2	0	9	0	0	0	0	28	0	1	0	58
OG0000990	2	1	3	1	2	6	4	7	2	2	5	7	4	4	3	2	3	58
OG0000991	2	2	2	6	5	4	5	2	4	4	4	4	5	3	2	2	2	58
OG0000992	1	0	0	0	0	1	3	0	3	1	1	0	0	1	0	47	0	58
OG0000993	5	1	2	1	3	2	7	1	1	5	3	12	4	4	2	2	3	58
OG0000994	3	2	4	2	3	4	6	3	5	3	7	5	5	1	2	1	2	58
OG0000995	1	1	2	3	2	5	6	5	5	5	4	1	5	3	2	1	7	58
OG0000996	4	5	4	3	3	2	0	5	3	4	5	8	1	2	3	4	2	58
OG0000997	4	2	2	4	3	4	5	2	4	4	4	5	4	2	3	3	3	58
OG0000998	4	5	2	1	2	3	16	2	8	6	1	1	1	1	1	1	3	58
OG0000999	4	5	5	5	2	2	5	4	4	2	2	2	2	3	2	5	4	58
OG0001000	3	3	2	2	2	2	3	8	5	5	4	4	5	2	3	2	3	58
OG0001001	4	2	3	0	3	6	9	7	0	3	3	3	3	4	2	4	2	58
OG0001002	2	1	1	4	2	5	5	2	3	6	5	6	5	3	2	2	4	58
OG0001003	1	11	1	4	8	3	7	1	4	2	3	3	3	1	1	1	4	58
OG0001004	3	2	2	3	2	4	7	4	4	4	3	5	5	3	3	2	2	58
OG0001005	1	11	1	13	14	6	1	0	0	1	2	3	5	0	0	0	0	58
OG0001006	1	2	2	3	3	7	6	4	2	5	3	4	2	3	4	2	5	58
OG0001007	2	2	2	7	6	7	4	3	2	2	3	4	4	3	2	2	3	58
OG0001008	3	1	2	4	3	4	7	4	4	6	3	4	3	3	2	2	3	58
OG0001009	3	6	2	6	2	4	4	5	2	5	2	3	0	3	5	2	4	58
OG0001010	3	3	2	3	2	2	12	4	2	6	3	3	2	2	4	2	3	58
OG0001011	1	2	4	4	4	3	4	3	5	7	3	3	4	3	2	3	3	58
OG0001012	2	1	1	3	2	7	5	2	2	4	4	6	5	4	2	1	7	58
OG0001013	3	3	2	8	5	3	3	4	1	4	4	4	4	3	2	2	3	58
OG0001014	2	2	3	1	3	4	7	1	5	7	3	4	4	3	3	3	3	58
OG0001015	2	2	3	5	2	4	6	4	2	5	3	3	3	4	3	2	5	58
OG0001016	1	1	1	4	1	2	3	1	1	2	18	13	6	0	2	1	1	58
OG0001017	2	1	2	4	2	3	9	6	3	6	2	3	2	5	2	3	3	58
OG0001018	1	2	2	3	2	3	9	2	3	4	5	6	5	2	6	1	2	58
OG0001019	1	0	14	0	0	0	0	39	0	0	0	0	0	0	0	4	0	58
OG0001020	2	8	0	3	0	0	16	3	1	1	11	6	1	1	3	0	2	58
OG0001021	0	37	1	0	0	2	13	0	0	0	0	1	0	1	2	1	0	58
OG0001022	0	8	1	1	1	1	21	0	3	14	1	1	1	2	1	0	2	58
OG0001023	0	1	1	5	6	2	21	1	2	2	1	1	1	5	1	0	8	58
OG0001024	0	0	1	4	0	0	0	0	0	0	0	0	3	46	4	0	0	58
OG0001025	0	0	1	0	0	0	0	1	0	0	0	1	0	55	0	0	0	58
OG0001026	0	0	0	0	0	0	0	1	0	0	0	0	0	0	0	57	0	58
OG0001027	0	0	0	0	0	0	0	0	58	0	0	0	0	0	0	0	0	58
OG0001028	3	2	1	5	6	3	5	5	3	4	5	2	3	5	2	2	1	57
OG0001029	4	3	3	4	4	3	5	4	7	4	2	2	2	1	3	3	3	57
OG0001030	2	1	1	2	1	4	2	3	14	2	5	9	5	2	1	1	2	57
OG0001031	2	4	1	1	1	4	8	5	3	4	4	4	5	3	3	2	3	57
OG0001032	3	4	4	4	4	2	6	3	4	2	3	4	3	3	2	2	4	57
OG0001033	4	4	1	4	2	2	4	1	5	5	3	2	2	3	1	6	8	57
OG0001034	17	0	6	0	0	0	5	2	0	1	0	2	0	13	1	10	0	57
OG0001035	2	1	2	5	1	3	6	3	2	3	5	4	8	5	2	3	2	57
OG0001036	3	1	3	3	3	4	5	6	2	5	2	3	2	5	4	2	4	57
OG0001037	2	2	3	3	3	4	6	4	1	4	5	5	4	2	4	2	3	57
OG0001038	4	2	2	3	2	4	7	4	3	4	4	4	3	4	3	2	2	57
OG0001039	2	3	3	3	2	4	7	4	2	4	4	4	5	3	3	2	2	57
OG0001040	2	2	2	6	2	2	5	4	10	5	3	2	4	2	2	2	2	57
OG0001041	5	3	2	3	2	3	6	4	3	4	3	4	3	4	3	2	3	57
OG0001042	5	3	3	3	2	3	4	4	4	5	3	3	2	3	4	3	3	57
OG0001043	4	2	3	3	3	2	6	4	2	4	3	5	3	3	4	3	3	57
OG0001044	3	6	6	2	4	3	7	5	1	7	1	1	1	3	2	2	3	57
OG0001045	3	5	4	3	4	3	4	4	3	4	2	2	2	4	4	2	4	57
OG0001046	4	4	1	2	5	4	2	2	11	4	2	2	1	3	2	2	6	57
OG0001047	7	0	5	1	1	8	0	6	5	3	5	6	5	1	1	3	0	57
OG0001048	3	3	1	3	2	4	9	4	7	3	2	3	2	2	3	3	3	57
OG0001049	4	6	2	5	2	3	7	3	3	6	3	3	0	1	1	4	4	57
OG0001050	2	2	2	3	3	8	7	2	4	4	5	4	4	2	2	1	2	57
OG0001051	2	3	2	3	2	4	6	2	3	4	2	3	8	4	2	4	3	57
OG0001052	4	2	3	4	2	3	6	5	4	5	3	3	3	2	2	4	2	57
OG0001053	4	6	1	3	3	2	7	2	3	4	3	2	1	5	4	3	4	57
OG0001054	3	3	2	2	1	5	4	4	6	2	5	5	5	1	4	2	3	57
OG0001055	1	5	2	2	4	4	5	4	2	5	2	5	3	2	2	3	6	57
OG0001056	4	2	3	3	5	3	6	4	5	4	2	2	1	5	2	3	3	57
OG0001057	3	2	1	4	2	4	4	4	3	5	5	5	4	3	3	2	3	57
OG0001058	2	2	3	4	3	4	4	4	0	4	4	4	3	6	4	3	3	57
OG0001059	3	2	2	7	2	4	5	3	3	3	4	4	5	3	2	2	3	57
OG0001060	4	2	2	1	3	4	3	2	3	4	6	9	3	3	3	3	2	57
OG0001061	2	1	2	4	2	6	3	5	5	5	3	3	8	2	2	2	2	57
OG0001062	2	3	1	3	2	3	8	3	2	6	3	5	6	2	4	1	3	57
OG0001063	2	2	3	3	4	3	4	3	6	4	3	2	5	4	3	3	3	57
OG0001064	2	1	2	1	2	2	4	3	3	3	4	6	4	2	3	13	2	57
OG0001065	5	1	7	1	4	8	2	2	0	1	3	4	3	1	4	6	5	57
OG0001066	2	1	4	7	6	1	4	7	8	6	0	0	0	6	0	2	3	57
OG0001067	3	1	3	5	2	2	3	3	4	6	3	3	3	5	3	3	5	57
OG0001068	4	1	2	4	2	2	7	3	1	3	3	3	3	2	2	1	14	57
OG0001069	3	2	2	3	3	3	6	5	3	6	2	3	4	3	3	1	5	57
OG0001070	3	3	2	3	2	3	5	4	3	6	5	5	2	2	3	2	4	57
OG0001071	3	4	2	3	3	2	5	2	11	4	2	2	2	5	2	2	3	57
OG0001072	3	3	2	3	2	4	7	2	5	5	3	4	4	2	3	2	3	57
OG0001073	4	1	3	2	1	7	3	6	2	3	5	4	4	4	3	3	2	57
OG0001074	2	4	1	3	4	1	17	1	5	3	1	1	1	3	1	1	8	57
OG0001075	3	3	2	0	2	3	5	4	1	11	2	3	4	2	2	4	6	57
OG0001076	1	3	3	1	2	4	11	2	5	6	3	3	2	4	2	2	3	57
OG0001077	2	2	3	3	3	6	2	5	4	2	5	5	3	2	4	3	3	57
OG0001078	2	2	4	7	4	3	4	4	3	6	2	2	2	3	3	3	3	57
OG0001079	1	1	1	5	2	3	11	2	7	4	3	3	3	4	3	1	3	57
OG0001080	2	0	2	4	2	5	3	3	4	4	5	6	6	4	2	2	3	57
OG0001081	1	2	3	5	2	4	1	3	5	9	2	4	4	1	3	3	5	57
OG0001082	0	2	1	5	5	5	5	3	7	4	3	3	2	6	3	1	2	57
OG0001083	0	2	0	0	0	5	0	0	44	1	0	4	1	0	0	0	0	57
OG0001084	0	9	2	0	1	4	3	1	2	11	5	9	4	2	2	1	1	57
OG0001085	0	0	0	0	0	0	57	0	0	0	0	0	0	0	0	0	0	57
OG0001086	4	2	2	5	3	8	5	2	5	3	4	3	1	3	2	2	2	56
OG0001087	3	2	3	2	4	4	4	2	2	3	4	5	6	3	3	5	1	56
OG0001088	8	2	1	0	0	14	2	0	0	0	0	0	0	26	0	2	1	56
OG0001089	3	4	3	3	2	2	4	4	3	6	3	3	5	4	2	3	2	56
OG0001090	5	2	3	5	3	2	7	3	2	5	3	4	1	0	3	5	3	56
OG0001091	3	2	3	4	3	4	5	2	3	6	3	2	4	3	2	5	2	56
OG0001092	4	2	3	3	1	4	7	5	3	4	3	2	3	3	5	2	2	56
OG0001093	2	2	2	3	2	3	6	4	3	4	5	5	6	2	3	2	2	56
OG0001094	4	2	2	3	5	1	5	2	7	4	4	4	4	3	2	2	2	56
OG0001095	4	2	3	3	2	4	3	1	2	2	5	5	6	4	3	3	4	56
OG0001096	2	0	9	0	0	0	1	0	0	0	0	0	1	0	0	43	0	56
OG0001097	2	1	1	4	2	5	4	2	11	5	4	4	4	1	2	1	3	56
OG0001098	3	2	3	5	2	6	6	3	1	3	4	5	4	3	2	2	2	56
OG0001099	3	3	4	4	2	3	3	2	3	4	4	5	3	2	2	6	3	56
OG0001100	3	8	3	2	1	6	2	2	3	6	6	3	1	1	2	3	4	56
OG0001101	2	3	2	2	2	4	6	3	2	5	6	5	6	2	1	2	3	56
OG0001102	3	4	2	5	2	2	4	2	3	3	4	4	3	3	2	3	7	56
OG0001103	1	0	8	0	0	24	0	1	0	0	0	0	19	0	0	3	0	56
OG0001104	3	2	2	5	3	3	4	4	4	5	3	3	3	4	3	2	3	56
OG0001105	1	2	2	3	2	3	6	3	3	6	4	5	4	4	2	1	5	56
OG0001106	3	2	2	2	1	3	3	5	15	2	3	3	3	3	2	2	2	56
OG0001107	3	2	3	3	3	2	5	6	3	6	3	3	3	2	3	3	3	56
OG0001108	2	2	2	3	4	2	2	6	7	3	3	3	6	4	2	2	3	56
OG0001109	1	3	1	3	1	1	2	1	22	6	0	2	1	2	0	1	9	56
OG0001110	3	1	2	4	2	3	5	4	3	5	5	4	4	2	3	2	4	56
OG0001111	1	3	1	5	2	3	4	3	4	3	5	4	5	4	6	1	2	56
OG0001112	3	3	3	3	2	4	5	3	2	4	5	4	5	4	2	2	2	56
OG0001113	3	2	3	4	1	2	5	2	9	8	2	2	2	3	2	3	3	56
OG0001114	2	2	2	5	3	5	5	4	1	5	4	4	4	4	2	2	2	56
OG0001115	4	4	2	3	1	5	6	3	7	4	1	5	2	3	2	2	2	56
OG0001116	1	3	4	4	4	4	3	2	4	4	2	2	2	3	11	1	2	56
OG0001117	5	1	7	9	1	2	5	2	1	3	1	2	2	1	1	3	10	56
OG0001118	5	13	2	3	1	3	2	2	1	4	5	3	3	2	1	2	4	56
OG0001119	2	2	2	2	2	5	2	4	8	4	4	4	5	3	3	2	2	56
OG0001120	4	2	2	4	2	5	6	3	2	4	4	4	4	3	3	2	2	56
OG0001121	3	3	2	4	2	5	3	4	1	4	4	5	4	3	3	2	4	56
OG0001122	3	1	2	3	2	4	7	4	2	4	5	3	9	1	2	2	2	56
OG0001123	1	2	3	1	3	5	4	4	1	5	4	5	5	4	4	2	3	56
OG0001124	3	1	2	4	2	4	4	2	3	7	5	4	2	4	4	2	3	56
OG0001125	3	1	2	4	3	5	10	3	1	4	3	4	3	2	3	2	3	56
OG0001126	3	4	3	4	2	5	6	1	5	4	3	2	3	2	4	2	3	56
OG0001127	1	1	1	3	2	3	11	1	5	4	8	0	7	2	3	1	3	56
OG0001128	1	8	1	8	5	4	2	4	2	4	2	2	1	2	4	1	5	56
OG0001129	1	4	3	5	6	2	6	2	3	2	7	0	6	0	2	4	3	56
OG0001130	1	2	2	3	2	3	4	1	14	4	3	4	4	3	2	2	2	56
OG0001131	0	0	55	0	0	0	0	0	0	0	0	0	0	0	0	1	0	56
OG0001132	0	0	0	0	0	0	56	0	0	0	0	0	0	0	0	0	0	56
OG0001133	0	0	0	0	0	0	2	0	0	51	0	0	0	2	0	0	1	56
OG0001134	0	0	0	0	0	0	0	0	0	0	0	0	0	56	0	0	0	56
OG0001135	3	3	2	1	2	4	5	5	5	4	3	3	3	5	1	2	4	55
OG0001136	4	2	4	3	3	4	4	2	6	3	4	4	4	0	2	3	3	55
OG0001137	2	7	2	3	3	5	4	3	5	2	4	3	3	3	2	2	2	55
OG0001138	6	2	4	0	1	4	2	5	8	2	5	3	1	1	1	6	4	55
OG0001139	1	3	2	4	4	3	4	5	5	1	3	4	3	3	4	3	3	55
OG0001140	1	1	2	4	2	4	6	4	3	4	6	5	4	4	1	2	2	55
OG0001141	2	5	1	2	4	1	10	4	1	4	0	0	0	4	2	7	8	55
OG0001142	2	3	2	4	3	3	4	4	2	6	3	4	3	4	3	2	3	55
OG0001143	3	2	2	3	2	5	5	7	2	3	4	5	1	3	4	2	2	55
OG0001144	3	1	2	6	10	1	2	1	6	7	1	2	2	1	3	2	5	55
OG0001145	3	2	4	3	2	6	5	4	2	3	5	4	3	2	3	1	3	55
OG0001146	4	2	3	5	3	3	7	4	3	5	1	2	1	1	5	2	4	55
OG0001147	3	2	2	2	2	4	3	4	2	6	4	4	4	6	2	2	3	55
OG0001148	2	2	1	6	0	2	0	2	0	8	19	3	3	2	1	1	3	55
OG0001149	4	2	2	2	2	5	5	4	0	4	3	8	3	3	3	2	3	55
OG0001150	4	2	3	0	1	2	10	4	4	3	2	5	5	2	0	5	3	55
OG0001151	4	1	3	3	2	3	8	4	3	4	4	4	3	1	2	3	3	55
OG0001152	3	1	3	3	1	4	5	6	1	4	4	8	4	2	1	4	1	55
OG0001153	3	1	3	3	3	4	3	4	3	3	4	4	6	3	4	2	2	55
OG0001154	6	3	3	4	2	3	5	2	1	2	5	5	3	4	2	3	2	55
OG0001155	4	3	3	3	2	3	4	2	7	5	3	2	2	2	2	3	5	55
OG0001156	5	1	2	1	2	4	8	3	1	2	5	6	5	3	2	3	2	55
OG0001157	3	3	2	4	2	5	5	4	2	4	4	4	4	2	2	3	2	55
OG0001158	5	2	6	2	5	1	4	8	8	5	1	0	0	1	2	4	1	55
OG0001159	3	4	2	5	3	3	4	4	3	4	3	2	2	5	3	2	3	55
OG0001160	3	1	3	1	2	4	4	4	2	4	4	7	6	4	2	2	2	55
OG0001161	2	2	1	4	3	3	7	3	4	3	4	5	4	3	2	2	3	55
OG0001162	4	3	3	2	2	2	3	3	8	3	4	3	3	3	2	5	2	55
OG0001163	4	5	6	1	1	7	3	6	3	3	3	4	1	1	2	4	1	55
OG0001164	2	3	2	3	3	4	4	4	2	4	4	4	4	4	4	2	2	55
OG0001165	4	0	1	0	0	7	0	3	4	1	6	10	6	2	4	6	1	55
OG0001166	5	3	3	2	2	5	6	4	2	4	3	4	2	1	3	3	3	55
OG0001167	6	3	2	3	3	3	6	3	1	5	4	4	3	3	2	2	2	55
OG0001168	3	1	3	1	2	3	5	5	3	4	4	3	4	4	4	3	3	55
OG0001169	3	2	2	2	2	4	4	3	10	4	3	3	2	3	3	2	3	55
OG0001170	2	2	2	7	2	3	3	4	4	4	5	5	3	3	2	1	3	55
OG0001171	1	4	1	3	11	2	6	4	3	5	2	4	0	1	3	1	4	55
OG0001172	2	2	2	5	3	3	7	2	4	5	3	3	2	4	3	2	3	55
OG0001173	2	2	2	4	2	2	9	2	4	5	3	3	4	3	2	2	4	55
OG0001174	3	2	4	3	7	3	6	2	1	4	4	5	5	2	1	1	2	55
OG0001175	1	1	2	4	2	3	6	4	2	4	3	9	6	2	3	1	2	55
OG0001176	1	4	2	1	5	5	5	4	7	3	1	3	1	2	3	2	6	55
OG0001177	0	0	0	1	0	16	4	1	3	0	10	1	19	0	0	0	0	55
OG0001178	0	0	0	0	0	0	55	0	0	0	0	0	0	0	0	0	0	55
OG0001179	0	0	0	0	0	0	0	0	0	0	33	1	21	0	0	0	0	55
OG0001180	3	1	2	3	2	5	5	3	2	2	4	6	5	3	3	2	3	54
OG0001181	2	3	2	4	4	8	5	1	2	3	4	4	3	3	2	2	2	54
OG0001182	2	3	2	4	3	4	4	1	4	5	3	3	4	4	2	2	4	54
OG0001183	4	2	2	2	2	4	4	4	3	3	5	6	2	3	4	2	2	54
OG0001184	4	1	2	5	2	4	7	2	5	4	2	2	1	4	5	2	2	54
OG0001185	5	2	3	3	2	3	8	4	2	6	1	3	1	4	3	2	2	54
OG0001186	3	1	2	3	3	3	8	2	4	5	3	3	3	3	3	2	3	54
OG0001187	5	2	4	2	3	3	4	4	3	3	3	2	2	4	4	3	3	54
OG0001188	3	1	3	3	2	3	4	3	2	4	4	5	4	2	5	3	3	54
OG0001189	7	6	2	1	1	1	26	1	0	3	1	0	0	1	1	2	1	54
OG0001190	3	3	3	2	3	3	4	3	3	2	3	3	3	6	4	3	3	54
OG0001191	5	3	2	7	0	1	3	2	5	7	2	4	1	3	2	3	4	54
OG0001192	4	2	2	3	2	4	5	2	10	2	4	4	2	2	2	2	2	54
OG0001193	4	2	2	2	3	3	3	3	4	2	4	6	5	4	3	2	2	54
OG0001194	3	3	3	3	2	4	6	4	2	4	4	3	5	2	2	2	2	54
OG0001195	3	6	2	3	1	4	5	4	3	3	3	5	6	1	2	2	1	54
OG0001196	3	1	2	2	2	5	5	3	6	4	4	4	5	3	1	2	2	54
OG0001197	3	3	2	3	1	2	6	1	3	6	4	4	4	4	3	2	3	54
OG0001198	3	2	1	1	2	3	5	3	8	4	3	5	4	4	2	2	2	54
OG0001199	4	1	3	2	3	4	3	3	7	4	4	4	4	1	3	2	2	54
OG0001200	2	1	2	3	2	2	13	6	1	2	4	3	4	2	3	2	2	54
OG0001201	2	1	1	3	1	6	8	4	1	4	5	5	3	4	3	2	1	54
OG0001202	3	2	2	2	5	6	4	3	3	1	4	4	4	3	3	2	3	54
OG0001203	4	2	2	3	4	3	8	3	10	2	1	1	3	2	1	2	3	54
OG0001204	4	2	3	4	5	3	3	5	2	4	3	3	1	1	3	4	4	54
OG0001205	3	2	2	2	1	4	3	4	0	4	7	3	6	3	5	3	2	54
OG0001206	4	4	3	3	2	7	6	1	1	3	3	2	4	5	2	2	2	54
OG0001207	2	2	2	4	2	7	2	3	5	4	4	4	3	4	2	2	2	54
OG0001208	4	2	2	4	2	3	5	4	4	4	3	3	4	3	3	2	2	54
OG0001209	1	1	0	16	7	0	16	0	0	5	0	0	0	2	0	0	6	54
OG0001210	1	4	3	1	4	2	7	6	2	4	3	3	3	1	4	3	3	54
OG0001211	3	3	3	3	3	3	4	4	2	4	3	3	3	3	3	3	4	54
OG0001212	2	2	2	3	3	3	5	4	1	4	3	3	3	5	6	1	4	54
OG0001213	2	2	2	5	3	3	5	2	6	6	3	4	2	3	2	1	3	54
OG0001214	6	3	3	2	2	2	2	3	2	6	2	3	5	4	3	3	3	54
OG0001215	2	1	3	5	2	10	4	3	0	4	3	3	3	3	3	2	3	54
OG0001216	2	5	3	1	2	4	4	3	2	6	4	4	4	2	2	3	3	54
OG0001217	4	3	3	3	3	4	4	5	2	6	2	2	2	3	3	2	3	54
OG0001218	3	4	2	1	2	4	4	3	3	4	7	1	9	2	3	1	1	54
OG0001219	3	1	2	5	2	5	4	4	2	3	4	5	3	4	3	2	2	54
OG0001220	2	2	3	2	2	3	3	3	4	4	5	5	4	4	3	2	3	54
OG0001221	3	1	2	5	2	2	7	3	1	4	6	5	5	2	3	1	2	54
OG0001222	2	2	4	3	2	3	6	3	2	3	4	4	5	3	2	2	4	54
OG0001223	3	2	3	1	2	3	4	5	4	4	3	4	3	4	4	3	2	54
OG0001224	3	1	1	5	2	6	3	2	2	3	10	3	5	2	3	1	2	54
OG0001225	3	0	2	1	3	5	7	1	0	3	6	8	7	2	2	2	2	54
OG0001226	3	1	2	1	1	4	9	3	9	2	3	3	4	2	3	2	2	54
OG0001227	3	8	2	2	2	1	8	2	7	3	3	1	3	2	2	2	3	54
OG0001228	2	1	2	2	2	4	4	3	7	4	4	5	5	3	2	2	2	54
OG0001229	3	2	2	6	3	2	3	3	5	4	2	3	1	4	8	1	2	54
OG0001230	1	4	2	1	3	5	7	5	4	4	2	4	1	2	1	2	6	54
OG0001231	0	3	3	2	3	3	5	4	2	5	3	5	5	3	3	2	3	54
OG0001232	0	3	0	0	2	0	40	0	2	3	0	0	0	1	0	0	3	54
OG0001233	0	0	1	44	0	0	0	3	0	1	0	0	0	0	1	1	3	54
OG0001234	0	0	0	0	0	0	0	0	0	0	0	0	0	53	0	0	1	54
OG0001235	0	0	0	0	0	0	0	0	0	0	0	0	0	54	0	0	0	54
OG0001236	2	3	2	3	3	3	6	3	5	4	3	4	3	2	2	2	3	53
OG0001237	5	1	1	3	3	5	4	3	1	4	4	3	5	3	3	2	3	53
OG0001238	3	3	2	4	2	4	3	2	3	3	3	5	3	2	3	3	5	53
OG0001239	2	3	2	0	2	3	8	2	2	5	3	4	3	3	2	2	7	53
OG0001240	4	1	2	9	3	3	5	3	1	4	3	2	5	2	2	2	2	53
OG0001241	2	3	2	2	2	4	4	5	7	3	3	3	3	3	3	2	2	53
OG0001242	1	5	3	3	2	3	5	2	6	3	2	4	6	2	1	3	2	53
OG0001243	2	1	3	2	2	1	4	2	9	2	2	2	2	2	6	5	6	53
OG0001244	4	2	1	1	3	5	6	2	3	4	3	4	4	3	3	3	2	53
OG0001245	3	3	2	4	2	3	6	3	2	3	5	4	4	3	2	2	2	53
OG0001246	3	2	2	2	1	3	5	4	5	5	4	3	5	1	3	2	3	53
OG0001247	2	2	4	3	1	5	4	3	2	4	3	3	3	1	3	2	8	53
OG0001248	4	1	4	1	3	4	6	4	3	2	3	3	3	1	3	3	5	53
OG0001249	3	3	2	3	2	4	6	3	4	3	4	4	4	2	2	2	2	53
OG0001250	3	1	2	4	2	5	5	2	1	4	5	2	5	4	3	2	3	53
OG0001251	3	1	2	3	3	6	2	3	3	4	7	4	4	3	2	2	1	53
OG0001252	2	5	3	3	2	2	4	2	5	2	3	2	3	6	3	2	4	53
OG0001253	2	1	2	3	2	6	5	4	2	4	5	6	4	1	3	1	2	53
OG0001254	1	3	1	3	2	5	6	3	1	4	6	6	4	3	2	1	2	53
OG0001255	3	2	2	1	2	4	5	3	4	2	5	5	7	2	1	2	3	53
OG0001256	2	3	1	4	2	5	5	2	6	3	5	3	5	3	1	1	2	53
OG0001257	3	1	2	4	3	4	6	5	3	3	3	3	4	2	3	1	3	53
OG0001258	3	1	3	4	3	4	4	3	1	3	5	4	4	4	2	2	3	53
OG0001259	5	2	3	5	2	2	2	2	3	4	3	4	6	2	3	2	3	53
OG0001260	4	2	2	4	3	2	5	2	1	7	3	4	3	3	2	1	5	53
OG0001261	3	2	2	1	3	4	5	3	2	4	3	3	4	4	3	5	2	53
OG0001262	3	5	2	4	2	2	6	4	3	2	4	4	3	2	3	2	2	53
OG0001263	3	1	2	2	1	5	6	3	2	4	4	6	5	2	3	2	2	53
OG0001264	2	1	4	0	1	3	2	5	3	6	6	7	4	1	3	2	3	53
OG0001265	4	3	2	5	2	2	4	3	5	4	4	4	3	2	2	2	2	53
OG0001266	3	1	2	3	3	4	7	2	2	4	4	5	4	3	3	1	2	53
OG0001267	3	2	3	5	3	2	7	3	3	6	2	2	2	2	2	3	3	53
OG0001268	3	2	2	4	2	3	5	5	1	5	3	4	2	4	3	2	3	53
OG0001269	2	3	2	3	1	5	7	4	2	4	3	2	4	4	4	2	1	53
OG0001270	8	4	7	1	1	1	10	2	0	3	1	2	1	1	3	6	2	53
OG0001271	2	1	2	2	2	4	3	4	1	4	6	4	4	4	6	2	2	53
OG0001272	2	2	4	1	3	3	4	3	5	6	4	3	2	3	2	3	3	53
OG0001273	4	2	3	4	1	3	4	3	5	5	2	4	2	2	2	2	5	53
OG0001274	1	3	3	3	2	4	3	3	4	4	4	4	4	2	3	3	3	53
OG0001275	2	1	2	2	1	4	3	4	5	3	5	3	7	4	2	3	2	53
OG0001276	3	2	4	3	2	3	10	2	2	2	3	2	3	2	5	2	3	53
OG0001277	3	2	2	2	4	3	4	3	6	4	3	3	4	3	2	3	2	53
OG0001278	3	3	2	2	2	5	4	3	2	3	4	6	4	3	3	2	2	53
OG0001279	4	3	3	2	2	4	7	4	1	3	3	3	3	1	4	3	3	53
OG0001280	3	3	2	3	3	4	6	1	3	5	4	4	4	1	3	1	3	53
OG0001281	2	2	3	1	2	5	9	4	2	3	2	5	4	3	2	2	2	53
OG0001282	3	2	3	2	3	2	11	7	3	1	2	2	3	2	3	2	2	53
OG0001283	4	2	2	3	2	3	4	3	6	4	3	3	3	3	3	2	3	53
OG0001284	3	1	5	0	2	3	4	3	2	7	2	3	3	4	3	4	4	53
OG0001285	2	2	2	1	2	2	7	3	7	3	4	3	3	4	2	2	4	53
OG0001286	1	2	3	3	2	4	7	3	3	2	5	5	2	4	3	2	2	53
OG0001287	1	1	1	5	1	7	4	2	3	4	3	3	9	3	2	1	3	53
OG0001288	2	1	2	4	6	3	7	4	1	3	6	2	5	1	3	1	2	53
OG0001289	1	2	2	3	2	5	6	3	3	2	5	4	5	3	2	2	3	53
OG0001290	1	8	1	2	1	3	17	2	2	3	0	8	1	0	0	2	2	53
OG0001291	0	17	1	7	3	3	3	2	4	5	2	0	0	0	3	1	2	53
OG0001292	0	2	1	2	1	2	7	2	3	5	2	4	3	3	2	1	13	53
OG0001293	0	0	0	4	8	0	11	0	0	3	0	0	0	17	0	0	10	53
OG0001294	0	0	0	0	1	0	0	0	0	0	0	0	0	52	0	0	0	53
OG0001295	0	0	0	0	0	0	53	0	0	0	0	0	0	0	0	0	0	53
OG0001296	0	0	0	0	0	0	0	0	53	0	0	0	0	0	0	0	0	53
OG0001297	4	3	2	2	2	4	4	1	3	4	4	5	4	3	3	2	2	52
OG0001298	4	1	2	3	2	3	5	5	2	3	4	4	4	3	2	3	2	52
OG0001299	3	2	2	4	4	2	5	4	2	4	2	2	2	5	4	2	3	52
OG0001300	3	1	2	4	2	3	5	2	8	3	4	4	2	2	3	2	2	52
OG0001301	2	3	2	3	2	5	2	1	3	4	8	4	2	3	3	2	3	52
OG0001302	2	6	2	4	1	1	6	3	3	6	2	3	2	2	2	3	4	52
OG0001303	2	2	2	3	3	3	6	4	3	4	3	3	3	2	4	2	3	52
OG0001304	3	1	2	5	2	3	3	4	3	4	4	4	4	4	2	2	2	52
OG0001305	3	2	2	3	2	3	5	6	2	4	4	4	4	1	2	3	2	52
OG0001306	3	2	2	1	2	3	11	2	2	5	4	3	3	3	3	1	2	52
OG0001307	3	9	2	1	4	4	4	2	3	6	3	3	1	1	3	2	1	52
OG0001308	4	0	4	2	3	2	4	5	3	5	2	4	3	3	2	4	2	52
OG0001309	2	2	1	4	2	2	6	6	3	5	3	4	3	3	1	2	3	52
OG0001310	3	2	2	4	2	4	5	5	1	3	4	4	2	3	3	3	2	52
OG0001311	3	2	2	3	2	5	2	4	3	2	5	5	4	3	3	2	2	52
OG0001312	3	3	2	3	4	2	4	4	6	4	3	3	3	2	2	2	2	52
OG0001313	2	2	2	2	1	4	4	3	3	3	6	6	5	2	2	2	3	52
OG0001314	3	2	1	6	3	4	7	4	3	4	2	2	2	3	2	1	3	52
OG0001315	3	3	2	1	3	4	3	4	3	4	4	3	3	4	3	2	3	52
OG0001316	3	3	4	1	2	3	6	5	1	5	4	2	3	3	2	3	2	52
OG0001317	2	2	2	2	3	2	6	3	10	3	3	3	4	1	3	1	2	52
OG0001318	5	5	2	4	2	2	5	3	2	5	1	2	2	3	2	2	5	52
OG0001319	4	2	2	3	4	3	3	3	2	5	5	2	5	2	2	2	3	52
OG0001320	2	1	2	2	2	2	4	4	6	5	3	4	2	3	5	2	3	52
OG0001321	3	3	3	2	3	2	3	3	3	4	3	3	3	5	3	3	3	52
OG0001322	4	3	2	2	2	2	4	4	4	4	4	4	4	2	2	2	3	52
OG0001323	3	2	2	3	3	4	4	2	2	2	7	4	4	3	3	2	2	52
OG0001324	3	2	3	3	5	4	2	3	1	2	4	4	5	4	1	4	2	52
OG0001325	3	2	2	1	2	4	4	4	4	4	4	5	4	2	2	2	3	52
OG0001326	1	4	1	4	2	2	5	2	1	5	4	5	5	4	2	1	4	52
OG0001327	2	7	4	3	5	4	2	2	2	4	1	1	1	3	2	5	4	52
OG0001328	2	1	2	2	3	6	3	6	2	3	5	5	3	2	2	2	3	52
OG0001329	3	2	2	3	2	3	3	3	3	4	4	6	4	4	2	2	2	52
OG0001330	2	2	2	2	2	4	4	7	2	4	3	3	3	3	1	2	6	52
OG0001331	2	6	2	1	2	3	8	4	4	4	2	2	1	4	3	2	2	52
OG0001332	2	1	4	4	3	3	4	2	1	5	5	4	6	1	2	2	3	52
OG0001333	2	2	3	6	2	4	3	4	3	3	4	2	4	3	3	2	2	52
OG0001334	2	7	2	2	2	1	11	2	0	8	1	0	2	2	2	3	5	52
OG0001335	2	1	1	2	0	3	8	4	3	4	4	5	2	4	2	5	2	52
OG0001336	3	2	3	6	5	0	7	3	6	3	0	1	0	4	2	4	3	52
OG0001337	2	1	2	2	2	4	7	0	4	4	5	6	5	3	2	1	2	52
OG0001338	4	2	3	3	2	3	3	4	2	3	3	4	6	2	4	2	2	52
OG0001339	2	2	2	4	2	3	6	3	6	3	5	4	2	2	2	2	2	52
OG0001340	2	3	2	2	2	5	5	1	5	2	3	5	3	6	1	2	3	52
OG0001341	2	2	1	4	2	6	5	2	3	4	4	4	5	3	2	1	2	52
OG0001342	6	2	3	4	3	7	2	1	2	2	2	3	4	3	2	4	2	52
OG0001343	2	1	2	4	4	5	3	1	2	8	4	6	4	2	2	1	1	52
OG0001344	3	1	1	3	0	6	5	6	2	4	4	4	4	2	3	2	2	52
OG0001345	2	2	2	4	2	4	4	4	2	4	5	5	5	2	2	1	2	52
OG0001346	3	2	4	3	3	4	6	3	3	4	2	2	2	3	3	3	2	52
OG0001347	3	2	4	0	3	6	5	4	4	3	3	4	1	4	2	3	1	52
OG0001348	2	1	2	1	3	5	7	3	0	3	5	5	5	2	3	3	2	52
OG0001349	5	4	6	1	0	2	0	0	2	2	0	22	2	0	6	0	0	52
OG0001350	2	3	3	1	2	4	3	3	3	4	4	4	2	4	3	5	2	52
OG0001351	2	1	3	1	1	1	13	5	5	4	2	2	1	1	2	7	1	52
OG0001352	2	1	2	4	11	4	2	3	0	3	3	4	4	2	3	2	2	52
OG0001353	3	4	3	2	4	2	6	2	0	5	4	4	4	1	2	3	3	52
OG0001354	2	7	4	0	1	1	3	2	2	5	3	3	2	3	6	2	6	52
OG0001355	4	3	3	9	8	2	5	2	3	4	1	1	1	1	1	1	3	52
OG0001356	0	1	0	5	4	2	9	1	2	6	4	5	4	5	1	0	3	52
OG0001357	0	45	0	6	0	0	0	0	0	0	0	0	0	0	0	0	1	52
OG0001358	0	3	3	2	2	6	3	1	2	2	3	4	1	4	1	1	14	52
OG0001359	0	0	3	0	0	0	0	0	0	0	0	0	0	0	0	49	0	52
OG0001360	0	0	0	0	0	0	0	0	52	0	0	0	0	0	0	0	0	52
OG0001361	3	2	2	4	2	4	6	2	5	3	3	2	4	2	3	2	2	51
OG0001362	3	2	3	3	4	2	2	6	2	5	2	3	1	1	1	1	10	51
OG0001363	2	7	6	1	6	3	5	4	1	0	2	2	1	0	1	9	1	51
OG0001364	2	5	3	4	5	2	5	3	3	3	2	2	3	2	2	3	2	51
OG0001365	3	2	3	3	2	4	4	2	5	3	4	3	1	2	3	3	4	51
OG0001366	3	2	2	3	4	4	3	2	3	4	3	0	6	3	3	3	3	51
OG0001367	4	3	3	3	3	3	3	3	3	4	3	3	1	3	3	3	3	51
OG0001368	4	1	3	1	3	1	3	3	6	4	1	3	2	4	2	7	3	51
OG0001369	2	3	2	3	2	4	9	2	0	2	6	4	5	1	2	2	2	51
OG0001370	3	2	2	3	2	3	5	3	7	3	2	3	3	3	3	1	3	51
OG0001371	5	1	4	2	2	2	9	2	1	2	2	4	4	2	3	4	2	51
OG0001372	3	2	2	3	1	3	6	2	3	4	5	5	2	2	3	2	3	51
OG0001373	3	5	2	3	2	2	5	4	4	5	3	2	2	2	2	2	3	51
OG0001374	3	2	4	1	3	3	3	6	5	2	1	4	2	3	2	4	3	51
OG0001375	2	2	1	1	2	3	5	2	2	4	5	7	7	3	2	1	2	51
OG0001376	2	2	1	4	3	3	4	2	4	5	4	4	2	3	2	2	4	51
OG0001377	2	2	2	3	2	3	7	3	5	4	4	4	1	3	2	2	2	51
OG0001378	2	1	2	2	2	3	4	5	5	2	4	4	5	2	3	2	3	51
OG0001379	4	2	2	3	2	3	5	2	0	4	3	4	5	5	3	2	2	51
OG0001380	3	2	1	4	2	4	5	3	2	3	5	4	3	3	3	2	2	51
OG0001381	3	3	3	3	2	3	5	2	3	3	5	4	3	2	3	2	2	51
OG0001382	3	2	2	4	2	4	3	4	5	2	2	2	3	5	4	2	2	51
OG0001383	3	3	4	4	2	2	5	3	1	7	1	4	1	1	5	4	1	51
OG0001384	2	2	2	1	2	3	2	2	1	3	3	16	4	3	2	2	1	51
OG0001385	3	1	2	1	3	3	5	8	2	4	4	4	3	2	2	2	2	51
OG0001386	2	3	1	1	3	4	6	3	8	4	4	1	3	2	2	4	0	51
OG0001387	2	2	1	2	1	3	5	1	2	4	5	8	7	1	3	2	2	51
OG0001388	2	4	1	3	4	4	5	3	4	5	2	4	3	2	2	1	2	51
OG0001389	2	5	2	4	0	2	0	5	2	5	4	4	3	1	5	2	5	51
OG0001390	3	3	2	2	2	2	4	5	7	3	4	4	4	1	1	2	2	51
OG0001391	1	3	1	1	2	5	4	3	5	4	4	8	3	2	2	1	2	51
OG0001392	4	3	2	0	3	6	4	4	5	6	1	0	0	3	3	3	4	51
OG0001393	3	3	2	1	1	2	6	8	3	4	3	3	3	3	2	2	2	51
OG0001394	1	6	1	6	3	1	6	1	7	7	2	1	3	2	1	1	2	51
OG0001395	1	2	2	4	5	3	4	2	3	4	3	3	4	2	3	2	4	51
OG0001396	2	1	2	2	3	2	8	5	2	2	5	5	4	2	3	2	1	51
OG0001397	4	1	2	3	2	3	2	4	2	4	4	3	5	4	3	3	2	51
OG0001398	2	3	2	4	1	3	4	2	5	4	3	4	3	5	2	1	3	51
OG0001399	4	2	2	6	1	5	3	4	6	1	3	4	2	2	3	2	1	51
OG0001400	2	2	4	3	2	4	2	5	4	2	5	3	4	4	2	2	1	51
OG0001401	5	4	1	1	1	4	3	6	5	3	2	6	2	2	3	2	1	51
OG0001402	3	1	2	1	1	2	4	4	10	4	3	2	3	4	3	2	2	51
OG0001403	2	2	3	1	2	2	6	3	4	3	5	4	4	3	2	2	3	51
OG0001404	2	1	2	6	7	0	8	1	1	4	2	2	1	6	2	2	4	51
OG0001405	3	2	0	1	1	4	4	2	9	3	4	9	0	1	3	2	3	51
OG0001406	1	7	2	3	4	2	2	0	6	12	1	1	1	2	2	1	4	51
OG0001407	1	1	2	1	1	1	2	2	3	3	3	10	15	3	1	1	1	51
OG0001408	1	1	1	1	1	1	1	1	34	2	1	1	1	1	1	1	1	51
OG0001409	1	2	2	3	3	4	2	3	4	5	3	4	3	3	3	3	3	51
OG0001410	1	1	2	4	3	3	4	3	0	6	3	4	4	3	2	5	3	51
OG0001411	0	5	1	1	6	1	8	1	5	6	3	4	1	2	2	2	3	51
OG0001412	0	6	4	4	6	9	4	1	3	1	2	2	2	1	2	2	2	51
OG0001413	0	3	3	2	1	5	5	2	15	3	2	2	0	1	3	3	1	51
OG0001414	0	0	1	0	0	0	0	0	0	2	0	0	0	0	0	1	47	51
OG0001415	0	0	0	0	0	0	0	0	0	0	0	0	0	51	0	0	0	51
OG0001416	0	0	0	0	0	0	0	0	0	0	0	0	0	51	0	0	0	51
OG0001417	0	0	0	0	0	0	0	0	0	0	0	0	0	0	0	51	0	51
OG0001418	2	3	2	4	1	3	4	1	4	5	3	3	3	3	4	2	3	50
OG0001419	5	2	1	2	2	4	4	2	3	4	4	2	4	4	2	2	3	50
OG0001420	3	3	2	1	4	2	4	3	3	4	4	4	5	1	3	3	1	50
OG0001421	1	1	2	3	2	4	5	5	1	4	3	4	3	3	5	2	2	50
OG0001422	1	3	0	4	6	4	13	1	0	5	2	2	0	3	5	0	1	50
OG0001423	4	3	3	4	2	3	4	2	3	3	3	3	3	2	3	3	2	50
OG0001424	3	2	1	2	2	3	12	4	1	2	4	4	4	2	1	1	2	50
OG0001425	2	3	1	1	1	7	1	3	3	3	5	8	6	1	1	1	3	50
OG0001426	3	2	2	1	2	4	2	2	4	2	4	2	10	2	3	2	3	50
OG0001427	2	1	2	2	2	3	4	4	2	3	7	4	5	3	2	2	2	50
OG0001428	3	2	2	1	1	3	3	4	6	5	4	4	3	3	2	2	2	50
OG0001429	4	1	2	7	4	4	2	1	2	2	3	4	3	3	1	4	3	50
OG0001430	1	3	2	2	2	4	5	3	8	4	2	3	3	2	2	2	2	50
OG0001431	1	1	2	3	1	9	4	3	0	2	5	3	9	3	1	1	2	50
OG0001432	3	1	2	6	2	3	4	2	3	3	4	4	4	3	2	2	2	50
OG0001433	3	1	3	4	2	5	1	2	2	4	5	4	5	3	2	2	2	50
OG0001434	1	2	1	2	8	2	7	2	5	2	3	3	2	4	2	1	3	50
OG0001435	5	3	2	4	4	1	3	1	1	3	1	8	5	3	2	2	2	50
OG0001436	2	2	3	3	2	4	3	2	2	3	3	5	7	1	3	2	3	50
OG0001437	2	2	1	4	3	2	4	2	2	4	2	2	4	5	4	2	5	50
OG0001438	1	2	1	4	3	2	5	4	4	4	3	4	3	3	2	1	4	50
OG0001439	3	2	2	3	2	3	2	4	9	3	3	3	3	2	2	2	2	50
OG0001440	3	1	2	4	2	5	3	4	2	3	5	7	3	1	2	1	2	50
OG0001441	3	1	1	4	3	2	4	3	4	4	2	4	5	2	2	2	4	50
OG0001442	3	5	2	3	3	2	0	4	4	4	4	3	1	1	6	2	3	50
OG0001443	1	4	1	3	5	2	7	5	2	3	3	3	2	5	2	1	1	50
OG0001444	2	2	1	3	2	0	2	3	2	8	5	5	2	3	3	2	5	50
OG0001445	2	3	1	2	3	1	7	2	2	4	6	4	5	3	2	1	2	50
OG0001446	4	3	2	2	1	3	0	4	4	8	2	2	2	3	4	3	3	50
OG0001447	2	2	1	4	1	2	12	4	3	4	3	2	1	3	3	1	2	50
OG0001448	2	1	2	3	2	5	6	2	5	4	3	2	3	3	4	2	1	50
OG0001449	2	1	1	5	2	4	6	2	6	2	2	2	1	6	2	2	4	50
OG0001450	3	3	2	4	2	3	6	6	2	4	3	3	1	3	2	2	1	50
OG0001451	2	1	2	3	3	3	2	3	2	4	11	1	3	2	1	2	5	50
OG0001452	2	3	2	5	4	3	4	2	6	4	2	1	3	3	2	2	2	50
OG0001453	2	2	2	3	1	4	1	4	8	4	3	3	3	2	3	2	3	50
OG0001454	2	1	2	10	2	3	4	3	4	4	2	2	4	2	1	2	2	50
OG0001455	4	2	2	4	3	3	5	5	1	3	2	3	2	4	3	2	2	50
OG0001456	4	1	2	3	2	3	4	4	2	4	6	4	3	1	3	2	2	50
OG0001457	3	2	2	5	4	2	4	4	4	4	2	2	2	3	2	3	2	50
OG0001458	2	2	1	3	2	3	3	3	5	2	2	0	10	2	6	1	3	50
OG0001459	3	2	3	2	3	4	4	2	2	1	4	5	4	4	2	2	3	50
OG0001460	1	2	2	2	4	3	1	3	2	4	5	7	6	2	3	2	1	50
OG0001461	2	2	2	3	2	5	4	3	0	3	4	5	5	3	2	3	2	50
OG0001462	5	5	3	3	1	3	7	2	3	5	2	1	1	2	2	2	3	50
OG0001463	3	3	2	2	2	4	5	3	2	3	4	3	3	4	3	2	2	50
OG0001464	2	10	2	12	3	0	1	2	2	1	1	1	1	2	5	2	3	50
OG0001465	1	1	1	2	3	1	2	3	2	2	10	11	4	2	1	1	3	50
OG0001466	3	2	3	4	2	1	10	4	2	3	3	3	3	2	1	3	1	50
OG0001467	2	2	2	3	2	3	4	3	5	3	2	3	2	3	2	2	7	50
OG0001468	4	2	3	1	2	2	5	3	3	4	2	2	2	5	4	3	3	50
OG0001469	2	2	2	2	1	5	8	5	1	2	5	4	2	2	4	2	1	50
OG0001470	2	2	2	8	2	7	4	2	4	5	2	2	2	1	2	0	3	50
OG0001471	2	2	1	2	2	4	5	2	2	4	4	4	5	3	2	3	3	50
OG0001472	2	3	2	5	10	2	5	0	1	5	2	2	2	4	1	1	3	50
OG0001473	2	2	2	2	4	2	6	2	3	4	6	3	4	3	2	1	2	50
OG0001474	2	3	2	2	2	3	3	6	4	3	3	5	3	3	2	2	2	50
OG0001475	1	5	3	6	3	3	5	4	2	3	1	2	3	1	3	1	4	50
OG0001476	1	2	1	1	2	2	4	2	1	5	2	5	13	5	1	1	2	50
OG0001477	2	22	4	0	5	1	4	4	4	0	0	0	1	2	0	0	1	50
OG0001478	1	3	2	3	3	4	5	3	0	7	4	4	2	2	2	2	3	50
OG0001479	0	4	3	4	4	3	5	2	2	4	3	0	4	3	3	3	3	50
OG0001480	0	3	0	6	5	2	8	2	0	0	7	2	2	1	6	3	3	50
OG0001481	0	1	0	31	2	7	1	1	0	1	0	1	0	1	0	0	4	50
OG0001482	0	0	1	0	0	0	0	1	0	0	45	0	0	0	0	3	0	50
OG0001483	0	0	0	0	0	8	0	0	0	0	6	13	22	1	0	0	0	50
OG0001484	0	0	0	0	0	0	50	0	0	0	0	0	0	0	0	0	0	50
OG0001485	0	0	0	0	0	0	0	0	0	0	0	0	0	50	0	0	0	50
OG0001486	0	0	0	0	0	0	0	0	0	0	0	0	0	50	0	0	0	50
OG0001487	0	0	0	0	0	0	0	0	0	0	0	0	0	50	0	0	0	50
OG0001488	0	0	0	0	0	0	0	0	0	0	0	0	0	50	0	0	0	50
OG0001489	0	0	0	0	0	0	0	0	0	0	0	0	0	0	0	50	0	50
OG0001490	1	3	1	4	5	4	6	5	2	1	1	2	5	2	1	1	5	49
OG0001491	3	2	2	2	3	4	8	3	0	4	3	4	4	2	1	2	2	49
OG0001492	2	2	1	4	1	2	9	1	7	2	3	4	3	2	2	1	3	49
OG0001493	4	1	2	6	2	3	3	4	2	2	3	4	3	3	3	2	2	49
OG0001494	2	1	2	2	2	4	5	2	3	5	3	4	3	3	3	2	3	49
OG0001495	3	3	2	2	2	3	4	2	4	3	4	4	4	3	2	2	2	49
OG0001496	2	4	2	4	4	3	3	2	3	2	4	3	5	3	1	2	2	49
OG0001497	3	2	1	3	2	3	6	3	3	5	4	2	4	2	2	2	2	49
OG0001498	49	0	0	0	0	0	0	0	0	0	0	0	0	0	0	0	0	49
OG0001499	3	2	2	5	3	2	3	3	3	6	2	2	2	4	2	2	3	49
OG0001500	2	2	2	1	2	4	5	4	4	5	3	3	3	2	3	1	3	49
OG0001501	2	2	2	3	2	4	6	4	1	3	3	5	3	2	3	2	2	49
OG0001502	2	3	2	2	3	3	3	2	1	3	4	6	4	3	3	1	4	49
OG0001503	2	1	2	4	3	3	2	5	3	4	2	2	2	2	3	3	6	49
OG0001504	2	2	1	3	2	4	4	3	2	4	6	4	6	1	2	1	2	49
OG0001505	2	4	2	4	2	3	6	2	3	5	2	2	3	3	2	2	2	49
OG0001506	3	1	2	4	2	3	5	4	0	3	3	3	3	7	2	2	2	49
OG0001507	5	16	4	3	2	1	2	2	2	3	1	1	1	1	1	2	2	49
OG0001508	2	3	3	2	1	4	4	3	4	4	3	2	3	3	3	3	2	49
OG0001509	4	1	2	1	3	4	1	3	5	4	6	3	5	1	2	2	2	49
OG0001510	3	2	2	3	2	2	6	4	4	1	3	3	3	3	2	2	4	49
OG0001511	2	1	2	2	2	5	5	2	1	4	4	5	4	3	3	2	2	49
OG0001512	2	4	2	7	2	5	4	5	1	2	3	3	1	2	2	2	2	49
OG0001513	3	2	3	3	3	3	4	3	0	4	2	2	4	3	4	3	3	49
OG0001514	2	3	3	3	2	1	5	4	7	5	2	2	1	3	0	2	4	49
OG0001515	4	2	3	3	5	5	2	3	2	2	4	3	3	1	2	3	2	49
OG0001516	2	1	2	2	2	4	2	3	3	4	5	5	5	2	3	2	2	49
OG0001517	5	2	3	1	2	3	3	2	2	4	5	3	2	4	2	4	2	49
OG0001518	3	2	3	1	2	3	3	3	4	5	3	3	3	3	2	3	3	49
OG0001519	2	4	2	3	1	3	4	3	3	5	3	3	3	3	2	2	3	49
OG0001520	3	3	3	2	2	3	3	5	3	3	2	3	1	3	3	5	2	49
OG0001521	2	3	2	2	2	3	6	2	5	3	3	4	3	3	2	2	2	49
OG0001522	3	2	2	3	1	4	4	3	2	4	3	4	4	2	4	2	2	49
OG0001523	1	2	1	2	2	3	2	2	2	4	5	8	8	2	2	1	2	49
OG0001524	3	4	2	4	3	5	3	1	2	8	1	3	1	1	4	2	2	49
OG0001525	3	1	2	3	2	4	3	3	3	3	4	3	3	3	3	4	2	49
OG0001526	2	3	2	3	3	3	3	3	8	3	1	4	2	2	2	3	2	49
OG0001527	2	2	1	1	4	3	3	1	4	5	4	4	4	2	3	3	3	49
OG0001528	2	1	2	1	1	3	7	5	3	4	3	5	2	4	2	2	2	49
OG0001529	2	2	3	2	2	2	3	5	5	2	3	3	4	3	4	2	2	49
OG0001530	1	1	2	3	2	2	4	5	6	2	5	3	2	3	4	2	2	49
OG0001531	3	2	3	2	2	4	5	3	1	3	4	4	4	3	2	2	2	49
OG0001532	2	4	2	2	2	3	5	3	2	4	4	3	3	2	4	1	3	49
OG0001533	3	1	2	4	4	1	5	2	4	6	2	2	1	4	3	2	3	49
OG0001534	2	2	1	1	2	3	8	2	2	4	4	3	3	5	2	2	3	49
OG0001535	3	1	2	2	2	3	5	3	5	4	4	2	2	3	2	3	3	49
OG0001536	1	4	1	1	5	4	2	2	5	6	3	1	3	5	1	2	3	49
OG0001537	3	2	2	10	0	0	7	0	0	14	0	0	0	0	0	2	9	49
OG0001538	2	1	3	5	3	3	5	3	2	5	2	3	2	3	3	2	2	49
OG0001539	2	3	1	5	1	3	4	3	2	3	4	4	5	3	2	2	2	49
OG0001540	1	4	1	3	2	6	4	2	1	4	5	3	3	3	2	1	4	49
OG0001541	2	2	2	3	2	3	5	3	5	4	3	2	4	4	2	2	1	49
OG0001542	1	1	2	1	12	2	2	1	1	2	2	8	10	1	1	1	1	49
OG0001543	2	3	0	2	1	6	1	2	9	4	5	3	5	2	2	0	2	49
OG0001544	1	3	1	1	2	3	5	3	4	6	4	3	3	3	3	1	3	49
OG0001545	1	4	1	4	2	3	1	1	3	7	4	4	4	3	2	1	4	49
OG0001546	1	2	1	4	3	3	5	3	4	6	2	4	1	2	3	2	3	49
OG0001547	1	2	1	3	3	3	4	1	4	4	5	6	4	2	2	1	3	49
OG0001548	1	1	1	4	1	2	5	2	6	5	3	2	3	2	3	2	6	49
OG0001549	1	0	0	0	0	0	0	1	0	0	26	9	12	0	0	0	0	49
OG0001550	0	0	1	21	10	0	15	0	0	0	0	0	0	0	2	0	0	49
OG0001551	4	2	2	3	2	3	5	2	2	5	2	2	3	3	2	3	3	48
OG0001552	4	1	2	2	2	1	2	2	2	4	2	9	6	3	2	2	2	48
OG0001553	2	2	2	2	2	3	3	3	6	4	3	3	3	3	3	2	2	48
OG0001554	3	3	2	2	1	4	3	3	3	2	5	5	4	3	2	2	1	48
OG0001555	3	1	2	3	2	5	3	4	1	5	4	4	2	3	2	2	2	48
OG0001556	3	2	5	2	2	2	9	2	4	2	2	2	2	1	3	4	1	48
OG0001557	4	1	2	2	2	5	5	5	0	5	3	2	2	3	3	2	2	48
OG0001558	5	2	10	1	1	3	5	0	0	1	2	3	2	2	1	9	1	48
OG0001559	4	1	2	6	6	3	6	5	0	3	1	1	1	2	2	3	2	48
OG0001560	1	11	2	4	1	2	1	1	4	8	2	1	2	3	1	2	2	48
OG0001561	4	4	2	3	2	2	4	3	2	4	1	2	2	3	3	5	2	48
OG0001562	2	2	2	1	2	4	1	2	3	2	17	2	2	1	1	2	2	48
OG0001563	3	2	2	1	3	4	3	2	2	4	4	5	3	1	2	3	4	48
OG0001564	3	2	2	5	2	2	3	2	2	3	2	2	2	3	8	3	2	48
OG0001565	4	1	2	4	2	3	5	3	3	2	4	3	3	3	2	2	2	48
OG0001566	3	3	2	5	2	3	5	3	3	4	3	3	2	1	2	2	2	48
OG0001567	3	3	3	3	2	2	3	5	2	3	3	3	3	4	2	2	2	48
OG0001568	3	2	2	1	2	6	1	2	2	2	6	5	5	3	2	2	2	48
OG0001569	2	1	2	2	3	4	4	1	2	3	3	3	9	3	2	2	2	48
OG0001570	3	1	2	4	2	2	5	3	3	4	2	4	2	5	2	2	2	48
OG0001571	3	1	2	2	2	2	3	2	13	3	2	3	2	2	2	2	2	48
OG0001572	2	1	4	4	0	3	4	3	4	3	3	3	4	3	1	2	4	48
OG0001573	3	2	2	1	1	4	2	4	7	4	4	3	3	1	2	2	3	48
OG0001574	2	3	1	2	3	3	4	2	2	2	8	5	4	2	2	0	3	48
OG0001575	1	2	5	2	1	4	3	1	3	2	4	8	6	0	2	3	1	48
OG0001576	3	2	1	5	2	4	4	4	1	4	3	3	3	1	5	1	2	48
OG0001577	4	2	2	3	2	4	3	3	2	1	3	5	5	3	2	2	2	48
OG0001578	4	1	2	2	2	3	4	4	5	5	3	3	1	4	3	1	1	48
OG0001579	2	3	1	3	2	4	2	2	3	2	3	7	3	3	5	1	2	48
OG0001580	2	2	4	2	2	4	4	2	6	4	2	2	3	3	2	2	2	48
OG0001581	3	2	2	3	2	4	7	3	2	2	3	4	3	3	1	2	2	48
OG0001582	1	4	2	1	2	4	3	3	3	4	4	4	3	3	3	2	2	48
OG0001583	4	1	2	4	2	2	6	3	3	4	3	3	3	1	3	2	2	48
OG0001584	3	2	4	1	6	3	4	3	1	2	3	3	4	2	3	2	2	48
OG0001585	2	1	2	5	1	2	4	2	4	3	4	5	5	2	2	2	2	48
OG0001586	4	0	5	0	0	7	0	2	0	0	11	4	3	0	3	9	0	48
OG0001587	2	1	2	3	2	2	5	2	6	4	3	3	2	3	4	2	2	48
OG0001588	3	2	1	1	1	3	7	3	7	3	2	6	2	3	1	1	2	48
OG0001589	4	1	2	2	2	3	4	5	1	3	3	3	4	3	4	2	2	48
OG0001590	3	2	1	4	2	4	4	2	2	2	6	3	6	1	3	1	2	48
OG0001591	4	3	1	3	3	4	5	1	2	2	3	3	5	3	2	2	2	48
OG0001592	2	4	2	3	4	2	3	4	3	4	2	3	2	3	3	1	3	48
OG0001593	3	2	2	1	1	4	2	2	10	2	3	4	4	4	1	1	2	48
OG0001594	2	3	1	3	2	6	4	2	2	2	2	7	4	3	2	1	2	48
OG0001595	2	2	3	3	1	3	4	1	0	3	4	9	5	2	2	1	3	48
OG0001596	2	3	3	2	6	6	1	4	1	2	3	3	1	5	2	2	2	48
OG0001597	3	1	3	3	2	3	3	2	1	2	6	7	4	2	2	2	2	48
OG0001598	2	2	2	0	3	3	3	4	6	3	2	6	1	3	3	2	3	48
OG0001599	2	2	2	1	2	3	3	4	9	5	2	3	2	2	2	2	2	48
OG0001600	2	1	2	1	0	1	3	3	5	3	4	9	7	2	2	2	1	48
OG0001601	2	1	2	3	2	5	4	3	1	3	4	3	6	2	3	2	2	48
OG0001602	3	3	3	2	3	2	3	3	0	6	2	5	2	3	4	2	2	48
OG0001603	5	2	4	2	2	2	2	4	2	2	3	3	5	2	2	4	2	48
OG0001604	4	1	2	4	2	4	5	2	2	4	4	3	4	2	2	2	1	48
OG0001605	1	1	2	9	4	2	8	3	0	4	1	1	1	2	2	3	4	48
OG0001606	3	1	2	3	2	5	3	4	1	3	4	4	5	2	2	2	2	48
OG0001607	3	1	3	4	2	2	1	2	5	5	2	5	3	3	2	3	2	48
OG0001608	2	2	3	2	2	3	3	4	3	3	3	4	4	3	2	3	2	48
OG0001609	1	4	1	1	6	4	3	1	2	1	7	4	4	2	2	2	3	48
OG0001610	3	2	2	4	2	4	4	3	4	4	3	2	3	1	2	2	3	48
OG0001611	3	1	2	3	2	4	3	4	1	3	5	4	5	2	2	2	2	48
OG0001612	2	3	2	2	3	5	5	2	5	4	3	3	2	1	3	1	2	48
OG0001613	1	2	1	5	3	3	5	3	2	4	3	4	3	3	3	1	2	48
OG0001614	2	2	1	2	2	3	4	2	5	6	3	3	2	3	4	1	3	48
OG0001615	5	1	4	4	3	4	4	3	1	2	2	2	3	3	2	3	2	48
OG0001616	1	2	2	2	3	2	6	5	4	6	2	2	2	2	2	1	4	48
OG0001617	1	1	2	4	4	2	2	3	2	4	4	4	4	4	3	2	2	48
OG0001618	2	2	2	2	2	3	8	3	3	4	3	3	2	2	3	2	2	48
OG0001619	2	2	2	3	1	2	3	4	8	3	3	4	3	2	2	2	2	48
OG0001620	2	1	2	3	2	2	3	2	9	4	2	5	3	2	3	1	2	48
OG0001621	1	1	1	5	1	1	13	3	3	3	3	2	2	4	2	1	2	48
OG0001622	1	2	2	1	2	5	3	2	3	3	2	2	2	3	5	2	8	48
OG0001623	0	2	2	3	2	3	6	4	3	3	4	3	3	4	2	2	2	48
OG0001624	0	3	2	3	1	2	3	1	4	5	1	11	2	5	2	1	2	48
OG0001625	0	1	0	5	17	1	10	0	5	2	0	0	1	3	0	0	3	48
OG0001626	0	2	2	4	2	4	6	3	1	4	3	4	3	2	4	2	2	48
OG0001627	0	1	1	4	2	2	4	5	2	4	4	2	4	4	3	2	4	48
OG0001628	0	0	1	3	1	2	0	0	0	26	0	9	2	1	2	1	0	48
OG0001629	0	0	3	0	0	0	0	3	0	0	0	0	0	0	0	42	0	48
OG0001630	0	0	0	1	0	0	0	0	0	46	0	0	0	0	1	0	0	48
OG0001631	0	0	0	0	0	0	0	0	0	0	0	0	0	0	0	47	1	48
OG0001632	3	2	3	3	1	2	4	2	2	3	4	4	5	2	2	3	2	47
OG0001633	2	3	1	0	2	3	4	2	4	3	4	3	2	5	2	1	6	47
OG0001634	3	4	1	2	1	4	6	2	4	4	3	3	2	2	1	3	2	47
OG0001635	2	2	2	6	3	3	3	3	2	4	2	2	2	3	3	2	3	47
OG0001636	3	2	2	1	4	1	6	4	2	3	3	2	2	3	3	2	4	47
OG0001637	1	9	1	2	7	0	7	1	2	4	0	0	0	2	5	1	5	47
OG0001638	3	1	2	5	2	3	3	2	2	5	3	2	6	2	2	2	2	47
OG0001639	1	1	1	4	2	2	7	2	1	3	5	3	6	2	3	2	2	47
OG0001640	3	2	2	2	1	7	3	4	1	4	4	1	3	2	3	2	3	47
OG0001641	2	2	2	1	3	3	5	2	2	4	3	3	3	3	3	2	4	47
OG0001642	1	2	1	6	1	2	3	2	3	4	2	9	6	1	1	1	2	47
OG0001643	4	4	4	6	3	4	3	3	4	2	1	1	1	1	3	2	1	47
OG0001644	2	1	3	2	1	3	2	2	6	4	4	4	5	3	2	1	2	47
OG0001645	2	2	1	2	2	4	8	2	1	2	4	6	4	2	2	1	2	47
OG0001646	2	5	2	1	0	1	1	2	1	3	9	4	10	1	1	2	2	47
OG0001647	2	2	1	2	2	4	4	3	4	4	6	3	4	1	2	1	2	47
OG0001648	3	1	2	1	2	4	5	3	4	4	3	2	3	2	2	2	4	47
OG0001649	3	3	2	2	2	4	4	4	2	2	5	4	0	4	2	2	2	47
OG0001650	2	2	2	4	2	1	3	3	4	7	2	2	2	2	2	2	5	47
OG0001651	2	3	2	0	3	4	3	3	7	4	3	4	0	4	2	2	1	47
OG0001652	3	1	2	4	2	3	3	2	3	4	2	2	2	3	7	2	2	47
OG0001653	3	3	3	1	2	3	3	3	2	4	4	4	4	2	2	2	2	47
OG0001654	3	1	2	3	2	2	3	3	4	4	6	3	2	3	2	2	2	47
OG0001655	2	3	2	11	3	0	6	1	2	5	1	0	1	3	2	2	3	47
OG0001656	3	1	3	2	2	3	2	2	2	5	5	2	6	2	3	2	2	47
OG0001657	2	2	2	2	1	3	9	6	3	3	2	2	2	3	2	2	1	47
OG0001658	2	1	2	9	2	2	5	2	1	4	4	2	3	3	1	2	2	47
OG0001659	2	3	2	3	2	2	5	1	2	4	4	4	5	2	3	1	2	47
OG0001660	3	2	2	3	2	3	6	4	2	3	3	1	1	5	2	2	3	47
OG0001661	3	3	2	3	1	4	4	2	3	4	4	3	3	1	3	2	2	47
OG0001662	2	2	3	2	2	4	3	3	2	3	4	5	3	1	1	2	5	47
OG0001663	3	2	4	2	2	6	1	2	2	2	3	4	4	1	3	4	2	47
OG0001664	2	2	2	3	3	2	3	2	3	4	3	5	6	2	2	1	2	47
OG0001665	1	4	2	4	2	3	6	1	6	3	3	4	2	2	2	1	1	47
OG0001666	3	1	2	3	1	3	7	4	1	4	3	3	3	2	2	2	3	47
OG0001667	3	3	2	1	2	4	4	5	1	3	3	3	3	3	3	2	2	47
OG0001668	3	3	3	2	2	4	4	2	2	3	4	4	2	4	1	2	2	47
OG0001669	2	1	1	1	2	4	2	1	9	4	5	3	3	3	3	1	2	47
OG0001670	2	2	2	3	2	3	5	4	1	4	4	3	3	3	2	2	2	47
OG0001671	2	1	1	2	1	3	3	4	3	5	3	3	5	4	4	1	2	47
OG0001672	3	1	2	4	2	2	5	3	2	4	3	4	5	2	2	1	2	47
OG0001673	1	1	3	3	3	3	8	3	2	3	1	3	4	3	1	3	2	47
OG0001674	2	1	2	6	2	4	5	2	1	4	3	3	3	3	2	2	2	47
OG0001675	3	3	2	2	2	3	1	4	4	3	2	2	2	5	5	2	2	47
OG0001676	6	2	2	1	1	2	0	3	2	1	3	8	3	3	2	3	5	47
OG0001677	1	2	2	7	4	2	4	2	2	4	3	3	3	2	2	2	2	47
OG0001678	3	3	3	4	5	0	2	5	2	5	1	1	1	2	5	3	2	47
OG0001679	2	1	2	2	1	3	4	10	5	2	3	3	2	1	1	4	1	47
OG0001680	3	2	2	1	3	5	6	3	2	3	4	1	4	3	2	1	2	47
OG0001681	2	1	2	3	2	4	7	2	2	4	4	3	3	3	1	2	2	47
OG0001682	2	1	2	2	2	4	3	3	2	3	4	6	4	4	2	2	1	47
OG0001683	3	2	4	2	2	4	3	5	4	4	2	1	1	2	1	2	5	47
OG0001684	4	2	3	3	1	2	2	2	3	3	4	2	4	2	3	5	2	47
OG0001685	2	2	2	3	3	2	2	3	3	2	3	8	3	3	2	1	3	47
OG0001686	4	2	2	3	2	3	4	5	1	4	3	2	3	3	2	2	2	47
OG0001687	3	2	2	1	2	6	2	3	5	2	3	5	3	2	3	2	1	47
OG0001688	3	1	2	5	1	5	1	2	9	2	3	2	3	2	2	2	2	47
OG0001689	2	2	2	1	2	5	7	5	1	4	4	3	1	2	2	2	2	47
OG0001690	3	1	3	2	1	0	0	6	2	5	5	5	3	4	2	3	2	47
OG0001691	2	0	1	2	0	1	7	6	2	1	16	2	3	0	1	0	3	47
OG0001692	2	3	2	1	4	3	4	2	3	4	3	3	4	3	2	2	2	47
OG0001693	4	3	2	2	3	4	5	2	2	2	4	4	4	1	2	1	2	47
OG0001694	2	3	2	4	1	2	6	3	3	4	3	4	2	1	3	2	2	47
OG0001695	3	1	2	3	2	3	4	3	5	4	3	3	5	2	2	1	1	47
OG0001696	3	3	4	2	2	2	8	3	5	5	2	0	0	2	1	2	3	47
OG0001697	3	1	2	3	2	4	2	5	3	4	3	2	2	5	2	2	2	47
OG0001698	3	2	2	2	1	3	4	2	3	3	3	3	5	3	3	3	2	47
OG0001699	2	2	1	1	4	4	3	2	2	3	4	4	4	4	3	2	2	47
OG0001700	1	2	2	2	4	3	3	2	1	4	4	4	4	2	3	2	4	47
OG0001701	4	1	2	1	2	3	4	3	3	2	4	4	4	3	3	2	2	47
OG0001702	1	46	0	0	0	0	0	0	0	0	0	0	0	0	0	0	0	47
OG0001703	1	3	1	4	1	6	11	1	1	4	2	2	3	2	0	2	3	47
OG0001704	1	3	2	5	2	2	3	4	3	3	3	3	3	4	2	2	2	47
OG0001705	2	2	2	3	2	4	5	3	3	3	4	5	3	1	2	1	2	47
OG0001706	1	6	3	2	1	2	5	2	2	1	3	2	3	1	2	0	11	47
OG0001707	2	2	2	1	3	1	5	3	8	4	2	2	2	2	3	2	3	47
OG0001708	2	6	2	2	2	5	6	4	3	2	2	2	2	1	2	2	2	47
OG0001709	2	0	21	0	0	0	0	0	0	0	0	0	0	0	0	24	0	47
OG0001710	3	3	2	1	1	4	2	4	3	4	4	3	2	3	4	2	2	47
OG0001711	1	1	3	4	2	1	5	3	1	5	3	3	2	3	4	3	3	47
OG0001712	2	3	2	5	1	5	7	3	2	1	3	4	3	2	1	1	2	47
OG0001713	3	2	2	3	2	3	3	3	3	3	3	4	4	2	2	2	3	47
OG0001714	1	2	2	1	1	6	4	2	4	4	3	4	3	2	4	2	2	47
OG0001715	1	1	2	4	2	3	3	4	8	3	2	3	3	2	2	2	2	47
OG0001716	1	1	1	2	2	5	7	6	2	4	2	2	4	2	3	1	2	47
OG0001717	1	1	1	2	2	3	3	2	21	4	1	1	1	0	1	1	2	47
OG0001718	1	3	2	10	3	2	5	2	3	4	2	2	2	1	2	1	2	47
OG0001719	1	1	1	5	2	2	4	3	1	9	3	2	2	6	1	1	3	47
OG0001720	0	2	2	6	2	4	2	3	1	4	4	4	3	2	4	2	2	47
OG0001721	0	5	3	0	2	4	4	2	4	4	5	6	0	3	2	1	2	47
OG0001722	0	4	0	43	0	0	0	0	0	0	0	0	0	0	0	0	0	47
OG0001723	0	0	1	1	0	1	0	3	0	0	0	7	2	0	32	0	0	47
OG0001724	0	0	1	1	0	1	0	1	0	0	0	3	3	37	0	0	0	47
OG0001725	0	0	0	43	2	1	0	0	1	0	0	0	0	0	0	0	0	47
OG0001726	0	0	0	47	0	0	0	0	0	0	0	0	0	0	0	0	0	47
OG0001727	0	0	0	0	0	0	0	0	46	0	0	0	0	0	0	1	0	47
OG0001728	0	0	0	0	0	0	0	0	0	0	0	0	0	47	0	0	0	47
OG0001729	3	1	2	0	1	5	3	5	4	3	3	3	2	3	3	2	3	46
OG0001730	1	2	2	4	2	2	4	3	4	3	3	4	2	2	3	2	3	46
OG0001731	3	2	3	3	3	2	2	3	2	3	4	4	2	3	2	3	2	46
OG0001732	8	0	11	7	4	1	0	2	0	4	0	0	0	0	2	2	5	46
OG0001733	3	2	2	2	2	4	4	2	3	4	2	6	0	4	2	2	2	46
OG0001734	3	2	2	2	1	3	3	4	2	2	4	4	5	2	3	2	2	46
OG0001735	2	1	1	2	13	3	2	2	2	2	1	1	4	2	1	1	6	46
OG0001736	3	3	2	4	2	3	3	3	2	4	4	2	3	2	1	2	3	46
OG0001737	4	1	2	3	3	3	4	2	1	5	2	2	2	3	2	3	4	46
OG0001738	3	1	2	2	1	2	2	2	2	6	3	6	3	4	2	2	3	46
OG0001739	3	4	2	1	2	2	4	5	3	3	2	2	3	3	3	2	2	46
OG0001740	2	2	2	4	2	5	3	5	1	4	3	3	2	2	2	2	2	46
OG0001741	2	2	2	3	3	2	3	1	3	4	2	4	4	3	3	3	2	46
OG0001742	2	2	2	3	2	3	5	4	2	4	3	3	3	2	1	2	3	46
OG0001743	2	2	2	2	2	2	3	3	7	4	2	2	3	3	3	2	2	46
OG0001744	2	1	2	3	1	3	3	3	8	4	3	3	2	2	2	2	2	46
OG0001745	2	3	1	3	1	4	3	2	1	3	4	5	5	2	2	2	3	46
OG0001746	4	1	2	2	2	4	3	3	2	2	3	5	3	3	3	2	2	46
OG0001747	3	1	2	2	2	3	2	4	2	3	6	4	3	2	2	2	3	46
OG0001748	2	1	2	4	1	4	5	4	4	4	2	1	2	2	2	2	4	46
OG0001749	2	1	1	3	3	4	2	2	2	2	4	6	7	3	1	1	2	46
OG0001750	2	4	2	2	2	3	6	3	1	3	3	3	3	2	3	2	2	46
OG0001751	3	1	2	3	2	3	3	3	4	3	4	2	4	3	2	2	2	46
OG0001752	2	1	1	5	4	4	5	2	5	2	2	3	5	2	1	1	1	46
OG0001753	3	3	2	3	2	3	4	2	2	4	3	2	2	4	2	2	3	46
OG0001754	2	2	1	2	2	2	6	1	14	1	1	1	1	3	2	2	3	46
OG0001755	3	4	3	2	1	2	2	4	11	2	2	1	2	2	2	2	1	46
OG0001756	2	1	2	3	2	3	5	3	4	4	3	3	3	2	2	2	2	46
OG0001757	2	3	2	2	2	2	3	4	3	6	2	4	3	2	2	2	2	46
OG0001758	2	2	2	1	5	4	5	3	2	4	2	3	2	1	3	4	1	46
OG0001759	4	1	2	2	1	3	4	3	2	2	4	4	6	3	1	2	2	46
OG0001760	1	2	4	5	1	5	2	2	1	5	3	5	3	1	2	2	2	46
OG0001761	4	2	2	3	2	3	4	3	2	4	2	4	4	1	2	2	2	46
OG0001762	2	3	2	2	1	0	2	2	2	6	5	5	3	4	3	1	3	46
OG0001763	4	3	2	2	3	3	4	3	1	4	2	1	2	3	4	2	3	46
OG0001764	3	3	2	3	2	3	1	4	1	4	3	6	3	1	2	2	3	46
OG0001765	3	2	2	4	2	2	3	3	2	4	3	3	2	3	3	2	3	46
OG0001766	3	3	1	2	1	5	5	1	2	1	3	4	5	2	4	2	2	46
OG0001767	2	3	2	2	3	2	5	3	3	4	3	3	2	2	3	2	2	46
OG0001768	2	2	1	2	1	4	4	2	2	4	4	5	2	2	3	3	3	46
OG0001769	3	3	2	3	1	3	4	3	4	5	1	2	2	3	2	2	3	46
OG0001770	2	2	2	1	2	5	2	4	2	4	3	3	3	3	2	3	3	46
OG0001771	2	2	2	4	2	3	4	4	2	4	3	3	2	2	2	2	3	46
OG0001772	2	2	1	3	2	3	3	1	4	4	4	4	4	4	2	0	3	46
OG0001773	2	2	3	7	3	3	7	1	1	3	1	1	1	2	3	2	4	46
OG0001774	2	2	2	3	2	5	4	2	2	5	3	3	3	2	2	2	2	46
OG0001775	2	1	2	3	0	5	1	4	2	4	5	4	4	1	2	4	2	46
OG0001776	5	1	3	3	2	4	3	3	2	3	4	3	2	1	2	3	2	46
OG0001777	1	2	1	2	1	4	2	2	8	2	4	4	4	4	2	1	2	46
OG0001778	1	0	10	0	1	15	0	2	1	0	3	5	2	1	0	5	0	46
OG0001779	1	1	1	2	1	3	7	2	4	3	4	5	5	1	3	1	2	46
OG0001780	1	2	2	1	1	3	3	2	8	4	4	4	4	2	2	2	1	46
OG0001781	2	4	2	1	2	2	4	2	6	4	5	2	2	2	2	2	2	46
OG0001782	1	1	1	0	1	2	5	5	2	2	3	8	11	1	1	1	1	46
OG0001783	3	0	3	8	0	3	4	3	0	6	2	2	2	2	2	2	4	46
OG0001784	2	2	2	3	2	3	4	2	5	4	2	2	2	2	3	2	4	46
OG0001785	4	2	2	2	2	3	2	2	3	4	3	5	4	2	2	2	2	46
OG0001786	2	3	1	5	2	2	4	2	2	5	2	2	2	4	2	2	4	46
OG0001787	3	1	2	2	2	3	4	3	0	4	5	4	5	2	2	2	2	46
OG0001788	4	2	2	1	2	3	2	2	2	4	4	4	3	2	3	2	4	46
OG0001789	1	3	1	3	3	6	5	2	3	3	2	0	2	4	1	1	6	46
OG0001790	2	1	2	2	2	3	2	1	2	4	7	4	4	2	2	2	4	46
OG0001791	3	2	2	1	4	2	7	3	2	6	2	3	1	2	3	1	2	46
OG0001792	2	3	2	5	3	3	5	2	2	5	2	2	2	2	1	2	3	46
OG0001793	3	2	2	1	3	3	5	3	0	4	4	2	3	2	4	3	2	46
OG0001794	3	1	2	1	2	2	3	3	5	4	2	2	2	5	3	4	2	46
OG0001795	1	2	1	1	3	3	8	1	2	6	4	4	2	2	1	1	4	46
OG0001796	2	1	2	3	2	3	4	3	3	4	4	3	3	2	3	2	2	46
OG0001797	3	1	2	4	2	3	4	2	2	3	3	3	4	3	2	2	3	46
OG0001798	2	2	2	4	1	3	5	3	1	5	3	3	2	4	2	2	2	46
OG0001799	2	1	2	1	2	2	6	2	5	5	3	3	3	1	2	2	4	46
OG0001800	2	2	1	5	2	1	3	5	5	7	2	2	2	1	1	2	3	46
OG0001801	3	2	3	1	3	4	4	3	4	4	2	1	1	4	3	2	2	46
OG0001802	5	1	4	7	3	2	3	2	1	4	1	2	1	2	2	4	2	46
OG0001803	3	2	2	1	2	3	4	2	2	3	4	4	3	2	2	3	4	46
OG0001804	1	1	2	2	2	2	4	2	11	5	2	2	3	2	1	2	2	46
OG0001805	1	4	2	3	2	2	4	2	2	5	3	3	3	2	2	2	4	46
OG0001806	1	3	2	0	2	2	14	2	2	3	4	2	2	2	1	2	2	46
OG0001807	2	3	1	2	2	3	2	2	1	3	5	11	2	2	3	1	1	46
OG0001808	3	1	2	5	5	2	2	7	0	2	2	3	2	1	3	2	4	46
OG0001809	2	3	2	2	3	2	4	2	2	4	3	4	4	3	3	1	2	46
OG0001810	1	2	2	4	6	1	1	2	4	5	2	1	2	2	2	2	7	46
OG0001811	1	2	2	4	2	3	5	3	2	5	3	2	2	3	3	1	3	46
OG0001812	2	2	2	3	2	4	5	4	3	3	3	3	2	2	2	2	2	46
OG0001813	1	1	2	1	2	4	3	3	2	4	4	4	5	3	3	2	2	46
OG0001814	0	1	2	2	2	2	6	3	9	4	2	3	3	2	2	1	2	46
OG0001815	0	2	3	2	3	1	4	2	5	3	2	8	2	3	2	1	3	46
OG0001816	0	2	1	3	2	3	6	2	1	4	4	5	7	3	1	0	2	46
OG0001817	0	0	5	0	0	0	0	25	0	0	4	0	0	0	8	3	1	46
OG0001818	0	0	0	4	2	7	0	0	1	7	5	4	10	1	0	0	5	46
OG0001819	0	0	0	0	35	0	1	2	5	1	0	0	0	0	0	0	2	46
OG0001820	0	0	0	0	0	0	0	0	46	0	0	0	0	0	0	0	0	46
OG0001821	0	0	0	0	0	0	0	0	0	0	46	0	0	0	0	0	0	46
OG0001822	0	0	0	0	0	0	0	0	0	0	0	0	0	0	46	0	0	46
OG0001823	0	0	0	0	0	0	0	0	0	0	0	0	0	0	0	0	46	46
OG0001824	3	2	2	0	2	3	3	2	3	1	4	4	7	2	2	2	3	45
OG0001825	3	2	2	2	2	3	2	4	2	4	3	3	3	3	2	2	3	45
OG0001826	3	1	2	5	1	3	3	2	9	2	2	2	2	2	2	2	2	45
OG0001827	2	1	2	0	2	3	2	3	8	3	3	4	3	3	2	2	2	45
OG0001828	3	2	2	2	2	3	3	3	4	3	3	4	2	3	3	2	1	45
OG0001829	2	2	2	2	2	2	1	2	11	3	2	2	3	4	2	1	2	45
OG0001830	2	1	1	4	3	4	4	2	4	5	1	5	1	2	3	1	2	45
OG0001831	4	2	2	3	2	2	4	2	2	3	5	2	4	2	3	1	2	45
OG0001832	27	0	12	0	0	1	0	1	0	0	0	1	0	0	2	1	0	45
OG0001833	4	1	2	3	2	4	3	2	6	3	4	3	1	2	2	2	1	45
OG0001834	3	1	3	2	2	2	5	3	4	3	2	4	3	2	2	1	3	45
OG0001835	3	2	1	1	2	2	5	4	5	4	3	3	3	2	2	1	2	45
OG0001836	2	3	1	2	4	3	3	1	5	4	3	2	3	2	4	1	2	45
OG0001837	2	2	3	4	2	2	3	4	5	5	1	1	2	2	2	3	2	45
OG0001838	2	4	2	2	2	2	0	4	5	5	4	2	2	3	2	2	2	45
OG0001839	2	1	1	4	2	4	2	3	1	4	6	4	4	2	2	1	2	45
OG0001840	2	3	2	3	1	2	3	4	3	3	4	3	4	2	2	2	2	45
OG0001841	6	2	4	1	1	1	6	2	5	4	1	0	2	2	2	3	3	45
OG0001842	2	2	1	0	2	3	4	3	2	3	3	6	5	2	3	2	2	45
OG0001843	2	9	1	3	3	2	4	1	3	5	1	1	1	4	1	1	3	45
OG0001844	3	3	2	2	2	3	5	4	3	3	3	3	2	1	2	2	2	45
OG0001845	2	2	2	3	2	4	4	2	2	3	3	3	6	1	2	2	2	45
OG0001846	3	2	2	1	3	2	5	2	2	4	4	0	5	3	3	2	2	45
OG0001847	3	2	2	2	3	2	6	6	1	3	2	2	3	1	3	2	2	45
OG0001848	3	1	2	3	2	3	5	2	6	2	3	2	3	3	2	2	1	45
OG0001849	3	7	2	1	3	1	4	7	5	1	1	2	0	1	2	4	1	45
OG0001850	3	2	2	2	1	3	4	2	5	2	3	4	2	4	2	2	2	45
OG0001851	3	5	3	2	1	5	2	1	1	4	3	1	4	1	3	4	2	45
OG0001852	3	2	2	3	3	3	3	2	1	4	5	3	2	2	3	2	2	45
OG0001853	2	1	2	3	1	4	2	3	1	5	3	3	4	4	3	3	1	45
OG0001854	3	1	1	1	2	3	4	3	5	4	4	4	4	2	2	1	1	45
OG0001855	6	3	2	2	1	1	1	4	2	6	3	4	3	2	2	1	2	45
OG0001856	2	2	1	6	2	1	5	3	2	7	2	2	3	2	1	1	3	45
OG0001857	2	2	2	2	2	2	3	2	5	4	4	2	2	3	2	2	4	45
OG0001858	2	4	4	2	3	3	6	2	2	5	2	2	3	1	2	1	1	45
OG0001859	4	2	2	1	1	0	2	5	3	4	2	2	0	8	2	2	5	45
OG0001860	3	1	2	3	0	3	3	5	1	4	1	2	5	4	4	2	2	45
OG0001861	2	2	1	3	1	5	1	1	1	6	3	4	3	0	1	1	10	45
OG0001862	2	3	2	2	2	2	3	3	3	2	2	7	4	3	1	2	2	45
OG0001863	5	2	2	1	4	3	4	2	3	2	2	2	3	3	2	3	2	45
OG0001864	2	2	2	2	2	4	4	2	2	4	3	3	3	3	3	2	2	45
OG0001865	3	2	2	1	3	3	2	2	7	3	3	4	3	2	2	1	2	45
OG0001866	2	2	3	1	2	4	1	3	5	2	3	4	3	5	2	2	1	45
OG0001867	1	2	1	1	1	2	2	1	2	2	5	5	16	0	2	1	1	45
OG0001868	3	1	2	2	2	3	3	3	6	4	2	2	2	2	2	3	3	45
OG0001869	2	2	2	5	2	2	5	3	3	2	2	2	3	2	3	3	2	45
OG0001870	2	1	2	2	2	3	5	2	1	3	5	4	5	2	2	2	2	45
OG0001871	1	2	2	3	1	4	1	3	4	2	4	5	5	3	3	1	1	45
OG0001872	1	0	1	0	0	7	0	7	0	0	7	10	4	0	6	2	0	45
OG0001873	4	3	4	1	2	1	8	3	1	1	2	2	2	2	3	3	3	45
OG0001874	2	2	1	3	2	3	5	2	5	3	3	3	3	2	1	3	2	45
OG0001875	2	1	2	1	2	2	6	3	6	4	2	3	4	1	2	2	2	45
OG0001876	2	1	3	3	2	2	5	3	3	2	1	0	1	2	9	5	1	45
OG0001877	3	2	2	4	2	3	2	5	2	4	3	3	3	2	2	1	2	45
OG0001878	2	3	1	3	2	4	3	2	0	2	6	4	5	2	2	1	3	45
OG0001879	2	4	1	5	3	1	3	2	7	3	2	3	0	3	2	1	3	45
OG0001880	3	2	3	2	3	1	5	6	0	5	3	3	2	3	1	2	1	45
OG0001881	4	1	2	3	1	2	3	6	2	4	2	2	2	4	3	2	2	45
OG0001882	2	1	1	4	3	2	3	2	2	2	4	4	4	3	3	2	3	45
OG0001883	3	2	2	1	2	3	5	3	2	5	2	2	2	3	3	2	3	45
OG0001884	2	1	1	1	3	3	8	2	1	4	3	4	3	4	2	1	2	45
OG0001885	3	2	2	3	2	4	2	5	3	3	3	4	1	2	3	2	1	45
OG0001886	2	2	2	4	3	4	4	2	1	3	3	3	3	2	3	1	3	45
OG0001887	3	5	1	1	1	5	3	2	8	3	3	3	2	2	1	1	1	45
OG0001888	3	2	2	4	1	3	6	1	1	4	3	3	4	2	2	2	2	45
OG0001889	2	2	2	2	6	5	2	3	2	3	3	2	0	3	1	3	4	45
OG0001890	2	3	3	2	3	2	7	3	2	3	2	1	2	3	3	2	2	45
OG0001891	2	1	2	3	1	5	2	4	5	3	4	4	2	2	2	2	1	45
OG0001892	1	8	2	2	3	0	5	1	3	6	1	1	1	3	2	4	2	45
OG0001893	2	2	2	4	2	2	4	5	5	2	2	3	1	3	2	2	2	45
OG0001894	1	2	1	2	2	5	4	2	7	3	3	3	3	2	1	1	3	45
OG0001895	2	1	2	3	1	4	6	2	0	4	4	4	4	3	1	2	2	45
OG0001896	2	2	1	7	2	2	6	0	5	4	2	2	2	2	2	1	3	45
OG0001897	3	2	2	2	5	2	5	5	3	3	2	2	2	2	1	2	2	45
OG0001898	2	2	1	4	2	3	7	2	3	5	2	1	3	4	1	1	2	45
OG0001899	4	3	1	3	2	1	6	3	3	5	2	4	0	3	2	1	2	45
OG0001900	1	2	2	4	4	4	1	1	1	5	4	3	4	2	3	2	2	45
OG0001901	1	2	1	3	3	2	7	2	4	6	2	1	2	4	1	1	3	45
OG0001902	1	3	1	3	2	2	4	5	3	3	3	4	4	2	2	2	1	45
OG0001903	3	3	5	1	1	3	3	2	1	3	3	3	3	3	3	3	2	45
OG0001904	3	1	2	4	2	4	4	3	0	3	3	4	3	3	2	2	2	45
OG0001905	2	3	2	2	1	3	5	2	2	2	4	4	4	2	2	3	2	45
OG0001906	1	4	1	3	4	3	7	3	1	3	2	1	1	4	4	1	2	45
OG0001907	2	2	2	3	2	3	5	4	2	3	2	3	4	2	2	2	2	45
OG0001908	1	2	2	1	1	3	3	2	3	6	3	7	2	4	2	1	2	45
OG0001909	1	2	1	4	3	2	7	2	2	6	2	2	2	2	1	1	5	45
OG0001910	1	2	1	1	4	3	1	3	5	3	5	4	5	1	2	2	2	45
OG0001911	1	3	1	4	1	1	5	2	3	7	3	3	3	2	2	1	3	45
OG0001912	0	1	0	0	0	0	0	0	0	0	0	0	0	0	0	44	0	45
OG0001913	0	2	0	6	13	0	9	0	3	6	0	0	0	2	0	0	4	45
OG0001914	0	9	0	5	4	0	8	0	4	3	0	0	0	1	1	0	10	45
OG0001915	0	1	2	3	2	2	6	1	14	2	1	2	2	2	2	1	2	45
OG0001916	0	1	2	2	2	4	2	4	3	4	4	2	4	3	3	2	3	45
OG0001917	0	0	6	0	0	0	0	12	0	0	21	1	1	0	1	3	0	45
OG0001918	0	0	0	10	0	6	6	1	3	4	1	2	3	1	0	0	8	45
OG0001919	0	0	0	0	0	0	0	0	1	0	0	0	0	0	44	0	0	45
OG0001920	0	0	0	0	0	0	0	0	0	3	0	0	0	40	2	0	0	45
OG0001921	0	0	0	0	0	0	0	0	0	0	35	0	10	0	0	0	0	45
OG0001922	0	0	0	0	0	0	0	0	0	0	0	0	0	45	0	0	0	45
OG0001923	0	0	0	0	0	0	0	0	0	0	0	0	0	0	0	45	0	45
OG0001924	3	3	1	2	3	3	3	2	3	4	2	3	2	3	3	2	2	44
OG0001925	2	2	1	3	5	1	1	1	0	6	1	1	1	10	3	5	1	44
OG0001926	4	2	2	7	1	1	3	3	0	3	4	4	4	2	1	2	1	44
OG0001927	3	2	1	2	2	1	7	3	1	3	2	2	3	5	3	2	2	44
OG0001928	4	2	2	3	1	3	6	3	1	4	2	3	1	2	3	1	3	44
OG0001929	2	1	1	1	1	2	1	3	1	1	0	15	11	1	1	1	1	44
OG0001930	2	4	2	3	2	2	4	4	3	3	2	3	0	2	2	2	4	44
OG0001931	2	2	2	2	2	3	3	4	1	3	4	3	5	2	2	2	2	44
OG0001932	4	3	5	1	2	2	2	1	2	4	2	2	2	4	3	3	2	44
OG0001933	4	3	3	3	1	2	3	4	2	2	1	3	2	2	3	3	3	44
OG0001934	3	2	1	1	2	3	2	1	9	4	2	2	2	3	2	3	2	44
OG0001935	3	2	2	5	6	3	2	3	2	2	2	2	2	3	2	2	1	44
OG0001936	2	2	2	2	2	5	2	2	1	3	4	5	4	2	3	1	2	44
OG0001937	3	1	2	3	2	4	4	3	1	3	4	4	2	2	2	2	2	44
OG0001938	3	3	1	4	1	2	14	3	1	2	0	0	2	1	3	2	2	44
OG0001939	2	2	2	2	2	1	11	6	3	4	0	0	0	2	2	2	3	44
OG0001940	2	2	2	3	2	3	3	3	3	4	3	3	2	3	2	2	2	44
OG0001941	2	2	2	4	2	4	3	3	1	3	4	4	4	1	1	2	2	44
OG0001942	2	1	2	3	2	2	5	4	1	2	3	3	3	4	3	2	2	44
OG0001943	2	1	3	1	4	1	4	3	3	4	4	3	2	4	1	2	2	44
OG0001944	2	3	1	5	1	2	4	1	4	7	2	3	3	1	1	2	2	44
OG0001945	4	3	3	3	3	3	3	3	1	2	3	2	1	4	2	3	1	44
OG0001946	2	1	2	1	2	3	7	3	1	3	4	3	3	3	2	2	2	44
OG0001947	1	3	1	1	3	4	3	2	3	4	3	4	3	2	3	1	3	44
OG0001948	3	2	2	2	1	2	3	3	2	4	3	4	4	3	2	2	2	44
OG0001949	4	3	2	1	4	2	3	4	3	5	2	2	2	2	2	1	2	44
OG0001950	3	1	1	3	3	2	4	1	2	5	3	3	3	3	2	1	4	44
OG0001951	3	2	3	1	2	2	3	2	5	3	3	3	4	3	2	1	2	44
OG0001952	2	2	1	3	3	2	4	3	3	3	3	3	3	1	3	2	3	44
OG0001953	2	2	1	2	2	2	5	3	2	4	3	2	4	3	3	1	3	44
OG0001954	3	1	2	2	2	4	1	7	1	3	2	4	4	2	2	2	2	44
OG0001955	4	2	2	4	2	3	4	3	1	4	3	2	3	1	2	2	2	44
OG0001956	2	2	3	4	2	3	2	2	3	3	3	3	3	3	3	1	2	44
OG0001957	1	2	2	1	6	2	3	2	3	4	3	2	1	4	3	2	3	44
OG0001958	3	2	1	2	3	3	3	3	2	3	3	3	3	3	3	1	3	44
OG0001959	3	3	2	2	2	4	3	3	0	3	2	4	3	3	3	2	2	44
OG0001960	3	1	2	4	1	3	3	3	1	3	3	3	4	3	3	2	2	44
OG0001961	2	3	2	3	4	2	2	2	3	2	2	2	2	2	2	2	7	44
OG0001962	2	3	2	2	1	4	5	2	2	3	4	0	4	4	2	2	2	44
OG0001963	6	3	5	0	3	2	5	2	1	5	1	1	1	2	2	3	2	44
OG0001964	2	1	2	3	2	3	2	4	2	3	3	4	2	4	2	2	3	44
OG0001965	3	1	2	2	4	1	6	3	3	3	2	3	3	1	2	2	3	44
OG0001966	2	1	1	1	1	4	4	1	10	4	4	3	3	2	1	1	1	44
OG0001967	4	1	2	1	1	4	3	5	2	1	5	4	4	2	2	2	1	44
OG0001968	2	2	2	2	2	1	1	13	5	3	1	1	1	2	2	2	2	44
OG0001969	3	1	2	2	2	1	2	3	4	4	3	5	4	1	2	3	2	44
OG0001970	2	2	2	1	2	2	3	4	5	3	3	3	3	2	3	2	2	44
OG0001971	2	1	1	4	3	2	6	2	2	4	3	2	3	2	2	2	3	44
OG0001972	4	2	2	1	2	3	3	3	2	4	3	3	3	2	3	2	2	44
OG0001973	4	1	0	0	0	16	6	0	3	1	0	0	0	0	0	1	12	44
OG0001974	2	3	2	3	2	2	2	2	5	4	2	2	2	2	3	1	5	44
OG0001975	3	1	4	3	1	3	4	2	2	4	3	3	3	3	1	2	2	44
OG0001976	2	1	2	1	4	6	2	2	2	2	5	5	6	1	1	1	1	44
OG0001977	3	2	2	1	2	3	5	3	3	3	5	0	3	2	3	2	2	44
OG0001978	5	2	2	7	1	1	4	2	2	1	1	1	1	2	7	3	2	44
OG0001979	2	1	2	4	2	4	2	3	2	4	3	4	3	3	2	2	1	44
OG0001980	2	2	1	3	4	3	3	3	2	5	3	3	2	2	2	2	2	44
OG0001981	1	5	3	4	0	1	8	8	0	3	1	1	1	1	2	5	0	44
OG0001982	3	1	3	6	2	2	6	3	2	2	2	2	2	3	2	2	1	44
OG0001983	1	0	2	1	4	4	7	5	7	1	3	2	2	0	1	1	3	44
OG0001984	3	1	3	3	1	4	9	2	0	3	2	2	0	3	2	2	4	44
OG0001985	3	2	2	2	2	4	4	1	4	1	5	4	3	3	0	2	2	44
OG0001986	2	2	1	2	1	3	4	3	5	4	3	3	3	3	2	1	2	44
OG0001987	2	1	2	2	1	4	4	2	3	4	2	3	4	1	3	3	3	44
OG0001988	2	1	1	3	2	4	5	3	1	3	4	4	2	3	2	1	3	44
OG0001989	2	3	2	2	2	4	4	2	3	3	2	2	3	3	3	2	2	44
OG0001990	2	2	2	3	0	0	15	2	0	2	0	2	0	0	6	6	2	44
OG0001991	2	2	3	1	4	4	2	2	2	4	4	4	1	1	2	3	3	44
OG0001992	1	2	1	1	2	2	4	2	2	4	4	6	4	4	2	1	2	44
OG0001993	2	2	2	3	3	5	3	2	2	2	3	4	2	2	2	2	3	44
OG0001994	2	1	1	3	2	2	4	2	7	8	2	2	2	1	2	1	2	44
OG0001995	2	2	2	1	5	3	3	2	3	4	3	2	3	2	3	2	2	44
OG0001996	2	1	1	3	2	4	4	6	2	4	2	2	2	4	1	1	3	44
OG0001997	2	4	2	0	3	1	6	4	2	3	2	2	3	2	3	3	2	44
[truncated: 31,311 more rows]

## Sheet: TableS13b
Table S13b Different gene family sets used for phylogenetic inference
Strictly single copy gene families (SSC)	Mostly single copy gene families (MSC)	Low copy gene families with one to three members in each species (LC3)	Low copy gene families with one to twelve members in each species (LC12)
OG0011172	OG0011172	OG0002169	OG0000164
OG0011175	OG0011175	OG0002259	OG0000172
OG0011177	OG0011177	OG0002353	OG0000173
OG0011179	OG0011179	OG0002426	OG0000191
OG0011182	OG0011182	OG0002523	OG0000217
OG0011188	OG0011188	OG0002533	OG0000218
OG0011190	OG0011190	OG0002635	OG0000235
OG0011191	OG0011191	OG0002661	OG0000236
OG0011199	OG0011199	OG0002814	OG0000237
OG0011206	OG0011206	OG0002830	OG0000241
OG0011209	OG0011209	OG0002952	OG0000243
OG0011213	OG0011213	OG0003062	OG0000250
OG0011214	OG0011214	OG0003112	OG0000252
OG0011218	OG0011218	OG0003223	OG0000254
OG0011220	OG0011220	OG0003225	OG0000256
OG0011222	OG0011222	OG0003229	OG0000257
OG0011234	OG0011234	OG0003248	OG0000261
OG0011236	OG0011236	OG0003268	OG0000274
OG0011239	OG0011239	OG0003298	OG0000276
OG0011241	OG0011241	OG0003347	OG0000277
OG0011244	OG0011244	OG0003358	OG0000278
OG0011246	OG0011246	OG0003453	OG0000281
OG0011249	OG0011249	OG0003475	OG0000282
OG0011251	OG0011251	OG0003497	OG0000283
OG0011253	OG0011253	OG0003509	OG0000287
OG0011255	OG0011255	OG0003510	OG0000288
OG0011266	OG0011266	OG0003521	OG0000294
OG0011271	OG0011271	OG0003562	OG0000295
OG0011272	OG0011272	OG0003640	OG0000296
OG0011283	OG0011283	OG0003646	OG0000298
OG0011289	OG0011289	OG0003656	OG0000301
OG0011295	OG0011295	OG0003668	OG0000302
OG0011297	OG0011297	OG0003673	OG0000303
OG0011305	OG0011305	OG0003686	OG0000305
OG0011307	OG0011307	OG0003693	OG0000306
OG0011317	OG0011317	OG0003721	OG0000308
OG0011322	OG0011322	OG0003730	OG0000312
OG0011324	OG0011324	OG0003773	OG0000318
OG0011325	OG0011325	OG0003779	OG0000319
OG0011327	OG0011327	OG0003797	OG0000324
OG0011332	OG0011332	OG0003800	OG0000325
OG0011341	OG0011341	OG0003830	OG0000330
OG0011345	OG0011345	OG0003834	OG0000331
OG0011347	OG0011347	OG0003839	OG0000334
OG0011349	OG0011349	OG0003841	OG0000335
OG0011350	OG0011350	OG0003857	OG0000338
OG0011351	OG0011351	OG0003862	OG0000344
OG0011354	OG0011354	OG0003887	OG0000353
OG0011357	OG0011357	OG0003898	OG0000354
OG0011366	OG0011366	OG0003904	OG0000357
OG0011370	OG0011370	OG0003907	OG0000358
OG0011374	OG0011374	OG0003911	OG0000359
OG0011376	OG0011376	OG0003933	OG0000361
OG0011382	OG0011382	OG0003934	OG0000362
OG0011385	OG0011385	OG0003952	OG0000363
OG0011391	OG0011391	OG0003987	OG0000365
OG0011398	OG0011398	OG0004049	OG0000366
OG0011399	OG0011399	OG0004051	OG0000367
OG0011400	OG0011400	OG0004074	OG0000368
OG0011401	OG0011401	OG0004075	OG0000371
OG0011407	OG0011407	OG0004080	OG0000375
OG0011408	OG0011408	OG0004081	OG0000378
OG0011413	OG0011413	OG0004082	OG0000380
OG0011416	OG0011416	OG0004095	OG0000381
OG0011418	OG0011418	OG0004097	OG0000383
OG0011434	OG0011434	OG0004110	OG0000390
OG0011435	OG0011435	OG0004117	OG0000391
OG0011436	OG0011436	OG0004121	OG0000393
OG0011442	OG0011442	OG0004133	OG0000394
OG0011443	OG0011443	OG0004135	OG0000399
OG0011448	OG0011448	OG0004143	OG0000400
OG0011450	OG0011450	OG0004157	OG0000402
OG0011451	OG0011451	OG0004167	OG0000404
OG0011457	OG0011457	OG0004175	OG0000405
OG0011462	OG0011462	OG0004179	OG0000409
OG0011467	OG0011467	OG0004190	OG0000411
OG0011469	OG0011469	OG0004195	OG0000413
OG0011470	OG0011470	OG0004198	OG0000414
OG0011471	OG0011471	OG0004202	OG0000415
OG0011472	OG0011472	OG0004204	OG0000418
OG0011473	OG0011473	OG0004212	OG0000419
OG0011474	OG0011474	OG0004216	OG0000424
OG0011477	OG0011477	OG0004227	OG0000425
OG0011479	OG0011479	OG0004255	OG0000426
OG0011483	OG0011483	OG0004301	OG0000427
OG0011487	OG0011487	OG0004312	OG0000430
OG0011488	OG0011488	OG0004318	OG0000437
OG0011492	OG0011492	OG0004319	OG0000439
OG0011499	OG0011499	OG0004332	OG0000440
OG0011503	OG0011503	OG0004349	OG0000441
OG0011505	OG0011505	OG0004353	OG0000442
OG0011506	OG0011506	OG0004356	OG0000443
OG0011517	OG0011517	OG0004369	OG0000446
OG0011518	OG0011518	OG0004370	OG0000449
OG0011519	OG0011519	OG0004377	OG0000450
OG0011520	OG0011520	OG0004378	OG0000451
OG0011524	OG0011524	OG0004420	OG0000452
OG0011529	OG0011529	OG0004424	OG0000453
OG0011531	OG0011531	OG0004435	OG0000454
OG0011538	OG0011538	OG0004480	OG0000456
OG0011546	OG0011546	OG0004498	OG0000459
OG0011549	OG0011549	OG0004507	OG0000460
OG0011550	OG0011550	OG0004520	OG0000461
OG0011551	OG0011551	OG0004525	OG0000462
OG0011555	OG0011555	OG0004529	OG0000466
OG0011565	OG0011565	OG0004531	OG0000467
OG0011570	OG0011570	OG0004534	OG0000468
OG0011572	OG0011572	OG0004543	OG0000469
OG0011573	OG0011573	OG0004547	OG0000470
OG0011577	OG0011577	OG0004548	OG0000477
OG0011578	OG0011578	OG0004560	OG0000478
OG0011580	OG0011580	OG0004565	OG0000479
OG0011582	OG0011582	OG0004570	OG0000480
OG0011586	OG0011586	OG0004623	OG0000483
OG0011593	OG0011593	OG0004631	OG0000484
OG0011602	OG0011602	OG0004639	OG0000491
OG0011606	OG0011606	OG0004644	OG0000492
OG0011607	OG0011607	OG0004655	OG0000494
OG0011614	OG0011614	OG0004657	OG0000495
OG0011616	OG0011616	OG0004661	OG0000497
OG0011617	OG0011617	OG0004667	OG0000498
OG0011620	OG0011620	OG0004668	OG0000499
OG0011623	OG0011623	OG0004692	OG0000500
OG0011626	OG0011626	OG0004727	OG0000501
OG0011627	OG0011627	OG0004728	OG0000503
OG0011628	OG0011628	OG0004732	OG0000504
OG0011631	OG0011631	OG0004736	OG0000507
OG0011651	OG0011651	OG0004737	OG0000508
OG0011653	OG0011653	OG0004748	OG0000509
OG0011657	OG0011657	OG0004752	OG0000511
OG0011662	OG0011662	OG0004753	OG0000512
OG0011663	OG0011663	OG0004755	OG0000513
OG0011665	OG0011665	OG0004758	OG0000514
OG0011668	OG0011668	OG0004760	OG0000516
OG0011670	OG0011670	OG0004769	OG0000517
OG0011671	OG0011671	OG0004778	OG0000518
OG0011680	OG0011680	OG0004781	OG0000523
OG0011688	OG0011688	OG0004782	OG0000525
OG0011696	OG0011696	OG0004783	OG0000527
OG0011698	OG0011698	OG0004789	OG0000529
OG0011700	OG0011700	OG0004799	OG0000530
	OG0011860	OG0004828	OG0000532
	OG0011861	OG0004829	OG0000541
	OG0011865	OG0004830	OG0000543
	OG0011867	OG0004836	OG0000544
	OG0011872	OG0004837	OG0000546
	OG0011873	OG0004839	OG0000547
	OG0011875	OG0004842	OG0000548
	OG0011880	OG0004845	OG0000550
	OG0011882	OG0004853	OG0000552
	OG0011887	OG0004856	OG0000555
	OG0011890	OG0004861	OG0000556
	OG0011891	OG0004873	OG0000557
	OG0011892	OG0004883	OG0000558
	OG0011896	OG0004937	OG0000560
	OG0011897	OG0004940	OG0000561
	OG0011900	OG0004945	OG0000562
	OG0011907	OG0004956	OG0000563
	OG0011912	OG0004958	OG0000564
	OG0011916	OG0004960	OG0000566
	OG0011919	OG0004961	OG0000569
	OG0011920	OG0004967	OG0000572
	OG0011921	OG0004971	OG0000574
	OG0011923	OG0004980	OG0000576
	OG0011924	OG0004981	OG0000577
	OG0011925	OG0004996	OG0000578
	OG0011929	OG0005006	OG0000581
	OG0011930	OG0005008	OG0000585
	OG0011937	OG0005010	OG0000586
	OG0011939	OG0005012	OG0000587
	OG0011941	OG0005015	OG0000588
	OG0011942	OG0005016	OG0000589
	OG0011944	OG0005021	OG0000591
	OG0011946	OG0005025	OG0000592
	OG0011948	OG0005028	OG0000595
	OG0011950	OG0005029	OG0000596
	OG0011954	OG0005034	OG0000598
	OG0011964	OG0005035	OG0000599
	OG0011969	OG0005046	OG0000600
	OG0011970	OG0005054	OG0000601
	OG0011977	OG0005055	OG0000602
	OG0011982	OG0005058	OG0000603
	OG0011985	OG0005060	OG0000604
	OG0011989	OG0005063	OG0000605
	OG0011991	OG0005074	OG0000607
	OG0011992	OG0005077	OG0000608
	OG0011994	OG0005083	OG0000610
	OG0011997	OG0005103	OG0000612
	OG0011998	OG0005115	OG0000613
	OG0011999	OG0005116	OG0000616
	OG0012000	OG0005137	OG0000619
	OG0012002	OG0005147	OG0000621
	OG0012003	OG0005152	OG0000622
	OG0012006	OG0005158	OG0000623
	OG0012010	OG0005162	OG0000624
	OG0012012	OG0005167	OG0000625
	OG0012013	OG0005173	OG0000626
	OG0012017	OG0005177	OG0000627
	OG0012018	OG0005179	OG0000628
	OG0012020	OG0005180	OG0000629
	OG0012022	OG0005181	OG0000630
	OG0012023	OG0005183	OG0000631
	OG0012030	OG0005189	OG0000632
	OG0012031	OG0005196	OG0000633
	OG0012035	OG0005200	OG0000635
	OG0012037	OG0005201	OG0000636
	OG0012038	OG0005206	OG0000638
	OG0012042	OG0005216	OG0000639
	OG0012043	OG0005220	OG0000645
	OG0012044	OG0005221	OG0000648
	OG0012049	OG0005225	OG0000650
	OG0012051	OG0005228	OG0000651
	OG0012057	OG0005251	OG0000652
	OG0012058	OG0005300	OG0000653
	OG0012059	OG0005307	OG0000654
	OG0012062	OG0005308	OG0000655
	OG0012067	OG0005313	OG0000657
	OG0012070	OG0005314	OG0000660
	OG0012072	OG0005318	OG0000661
	OG0012074	OG0005319	OG0000662
	OG0012077	OG0005320	OG0000668
	OG0012080	OG0005321	OG0000669
	OG0012081	OG0005331	OG0000670
	OG0012084	OG0005333	OG0000671
	OG0012091	OG0005337	OG0000673
	OG0012095	OG0005349	OG0000674
	OG0012096	OG0005354	OG0000675
	OG0012098	OG0005357	OG0000676
	OG0012099	OG0005386	OG0000677
	OG0012102	OG0005393	OG0000678
	OG0012104	OG0005395	OG0000679
	OG0012111	OG0005397	OG0000680
	OG0012118	OG0005402	OG0000682
	OG0012120	OG0005403	OG0000686
	OG0012125	OG0005404	OG0000687
	OG0012127	OG0005412	OG0000689
	OG0012130	OG0005413	OG0000690
	OG0012131	OG0005421	OG0000691
	OG0012133	OG0005425	OG0000693
	OG0012136	OG0005447	OG0000694
	OG0012138	OG0005453	OG0000695
	OG0012141	OG0005461	OG0000696
	OG0012142	OG0005469	OG0000698
	OG0012146	OG0005481	OG0000699
	OG0012147	OG0005492	OG0000700
	OG0012152	OG0005499	OG0000702
	OG0012153	OG0005505	OG0000703
	OG0012157	OG0005518	OG0000704
	OG0012159	OG0005519	OG0000705
	OG0012160	OG0005535	OG0000706
	OG0012165	OG0005538	OG0000708
	OG0012169	OG0005541	OG0000714
	OG0012170	OG0005543	OG0000715
	OG0012171	OG0005546	OG0000716
	OG0012173	OG0005553	OG0000717
	OG0012177	OG0005554	OG0000719
	OG0012182	OG0005558	OG0000720
	OG0012183	OG0005560	OG0000721
	OG0012193	OG0005565	OG0000722
	OG0012208	OG0005572	OG0000725
	OG0012210	OG0005587	OG0000726
	OG0012221	OG0005596	OG0000729
	OG0012236	OG0005597	OG0000730
	OG0012242	OG0005601	OG0000731
	OG0012255	OG0005607	OG0000734
	OG0012257	OG0005615	OG0000735
	OG0012258	OG0005616	OG0000737
	OG0012259	OG0005620	OG0000738
	OG0012260	OG0005622	OG0000739
	OG0012334	OG0005641	OG0000740
	OG0012336	OG0005642	OG0000742
	OG0012347	OG0005694	OG0000743
	OG0012349	OG0005695	OG0000745
	OG0012352	OG0005705	OG0000746
	OG0012353	OG0005706	OG0000748
	OG0012355	OG0005709	OG0000749
	OG0012357	OG0005711	OG0000750
	OG0012363	OG0005712	OG0000751
	OG0012378	OG0005714	OG0000752
	OG0012387	OG0005719	OG0000753
	OG0012396	OG0005720	OG0000754
	OG0012409	OG0005722	OG0000755
	OG0012410	OG0005726	OG0000756
	OG0012421	OG0005733	OG0000757
	OG0012422	OG0005734	OG0000758
	OG0012424	OG0005736	OG0000759
	OG0012427	OG0005742	OG0000760
	OG0012429	OG0005748	OG0000761
	OG0012430	OG0005756	OG0000762
	OG0012433	OG0005757	OG0000763
	OG0012439	OG0005759	OG0000764
	OG0012443	OG0005760	OG0000765
	OG0012444	OG0005762	OG0000767
	OG0012446	OG0005771	OG0000768
	OG0012450	OG0005772	OG0000769
	OG0012452	OG0005780	OG0000772
	OG0012458	OG0005783	OG0000774
	OG0012462	OG0005792	OG0000775
	OG0012464	OG0005799	OG0000776
	OG0012466	OG0005806	OG0000778
	OG0012469	OG0005807	OG0000779
	OG0012484	OG0005808	OG0000781
	OG0012485	OG0005809	OG0000782
	OG0012487	OG0005815	OG0000784
	OG0012489	OG0005822	OG0000785
	OG0012494	OG0005826	OG0000787
	OG0012495	OG0005827	OG0000788
	OG0012496	OG0005830	OG0000789
	OG0012500	OG0005836	OG0000793
	OG0012503	OG0005837	OG0000794
	OG0012514	OG0005838	OG0000795
	OG0012527	OG0005851	OG0000796
	OG0012532	OG0005854	OG0000804
	OG0012534	OG0005855	OG0000805
	OG0012539	OG0005857	OG0000806
	OG0012553	OG0005870	OG0000807
	OG0012562	OG0005871	OG0000809
	OG0012563	OG0005875	OG0000810
	OG0012629	OG0005878	OG0000811
	OG0012631	OG0005884	OG0000812
	OG0012645	OG0005895	OG0000813
	OG0012651	OG0005899	OG0000814
	OG0012654	OG0005912	OG0000815
	OG0012661	OG0005914	OG0000816
	OG0012663	OG0005918	OG0000817
	OG0012672	OG0005920	OG0000819
	OG0012685	OG0005921	OG0000822
	OG0012688	OG0005924	OG0000823
	OG0012692	OG0005926	OG0000824
	OG0012699	OG0005936	OG0000825
	OG0012700	OG0005939	OG0000827
	OG0012705	OG0005943	OG0000829
	OG0012706	OG0005945	OG0000831
	OG0012718	OG0005948	OG0000834
	OG0012731	OG0005949	OG0000835
	OG0012737	OG0005955	OG0000836
	OG0012741	OG0005957	OG0000837
	OG0012744	OG0005963	OG0000838
	OG0012747	OG0005967	OG0000840
	OG0012772	OG0005971	OG0000841
	OG0012781	OG0005979	OG0000843
	OG0012782	OG0005981	OG0000844
	OG0012791	OG0005990	OG0000845
	OG0012800	OG0005992	OG0000846
		OG0005997	OG0000847
		OG0006001	OG0000848
		OG0006004	OG0000849
		OG0006009	OG0000851
		OG0006012	OG0000852
		OG0006018	OG0000853
		OG0006025	OG0000854
		OG0006026	OG0000855
		OG0006028	OG0000856
		OG0006040	OG0000857
		OG0006050	OG0000858
		OG0006059	OG0000859
		OG0006061	OG0000860
		OG0006067	OG0000861
		OG0006069	OG0000862
		OG0006070	OG0000863
		OG0006076	OG0000870
		OG0006078	OG0000871
		OG0006079	OG0000874
		OG0006081	OG0000875
		OG0006083	OG0000876
		OG0006090	OG0000877
		OG0006098	OG0000878
		OG0006099	OG0000879
		OG0006105	OG0000880
		OG0006107	OG0000882
		OG0006110	OG0000883
		OG0006173	OG0000884
		OG0006174	OG0000885
		OG0006184	OG0000886
		OG0006190	OG0000887
		OG0006198	OG0000888
		OG0006207	OG0000889
		OG0006215	OG0000890
		OG0006223	OG0000891
		OG0006227	OG0000895
		OG0006230	OG0000896
		OG0006232	OG0000898
		OG0006234	OG0000899
		OG0006235	OG0000900
		OG0006238	OG0000901
		OG0006243	OG0000904
		OG0006253	OG0000905
		OG0006260	OG0000906
		OG0006261	OG0000907
		OG0006264	OG0000908
		OG0006268	OG0000911
		OG0006270	OG0000912
		OG0006276	OG0000913
		OG0006287	OG0000914
		OG0006298	OG0000916
		OG0006305	OG0000917
		OG0006313	OG0000919
		OG0006317	OG0000921
		OG0006328	OG0000922
		OG0006330	OG0000923
		OG0006337	OG0000925
		OG0006345	OG0000926
		OG0006347	OG0000927
		OG0006353	OG0000928
		OG0006358	OG0000929
		OG0006360	OG0000930
		OG0006365	OG0000931
		OG0006367	OG0000932
		OG0006368	OG0000933
		OG0006373	OG0000934
		OG0006377	OG0000935
		OG0006378	OG0000936
		OG0006379	OG0000938
		OG0006395	OG0000939
		OG0006396	OG0000940
		OG0006400	OG0000941
		OG0006402	OG0000943
		OG0006404	OG0000945
		OG0006407	OG0000946
		OG0006420	OG0000947
		OG0006427	OG0000949
		OG0006428	OG0000952
		OG0006429	OG0000954
		OG0006437	OG0000955
		OG0006438	OG0000956
		OG0006439	OG0000958
		OG0006440	OG0000959
		OG0006444	OG0000962
		OG0006448	OG0000963
		OG0006451	OG0000966
		OG0006456	OG0000968
		OG0006457	OG0000972
		OG0006458	OG0000973
		OG0006464	OG0000974
		OG0006466	OG0000975
		OG0006467	OG0000976
		OG0006471	OG0000977
		OG0006472	OG0000980
		OG0006476	OG0000983
		OG0006478	OG0000984
		OG0006480	OG0000985
		OG0006486	OG0000987
		OG0006487	OG0000988
		OG0006490	OG0000990
		OG0006495	OG0000991
		OG0006499	OG0000993
		OG0006503	OG0000994
		OG0006509	OG0000995
		OG0006511	OG0000997
		OG0006512	OG0000999
		OG0006514	OG0001000
		OG0006519	OG0001002
		OG0006520	OG0001003
		OG0006523	OG0001004
		OG0006530	OG0001006
		OG0006538	OG0001007
		OG0006547	OG0001008
		OG0006550	OG0001010
		OG0006554	OG0001011
		OG0006556	OG0001012
		OG0006558	OG0001013
		OG0006566	OG0001014
		OG0006569	OG0001015
		OG0006572	OG0001017
		OG0006574	OG0001018
		OG0006591	OG0001028
		OG0006594	OG0001029
		OG0006605	OG0001031
		OG0006607	OG0001032
		OG0006610	OG0001033
		OG0006622	OG0001035
		OG0006624	OG0001036
		OG0006686	OG0001037
		OG0006689	OG0001038
		OG0006690	OG0001039
		OG0006695	OG0001040
		OG0006698	OG0001041
		OG0006701	OG0001042
		OG0006702	OG0001043
		OG0006703	OG0001044
		OG0006710	OG0001045
		OG0006712	OG0001046
		OG0006715	OG0001048
		OG0006717	OG0001050
		OG0006718	OG0001051
		OG0006720	OG0001052
		OG0006722	OG0001053
		OG0006730	OG0001054
		OG0006731	OG0001055
		OG0006734	OG0001056
		OG0006736	OG0001057
		OG0006738	OG0001059
		OG0006742	OG0001060
		OG0006744	OG0001061
		OG0006746	OG0001062
		OG0006753	OG0001063
		OG0006755	OG0001067
		OG0006762	OG0001069
		OG0006765	OG0001070
		OG0006770	OG0001071
		OG0006772	OG0001072
		OG0006773	OG0001073
		OG0006775	OG0001076
		OG0006780	OG0001077
		OG0006782	OG0001078
		OG0006783	OG0001079
		OG0006784	OG0001081
		OG0006788	OG0001086
		OG0006792	OG0001087
		OG0006798	OG0001089
		OG0006800	OG0001091
		OG0006803	OG0001092
		OG0006806	OG0001093
		OG0006808	OG0001094
		OG0006809	OG0001095
		OG0006810	OG0001097
		OG0006813	OG0001098
		OG0006814	OG0001099
		OG0006818	OG0001100
		OG0006820	OG0001101
		OG0006827	OG0001102
		OG0006828	OG0001104
		OG0006829	OG0001105
		OG0006834	OG0001107
		OG0006837	OG0001108
		OG0006840	OG0001110
		OG0006845	OG0001111
		OG0006851	OG0001112
		OG0006859	OG0001113
		OG0006860	OG0001114
		OG0006863	OG0001115
		OG0006865	OG0001116
		OG0006868	OG0001117
		OG0006874	OG0001119
		OG0006875	OG0001120
		OG0006879	OG0001121
		OG0006882	OG0001122
		OG0006883	OG0001123
		OG0006886	OG0001124
		OG0006888	OG0001125
		OG0006900	OG0001126
		OG0006901	OG0001128
		OG0006903	OG0001135
		OG0006909	OG0001137
		OG0006916	OG0001139
		OG0006919	OG0001140
		OG0006927	OG0001142
		OG0006933	OG0001143
		OG0006936	OG0001144
		OG0006943	OG0001145
		OG0006952	OG0001146
		OG0006960	OG0001147
		OG0006969	OG0001151
		OG0006970	OG0001152
		OG0006972	OG0001153
		OG0006973	OG0001154
		OG0006975	OG0001155
		OG0006982	OG0001156
		OG0006983	OG0001157
		OG0006984	OG0001159
		OG0006987	OG0001160
		OG0006990	OG0001161
		OG0006991	OG0001162
		OG0007002	OG0001163
		OG0007003	OG0001164
		OG0007005	OG0001166
		OG0007006	OG0001167
		OG0007007	OG0001168
		OG0007008	OG0001169
		OG0007018	OG0001170
		OG0007024	OG0001172
		OG0007029	OG0001173
		OG0007030	OG0001174
		OG0007038	OG0001175
		OG0007044	OG0001176
		OG0007046	OG0001180
		OG0007050	OG0001181
		OG0007057	OG0001182
		OG0007061	OG0001183
		OG0007069	OG0001184
		OG0007071	OG0001185
		OG0007072	OG0001186
		OG0007076	OG0001187
		OG0007088	OG0001188
		OG0007090	OG0001190
		OG0007095	OG0001192
		OG0007097	OG0001193
		OG0007102	OG0001194
		OG0007104	OG0001195
		OG0007113	OG0001196
		OG0007116	OG0001197
		OG0007119	OG0001198
		OG0007120	OG0001199
		OG0007123	OG0001201
		OG0007125	OG0001202
		OG0007127	OG0001203
		OG0007134	OG0001204
		OG0007136	OG0001206
		OG0007138	OG0001207
		OG0007140	OG0001208
		OG0007141	OG0001210
		OG0007146	OG0001211
		OG0007159	OG0001212
		OG0007160	OG0001213
		OG0007264	OG0001214
		OG0007267	OG0001216
		OG0007268	OG0001217
		OG0007270	OG0001218
		OG0007271	OG0001219
		OG0007275	OG0001220
		OG0007278	OG0001221
		OG0007279	OG0001222
		OG0007280	OG0001223
		OG0007282	OG0001224
		OG0007284	OG0001226
		OG0007290	OG0001227
		OG0007307	OG0001228
		OG0007308	OG0001229
		OG0007310	OG0001230
		OG0007311	OG0001236
		OG0007312	OG0001237
		OG0007320	OG0001238
		OG0007323	OG0001240
		OG0007324	OG0001241
		OG0007325	OG0001242
		OG0007327	OG0001243
		OG0007329	OG0001244
		OG0007339	OG0001245
		OG0007342	OG0001246
		OG0007346	OG0001247
		OG0007347	OG0001248
		OG0007349	OG0001249
		OG0007353	OG0001250
		OG0007363	OG0001251
		OG0007366	OG0001252
		OG0007369	OG0001253
		OG0007384	OG0001254
		OG0007388	OG0001255
		OG0007389	OG0001256
		OG0007390	OG0001257
		OG0007397	OG0001258
		OG0007399	OG0001259
		OG0007402	OG0001260
		OG0007405	OG0001261
		OG0007413	OG0001262
		OG0007423	OG0001263
		OG0007428	OG0001265
		OG0007432	OG0001266
		OG0007433	OG0001267
		OG0007436	OG0001268
		OG0007439	OG0001269
		OG0007442	OG0001271
		OG0007444	OG0001272
		OG0007445	OG0001273
		OG0007447	OG0001274
		OG0007450	OG0001275
		OG0007452	OG0001276
		OG0007454	OG0001277
		OG0007455	OG0001278
		OG0007460	OG0001279
		OG0007461	OG0001280
		OG0007470	OG0001281
		OG0007471	OG0001282
		OG0007475	OG0001283
		OG0007478	OG0001285
		OG0007480	OG0001286
		OG0007481	OG0001287
		OG0007486	OG0001288
		OG0007488	OG0001289
		OG0007489	OG0001297
		OG0007492	OG0001298
		OG0007498	OG0001299
		OG0007503	OG0001300
		OG0007509	OG0001301
		OG0007523	OG0001302
		OG0007524	OG0001303
		OG0007525	OG0001304
		OG0007528	OG0001305
		OG0007531	OG0001306
		OG0007533	OG0001307
		OG0007538	OG0001309
		OG0007542	OG0001310
		OG0007545	OG0001311
		OG0007554	OG0001312
		OG0007571	OG0001313
		OG0007572	OG0001314
		OG0007575	OG0001315
		OG0007576	OG0001316
		OG0007577	OG0001317
		OG0007578	OG0001318
		OG0007581	OG0001319
		OG0007584	OG0001320
		OG0007590	OG0001321
		OG0007594	OG0001322
		OG0007595	OG0001323
		OG0007596	OG0001324
		OG0007598	OG0001325
		OG0007600	OG0001326
		OG0007607	OG0001327
		OG0007609	OG0001328
		OG0007614	OG0001329
		OG0007618	OG0001330
		OG0007622	OG0001331
		OG0007630	OG0001332
		OG0007635	OG0001333
		OG0007638	OG0001338
		OG0007639	OG0001339
		OG0007643	OG0001340
		OG0007648	OG0001341
		OG0007654	OG0001342
		OG0007655	OG0001343
		OG0007656	OG0001345
		OG0007662	OG0001346
		OG0007673	OG0001350
		OG0007674	OG0001355
		OG0007675	OG0001361
		OG0007680	OG0001362
		OG0007685	OG0001364
		OG0007690	OG0001365
		OG0007701	OG0001367
		OG0007704	OG0001368
		OG0007705	OG0001370
		OG0007713	OG0001371
		OG0007716	OG0001372
		OG0007717	OG0001373
		OG0007720	OG0001374
		OG0007725	OG0001375
		OG0007727	OG0001376
		OG0007732	OG0001377
		OG0007739	OG0001378
		OG0007745	OG0001380
		OG0007750	OG0001381
		OG0007755	OG0001382
		OG0007758	OG0001383
		OG0007762	OG0001385
		OG0007764	OG0001387
		OG0007766	OG0001388
		OG0007771	OG0001390
		OG0007776	OG0001391
		OG0007778	OG0001393
		OG0007786	OG0001394
		OG0007798	OG0001395
		OG0007804	OG0001396
		OG0007812	OG0001397
		OG0007813	OG0001398
		OG0007818	OG0001399
		OG0007819	OG0001400
		OG0007822	OG0001401
		OG0007823	OG0001402
		OG0007826	OG0001403
		OG0007834	OG0001409
		OG0007835	OG0001418
		OG0007917	OG0001419
		OG0007920	OG0001420
		OG0007922	OG0001421
		OG0007926	OG0001423
		OG0007928	OG0001424
		OG0007929	OG0001425
		OG0007931	OG0001426
		OG0007934	OG0001427
		OG0007935	OG0001428
		OG0007936	OG0001429
		OG0007940	OG0001430
		OG0007941	OG0001432
		OG0007943	OG0001433
		OG0007948	OG0001434
		OG0007950	OG0001435
		OG0007951	OG0001436
		OG0007954	OG0001437
		OG0007958	OG0001438
		OG0007964	OG0001439
		OG0007966	OG0001440
		OG0007969	OG0001441
		OG0007973	OG0001443
		OG0007974	OG0001445
		OG0007979	OG0001447
		OG0007982	OG0001448
		OG0007983	OG0001449
		OG0007987	OG0001450
		OG0007989	OG0001451
		OG0007992	OG0001452
		OG0007993	OG0001453
		OG0007995	OG0001454
		OG0007996	OG0001455
		OG0008001	OG0001456
		OG0008003	OG0001457
		OG0008005	OG0001459
		OG0008006	OG0001460
		OG0008007	OG0001462
		OG0008009	OG0001463
		OG0008014	OG0001465
		OG0008020	OG0001466
		OG0008024	OG0001467
		OG0008027	OG0001468
		OG0008028	OG0001469
		OG0008029	OG0001471
		OG0008035	OG0001473
		OG0008039	OG0001474
		OG0008040	OG0001475
		OG0008042	OG0001490
		OG0008043	OG0001492
		OG0008044	OG0001493
		OG0008049	OG0001494
		OG0008054	OG0001495
		OG0008055	OG0001496
		OG0008061	OG0001497
		OG0008063	OG0001499
		OG0008065	OG0001500
		OG0008069	OG0001501
		OG0008073	OG0001502
		OG0008082	OG0001503
		OG0008086	OG0001504
		OG0008087	OG0001505
		OG0008093	OG0001508
		OG0008094	OG0001509
		OG0008096	OG0001510
		OG0008099	OG0001511
		OG0008103	OG0001512
		OG0008117	OG0001515
		OG0008119	OG0001516
		OG0008120	OG0001517
		OG0008125	OG0001518
		OG0008128	OG0001519
		OG0008129	OG0001520
		OG0008131	OG0001521
		OG0008132	OG0001522
		OG0008137	OG0001523
		OG0008141	OG0001524
		OG0008142	OG0001525
		OG0008144	OG0001526
		OG0008146	OG0001527
		OG0008147	OG0001528
		OG0008149	OG0001529
		OG0008156	OG0001530
		OG0008160	OG0001531
		OG0008161	OG0001532
		OG0008162	OG0001533
		OG0008163	OG0001534
		OG0008165	OG0001535
		OG0008169	OG0001536
		OG0008172	OG0001538
		OG0008176	OG0001539
		OG0008178	OG0001540
		OG0008179	OG0001541
		OG0008180	OG0001542
		OG0008182	OG0001544
		OG0008186	OG0001545
		OG0008188	OG0001546
		OG0008191	OG0001547
		OG0008193	OG0001548
		OG0008195	OG0001551
		OG0008197	OG0001552
		OG0008198	OG0001553
		OG0008207	OG0001554
		OG0008211	OG0001555
		OG0008222	OG0001556
		OG0008223	OG0001560
		OG0008233	OG0001561
		OG0008234	OG0001563
		OG0008246	OG0001564
		OG0008255	OG0001565
		OG0008258	OG0001566
		OG0008259	OG0001567
		OG0008266	OG0001568
		OG0008268	OG0001569
		OG0008271	OG0001570
		OG0008275	OG0001573
		OG0008277	OG0001576
		OG0008278	OG0001577
		OG0008281	OG0001578
		OG0008282	OG0001579
		OG0008289	OG0001580
		OG0008291	OG0001581
		OG0008293	OG0001582
		OG0008294	OG0001583
		OG0008296	OG0001584
		OG0008297	OG0001585
		OG0008299	OG0001587
		OG0008306	OG0001588
		OG0008307	OG0001589
		OG0008312	OG0001590
		OG0008313	OG0001591
		OG0008315	OG0001592
		OG0008321	OG0001593
		OG0008322	OG0001594
		OG0008326	OG0001596
		OG0008327	OG0001597
		OG0008329	OG0001599
		OG0008330	OG0001601
		OG0008331	OG0001603
		OG0008332	OG0001604
		OG0008334	OG0001606
		OG0008336	OG0001607
		OG0008337	OG0001608
		OG0008338	OG0001609
		OG0008339	OG0001610
		OG0008341	OG0001611
		OG0008344	OG0001612
		OG0008347	OG0001613
		OG0008348	OG0001614
		OG0008350	OG0001615
		OG0008351	OG0001616
		OG0008354	OG0001617
		OG0008355	OG0001618
		OG0008360	OG0001619
		OG0008364	OG0001620
		OG0008367	OG0001622
		OG0008370	OG0001632
		OG0008372	OG0001634
		OG0008373	OG0001635
		OG0008377	OG0001636
		OG0008383	OG0001638
		OG0008387	OG0001639
		OG0008390	OG0001640
		OG0008392	OG0001641
		OG0008395	OG0001642
		OG0008399	OG0001643
		OG0008401	OG0001644
		OG0008409	OG0001645
		OG0008420	OG0001647
		OG0008424	OG0001648
		OG0008425	OG0001650
		OG0008427	OG0001652
		OG0008433	OG0001653
		OG0008435	OG0001654
		OG0008436	OG0001656
		OG0008438	OG0001657
		OG0008439	OG0001658
		OG0008441	OG0001659
		OG0008442	OG0001660
		OG0008443	OG0001661
		OG0008448	OG0001662
		OG0008451	OG0001663
		OG0008461	OG0001664
		OG0008462	OG0001665
		OG0008471	OG0001666
		OG0008472	OG0001667
		OG0008475	OG0001668
		OG0008476	OG0001669
		OG0008480	OG0001670
		OG0008481	OG0001671
		OG0008489	OG0001672
		OG0008491	OG0001673
		OG0008494	OG0001674
		OG0008495	OG0001675
		OG0008496	OG0001677
		OG0008498	OG0001679
		OG0008501	OG0001680
		OG0008502	OG0001681
		OG0008504	OG0001682
		OG0008515	OG0001683
		OG0008518	OG0001684
		OG0008522	OG0001685
		OG0008523	OG0001686
		OG0008527	OG0001687
		OG0008531	OG0001688
		OG0008538	OG0001689
		OG0008550	OG0001692
		OG0008553	OG0001693
		OG0008555	OG0001694
		OG0008556	OG0001695
		OG0008558	OG0001697
		OG0008663	OG0001698
		OG0008664	OG0001699
		OG0008665	OG0001700
		OG0008675	OG0001701
		OG0008680	OG0001704
		OG0008681	OG0001705
		OG0008685	OG0001707
		OG0008686	OG0001708
		OG0008687	OG0001710
		OG0008689	OG0001711
		OG0008690	OG0001712
		OG0008691	OG0001713
		OG0008695	OG0001714
		OG0008698	OG0001715
		OG0008699	OG0001716
		OG0008702	OG0001718
		OG0008703	OG0001719
		OG0008707	OG0001730
		OG0008708	OG0001731
		OG0008712	OG0001734
		OG0008713	OG0001736
		OG0008714	OG0001737
		OG0008716	OG0001738
		OG0008719	OG0001739
		OG0008725	OG0001740
		OG0008726	OG0001741
		OG0008732	OG0001742
		OG0008733	OG0001743
		OG0008734	OG0001744
		OG0008736	OG0001745
		OG0008737	OG0001746
		OG0008740	OG0001747
		OG0008742	OG0001748
		OG0008743	OG0001749
		OG0008746	OG0001750
		OG0008747	OG0001751
		OG0008748	OG0001752
		OG0008751	OG0001753
		OG0008756	OG0001755
		OG0008760	OG0001756
		OG0008762	OG0001757
		OG0008764	OG0001758
		OG0008766	OG0001759
		OG0008767	OG0001760
		OG0008774	OG0001761
		OG0008775	OG0001763
		OG0008780	OG0001764
		OG0008782	OG0001765
		OG0008783	OG0001766
		OG0008785	OG0001767
		OG0008786	OG0001768
		OG0008788	OG0001769
		OG0008789	OG0001770
		OG0008790	OG0001771
		OG0008791	OG0001773
		OG0008800	OG0001774
		OG0008804	OG0001776
		OG0008805	OG0001777
		OG0008807	OG0001779
		OG0008808	OG0001780
		OG0008809	OG0001781
		OG0008813	OG0001784
		OG0008815	OG0001785
		OG0008817	OG0001786
		OG0008820	OG0001788
		OG0008821	OG0001790
		OG0008822	OG0001791
		OG0008824	OG0001792
		OG0008826	OG0001794
		OG0008832	OG0001795
		OG0008833	OG0001796
		OG0008842	OG0001797
		OG0008849	OG0001798
		OG0008851	OG0001799
		OG0008852	OG0001800
		OG0008853	OG0001801
		OG0008856	OG0001802
		OG0008857	OG0001803
		OG0008860	OG0001804
		OG0008874	OG0001805
		OG0008876	OG0001807
		OG0008878	OG0001809
		OG0008880	OG0001810
		OG0008881	OG0001811
		OG0008887	OG0001812
		OG0008888	OG0001813
		OG0008890	OG0001825
		OG0008893	OG0001826
		OG0008895	OG0001828
		OG0008899	OG0001829
		OG0008907	OG0001830
		OG0008912	OG0001831
		OG0008914	OG0001833
		OG0008919	OG0001834
		OG0008924	OG0001835
		OG0008925	OG0001836
		OG0008926	OG0001837
		OG0008928	OG0001839
		OG0008930	OG0001840
		OG0008933	OG0001843
		OG0008937	OG0001844
		OG0008941	OG0001845
		OG0008942	OG0001847
		OG0008945	OG0001848
		OG0008947	OG0001850
		OG0008951	OG0001851
		OG0008955	OG0001852
		OG0008958	OG0001853
		OG0008961	OG0001854
		OG0008962	OG0001855
		OG0008966	OG0001856
		OG0008967	OG0001857
		OG0008968	OG0001858
		OG0008969	OG0001862
		OG0008970	OG0001863
		OG0008975	OG0001864
		OG0008977	OG0001865
		OG0008984	OG0001866
		OG0008986	OG0001868
		OG0008990	OG0001869
		OG0008995	OG0001870
		OG0008996	OG0001871
		OG0008999	OG0001873
		OG0009005	OG0001874
		OG0009008	OG0001875
		OG0009009	OG0001877
		OG0009010	OG0001881
		OG0009011	OG0001882
		OG0009013	OG0001883
		OG0009014	OG0001884
		OG0009015	OG0001885
		OG0009016	OG0001886
		OG0009018	OG0001887
		OG0009019	OG0001888
		OG0009020	OG0001890
		OG0009024	OG0001891
		OG0009033	OG0001893
		OG0009038	OG0001894
		OG0009040	OG0001897
		OG0009042	OG0001898
		OG0009046	OG0001900
		OG0009049	OG0001901
		OG0009061	OG0001902
		OG0009064	OG0001903
		OG0009069	OG0001905
		OG0009071	OG0001906
		OG0009073	OG0001907
		OG0009076	OG0001908
		OG0009079	OG0001909
		OG0009081	OG0001910
		OG0009082	OG0001911
		OG0009083	OG0001924
		OG0009086	OG0001927
		OG0009089	OG0001928
		OG0009091	OG0001931
		OG0009093	OG0001932
		OG0009101	OG0001933
		OG0009102	OG0001934
		OG0009105	OG0001935
		OG0009107	OG0001936
		OG0009112	OG0001937
		OG0009117	OG0001940
		OG0009118	OG0001941
		OG0009125	OG0001942
		OG0009130	OG0001943
		OG0009131	OG0001944
		OG0009136	OG0001945
		OG0009137	OG0001946
		OG0009138	OG0001947
		OG0009142	OG0001948
		OG0009143	OG0001949
		OG0009147	OG0001950
		OG0009153	OG0001951
		OG0009158	OG0001952
		OG0009162	OG0001953
		OG0009163	OG0001954
		OG0009164	OG0001955
		OG0009169	OG0001956
		OG0009170	OG0001957
		OG0009173	OG0001958
		OG0009177	OG0001960
		OG0009180	OG0001961
		OG0009181	OG0001964
		OG0009182	OG0001965
		OG0009184	OG0001966
		OG0009185	OG0001967
		OG0009187	OG0001969
		OG0009189	OG0001970
		OG0009192	OG0001971
		OG0009197	OG0001972
		OG0009198	OG0001974
		OG0009199	OG0001975
		OG0009201	OG0001976
		OG0009208	OG0001978
		OG0009210	OG0001979
		OG0009213	OG0001980
		OG0009217	OG0001982
		OG0009220	OG0001986
		OG0009226	OG0001987
		OG0009228	OG0001988
		OG0009231	OG0001989
		OG0009232	OG0001991
		OG0009237	OG0001992
		OG0009246	OG0001993
		OG0009250	OG0001994
		OG0009251	OG0001995
		OG0009255	OG0001996
		OG0009259	OG0001998
		OG0009260	OG0002004
		OG0009261	OG0002005
		OG0009262	OG0002017
		OG0009263	OG0002018
		OG0009265	OG0002019
		OG0009269	OG0002022
		OG0009270	OG0002023
		OG0009271	OG0002026
		OG0009272	OG0002027
		OG0009275	OG0002029
		OG0009277	OG0002030
		OG0009278	OG0002032
		OG0009282	OG0002033
		OG0009284	OG0002036
		OG0009285	OG0002037
		OG0009286	OG0002038
		OG0009296	OG0002039
		OG0009297	OG0002040
		OG0009299	OG0002041
		OG0009301	OG0002042
		OG0009303	OG0002045
		OG0009305	OG0002046
		OG0009306	OG0002047
		OG0009309	OG0002048
		OG0009310	OG0002049
		OG0009313	OG0002050
		OG0009315	OG0002052
		OG0009320	OG0002054
		OG0009321	OG0002055
		OG0009324	OG0002056
		OG0009325	OG0002058
		OG0009326	OG0002059
		OG0009339	OG0002060
		OG0009341	OG0002062
		OG0009343	OG0002064
		OG0009346	OG0002066
		OG0009352	OG0002067
		OG0009353	OG0002068
		OG0009354	OG0002069
		OG0009355	OG0002070
		OG0009367	OG0002071
		OG0009368	OG0002073
		OG0009369	OG0002075
		OG0009373	OG0002076
		OG0009493	OG0002077
		OG0009498	OG0002080
		OG0009499	OG0002082
		OG0009505	OG0002084
		OG0009507	OG0002085
		OG0009509	OG0002086
		OG0009511	OG0002087
		OG0009513	OG0002088
		OG0009515	OG0002089
		OG0009520	OG0002090
		OG0009521	OG0002091
		OG0009522	OG0002092
		OG0009528	OG0002093
		OG0009535	OG0002094
		OG0009538	OG0002095
		OG0009539	OG0002097
		OG0009540	OG0002098
		OG0009545	OG0002099
		OG0009548	OG0002100
		OG0009549	OG0002102
		OG0009550	OG0002103
		OG0009551	OG0002105
		OG0009559	OG0002106
		OG0009564	OG0002107
		OG0009569	OG0002109
		OG0009571	OG0002110
		OG0009572	OG0002111
		OG0009575	OG0002112
		OG0009576	OG0002114
		OG0009577	OG0002115
		OG0009580	OG0002116
		OG0009582	OG0002129
		OG0009583	OG0002130
		OG0009587	OG0002131
		OG0009589	OG0002132
		OG0009590	OG0002133
		OG0009594	OG0002134
		OG0009598	OG0002135
		OG0009600	OG0002136
		OG0009601	OG0002137
		OG0009603	OG0002138
		OG0009606	OG0002139
		OG0009608	OG0002140
		OG0009609	OG0002141
		OG0009611	OG0002146
		OG0009614	OG0002147
		OG0009618	OG0002148
		OG0009620	OG0002150
		OG0009623	OG0002151
		OG0009625	OG0002152
		OG0009628	OG0002153
		OG0009631	OG0002154
		OG0009632	OG0002155
		OG0009635	OG0002157
		OG0009641	OG0002158
		OG0009645	OG0002159
		OG0009657	OG0002160
		OG0009658	OG0002161
		OG0009659	OG0002162
		OG0009661	OG0002163
		OG0009663	OG0002165
		OG0009665	OG0002167
		OG0009666	OG0002169
		OG0009680	OG0002170
		OG0009687	OG0002171
		OG0009692	OG0002172
		OG0009693	OG0002173
		OG0009694	OG0002174
		OG0009696	OG0002175
		OG0009697	OG0002176
		OG0009700	OG0002179
		OG0009703	OG0002180
		OG0009706	OG0002181
		OG0009707	OG0002182
		OG0009708	OG0002183
		OG0009709	OG0002185
		OG0009712	OG0002186
		OG0009713	OG0002187
		OG0009714	OG0002188
		OG0009716	OG0002189
		OG0009718	OG0002190
		OG0009719	OG0002191
		OG0009720	OG0002192
		OG0009724	OG0002193
		OG0009725	OG0002194
		OG0009729	OG0002195
		OG0009730	OG0002196
		OG0009735	OG0002197
		OG0009739	OG0002198
		OG0009741	OG0002200
		OG0009742	OG0002202
		OG0009743	OG0002203
		OG0009744	OG0002204
		OG0009746	OG0002205
		OG0009749	OG0002206
		OG0009758	OG0002207
		OG0009761	OG0002209
		OG0009764	OG0002210
		OG0009765	OG0002211
		OG0009766	OG0002212
		OG0009767	OG0002213
		OG0009768	OG0002215
		OG0009769	OG0002217
		OG0009770	OG0002218
		OG0009771	OG0002219
		OG0009773	OG0002220
		OG0009775	OG0002222
		OG0009776	OG0002223
		OG0009777	OG0002224
		OG0009783	OG0002226
		OG0009786	OG0002229
		OG0009787	OG0002231
		OG0009788	OG0002232
		OG0009792	OG0002233
		OG0009794	OG0002234
		OG0009795	OG0002235
		OG0009797	OG0002251
		OG0009807	OG0002252
		OG0009810	OG0002253
		OG0009811	OG0002255
		OG0009817	OG0002257
		OG0009819	OG0002259
		OG0009820	OG0002260
		OG0009822	OG0002262
		OG0009824	OG0002263
		OG0009827	OG0002264
		OG0009829	OG0002265
		OG0009836	OG0002267
		OG0009837	OG0002269
		OG0009839	OG0002270
		OG0009840	OG0002271
		OG0009842	OG0002272
		OG0009843	OG0002273
		OG0009846	OG0002274
		OG0009847	OG0002276
		OG0009849	OG0002277
		OG0009851	OG0002278
		OG0009852	OG0002279
		OG0009853	OG0002281
		OG0009855	OG0002282
		OG0009858	OG0002283
		OG0009859	OG0002284
		OG0009860	OG0002285
		OG0009863	OG0002286
		OG0009865	OG0002288
		OG0009871	OG0002289
		OG0009872	OG0002290
		OG0009875	OG0002291
		OG0009878	OG0002292
		OG0009880	OG0002293
		OG0009883	OG0002294
		OG0009884	OG0002295
		OG0009885	OG0002297
		OG0009887	OG0002298
		OG0009888	OG0002299
		OG0009892	OG0002300
		OG0009893	OG0002302
		OG0009898	OG0002304
		OG0009905	OG0002305
		OG0009907	OG0002307
		OG0009908	OG0002308
		OG0009909	OG0002310
		OG0009914	OG0002311
		OG0009919	OG0002312
		OG0009923	OG0002313
		OG0009924	OG0002314
		OG0009926	OG0002315
		OG0009929	OG0002316
		OG0009931	OG0002317
		OG0009936	OG0002318
		OG0009937	OG0002319
		OG0009938	OG0002321
		OG0009939	OG0002322
		OG0009943	OG0002324
		OG0009944	OG0002325
		OG0009945	OG0002326
		OG0009953	OG0002327
		OG0009957	OG0002328
		OG0009960	OG0002329
		OG0009963	OG0002330
		OG0009964	OG0002331
		OG0009965	OG0002334
		OG0009971	OG0002335
		OG0009974	OG0002336
		OG0009976	OG0002337
		OG0009980	OG0002338
		OG0009984	OG0002346
		OG0009986	OG0002347
		OG0009988	OG0002348
		OG0009993	OG0002349
		OG0009994	OG0002350
		OG0009997	OG0002351
		OG0010000	OG0002353
		OG0010003	OG0002355
		OG0010004	OG0002356
		OG0010007	OG0002357
		OG0010008	OG0002358
		OG0010010	OG0002361
		OG0010011	OG0002362
		OG0010012	OG0002363
		OG0010013	OG0002364
		OG0010020	OG0002365
		OG0010023	OG0002366
		OG0010024	OG0002367
		OG0010030	OG0002368
		OG0010034	OG0002370
		OG0010035	OG0002371
		OG0010037	OG0002372
		OG0010041	OG0002373
		OG0010043	OG0002374
		OG0010044	OG0002375
		OG0010046	OG0002376
		OG0010049	OG0002377
		OG0010053	OG0002378
		OG0010064	OG0002380
		OG0010069	OG0002381
		OG0010073	OG0002382
		OG0010074	OG0002383
		OG0010075	OG0002384
		OG0010076	OG0002385
		OG0010077	OG0002386
		OG0010078	OG0002387
		OG0010081	OG0002388
		OG0010082	OG0002389
		OG0010083	OG0002390
		OG0010084	OG0002391
		OG0010090	OG0002393
		OG0010091	OG0002394
		OG0010095	OG0002395
		OG0010097	OG0002396
		OG0010098	OG0002398
		OG0010099	OG0002399
		OG0010102	OG0002400
		OG0010103	OG0002402
		OG0010106	OG0002403
		OG0010107	OG0002404
		OG0010108	OG0002406
		OG0010109	OG0002407
		OG0010112	OG0002408
		OG0010115	OG0002409
		OG0010118	OG0002410
		OG0010119	OG0002411
		OG0010123	OG0002412
		OG0010124	OG0002413
		OG0010125	OG0002414
		OG0010128	OG0002415
		OG0010130	OG0002416
		OG0010135	OG0002417
		OG0010138	OG0002418
		OG0010139	OG0002419
		OG0010146	OG0002420
		OG0010147	OG0002422
		OG0010150	OG0002423
		OG0010151	OG0002425
		OG0010153	OG0002426
		OG0010155	OG0002427
		OG0010156	OG0002428
		OG0010163	OG0002429
		OG0010166	OG0002430
		OG0010168	OG0002431
		OG0010169	OG0002432
		OG0010174	OG0002433
		OG0010176	OG0002434
		OG0010177	OG0002435
		OG0010180	OG0002436
		OG0010182	OG0002437
		OG0010183	OG0002439
		OG0010184	OG0002440
		OG0010185	OG0002441
		OG0010188	OG0002442
		OG0010193	OG0002445
		OG0010197	OG0002446
		OG0010202	OG0002448
		OG0010203	OG0002449
		OG0010204	OG0002450
		OG0010206	OG0002451
		OG0010208	OG0002452
		OG0010210	OG0002453
		OG0010212	OG0002454
		OG0010216	OG0002455
		OG0010332	OG0002456
		OG0010337	OG0002458
		OG0010338	OG0002460
		OG0010339	OG0002463
		OG0010343	OG0002464
		OG0010344	OG0002465
		OG0010345	OG0002467
		OG0010350	OG0002479
		OG0010356	OG0002481
		OG0010357	OG0002482
		OG0010360	OG0002483
		OG0010362	OG0002484
		OG0010363	OG0002485
		OG0010365	OG0002487
		OG0010366	OG0002491
		OG0010368	OG0002492
		OG0010369	OG0002493
		OG0010370	OG0002494
		OG0010371	OG0002495
		OG0010377	OG0002496
		OG0010383	OG0002497
		OG0010386	OG0002498
		OG0010387	OG0002499
		OG0010389	OG0002500
		OG0010391	OG0002501
		OG0010393	OG0002502
		OG0010394	OG0002503
		OG0010398	OG0002504
		OG0010400	OG0002505
		OG0010401	OG0002506
		OG0010404	OG0002508
		OG0010405	OG0002509
		OG0010406	OG0002510
		OG0010408	OG0002512
		OG0010410	OG0002513
		OG0010414	OG0002514
		OG0010419	OG0002515
		OG0010430	OG0002516
		OG0010431	OG0002518
		OG0010438	OG0002519
		OG0010439	OG0002520
		OG0010440	OG0002521
		OG0010444	OG0002522
		OG0010446	OG0002523
		OG0010447	OG0002525
		OG0010448	OG0002526
		OG0010453	OG0002527
		OG0010457	OG0002528
		OG0010460	OG0002529
		OG0010461	OG0002530
		OG0010464	OG0002531
		OG0010465	OG0002532
		OG0010466	OG0002533
		OG0010471	OG0002534
		OG0010473	OG0002535
		OG0010474	OG0002536
		OG0010477	OG0002537
		OG0010482	OG0002538
		OG0010483	OG0002539
		OG0010488	OG0002540
		OG0010492	OG0002541
		OG0010496	OG0002543
		OG0010498	OG0002544
		OG0010503	OG0002545
		OG0010509	OG0002546
		OG0010512	OG0002547
		OG0010517	OG0002548
		OG0010529	OG0002549
		OG0010532	OG0002550
		OG0010534	OG0002551
		OG0010537	OG0002554
		OG0010538	OG0002555
		OG0010539	OG0002556
		OG0010540	OG0002558
		OG0010541	OG0002559
		OG0010542	OG0002560
		OG0010547	OG0002562
		OG0010549	OG0002563
		OG0010551	OG0002564
		OG0010552	OG0002565
		OG0010555	OG0002567
		OG0010556	OG0002568
		OG0010559	OG0002571
		OG0010562	OG0002572
		OG0010568	OG0002573
		OG0010572	OG0002574
		OG0010574	OG0002575
		OG0010583	OG0002576
		OG0010586	OG0002577
		OG0010587	OG0002578
		OG0010589	OG0002579
		OG0010590	OG0002580
		OG0010598	OG0002582
		OG0010599	OG0002584
		OG0010604	OG0002585
		OG0010607	OG0002588
		OG0010608	OG0002589
		OG0010610	OG0002590
		OG0010613	OG0002593
		OG0010616	OG0002611
		OG0010617	OG0002612
		OG0010619	OG0002613
		OG0010621	OG0002614
		OG0010623	OG0002615
		OG0010625	OG0002616
		OG0010630	OG0002618
		OG0010632	OG0002619
		OG0010639	OG0002622
		OG0010641	OG0002624
		OG0010642	OG0002626
		OG0010644	OG0002628
		OG0010647	OG0002630
		OG0010649	OG0002631
		OG0010650	OG0002633
		OG0010651	OG0002635
		OG0010655	OG0002636
		OG0010656	OG0002638
		OG0010658	OG0002639
		OG0010667	OG0002640
		OG0010671	OG0002641
		OG0010673	OG0002642
		OG0010676	OG0002643
		OG0010677	OG0002645
		OG0010681	OG0002646
		OG0010684	OG0002648
		OG0010685	OG0002649
		OG0010686	OG0002650
		OG0010689	OG0002652
		OG0010690	OG0002653
		OG0010693	OG0002654
		OG0010694	OG0002655
		OG0010695	OG0002657
		OG0010699	OG0002659
		OG0010700	OG0002660
		OG0010706	OG0002661
		OG0010718	OG0002662
		OG0010719	OG0002663
		OG0010729	OG0002664
		OG0010732	OG0002665
		OG0010733	OG0002666
		OG0010735	OG0002667
		OG0010736	OG0002668
		OG0010739	OG0002670
		OG0010740	OG0002671
		OG0010741	OG0002672
		OG0010744	OG0002674
		OG0010745	OG0002675
		OG0010746	OG0002676
		OG0010747	OG0002678
		OG0010757	OG0002679
		OG0010761	OG0002680
		OG0010765	OG0002681
		OG0010766	OG0002682
		OG0010769	OG0002683
		OG0010771	OG0002685
		OG0010774	OG0002686
		OG0010776	OG0002687
		OG0010780	OG0002688
		OG0010785	OG0002689
		OG0010787	OG0002690
		OG0010789	OG0002691
		OG0010790	OG0002692
		OG0010794	OG0002693
		OG0010795	OG0002694
		OG0010796	OG0002695
		OG0010797	OG0002696
		OG0010798	OG0002697
		OG0010799	OG0002700
		OG0010810	OG0002701
		OG0010813	OG0002702
		OG0010814	OG0002703
		OG0010815	OG0002704
		OG0010817	OG0002706
		OG0010821	OG0002707
		OG0010822	OG0002708
		OG0010827	OG0002709
		OG0010831	OG0002710
		OG0010836	OG0002711
		OG0010838	OG0002712
		OG0010844	OG0002713
		OG0010850	OG0002714
		OG0010853	OG0002715
		OG0010854	OG0002716
		OG0010858	OG0002717
		OG0010863	OG0002719
		OG0010864	OG0002720
		OG0010866	OG0002721
		OG0010868	OG0002722
		OG0010872	OG0002723
		OG0010873	OG0002725
		OG0010876	OG0002726
		OG0010877	OG0002727
		OG0010879	OG0002728
		OG0010881	OG0002731
		OG0010883	OG0002732
		OG0010884	OG0002733
		OG0010889	OG0002734
		OG0010890	OG0002735
		OG0010894	OG0002736
		OG0010900	OG0002737
		OG0010901	OG0002739
		OG0010902	OG0002741
		OG0010907	OG0002743
		OG0010910	OG0002744
		OG0010912	OG0002745
		OG0010915	OG0002746
		OG0010918	OG0002747
		OG0010919	OG0002748
		OG0010926	OG0002749
		OG0010930	OG0002752
		OG0010932	OG0002756
		OG0010933	OG0002757
		OG0010936	OG0002758
		OG0010938	OG0002759
		OG0010940	OG0002760
		OG0010942	OG0002776
		OG0010946	OG0002778
		OG0010948	OG0002780
		OG0010953	OG0002781
		OG0010959	OG0002782
		OG0010960	OG0002783
		OG0010962	OG0002784
		OG0010965	OG0002787
		OG0010974	OG0002789
		OG0010975	OG0002790
		OG0010980	OG0002791
		OG0010982	OG0002792
		OG0010985	OG0002794
		OG0010989	OG0002795
		OG0010990	OG0002796
		OG0010991	OG0002797
		OG0010992	OG0002800
		OG0010993	OG0002801
		OG0010994	OG0002803
		OG0010997	OG0002804
		OG0011002	OG0002807
		OG0011003	OG0002810
		OG0011004	OG0002811
		OG0011012	OG0002812
		OG0011015	OG0002813
		OG0011016	OG0002814
		OG0011018	OG0002815
		OG0011019	OG0002816
		OG0011021	OG0002818
		OG0011022	OG0002819
		OG0011023	OG0002820
		OG0011024	OG0002821
		OG0011025	OG0002822
		OG0011027	OG0002823
		OG0011028	OG0002825
		OG0011172	OG0002826
		OG0011175	OG0002827
		OG0011177	OG0002830
		OG0011179	OG0002831
		OG0011182	OG0002832
		OG0011188	OG0002833
		OG0011190	OG0002834
		OG0011191	OG0002836
		OG0011199	OG0002837
		OG0011206	OG0002839
		OG0011209	OG0002840
		OG0011213	OG0002841
		OG0011214	OG0002842
		OG0011218	OG0002844
		OG0011220	OG0002845
		OG0011222	OG0002846
		OG0011234	OG0002847
		OG0011236	OG0002848
		OG0011239	OG0002850
		OG0011241	OG0002851
		OG0011244	OG0002853
		OG0011246	OG0002854
		OG0011249	OG0002856
		OG0011251	OG0002857
		OG0011253	OG0002858
		OG0011255	OG0002859
		OG0011266	OG0002860
		OG0011271	OG0002861
		OG0011272	OG0002862
		OG0011283	OG0002863
		OG0011289	OG0002864
		OG0011295	OG0002865
		OG0011297	OG0002866
		OG0011305	OG0002867
		OG0011307	OG0002869
		OG0011317	OG0002870
		OG0011322	OG0002871
		OG0011324	OG0002872
		OG0011325	OG0002873
		OG0011327	OG0002875
		OG0011332	OG0002876
		OG0011341	OG0002877
		OG0011345	OG0002878
		OG0011347	OG0002880
		OG0011349	OG0002881
		OG0011350	OG0002883
		OG0011351	OG0002885
		OG0011354	OG0002886
		OG0011357	OG0002887
		OG0011366	OG0002888
		OG0011370	OG0002889
		OG0011374	OG0002890
		OG0011376	OG0002891
		OG0011382	OG0002893
		OG0011385	OG0002894
		OG0011391	OG0002895
		OG0011398	OG0002896
		OG0011399	OG0002897
		OG0011400	OG0002900
		OG0011401	OG0002901
		OG0011407	OG0002902
		OG0011408	OG0002903
		OG0011413	OG0002905
		OG0011416	OG0002906
		OG0011418	OG0002907
		OG0011434	OG0002909
		OG0011435	OG0002910
		OG0011436	OG0002912
		OG0011442	OG0002913
		OG0011443	OG0002914
		OG0011448	OG0002915
		OG0011450	OG0002916
		OG0011451	OG0002917
		OG0011457	OG0002918
		OG0011462	OG0002919
		OG0011467	OG0002920
		OG0011469	OG0002921
		OG0011470	OG0002922
		OG0011471	OG0002937
		OG0011472	OG0002939
		OG0011473	OG0002940
		OG0011474	OG0002941
		OG0011477	OG0002942
		OG0011479	OG0002945
		OG0011483	OG0002947
		OG0011487	OG0002948
		OG0011488	OG0002949
		OG0011492	OG0002950
		OG0011499	OG0002951
		OG0011503	OG0002952
		OG0011505	OG0002954
		OG0011506	OG0002955
		OG0011517	OG0002956
		OG0011518	OG0002957
		OG0011519	OG0002958
		OG0011520	OG0002959
		OG0011524	OG0002962
		OG0011529	OG0002963
		OG0011531	OG0002965
		OG0011538	OG0002966
		OG0011546	OG0002967
		OG0011549	OG0002969
		OG0011550	OG0002970
		OG0011551	OG0002971
		OG0011555	OG0002973
		OG0011565	OG0002975
		OG0011570	OG0002976
		OG0011572	OG0002977
		OG0011573	OG0002978
		OG0011577	OG0002979
		OG0011578	OG0002980
		OG0011580	OG0002981
		OG0011582	OG0002985
		OG0011586	OG0002987
		OG0011593	OG0002991
		OG0011602	OG0002993
		OG0011606	OG0002994
		OG0011607	OG0002995
		OG0011614	OG0002997
		OG0011616	OG0002998
		OG0011617	OG0002999
		OG0011620	OG0003000
		OG0011623	OG0003001
		OG0011626	OG0003002
		OG0011627	OG0003006
		OG0011628	OG0003007
		OG0011631	OG0003009
		OG0011651	OG0003010
		OG0011653	OG0003012
		OG0011657	OG0003013
		OG0011662	OG0003016
		OG0011663	OG0003018
		OG0011665	OG0003019
		OG0011668	OG0003021
		OG0011670	OG0003023
		OG0011671	OG0003024
		OG0011680	OG0003025
		OG0011688	OG0003027
		OG0011696	OG0003028
		OG0011698	OG0003030
		OG0011700	OG0003031
			OG0003032
			OG0003033
			OG0003034
			OG0003035
			OG0003037
			OG0003038
			OG0003040
			OG0003041
			OG0003042
			OG0003043
			OG0003044
			OG0003045
			OG0003046
			OG0003047
			OG0003048
			OG0003049
			OG0003051
			OG0003054
			OG0003058
			OG0003059
			OG0003061
			OG0003062
			OG0003063
			OG0003064
			OG0003065
			OG0003066
			OG0003067
			OG0003070
			OG0003071
			OG0003073
			OG0003074
			OG0003075
			OG0003076
			OG0003077
			OG0003078
			OG0003079
			OG0003080
			OG0003083
			OG0003084
			OG0003085
			OG0003108
			OG0003109
			OG0003110
			OG0003112
			OG0003113
			OG0003114
			OG0003116
			OG0003118
			OG0003121
			OG0003122
			OG0003123
			OG0003124
			OG0003125
			OG0003126
			OG0003127
			OG0003128
			OG0003131
			OG0003132
			OG0003136
			OG0003138
			OG0003139
			OG0003140
			OG0003142
			OG0003147
			OG0003150
			OG0003151
			OG0003152
			OG0003156
			OG0003157
			OG0003159
			OG0003160
			OG0003162
			OG0003163
			OG0003164
			OG0003165
			OG0003166
			OG0003167
			OG0003168
			OG0003171
			OG0003172
			OG0003173
			OG0003174
			OG0003175
			OG0003176
			OG0003177
			OG0003178
			OG0003180
			OG0003181
			OG0003182
			OG0003183
			OG0003185
			OG0003186
			OG0003187
			OG0003188
			OG0003189
			OG0003190
			OG0003191
			OG0003192
			OG0003193
			OG0003195
			OG0003197
			OG0003198
			OG0003200
			OG0003201
			OG0003204
			OG0003206
			OG0003208
			OG0003209
			OG0003213
			OG0003216
			OG0003217
			OG0003218
			OG0003219
[truncated: 4,220 more rows]

## Sheet: TableS13c
Table S13c Gene families that were specific in R.palmatum
Orthogroup	Rheum palmatum
OG0012609	15
OG0013861	11
OG0013862	11
OG0014226	10
OG0014228	10
OG0014699	9
OG0014701	9
OG0015251	8
OG0015253	8
OG0015254	8
OG0015255	8
OG0015979	7
OG0015983	7
OG0015984	7
OG0015985	7
OG0015986	7
OG0015988	7
OG0015989	7
OG0015990	7
OG0015993	7
OG0015994	7
OG0016913	6
OG0016915	6
OG0016917	6
OG0016920	6
OG0016921	6
OG0016924	6
OG0018319	5
OG0018321	5
OG0018323	5
OG0018324	5
OG0018327	5
OG0018328	5
OG0018331	5
OG0018332	5
OG0018333	5
OG0018334	5
OG0018335	5
OG0018337	5
OG0018338	5
OG0018341	5
OG0018342	5
OG0020482	4
OG0020483	4
OG0020485	4
OG0020486	4
OG0020487	4
OG0020488	4
OG0020490	4
OG0020493	4
OG0020494	4
OG0020495	4
OG0020497	4
OG0020498	4
OG0020500	4
OG0020502	4
OG0020504	4
OG0020505	4
OG0020506	4
OG0020507	4
OG0020508	4
OG0020509	4
OG0020510	4
OG0020511	4
OG0020515	4
OG0020516	4
OG0020517	4
OG0020518	4
OG0020519	4
OG0020522	4
OG0020525	4
OG0020527	4
OG0020529	4
OG0020530	4
OG0020532	4
OG0020533	4
OG0020535	4
OG0020537	4
OG0020541	4
OG0020545	4
OG0020547	4
OG0020550	4
OG0023931	3
OG0023932	3
OG0023933	3
OG0023934	3
OG0023936	3
OG0023938	3
OG0023939	3
OG0023940	3
OG0023941	3
OG0023943	3
OG0023945	3
OG0023947	3
OG0023950	3
OG0023951	3
OG0023952	3
OG0023953	3
OG0023954	3
OG0023955	3
OG0023956	3
OG0023957	3
OG0023958	3
OG0023959	3
OG0023960	3
OG0023961	3
OG0023962	3
OG0023963	3
OG0023965	3
OG0023966	3
OG0023968	3
OG0023969	3
OG0023970	3
OG0023971	3
OG0023972	3
OG0023974	3
OG0023977	3
OG0023978	3
OG0023980	3
OG0023982	3
OG0023983	3
OG0023984	3
OG0023985	3
OG0023986	3
OG0023988	3
OG0023992	3
OG0023993	3
OG0023995	3
OG0023996	3
OG0023997	3
OG0023998	3
OG0024000	3
OG0024004	3
OG0024005	3
OG0024011	3
OG0024013	3
OG0024014	3
OG0024015	3
OG0024016	3
OG0024017	3
OG0024019	3
OG0024023	3
OG0024024	3
OG0024025	3
OG0024031	3
OG0024037	3
OG0024049	3
OG0031145	2
OG0031149	2
OG0031150	2
OG0031151	2
OG0031152	2
OG0031154	2
OG0031155	2
OG0031156	2
OG0031157	2
OG0031158	2
OG0031159	2
OG0031160	2
OG0031161	2
OG0031162	2
OG0031163	2
OG0031164	2
OG0031166	2
OG0031167	2
OG0031168	2
OG0031169	2
OG0031173	2
OG0031175	2
OG0031176	2
OG0031178	2
OG0031180	2
OG0031181	2
OG0031182	2
OG0031184	2
OG0031185	2
OG0031186	2
OG0031187	2
OG0031188	2
OG0031191	2
OG0031192	2
OG0031195	2
OG0031196	2
OG0031197	2
OG0031198	2
OG0031201	2
OG0031202	2
OG0031203	2
OG0031204	2
OG0031205	2
OG0031206	2
OG0031207	2
OG0031208	2
OG0031210	2
OG0031211	2
OG0031212	2
OG0031213	2
OG0031216	2
OG0031217	2
OG0031218	2
OG0031220	2
OG0031222	2
OG0031223	2
OG0031224	2
OG0031225	2
OG0031226	2
OG0031227	2
OG0031229	2
OG0031230	2
OG0031231	2
OG0031232	2
OG0031234	2
OG0031235	2
OG0031236	2
OG0031237	2
OG0031239	2
OG0031241	2
OG0031242	2
OG0031243	2
OG0031247	2
OG0031249	2
OG0031251	2
OG0031252	2
OG0031253	2
OG0031254	2
OG0031255	2
OG0031256	2
OG0031257	2
OG0031259	2
OG0031263	2
OG0031265	2
OG0031267	2
OG0031268	2
OG0031269	2
OG0031271	2
OG0031274	2
OG0031276	2
OG0031277	2
OG0031279	2
OG0031280	2
OG0031282	2
OG0031283	2
OG0031284	2
OG0031285	2
OG0031286	2
OG0031287	2
OG0031288	2
OG0031289	2
OG0031290	2
OG0031291	2
OG0031292	2
OG0031294	2
OG0031295	2
OG0031296	2
OG0031297	2
OG0031298	2
OG0031299	2
OG0031300	2
OG0031301	2
OG0031302	2
OG0031304	2
OG0031306	2
OG0031309	2
OG0031312	2
OG0031313	2
OG0031314	2
OG0031315	2
OG0031316	2
OG0031321	2
OG0031322	2
OG0031323	2
OG0031325	2
OG0031326	2
OG0031328	2
OG0031329	2
OG0031333	2
OG0031334	2
OG0031335	2
OG0031336	2
OG0031339	2
OG0031340	2
OG0031341	2
OG0031342	2
OG0031343	2
OG0031345	2
OG0031348	2
OG0031349	2
OG0031351	2
OG0031352	2
OG0031354	2
OG0031356	2
OG0031358	2
OG0031360	2
OG0031362	2
OG0031363	2
OG0031364	2
OG0031368	2
OG0031369	2
OG0031370	2
OG0031371	2
OG0031372	2
OG0031373	2
OG0031374	2
OG0031377	2
OG0031378	2
OG0031382	2
OG0031386	2
OG0031387	2
OG0031388	2
OG0031389	2
OG0031393	2
OG0031394	2
OG0031395	2
OG0031396	2
OG0031398	2
OG0031400	2
OG0031402	2
OG0031403	2
OG0031404	2
OG0031407	2
OG0031408	2
OG0031409	2
OG0031415	2
OG0031416	2

## Sheet: TableS13d
Table S13d Identifier of genes in each orthologous groups
Orthogroup	Amaranthus cruentus	Aquilegia coerulea	Beta vulgaris	Camellia sinensis	Coffea canephora	Fagopyrum tataricum	Helianthus annuus	Hylocereus undatus	Oryza sativa	Populus trichocarpa	Rheum nobile	Rheum palmatum	Rheum tanguticum	Senna tora	Simmondsia chinensis	Spinacia oleracea	Vitis vinifera
OG0000000	Amacr01g02760, Amacr02g00460, Amacr02g00470, Amacr02g00480, Amacr02g05140, Amacr04g01730, Amacr07g08500, Amacr09g01250, Amacr09g02200, Amacr09g02210, Amacr11g00440, Amacr11g00450, Amacr11g00460, Amacr12g10670, Amacr14g09360, Amacr14g10610, Amacr14g10620, Amacr14g10630, Amacr14g11030, Amacr14g11040, Amacr463g00010	Aqcoe1G124800.1, Aqcoe1G244900.1, Aqcoe1G245000.1, Aqcoe1G272500.1, Aqcoe1G279800.1, Aqcoe1G299500.1, Aqcoe1G299600.1, Aqcoe1G362700.1, Aqcoe1G362800.1, Aqcoe1G362900.1, Aqcoe1G364000.1, Aqcoe1G365600.1, Aqcoe1G365700.1, Aqcoe1G365800.1, Aqcoe1G365900.1, Aqcoe1G366000.1, Aqcoe1G366200.1, Aqcoe1G366400.1, Aqcoe1G366500.1, Aqcoe1G366600.1, Aqcoe1G366700.1, Aqcoe1G366800.1, Aqcoe1G367200.1, Aqcoe1G4…	Bv5_111040_dyuy.t1, Bv5_117620_ehfg.t2, Bv5_117630_dszw.t1, Bv5_117640_hedw.t1, Bv5_117650_edrm.t1, Bv6_146960_quca.t1, Bv7_162390_gjio.t1, Bv7_162400_isow.t1, Bv8_186810_hxso.t1, Bv8_186840_oyjh.t2, Bv8_187070_mnpi.t1, Bv8_187080_yjhw.t1, Bv8_187090_fidy.t1, Bv8_187100_jjtx.t1, Bv8_187110_cowx.t1, Bv8_187120_yjce.t1, Bv8_187130_dscz.t1, Bv8_187150_ntzf.t1, Bv8_187300_ozks.t1, Bv8_200970_qmxz.t1,…	Ca_sin_THF94413.1, Ca_sin_THF94449.1, Ca_sin_THF94918.1, Ca_sin_THF95246.1, Ca_sin_THF95402.1, Ca_sin_THF95403.1, Ca_sin_THF95404.1, Ca_sin_THF95407.1, Ca_sin_THF95415.1, Ca_sin_THF95471.1, Ca_sin_THF95971.1, Ca_sin_THF95973.1, Ca_sin_THF95990.1, Ca_sin_THF96383.1, Ca_sin_THF96455.1, Ca_sin_THF96484.1, Ca_sin_THF96641.1, Ca_sin_THF96747.1, Ca_sin_THF96752.1, Ca_sin_THF96754.1, Ca_sin_THF97126.1, …	Co_can_CDO98047.1, Co_can_CDO98582.1, Co_can_CDO98583.1, Co_can_CDO98584.1, Co_can_CDO98585.1, Co_can_CDO98586.1, Co_can_CDO98587.1, Co_can_CDO98588.1, Co_can_CDO98589.1, Co_can_CDO99664.1, Co_can_CDO99666.1, Co_can_CDO99667.1, Co_can_CDO99668.1, Co_can_CDO99669.1, Co_can_CDO99670.1, Co_can_CDO99671.1, Co_can_CDO99672.1, Co_can_CDO99673.1, Co_can_CDO99674.1, Co_can_CDO99676.1, Co_can_CDO99677.1, …	Fa_tar_0000781100.01.T01, Fa_tar_0000782000.01.T01, Fa_tar_0000782400.01.T01, Fa_tar_0000887700.01.T01, Fa_tar_0000887900.01.T01, Fa_tar_0000888900.01.T02, Fa_tar_0002119900.01.T01, Fa_tar_0002120100.01.T01, Fa_tar_0002120400.01.T01, Fa_tar_0002268700.01.T01, Fa_tar_0002268900.01.T01, Fa_tar_0002269100.01.T01, Fa_tar_0002269300.01.T01, Fa_tar_0002808100.01.T01, Fa_tar_0002842700.01.T01, Fa_tar_00…	HanXRQChr00c0377g0574261, HanXRQChr00c0377g0574281, HanXRQChr00c0871g0577711, HanXRQChr00c0871g0577721, HanXRQChr00c1196g0578771, HanXRQChr01g0001021, HanXRQChr01g0003751, HanXRQChr01g0004331, HanXRQChr01g0004361, HanXRQChr01g0006031, HanXRQChr01g0006951, HanXRQChr01g0013621, HanXRQChr01g0013661, HanXRQChr01g0013671, HanXRQChr01g0014241, HanXRQChr01g0022601, HanXRQChr02g0034031, HanXRQChr02g00377…	Hy_und_01G00837.1, Hy_und_01G01021.1, Hy_und_01G02101.1, Hy_und_02G01308.1, Hy_und_02G02048.1, Hy_und_03G00876.1, Hy_und_03G01754.1, Hy_und_03G01755.1, Hy_und_03G01883.1, Hy_und_03G01885.1, Hy_und_04G01766.1, Hy_und_04G01767.1, Hy_und_05G00780.1, Hy_und_05G00862.1, Hy_und_05G00863.1, Hy_und_05G01163.1, Hy_und_05G01165.1, Hy_und_05G01167.1, Hy_und_08G00079.1, Hy_und_08G02017.1, Hy_und_08G02018.1, …	Or_sat_XP_015611250.2, Or_sat_XP_015612004.1, Or_sat_XP_015612006.1, Or_sat_XP_015613359.1, Or_sat_XP_015613360.1, Or_sat_XP_015613469.1, Or_sat_XP_015613776.1, Or_sat_XP_015613785.1, Or_sat_XP_015613791.1, Or_sat_XP_015613801.1, Or_sat_XP_015613914.2, Or_sat_XP_015614642.1, Or_sat_XP_015614644.1, Or_sat_XP_015615534.1, Or_sat_XP_015616540.2, Or_sat_XP_015617817.1, Or_sat_XP_015619683.1, Or_sat_X…	Potri.001G134900.1, Potri.001G409300.1, Potri.001G410800.2, Potri.001G411000.1, Potri.001G411100.1, Potri.001G411300.1, Potri.001G411400.1, Potri.001G411700.1, Potri.001G412000.1, Potri.001G412100.1, Potri.001G412300.1, Potri.001G412377.1, Potri.001G412400.1, Potri.001G412454.1, Potri.001G412700.1, Potri.001G413000.2, Potri.001G413300.1, Potri.001G413400.1, Potri.001G413700.1, Potri.001G413800.1,…	RnoG0004002.1, RnoG0005878.1, RnoG0006955.1, RnoG0007036.1, RnoG0007245.1, RnoG0007249.1, RnoG0008072.1, RnoG0009239.1, RnoG0012836.1, RnoG0014015.1, RnoG0014383.1, RnoG0016867.1, RnoG0017115.1, RnoG0017873.1, RnoG0019629.1, RnoG0019630.1, RnoG0019631.1, RnoG0021638.1, RnoG0021640.1, RnoG0021641.1, RnoG0021643.1, RnoG0021645.1, RnoG0021650.1, RnoG0022407.1, RnoG0022651.1, RnoG0024431.1, RnoG00251…	Rh_pal_01G042460.1, Rh_pal_01G042470.1, Rh_pal_01G042480.1, Rh_pal_02G054520.1, Rh_pal_02G054530.1, Rh_pal_02G054540.1, Rh_pal_02G054580.1, Rh_pal_02G060120.1, Rh_pal_02G060140.1, Rh_pal_02G060160.1, Rh_pal_02G060240.1, Rh_pal_02G060280.1, Rh_pal_02G060620.1, Rh_pal_02G060690.1, Rh_pal_02G060730.1, Rh_pal_02G060850.1, Rh_pal_02G060870.1, Rh_pal_02G060880.1, Rh_pal_02G060890.1, Rh_pal_02G060910.1,…	RtaG0000032.1, RtaG0001153.1, RtaG0001154.1, RtaG0001157.1, RtaG0001158.1, RtaG0001604.1, RtaG0002304.1, RtaG0004759.1, RtaG0004761.1, RtaG0009746.1, RtaG0009747.1, RtaG0009748.1, RtaG0009749.1, RtaG0010708.1, RtaG0010715.1, RtaG0010716.1, RtaG0015245.1, RtaG0015469.1, RtaG0015475.1, RtaG0015701.1, RtaG0015709.1, RtaG0018459.1, RtaG0019865.1, RtaG0021452.1, RtaG0022729.1, RtaG0022730.1, RtaG00228…	Se_tor_02g029880, Se_tor_02g029900, Se_tor_02g029910, Se_tor_02g029920, Se_tor_02g029930, Se_tor_02g029940, Se_tor_02g029950, Se_tor_02g029960, Se_tor_02g029980, Se_tor_02g044290, Se_tor_02g044370, Se_tor_02g044450, Se_tor_02g044480, Se_tor_02g044560, Se_tor_02g044950, Se_tor_02g049220, Se_tor_04g094640, Se_tor_04g111300, Se_tor_04g111320, Se_tor_04g111330, Se_tor_04g111340, Se_tor_04g111350, Se_…	Sc04g0005280.02, Sc05g0008230.02, Sc05g0008460.01, Sc05g0008480.01, Sc05g0008490.01, Sc05g0008540.01, Sc05g0008550.01, Sc05g0008600.01, Sc05g0008610.01, Sc05g0008620.01, Sc05g0008630.01, Sc05g0008640.01, Sc05g0008650.01, Sc05g0008660.01, Sc05g0008670.01, Sc05g0008680.01, Sc05g0008690.01, Sc05g0008700.01, Sc05g0008710.01, Sc05g0008720.01, Sc05g0008740.01, Sc05g0008750.01, Sc05g0008760.01, Sc05g000…	SOV1g005730.1, SOV1g005770.1, SOV1g013000.1, SOV1g025150.1, SOV1g030360.1, SOV2g024700.1, SOV2g027450.1, SOV3g006170.1, SOV3g028810.1, SOV3g036240.1, SOV4g025010.1, SOV4g053910.1, SOV4g058320.1, SOV5g005450.1, SOV5g014120.1, SOV5g027910.1, SOV5g027950.1, SOV5g028000.1, SOV5g028730.1, SOV5g028740.1, SOV5g028750.1, SOV5g036030.1, SOV6g001350.1, SOV6g003110.1, SOV6g003120.1, SOV6g003150.1, SOV6g0031…	VIT_200s0203g00220.1, VIT_200s0262g00010.1, VIT_200s0262g00020.1, VIT_200s0262g00030.1, VIT_200s0262g00080.1, VIT_200s0262g00120.1, VIT_200s0262g00180.1, VIT_200s0266g00030.1, VIT_200s0266g00090.1, VIT_200s0271g00020.1, VIT_200s0286g00010.1, VIT_200s0286g00020.1, VIT_200s0286g00030.1, VIT_200s0286g00040.1, VIT_200s0286g00050.1, VIT_200s0286g00100.1, VIT_200s0286g00110.1, VIT_200s0286g00120.1, VIT…
OG0000001	Amacr04g17560, Amacr08g02860	Aqcoe0047s0002.1, Aqcoe0526s0001.1, Aqcoe0720s0001.1, Aqcoe0726s0001.1, Aqcoe1G041200.1, Aqcoe1G102100.1, Aqcoe1G102200.1, Aqcoe1G102400.1, Aqcoe1G102500.1, Aqcoe1G102600.1, Aqcoe1G102700.1, Aqcoe1G127000.1, Aqcoe1G127100.1, Aqcoe1G234000.1, Aqcoe2G047400.1, Aqcoe2G098500.1, Aqcoe3G204000.1, Aqcoe4G035100.1, Aqcoe4G167900.1, Aqcoe4G174500.1, Aqcoe4G219500.1, Aqcoe4G270400.1, Aqcoe4G270500.1, Aqco…	Bv1_021560_cwto.t1, Bv3_054710_wwpc.t1, Bv3_056940_inzs.t1, Bv3_056950_aokn.t1, Bv3_056960_ytiu.t1, Bv3_063250_wech.t1, Bv6_138300_zanw.t2, Bv6_138830_sgey.t1, Bv9_217940_kxya.t1, Bv9_217950_noqj.t1, Bv9_217970_opsy.t1, Bv9_217980_kstj.t1, Bv9_217990_tewe.t1, Bv9_218000_dtqt.t1, Bv9_218020_yahr.t1, Bv9_218030_cory.t1, Bv9_220540_qhfe.t1, Bv_011450_unyu.t1	Ca_sin_THF93949.1, Ca_sin_THF94358.1, Ca_sin_THF94851.1, Ca_sin_THF94965.1, Ca_sin_THF95134.1, Ca_sin_THF95139.1, Ca_sin_THF95758.1, Ca_sin_THF96183.1, Ca_sin_THF96622.1, Ca_sin_THF96914.1, Ca_sin_THF97018.1, Ca_sin_THF97034.1, Ca_sin_THF97491.1, Ca_sin_THF97492.1, Ca_sin_THF97697.1, Ca_sin_THF97699.1, Ca_sin_THF97725.1, Ca_sin_THF98522.1, Ca_sin_THF98621.1, Ca_sin_THF98951.1, Ca_sin_THF98978.1, …	Co_can_CDO96772.1, Co_can_CDO96773.1, Co_can_CDO96774.1, Co_can_CDO96775.1, Co_can_CDO96776.1, Co_can_CDO96820.1, Co_can_CDO96821.1, Co_can_CDO96822.1, Co_can_CDO96823.1, Co_can_CDO96824.1, Co_can_CDO96825.1, Co_can_CDO96826.1, Co_can_CDO96827.1, Co_can_CDO96829.1, Co_can_CDO96832.1, Co_can_CDO96833.1, Co_can_CDO96841.1, Co_can_CDO96899.1, Co_can_CDO98597.1, Co_can_CDP00839.1, Co_can_CDP00840.1, …	Fa_tar_0000020900.01.T01, Fa_tar_0000022100.01.T01, Fa_tar_0000709900.01.T01, Fa_tar_0001329400.01.T01, Fa_tar_0001329900.01.T01, Fa_tar_0001330200.01.T01, Fa_tar_0001330400.01.T01, Fa_tar_0004884600.01.T01, Fa_tar_0004885100.01.T01, Fa_tar_0006898700.01.T02, Fa_tar_0008549800.01.T01, Fa_tar_0008550200.01.T01, Fa_tar_0008550400.01.T01, Fa_tar_0008550700.01.T01, Fa_tar_0008551500.01.T01, Fa_tar_00…	HanXRQChr00c1024g0578301, HanXRQChr02g0039091, HanXRQChr02g0039111, HanXRQChr04g0101721, HanXRQChr04g0101741, HanXRQChr04g0102841, HanXRQChr04g0119431, HanXRQChr04g0119451, HanXRQChr04g0119491, HanXRQChr04g0119521, HanXRQChr04g0124821, HanXRQChr04g0124831, HanXRQChr04g0124921, HanXRQChr04g0124941, HanXRQChr05g0131971, HanXRQChr05g0157181, HanXRQChr06g0165271, HanXRQChr06g0165281, HanXRQChr06g0165…	Hy_und_03G00086.1, Hy_und_03G00541.1, Hy_und_08G00188.1, Hy_und_08G00190.1, Hy_und_09G01098.1, Hy_und_11G00057.1	Or_sat_XP_015613099.1, Or_sat_XP_015613100.1, Or_sat_XP_015613259.1, Or_sat_XP_015613260.1, Or_sat_XP_015613261.1, Or_sat_XP_015615078.1, Or_sat_XP_015615079.1, Or_sat_XP_015615096.1, Or_sat_XP_015615098.1, Or_sat_XP_015615099.1, Or_sat_XP_015615100.1, Or_sat_XP_015615175.1, Or_sat_XP_015615242.1, Or_sat_XP_015615405.1, Or_sat_XP_015615406.1, Or_sat_XP_015615675.1, Or_sat_XP_015615692.1, Or_sat_X…	Potri.004G060100.1, Potri.004G069001.1, Potri.005G037400.1, Potri.005G080000.1, Potri.006G099100.1, Potri.006G273001.2, Potri.008G007866.1, Potri.008G033700.2, Potri.008G033900.3, Potri.008G034000.5, Potri.010G228200.1, Potri.010G228302.1, Potri.011G068500.2, Potri.011G102700.1, Potri.011G102800.1, Potri.011G102900.1, Potri.011G103000.2, Potri.011G140901.1, Potri.011G141001.1, Potri.012G044500.1,…	RnoG0005141.1, RnoG0011032.1, RnoG0011708.1, RnoG0011710.1, RnoG0011711.1, RnoG0011714.1, RnoG0011715.1, RnoG0011716.1, RnoG0011721.1, RnoG0026678.1	Rh_pal_06G002000.1, Rh_pal_10G036830.1, Rh_pal_11G047940.1, Rh_pal_11G047990.1, Rh_pal_11G048000.1, Rh_pal_11G048010.1, Rh_pal_11G048020.1, Rh_pal_11G048040.1, Rh_pal_11G048080.1, Rh_pal_11G048100.1, Rh_pal_11G048120.1	RtaG0006240.1, RtaG0036733.1, RtaG0036734.1, RtaG0036735.1, RtaG0036737.1, RtaG0036738.1, RtaG0036739.1, RtaG0036747.1, RtaG0036749.1, RtaG0036750.1, RtaG0036752.1, RtaG0036753.1	Se_tor_00g449510, Se_tor_02g036820, Se_tor_02g037670, Se_tor_02g045430, Se_tor_02g045450, Se_tor_02g045470, Se_tor_02g045500, Se_tor_02g045550, Se_tor_02g045570, Se_tor_02g045650, Se_tor_02g047150, Se_tor_02g047440, Se_tor_02g047490, Se_tor_02g049400, Se_tor_02g049430, Se_tor_04g108350, Se_tor_04g109650, Se_tor_04g109660, Se_tor_04g109670, Se_tor_04g109680, Se_tor_05g131170, Se_tor_05g132940, Se_…	Sc09g0004730.01, Sc09g0006630.01, Sc09g0006640.01, Sc09g0006650.01, Sc09g0006660.01, Sc09g0006670.01, Sc12g0000750.01, Sc12g0000760.01, Sc12g0000770.01, Sc14g0001750.01, Sc14g0005300.01, Sc14g0005320.01, Sc14g0005330.01, Sc14g0005340.01, Sc14g0005360.01, Sc20g0002020.01, Sc20g0002030.01, Sc22g0004300.01, Sc23g0001320.01	SOV1g006350.1, SOV1g020840.1, SOV1g040580.1, SOV2g008120.1, SOV2g040270.1, SOV3g011210.1, SOV3g011380.1, SOV3g012550.1, SOV3g043870.1, SOV3g045000.1, SOV4g004310.1, SOV4g008080.1, SOV4g045980.1, SOV4g046000.1, SOV4g046010.1, SOV4g046030.1, SOV4g058890.1, SOV6g003420.1, SOV6g017050.1, SOV6g028580.1, SOV6g048550.1	VIT_200s0658g00020.1, VIT_201s0010g00420.1, VIT_205s0029g01415.1, VIT_205s0029g01440.1, VIT_205s0029g01470.1, VIT_205s0029g01480.1, VIT_205s0029g01515.1, VIT_205s0029g01555.1, VIT_208s0007g00850.1, VIT_208s0007g02110.1, VIT_209s0002g08640.1, VIT_209s0018g01080.1, VIT_209s0018g01440.1, VIT_209s0018g01450.1, VIT_210s0003g04760.1, VIT_210s0003g04770.1, VIT_210s0003g04814.1, VIT_210s0003g04830.1, VIT…
OG0000002	Amacr01g07240, Amacr01g11620, Amacr01g13790, Amacr01g24090, Amacr02g03550, Amacr02g07360, Amacr10g04210, Amacr11g04400, Amacr11g09160, Amacr12g05440, Amacr14g11480, Amacr16g03450, Amacr17g03200, Amacr17g09010	Aqcoe1G154800.1, Aqcoe1G177900.1, Aqcoe1G321200.1, Aqcoe1G321300.1, Aqcoe1G496900.1, Aqcoe2G001300.1, Aqcoe2G001600.1, Aqcoe2G375500.1, Aqcoe3G037800.1, Aqcoe3G079400.1, Aqcoe3G337400.1, Aqcoe3G345800.1, Aqcoe3G345900.1, Aqcoe3G368500.1, Aqcoe3G424400.1, Aqcoe4G090300.1, Aqcoe4G152500.1, Aqcoe5G024200.1, Aqcoe5G113900.1, Aqcoe5G177100.1, Aqcoe5G304500.1, Aqcoe5G470900.1, Aqcoe6G003200.1, Aqcoe6G0…	Bv1_001030_strk.t1, Bv1_002240_rapp.t1, Bv1_011210_zihs.t1, Bv1_011220_zfhk.t1, Bv1_014170_yzgr.t1, Bv2_035010_gcaa.t1, Bv2_046230_sgnn.t1, Bv2_046650_xzdt.t1, Bv2_046950_hasi.t1, Bv3_056020_uozo.t1, Bv4_078190_hzcx.t1, Bv4_086610_cugw.t1, Bv4_087410_qejj.t1, Bv4_087440_twas.t1, Bv5_097990_fpfn.t1, Bv5_104170_xrgj.t1, Bv5_114130_gzxk.t1, Bv5_114390_pjnp.t1, Bv5_121330_zrdc.t1, Bv6_129910_cmip.t1,…	Ca_sin_THF94645.1, Ca_sin_THF94794.1, Ca_sin_THF95143.1, Ca_sin_THF95765.1, Ca_sin_THF98101.1, Ca_sin_THF99141.1, Ca_sin_THF99209.1, Ca_sin_THG00702.1, Ca_sin_THG02276.1, Ca_sin_THG02341.1, Ca_sin_THG02569.1, Ca_sin_THG04505.1, Ca_sin_THG05969.1, Ca_sin_THG06087.1, Ca_sin_THG06089.1, Ca_sin_THG06513.1, Ca_sin_THG07330.1, Ca_sin_THG07429.1, Ca_sin_THG07430.1, Ca_sin_THG08318.1, Ca_sin_THG08895.1, …	Co_can_CDO98428.1, Co_can_CDO98612.1, Co_can_CDO99476.1, Co_can_CDP00330.1, Co_can_CDP00360.1, Co_can_CDP01922.1, Co_can_CDP02227.1, Co_can_CDP02252.1, Co_can_CDP03754.1, Co_can_CDP05322.1, Co_can_CDP05873.1, Co_can_CDP05874.1, Co_can_CDP05952.1, Co_can_CDP06728.1, Co_can_CDP07132.1, Co_can_CDP07135.1, Co_can_CDP08622.1, Co_can_CDP09912.1, Co_can_CDP10941.1, Co_can_CDP11535.1, Co_can_CDP12240.1, …	Fa_tar_0000240100.01.T01, Fa_tar_0000381200.01.T01, Fa_tar_0000412300.01.T01, Fa_tar_0000707100.01.T01, Fa_tar_0000882200.01.T01, Fa_tar_0001096800.01.T01, Fa_tar_0002061700.01.T01, Fa_tar_0002173000.01.T01, Fa_tar_0002173200.01.T01, Fa_tar_0002237100.01.T01, Fa_tar_0002339300.01.T01, Fa_tar_0002560000.01.T01, Fa_tar_0002561000.01.T01, Fa_tar_0002596000.01.T01, Fa_tar_0002731100.01.T01, Fa_tar_00…	HanXRQChr01g0024891, HanXRQChr02g0048171, HanXRQChr02g0049621, HanXRQChr02g0054381, HanXRQChr02g0055931, HanXRQChr02g0057551, HanXRQChr02g0057591, HanXRQChr03g0070611, HanXRQChr03g0079621, HanXRQChr03g0079641, HanXRQChr03g0085281, HanXRQChr03g0087891, HanXRQChr05g0140421, HanXRQChr05g0154941, HanXRQChr05g0156601, HanXRQChr05g0160511, HanXRQChr05g0160581, HanXRQChr05g0160641, HanXRQChr06g0166721, …	Hy_und_01G00060.1, Hy_und_01G00420.1, Hy_und_01G01336.1, Hy_und_01G01551.1, Hy_und_01G01910.1, Hy_und_01G01912.1, Hy_und_01G02030.1, Hy_und_01G02105.1, Hy_und_01G02396.1, Hy_und_01G02747.1, Hy_und_02G00325.1, Hy_und_02G00350.1, Hy_und_02G01957.1, Hy_und_02G01958.1, Hy_und_02G03060.1, Hy_und_03G00363.1, Hy_und_03G01381.1, Hy_und_03G02275.1, Hy_und_03G02380.1, Hy_und_04G01001.1, Hy_und_04G01141.1, …	Or_sat_XP_015611185.1, Or_sat_XP_015612624.1, Or_sat_XP_015612625.1, Or_sat_XP_015612702.2, Or_sat_XP_015612703.1, Or_sat_XP_015612704.1, Or_sat_XP_015613250.1, Or_sat_XP_015613865.1, Or_sat_XP_015615093.1, Or_sat_XP_015615868.1, Or_sat_XP_015616089.1, Or_sat_XP_015617286.1, Or_sat_XP_015619497.1, Or_sat_XP_015620530.1, Or_sat_XP_015620532.1, Or_sat_XP_015620575.1, Or_sat_XP_015620576.1, Or_sat_X…	Potri.001G080900.2, Potri.001G120000.3, Potri.001G396300.1, Potri.001G404100.1, Potri.001G404400.1, Potri.001G448400.1, Potri.002G005800.1, Potri.002G037100.1, Potri.002G057200.3, Potri.002G081000.1, Potri.002G178700.1, Potri.003G113000.2, Potri.003G149700.1, Potri.004G038000.1, Potri.004G049500.1, Potri.004G126901.1, Potri.004G181900.5, Potri.005G069500.1, Potri.005G098000.1, Potri.005G098200.1,…	RnoG0001359.1, RnoG0001820.1, RnoG0001887.1, RnoG0003278.1, RnoG0004923.1, RnoG0005207.1, RnoG0005372.1, RnoG0005954.1, RnoG0006052.1, RnoG0008802.1, RnoG0009931.1, RnoG0010108.1, RnoG0010150.1, RnoG0011804.1, RnoG0011897.1, RnoG0011898.1, RnoG0011936.1, RnoG0012755.1, RnoG0013915.1, RnoG0014838.1, RnoG0015731.1, RnoG0016035.1, RnoG0016336.1, RnoG0017748.1, RnoG0018760.1, RnoG0018763.1, RnoG00194…	Rh_pal_01G042130.1, Rh_pal_02G002770.1, Rh_pal_02G050370.1, Rh_pal_02G053110.1, Rh_pal_02G055020.1, Rh_pal_02G057330.1, Rh_pal_02G059010.1, Rh_pal_03G004720.1, Rh_pal_03G011850.1, Rh_pal_03G012450.1, Rh_pal_03G015180.1, Rh_pal_03G030540.1, Rh_pal_03G037510.1, Rh_pal_03G038700.1, Rh_pal_03G052280.1, Rh_pal_04G001330.1, Rh_pal_04G006510.1, Rh_pal_04G013480.1, Rh_pal_04G041750.1, Rh_pal_05G038510.1,…	RtaG0000680.1, RtaG0001912.1, RtaG0002646.1, RtaG0004024.1, RtaG0004025.1, RtaG0006145.1, RtaG0008316.1, RtaG0008973.1, RtaG0012031.1, RtaG0012536.1, RtaG0012773.1, RtaG0012959.1, RtaG0016958.1, RtaG0017323.1, RtaG0018010.1, RtaG0019010.1, RtaG0019697.1, RtaG0022990.1, RtaG0023435.1, RtaG0025710.1, RtaG0026834.1, RtaG0027614.1, RtaG0028234.1, RtaG0029354.1, RtaG0030073.1, RtaG0030892.1, RtaG00333…	Se_tor_01g006230, Se_tor_01g007690, Se_tor_02g039690, Se_tor_03g064620, Se_tor_03g065490, Se_tor_03g069620, Se_tor_03g086330, Se_tor_04g089770, Se_tor_04g094870, Se_tor_04g096020, Se_tor_04g106190, Se_tor_04g115480, Se_tor_04g116030, Se_tor_04g116050, Se_tor_04g117650, Se_tor_05g121480, Se_tor_05g124820, Se_tor_05g138970, Se_tor_05g158090, Se_tor_06g174070, Se_tor_06g174080, Se_tor_06g174100, Se_…	Sc01g0002250.01, Sc02g0009250.01, Sc03g0009720.01, Sc03g0010210.01, Sc04g0002770.01, Sc04g0003490.01, Sc04g0007960.01, Sc04g0008170.01, Sc05g0000620.01, Sc05g0007900.01, Sc06g0005370.01, Sc07g0000950.01, Sc08g0002540.01, Sc08g0002560.01, Sc09g0002130.01, Sc09g0007710.01, Sc09g0007860.01, Sc10g0003650.01, Sc10g0008850.01, Sc10g0009830.01, Sc11g0007150.01, Sc12g0006460.01, Sc14g0008090.01, Sc15g000…	SOV1g010760.1, SOV1g023160.1, SOV1g033980.1, SOV1g040380.1, SOV1g045020.1, SOV2g027960.1, SOV2g035030.1, SOV2g037260.1, SOV2g039960.1, SOV3g000770.1, SOV3g046640.1, SOV4g007040.1, SOV4g039590.1, SOV4g039600.1, SOV4g041260.1, SOV4g042520.1, SOV4g050620.1, SOV4g051940.1, SOV4g056160.1, SOV4g056170.1, SOV5g000560.1, SOV5g001440.1, SOV5g004420.1, SOV5g006000.1, SOV5g008850.1, SOV5g009170.1, SOV6g0121…	VIT_200s0375g00040.1, VIT_200s2484g00010.1, VIT_201s0026g02360.1, VIT_201s0026g02710.1, VIT_202s0025g02710.1, VIT_202s0154g00020.1, VIT_203s0038g03410.1, VIT_204s0008g00150.1, VIT_204s0008g02710.2, VIT_204s0023g03110.1, VIT_206s0004g00020.1, VIT_206s0004g02340.1, VIT_206s0004g03080.1, VIT_207s0005g03610.1, VIT_207s0031g02610.1, VIT_208s0007g07640.5, VIT_208s0007g07670.1, VIT_208s0040g02110.1, VIT…
OG0000003		Aqcoe2G114800.1, Aqcoe4G285500.1, Aqcoe6G218400.1, Aqcoe6G282200.1, Aqcoe7G287700.1	Bv1_016000_fwjp.t1, Bv2_026610_rzcc.t1, Bv2_044850_wmqd.t1, Bv4_073110_kxds.t1, Bv5_117070_mtqt.t1, Bv6_134410_wofs.t1, Bv8_190670_cpwr.t1, Bv9_211280_izmm.t1, Bv9_212570_qpms.t1, Bv_015560_hiso.t1		Co_can_CDO99650.1, Co_can_CDP14591.1, Co_can_CDP18110.1, Co_can_CDP19416.1	Fa_tar_0000332800.01.T01, Fa_tar_0000901800.01.T01, Fa_tar_0000974800.01.T01, Fa_tar_0001532000.01.T01, Fa_tar_0001766600.01.T01, Fa_tar_0001956500.01.T01, Fa_tar_0002318900.01.T02, Fa_tar_0002326000.01.T01, Fa_tar_0002499700.01.T01, Fa_tar_0002717400.01.T01, Fa_tar_0002918600.01.T01, Fa_tar_0003145500.01.T01, Fa_tar_0003834600.01.T01, Fa_tar_0004051000.01.T01, Fa_tar_0004365700.01.T01, Fa_tar_00…		Hy_und_01G01831.1	Or_sat_XP_015622304.1, Or_sat_XP_015622305.1, Or_sat_XP_015622306.1, Or_sat_XP_025878311.1, Or_sat_XP_025881581.1, Or_sat_XP_025881838.1	Potri.010G001250.1	RnoG0003446.1, RnoG0003737.1, RnoG0010269.1, RnoG0015469.1, RnoG0015904.1	Rh_pal_01G003080.1, Rh_pal_01G004300.1, Rh_pal_01G005010.1, Rh_pal_01G018480.1, Rh_pal_01G021020.1, Rh_pal_01G041340.1, Rh_pal_01G050990.1, Rh_pal_02G004920.1, Rh_pal_02G025680.1, Rh_pal_02G027640.1, Rh_pal_02G038800.1, Rh_pal_02G043000.1, Rh_pal_02G049020.1, Rh_pal_02G052210.1, Rh_pal_02G054690.1, Rh_pal_02G060510.1, Rh_pal_03G009920.1, Rh_pal_03G010530.1, Rh_pal_03G014720.1, Rh_pal_03G016560.1,…	RtaG0006409.1, RtaG0010142.1, RtaG0017040.1, RtaG0017322.1, RtaG0018001.1, RtaG0021995.1, RtaG0026708.1, RtaG0026709.1, RtaG0027416.1, RtaG0028441.1, RtaG0029703.1, RtaG0031050.1, RtaG0033287.1, RtaG0037476.1, RtaG0039368.1, RtaG0039583.1, RtaG0040947.1, RtaG0040951.1, RtaG0041909.1, RtaG0042567.1, RtaG0043317.1, RtaG0045556.1, RtaG0048371.1	Se_tor_00g447110, Se_tor_00g447410, Se_tor_01g000620, Se_tor_01g000970, Se_tor_01g001190, Se_tor_01g002480, Se_tor_01g002540, Se_tor_01g002950, Se_tor_01g003190, Se_tor_01g005940, Se_tor_01g006130, Se_tor_01g006170, Se_tor_01g006490, Se_tor_01g006730, Se_tor_01g006940, Se_tor_01g007190, Se_tor_01g007950, Se_tor_01g009220, Se_tor_01g010670, Se_tor_01g011570, Se_tor_01g012030, Se_tor_01g012720, Se_…	Sc05g0008160.01, Sc26g0000410.01	SOV1g020720.1, SOV1g045440.1, SOV2g027730.1, SOV3g018720.1, SOV4g011970.1, SOV4g015710.1, SOV4g033060.1, SOV5g024860.1, SOV5g030890.1, SOV6g007270.1, SOV6g016000.1, SOV6g020010.1, SOV6g036390.1	VIT_200s0203g00130.1, VIT_204s0008g04223.1, VIT_204s0008g04226.1
OG0000004														Se_tor_00g447910, Se_tor_00g447920, Se_tor_00g449160, Se_tor_00g449170, Se_tor_00g449200, Se_tor_00g449210, Se_tor_00g449720, Se_tor_00g449730, Se_tor_00g449740, Se_tor_00g449750, Se_tor_00g449760, Se_tor_00g449880, Se_tor_00g449890, Se_tor_00g449900, Se_tor_00g449910, Se_tor_00g449920, Se_tor_00g449930, Se_tor_00g449950, Se_tor_00g449960, Se_tor_00g449970, Se_tor_00g450360, Se_tor_00g450370, Se_…
OG0000005	Amacr03g01010, Amacr12g12720, Amacr12g13610, Amacr14g04980, Amacr16g08580, Amacr17g13890	Aqcoe0016s0008.1, Aqcoe1G272600.1, Aqcoe1G279500.1, Aqcoe1G317400.1, Aqcoe1G317600.1, Aqcoe1G416400.1, Aqcoe2G049500.1, Aqcoe2G292800.1, Aqcoe3G431400.1, Aqcoe4G126600.1, Aqcoe4G143700.1, Aqcoe4G221400.1, Aqcoe4G305500.1, Aqcoe5G042000.1, Aqcoe5G063500.1, Aqcoe5G071600.1, Aqcoe5G371700.1, Aqcoe5G386500.1, Aqcoe5G386600.1, Aqcoe6G065700.1, Aqcoe6G185400.1	Bv2_039430_iwtn.t1, Bv2_042590_mszi.t1, Bv2_042610_cemu.t1, Bv2_042620_kfmx.t1, Bv2_042650_onci.t1, Bv3_067460_akso.t1, Bv4_082800_thds.t1, Bv_007230_regk.t1	Ca_sin_THF95986.1, Ca_sin_THF96903.1, Ca_sin_THF97519.1, Ca_sin_THF97522.1, Ca_sin_THF97527.1, Ca_sin_THG00997.1, Ca_sin_THG01524.1, Ca_sin_THG05840.1, Ca_sin_THG08817.1, Ca_sin_THG11067.1, Ca_sin_THG11068.1, Ca_sin_THG12933.1, Ca_sin_THG13594.1, Ca_sin_THG14047.1, Ca_sin_THG14540.1, Ca_sin_THG17630.1, Ca_sin_THG21014.1, Ca_sin_THG21903.1, Ca_sin_THG22442.1, Ca_sin_THG23729.1, Ca_sin_THG23986.1	Co_can_CDP02206.1, Co_can_CDP06304.1, Co_can_CDP07780.1, Co_can_CDP08047.1, Co_can_CDP09285.1, Co_can_CDP11187.1, Co_can_CDP11739.1, Co_can_CDP11742.1, Co_can_CDP11744.1, Co_can_CDP11750.1, Co_can_CDP11751.1, Co_can_CDP12543.1, Co_can_CDP13814.1, Co_can_CDP13815.1, Co_can_CDP13826.1, Co_can_CDP13827.1, Co_can_CDP13828.1, Co_can_CDP13830.1, Co_can_CDP13831.1, Co_can_CDP13832.1, Co_can_CDP13834.1, …	Fa_tar_0000944400.01.T01, Fa_tar_0003541800.01.T01, Fa_tar_0004417500.01.T01, Fa_tar_0005126000.01.T01, Fa_tar_0005267700.01.T01, Fa_tar_0005268700.01.T01, Fa_tar_0006256600.01.T01, Fa_tar_0007305200.01.T01, Fa_tar_0008158000.01.T01	HanXRQChr00c0003g0570951, HanXRQChr00c0003g0570971, HanXRQChr00c0003g0570981, HanXRQChr00c0037g0571241, HanXRQChr01g0013121, HanXRQChr01g0013131, HanXRQChr01g0020031, HanXRQChr02g0031831, HanXRQChr02g0031861, HanXRQChr02g0031871, HanXRQChr02g0031911, HanXRQChr02g0031921, HanXRQChr02g0031941, HanXRQChr02g0057321, HanXRQChr02g0057331, HanXRQChr02g0057351, HanXRQChr02g0057361, HanXRQChr03g0068641, H…	Hy_und_01G00978.1, Hy_und_01G01877.1, Hy_und_01G01878.1, Hy_und_03G01611.1, Hy_und_04G01440.1, Hy_und_05G00275.1, Hy_und_05G00289.1, Hy_und_05G01649.1, Hy_und_05G01650.1, Hy_und_05G01651.1, Hy_und_05G01652.1, Hy_und_05G01676.1, Hy_und_05G01678.1, Hy_und_05G01811.1, Hy_und_06G00743.1, Hy_und_06G01505.1, Hy_und_10G01713.1, Hy_und_11G01037.1	Or_sat_XP_015614898.1, Or_sat_XP_015614899.1, Or_sat_XP_015614900.1, Or_sat_XP_015627818.1, Or_sat_XP_015629988.1, Or_sat_XP_015640206.1, Or_sat_XP_015640238.1, Or_sat_XP_015640523.1, Or_sat_XP_015640524.1, Or_sat_XP_015640706.1, Or_sat_XP_015649357.1, Or_sat_XP_015650708.1, Or_sat_XP_015651137.1, Or_sat_XP_025875804.1, Or_sat_XP_025876331.1, Or_sat_XP_025880720.1, Or_sat_XP_025881139.1, Or_sat_X…	Potri.001G025400.1, Potri.001G029300.5, Potri.001G261300.1, Potri.001G261500.1, Potri.001G261600.1, Potri.001G379601.1, Potri.001G379700.3, Potri.003G055600.5, Potri.003G200080.1, Potri.003G200200.3, Potri.003G200525.1, Potri.003G200800.1, Potri.003G201800.4, Potri.003G201900.1, Potri.004G194800.4, Potri.004G196100.1, Potri.005G007001.1, Potri.007G137101.1, Potri.009G056200.2, Potri.009G081000.2,…	RnoG0000383.1, RnoG0010183.1, RnoG0030802.1, RnoG0030803.1	Rh_pal_02G005070.1, Rh_pal_04G000240.1, Rh_pal_04G000250.1, Rh_pal_05G036280.1, Rh_pal_11G030950.1	RtaG0000593.1, RtaG0019734.1, RtaG0023993.1	Se_tor_01g011650, Se_tor_01g011660, Se_tor_01g011670, Se_tor_01g024870, Se_tor_02g027110, Se_tor_03g071540, Se_tor_04g109870, Se_tor_04g110190, Se_tor_04g110200, Se_tor_04g110560, Se_tor_05g157600, Se_tor_07g216600, Se_tor_07g223880, Se_tor_07g226720, Se_tor_07g227620, Se_tor_07g227630, Se_tor_07g227640, Se_tor_07g227650, Se_tor_07g227670, Se_tor_07g227970, Se_tor_07g228010, Se_tor_07g228020, Se_…	Sc06g0006500.01, Sc06g0006510.01, Sc06g0006520.01, Sc06g0006530.01, Sc06g0006600.01, Sc08g0001830.01, Sc08g0001850.01, Sc08g0001860.01, Sc08g0001940.01, Sc08g0002240.01, Sc08g0002270.01, Sc19g0003030.01, Sc19g0003050.01, Sc26g0001440.01	SOV1g012800.1, SOV1g013530.1, SOV1g016370.1, SOV1g017480.1, SOV1g019390.1, SOV1g021670.1, SOV1g034210.1, SOV1g034230.1, SOV1g043070.1, SOV2g004010.1, SOV3g000690.1, SOV3g000710.1, SOV3g000980.1, SOV3g000990.1, SOV3g001030.1, SOV3g001250.1, SOV3g003310.1, SOV3g003330.1, SOV3g003360.1, SOV3g013800.1, SOV3g015600.1, SOV3g027520.1, SOV3g027590.1, SOV4g001890.1, SOV4g003030.1, SOV4g043690.1, SOV4g0495…	VIT_200s0144g00040.1, VIT_200s0222g00080.1, VIT_200s0222g00100.1, VIT_200s0222g00120.1, VIT_200s0222g00130.1, VIT_200s0276g00050.1, VIT_200s0276g00080.1, VIT_200s0335g00080.1, VIT_200s0335g00090.1, VIT_200s0378g00010.1, VIT_200s0378g00020.1, VIT_200s0467g00010.1, VIT_200s0467g00030.1, VIT_200s2390g00010.1, VIT_203s0038g04640.1, VIT_203s0088g00175.2, VIT_206s0009g01630.1, VIT_206s0061g00170.1, VIT…
OG0000006	Amacr01g12960, Amacr01g14960, Amacr01g14980, Amacr02g04380, Amacr03g16940, Amacr03g16950, Amacr06g04620, Amacr07g02820, Amacr07g05440, Amacr07g08780, Amacr07g10970, Amacr09g13510, Amacr10g01460, Amacr11g06610, Amacr13g06630, Amacr13g09030, Amacr13g09590, Amacr14g05070, Amacr14g07540, Amacr14g09810, Amacr16g06520	Aqcoe0079s0001.1, Aqcoe1G067000.1, Aqcoe1G090600.1, Aqcoe1G099700.1, Aqcoe1G109500.1, Aqcoe1G109700.1, Aqcoe1G109800.1, Aqcoe1G120100.1, Aqcoe1G214400.1, Aqcoe1G214600.1, Aqcoe1G214700.1, Aqcoe1G233200.1, Aqcoe1G290500.1, Aqcoe1G435000.1, Aqcoe1G435100.1, Aqcoe1G435200.1, Aqcoe1G435300.1, Aqcoe1G435600.1, Aqcoe1G436000.1, Aqcoe1G459100.1, Aqcoe1G459700.1, Aqcoe1G459800.1, Aqcoe1G497800.1, Aqcoe1G…	Bv2_033460_cdwy.t1, Bv2_033470_tjfw.t1, Bv2_033480_nrdc.t1, Bv2_038860_ddmz.t1, Bv2_045210_smpx.t1, Bv3_052090_gntt.t1, Bv3_057410_kwjk.t1, Bv3_057420_ngrs.t1, Bv3_057440_gkuk.t1, Bv5_105310_jiye.t2, Bv5_117790_mxei.t1, Bv7_159120_zrse.t1, Bv8_181140_aqif.t1, Bv8_181180_qppw.t1, Bv8_185010_gksh.t1, Bv8_185020_zxki.t1, Bv8_185740_ciag.t1, Bv8_185770_xgzf.t1, Bv8_186480_qpsh.t1, Bv8_186490_ceud.t1,…	Ca_sin_THF95640.1, Ca_sin_THF96021.1, Ca_sin_THF96056.1, Ca_sin_THF96427.1, Ca_sin_THF97673.1, Ca_sin_THF97675.1, Ca_sin_THF98228.1, Ca_sin_THF98231.1, Ca_sin_THF98245.1, Ca_sin_THF98722.1, Ca_sin_THF98739.1, Ca_sin_THF98744.1, Ca_sin_THF98775.1, Ca_sin_THF98781.1, Ca_sin_THF98785.1, Ca_sin_THF98947.1, Ca_sin_THF98949.1, Ca_sin_THF99666.1, Ca_sin_THF99668.1, Ca_sin_THF99673.1, Ca_sin_THF99674.1, …	Co_can_CDO97661.1, Co_can_CDO99289.1, Co_can_CDO99291.1, Co_can_CDO99335.1, Co_can_CDO99398.1, Co_can_CDO99433.1, Co_can_CDO99434.1, Co_can_CDP00046.1, Co_can_CDP01467.1, Co_can_CDP01468.1, Co_can_CDP02910.1, Co_can_CDP03320.1, Co_can_CDP04486.1, Co_can_CDP04487.1, Co_can_CDP05685.1, Co_can_CDP08017.1, Co_can_CDP10086.1, Co_can_CDP10308.1, Co_can_CDP10908.1, Co_can_CDP12765.1, Co_can_CDP12767.1, …	Fa_tar_0000402100.01.T01, Fa_tar_0000458300.01.T01, Fa_tar_0000458900.01.T01, Fa_tar_0001128200.01.T01, Fa_tar_0001423900.01.T01, Fa_tar_0001424100.01.T01, Fa_tar_0002348400.01.T01, Fa_tar_0002348800.01.T01, Fa_tar_0002420400.01.T01, Fa_tar_0002420800.01.T01, Fa_tar_0002424400.01.T01, Fa_tar_0002765800.01.T01, Fa_tar_0003998800.01.T01, Fa_tar_0003999000.01.T01, Fa_tar_0003999200.01.T01, Fa_tar_00…	HanXRQChr01g0010851, HanXRQChr01g0013981, HanXRQChr01g0020511, HanXRQChr02g0057981, HanXRQChr02g0057991, HanXRQChr02g0058161, HanXRQChr02g0058181, HanXRQChr02g0058191, HanXRQChr02g0058201, HanXRQChr02g0058211, HanXRQChr02g0058231, HanXRQChr02g0058281, HanXRQChr02g0058321, HanXRQChr02g0058331, HanXRQChr02g0058401, HanXRQChr02g0058411, HanXRQChr02g0058421, HanXRQChr03g0066051, HanXRQChr03g0066061, …	Hy_und_01G00464.1, Hy_und_01G00465.1, Hy_und_01G00504.1, Hy_und_01G00616.1, Hy_und_01G01009.1, Hy_und_01G01112.1, Hy_und_01G01165.1, Hy_und_01G01261.1, Hy_und_01G02200.1, Hy_und_01G02201.1, Hy_und_02G01667.1, Hy_und_02G01668.1, Hy_und_02G02542.1, Hy_und_03G01036.1, Hy_und_03G01166.1, Hy_und_03G01167.1, Hy_und_03G02443.1, Hy_und_03G02765.1, Hy_und_03G02781.1, Hy_und_03G03017.1, Hy_und_03G03018.1, …	Or_sat_XP_015611348.1, Or_sat_XP_015618131.1, Or_sat_XP_015627333.1, Or_sat_XP_015651364.1, Or_sat_XP_025877945.1, Or_sat_XP_025877946.1, Or_sat_XP_025877947.1, Or_sat_XP_025880992.1, Or_sat_XP_025882409.1	Potri.001G035500.1, Potri.001G129200.2, Potri.001G129400.2, Potri.001G224200.1, Potri.001G262804.1, Potri.001G318300.1, Potri.001G318400.1, Potri.001G396800.1, Potri.002G223000.1, Potri.003G145950.1, Potri.004G000900.1, Potri.006G010800.3, Potri.006G011400.1, Potri.006G012900.1, Potri.006G013000.2, Potri.006G013200.2, Potri.007G130600.1, Potri.008G006800.2, Potri.008G006900.1, Potri.008G199601.1,…	RnoG0001475.1, RnoG0001525.1, RnoG0002996.1, RnoG0008877.1, RnoG0011626.1, RnoG0020433.1, RnoG0023595.1, RnoG0026641.1, RnoG0029683.1, RnoG0029684.1, RnoG0029804.1, RnoG0030874.1, RnoG0030875.1, RnoG0032610.1	Rh_pal_02G057520.1, Rh_pal_05G031040.1, Rh_pal_05G031460.1, Rh_pal_08G035760.1, Rh_pal_09G018430.1, Rh_pal_09G028560.1, Rh_pal_11G030500.1	RtaG0005177.1, RtaG0005309.1, RtaG0007724.1, RtaG0012977.1, RtaG0029016.1, RtaG0031504.1, RtaG0036106.1, RtaG0040468.1, RtaG0040984.1, RtaG0044166.1	Se_tor_01g022110, Se_tor_01g022130, Se_tor_01g022140, Se_tor_02g028480, Se_tor_03g056740, Se_tor_03g056750, Se_tor_03g056890, Se_tor_03g056900, Se_tor_05g131920, Se_tor_08g253040, Se_tor_08g254410, Se_tor_10g323080, Se_tor_10g325700, Se_tor_10g346980, Se_tor_10g346990, Se_tor_10g347030, Se_tor_10g347040, Se_tor_10g347050, Se_tor_10g347060, Se_tor_10g347070, Se_tor_12g388880, Se_tor_12g389130, Se_…	Sc01g0006610.01, Sc03g0007730.01, Sc04g0005340.01, Sc04g0005350.01, Sc05g0008260.01, Sc05g0008270.01, Sc05g0008280.01, Sc05g0008290.01, Sc05g0008330.01, Sc05g0008340.01, Sc05g0008350.01, Sc05g0008360.01, Sc05g0008370.01, Sc05g0008380.01, Sc05g0008950.01, Sc05g0008960.01, Sc05g0008970.01, Sc05g0008980.01, Sc05g0008990.01, Sc05g0009000.01, Sc06g0001670.01, Sc06g0009860.01, Sc08g0007880.01, Sc08g000…	SOV1g005510.1, SOV1g033510.1, SOV1g033540.1, SOV1g033810.1, SOV1g034200.1, SOV1g034250.1, SOV1g034260.1, SOV1g035650.1, SOV1g038990.1, SOV1g039000.1, SOV1g039010.1, SOV1g045910.1, SOV2g016010.1, SOV2g018610.1, SOV2g019080.1, SOV2g019230.1, SOV2g025870.1, SOV2g025890.1, SOV2g026170.1, SOV2g037220.1, SOV2g037230.1, SOV3g004740.1, SOV3g004870.1, SOV3g008810.1, SOV3g012190.1, SOV3g031000.1, SOV3g0390…	VIT_205s0062g01285.1, VIT_205s0062g01390.1, VIT_205s0062g01395.1, VIT_205s0062g01400.1, VIT_205s0062g01410.1, VIT_205s0062g01423.1, VIT_205s0124g00230.1, VIT_212s0059g02130.1, VIT_212s0059g02140.1, VIT_212s0059g02143.1, VIT_213s0067g03540.1, VIT_214s0108g00425.1, VIT_218s0041g01090.1, VIT_218s0041g01100.1
OG0000007	Amacr01g06140, Amacr05g09360, Amacr09g10910, Amacr09g10930, Amacr10g11350, Amacr15g04400	Aqcoe1G198200.1, Aqcoe1G213100.1, Aqcoe1G230100.1, Aqcoe1G276500.1, Aqcoe1G277000.1, Aqcoe1G280700.1, Aqcoe1G380700.1, Aqcoe1G380800.1, Aqcoe1G385400.1, Aqcoe1G385600.1, Aqcoe1G385800.1, Aqcoe1G385900.1, Aqcoe1G386000.1, Aqcoe1G386100.1, Aqcoe1G386200.1, Aqcoe1G386300.1, Aqcoe1G386500.1, Aqcoe1G394400.1, Aqcoe2G126900.1, Aqcoe2G234300.1, Aqcoe3G090200.1, Aqcoe3G134000.1, Aqcoe3G134100.1, Aqcoe3G1…	Bv1_005100_iasc.t1, Bv1_005110_fugu.t1, Bv1_005120_qpzz.t1, Bv1_005130_tdmj.t1, Bv1_005140_cqsw.t1, Bv1_005150_ugje.t1, Bv1_005160_cyyz.t1, Bv1_010030_njnx.t1, Bv4_092330_rcik.t1, Bv5_099850_gjge.t1, Bv7_177160_cpmi.t1, Bv7_177170_nacy.t1, Bv7_177200_rpmo.t1, Bv7_177210_oufj.t1, Bv7_177220_xmah.t1, Bv7_177230_dtfh.t1, Bv7_177240_zgpm.t2, Bv7_177250_npuq.t1, Bv7_177260_tufm.t1, Bv7_177270_cdmf.t1,…	Ca_sin_THF94739.1, Ca_sin_THF95341.1, Ca_sin_THF95355.1, Ca_sin_THF95362.1, Ca_sin_THF96465.1, Ca_sin_THF96468.1, Ca_sin_THF97224.1, Ca_sin_THF97576.1, Ca_sin_THF97912.1, Ca_sin_THF98275.1, Ca_sin_THF98754.1, Ca_sin_THF99288.1, Ca_sin_THF99390.1, Ca_sin_THG00195.1, Ca_sin_THG01085.1, Ca_sin_THG01372.1, Ca_sin_THG01375.1, Ca_sin_THG03357.1, Ca_sin_THG03684.1, Ca_sin_THG05403.1, Ca_sin_THG06180.1, …	Co_can_CDP04649.1, Co_can_CDP07805.1, Co_can_CDP07872.1, Co_can_CDP07873.1, Co_can_CDP07874.1, Co_can_CDP07875.1, Co_can_CDP07877.1, Co_can_CDP07878.1, Co_can_CDP07879.1, Co_can_CDP07880.1, Co_can_CDP07881.1, Co_can_CDP07882.1, Co_can_CDP07886.1, Co_can_CDP07887.1, Co_can_CDP07893.1, Co_can_CDP07898.1, Co_can_CDP08073.1, Co_can_CDP08076.1, Co_can_CDP08464.1, Co_can_CDP08465.1, Co_can_CDP09998.1, …	Fa_tar_0000140800.01.T01, Fa_tar_0000892400.01.T01, Fa_tar_0001413400.01.T01, Fa_tar_0001859700.01.T01, Fa_tar_0002308600.01.T01, Fa_tar_0002308800.01.T01, Fa_tar_0003411200.01.T01, Fa_tar_0003411800.01.T01, Fa_tar_0003412000.01.T01, Fa_tar_0003412200.01.T01, Fa_tar_0003412400.01.T01, Fa_tar_0003412800.01.T01, Fa_tar_0003413400.01.T01, Fa_tar_0003414000.01.T01, Fa_tar_0003414200.01.T01, Fa_tar_00…	HanXRQChr01g0005261, HanXRQChr01g0006621, HanXRQChr01g0012811, HanXRQChr01g0012831, HanXRQChr01g0012861, HanXRQChr01g0012871, HanXRQChr01g0018431, HanXRQChr01g0022781, HanXRQChr02g0032891, HanXRQChr02g0032911, HanXRQChr02g0035401, HanXRQChr02g0035441, HanXRQChr02g0035451, HanXRQChr02g0035461, HanXRQChr02g0035481, HanXRQChr02g0035501, HanXRQChr02g0035511, HanXRQChr02g0036431, HanXRQChr02g0040301, …	Hy_und_02G00104.1, Hy_und_02G00711.1, Hy_und_07G00718.1, Hy_und_07G00719.1, Hy_und_07G00761.1, Hy_und_07G00763.1, Hy_und_07G00779.1, Hy_und_07G00783.1, Hy_und_07G00784.1, Hy_und_07G00785.1, Hy_und_07G00789.1, Hy_und_07G00794.1, Hy_und_07G01720.1, Hy_und_07G01723.1, Hy_und_07G01742.1, Hy_und_07G01746.1, Hy_und_08G00396.1, Hy_und_11G00458.1, Hy_und_11G00460.1	Or_sat_XP_015610983.1, Or_sat_XP_015613754.1, Or_sat_XP_015618264.1, Or_sat_XP_015619068.1, Or_sat_XP_015619437.1, Or_sat_XP_015622804.1, Or_sat_XP_015623325.1, Or_sat_XP_015624052.1, Or_sat_XP_015624227.1, Or_sat_XP_015624774.1, Or_sat_XP_015624846.2, Or_sat_XP_015624875.1, Or_sat_XP_015625002.1, Or_sat_XP_015625930.1, Or_sat_XP_015626856.2, Or_sat_XP_015626857.1, Or_sat_XP_015628634.2, Or_sat_X…	Potri.001G364600.1, Potri.001G364900.6, Potri.001G365001.1, Potri.001G365100.2, Potri.001G365300.2, Potri.001G365366.1, Potri.001G365432.1, Potri.002G025275.1, Potri.002G025350.1, Potri.002G025425.1, Potri.002G025500.1, Potri.002G025800.1, Potri.002G026100.1, Potri.002G026300.1, Potri.002G026500.1, Potri.005G236102.1, Potri.007G074300.1, Potri.007G074850.1, Potri.007G074900.1, Potri.007G075000.1,…	RnoG0001940.1, RnoG0006657.1, RnoG0006762.1, RnoG0006766.1, RnoG0006770.1, RnoG0006771.1, RnoG0006776.1, RnoG0011366.1, RnoG0011369.1, RnoG0011373.1, RnoG0011376.1, RnoG0011379.1, RnoG0011385.1, RnoG0011386.1, RnoG0032157.1, RnoG0032159.1, RnoG0032160.1, RnoG0032163.1, RnoG0032164.1, RnoG0032168.1, RnoG0032169.1, RnoG0032303.1, RnoG0033979.1, RnoG0033980.1	Rh_pal_01G006000.1, Rh_pal_01G006130.2, Rh_pal_01G006180.1, Rh_pal_01G006240.1, Rh_pal_01G011680.1, Rh_pal_01G014540.1, Rh_pal_01G014550.1, Rh_pal_01G014600.1, Rh_pal_01G014610.1, Rh_pal_01G014640.1, Rh_pal_01G014740.1_folCYP, Rh_pal_01G014740.1_preCYP, Rh_pal_01G014880.1, Rh_pal_01G014900.1, Rh_pal_01G014910.1, Rh_pal_07G046220.1, Rh_pal_11G041140.1, RpChr01_69836710-69838734_CYP, RpChr07_221587…	RtaG0005324.1, RtaG0012677.1, RtaG0012682.1, RtaG0012686.1, RtaG0012690.1, RtaG0012691.1, RtaG0012692.1, RtaG0022484.1, RtaG0022486.1, RtaG0022496.1, RtaG0025083.1, RtaG0025416.1, RtaG0025419.1, RtaG0025422.1, RtaG0025836.1, RtaG0025837.1, RtaG0043198.1, RtaG0043199.1, RtaG0043202.1, RtaG0043205.1, RtaG0043210.1, RtaG0046934.1, RtaG0046944.1, RtaG0046952.1, RtaG0046953.1, RtaG0046954.1, RtaG00469…	Se_tor_01g017540, Se_tor_01g017550, Se_tor_01g017580, Se_tor_01g017600, Se_tor_02g028270, Se_tor_02g028280, Se_tor_02g028290, Se_tor_03g067140, Se_tor_03g067150, Se_tor_03g067170, Se_tor_03g067250, Se_tor_03g067270, Se_tor_03g067280, Se_tor_03g067290, Se_tor_03g067300, Se_tor_03g067310, Se_tor_03g067320, Se_tor_03g067330, Se_tor_03g067350, Se_tor_03g067360, Se_tor_03g067370, Se_tor_03g067380, Se_…	Sc03g0011110.01, Sc04g0001220.01, Sc04g0001240.01, Sc04g0001280.01, Sc04g0001290.01, Sc04g0001300.01, Sc04g0001310.01, Sc04g0001330.01, Sc04g0001410.01, Sc04g0001420.01, Sc04g0001430.02, Sc04g0001440.01, Sc04g0001450.01, Sc04g0001460.01, Sc06g0010100.01, Sc11g0004290.01, Sc11g0004950.01, Sc14g0000860.01, Sc14g0000870.01, Sc14g0000880.01, Sc14g0000890.01, Sc15g0003010.01, Sc15g0003020.01, Sc22g000…	SOV1g041650.1, SOV1g041680.1, SOV1g041690.1, SOV1g041730.1, SOV1g041760.1, SOV1g041770.1, SOV1g041830.1, SOV1g041840.1, SOV2g005440.1, SOV2g005450.1, SOV2g017490.1, SOV2g039160.1, SOV2g039920.1, SOV2g039930.1, SOV2g039940.1, SOV3g009400.1, SOV3g029700.1, SOV5g012330.1, SOV5g012850.1, SOV5g016800.1, SOV5g028220.1, SOV5g034700.1, SOV6g009350.1, SOV6g010180.1, SOV6g010230.1, SOV6g029210.1, SOV6g0383…	VIT_201s0010g02285.1, VIT_201s0137g00510.1, VIT_201s0137g00520.1, VIT_201s0137g00540.1, VIT_201s0137g00550.1, VIT_201s0137g00560.1, VIT_206s0004g06445.1, VIT_206s0004g06460.1, VIT_206s0004g06480.1, VIT_208s0032g00240.1, VIT_210s0092g00370.1, VIT_210s0092g00450.1, VIT_210s0092g00480.1, VIT_210s0092g00495.1, VIT_210s0092g00510.1, VIT_217s0000g09510.1, VIT_217s0000g09570.1, VIT_217s0000g09610.1, VIT…
OG0000008	Amacr03g01200, Amacr03g01210, Amacr03g01220, Amacr03g01240, Amacr03g01250, Amacr03g01260, Amacr03g01280, Amacr03g02460, Amacr03g02470, Amacr03g02490, Amacr03g16780, Amacr04g08640, Amacr04g08650, Amacr04g08660, Amacr04g08740, Amacr06g15400, Amacr06g15410, Amacr06g15430, Amacr06g15510, Amacr06g15530, Amacr06g15560, Amacr06g15600, Amacr06g15660, Amacr07g05900, Amacr07g05910, Amacr07g05970, Amacr07g0…	Aqcoe2G110400.1, Aqcoe5G111800.1, Aqcoe5G326500.1, Aqcoe5G410000.1, Aqcoe5G413000.1, Aqcoe5G413100.1, Aqcoe5G413200.1, Aqcoe6G295700.1, Aqcoe6G325200.1, Aqcoe7G176200.1, Aqcoe7G176300.1, Aqcoe7G182900.1, Aqcoe7G183900.1, Aqcoe7G184000.1, Aqcoe7G184200.1, Aqcoe7G184300.1, Aqcoe7G184600.1, Aqcoe7G184700.1, Aqcoe7G184800.1, Aqcoe7G184900.1, Aqcoe7G185100.1, Aqcoe7G185400.1, Aqcoe7G185500.1, Aqcoe7G1…	Bv2_033140_gnpn.t1, Bv3_058000_apng.t1, Bv3_058010_gshr.t1, Bv3_058020_ywew.t1, Bv3_058030_cwfu.t1, Bv3_058060_safm.t1, Bv3_058130_qhpi.t1, Bv3_058140_sryw.t1, Bv3_058150_xdgr.t2, Bv3_058160_mmsd.t1, Bv3_058170_yhaq.t1, Bv3_058180_kpyx.t1, Bv4_075030_shqh.t1, Bv4_075080_xpdp.t1, Bv4_075090_eqry.t1, Bv4_075100_fqjz.t1, Bv4_075360_ppwz.t1, Bv4_075370_rrhm.t1, Bv4_075400_fwsn.t1, Bv4_075430_ixkd.t1,…	Ca_sin_THF94127.1, Ca_sin_THF94130.1, Ca_sin_THF94131.1, Ca_sin_THF94137.1, Ca_sin_THF94574.1, Ca_sin_THF94575.1, Ca_sin_THF96628.1, Ca_sin_THF96658.1, Ca_sin_THF96659.1, Ca_sin_THF96978.1, Ca_sin_THF97206.1, Ca_sin_THF97396.1, Ca_sin_THF97570.1, Ca_sin_THF98960.1, Ca_sin_THF98962.1, Ca_sin_THG00060.1, Ca_sin_THG00066.1, Ca_sin_THG00160.1, Ca_sin_THG00167.1, Ca_sin_THG00220.1, Ca_sin_THG00227.1, …	Co_can_CDP06242.1, Co_can_CDP06459.1, Co_can_CDP10644.1, Co_can_CDP10645.1, Co_can_CDP11258.1, Co_can_CDP11263.1, Co_can_CDP11264.1, Co_can_CDP11265.1, Co_can_CDP11572.1, Co_can_CDP19182.1, Co_can_CDP20609.1, Co_can_CDP20610.1, Co_can_CDP21068.1, Co_can_CDP22017.1	Fa_tar_0000173700.01.T01, Fa_tar_0000194700.01.T01, Fa_tar_0000195100.01.T01, Fa_tar_0000197800.01.T02, Fa_tar_0001299600.01.T01, Fa_tar_0001440000.01.T01, Fa_tar_0001743300.01.T01, Fa_tar_0001743500.01.T01, Fa_tar_0001743700.01.T01, Fa_tar_0001923600.01.T01, Fa_tar_0001975600.01.T01, Fa_tar_0002539700.01.T01, Fa_tar_0002803500.01.T01, Fa_tar_0002803700.01.T01, Fa_tar_0002804900.01.T01, Fa_tar_00…	HanXRQChr00c0140g0572011, HanXRQChr01g0000861, HanXRQChr01g0010091, HanXRQChr01g0010111, HanXRQChr01g0010131, HanXRQChr02g0045651, HanXRQChr03g0085541, HanXRQChr03g0085551, HanXRQChr03g0085561, HanXRQChr03g0085571, HanXRQChr03g0085591, HanXRQChr03g0085601, HanXRQChr03g0085611, HanXRQChr03g0086031, HanXRQChr04g0103961, HanXRQChr05g0137891, HanXRQChr05g0140351, HanXRQChr05g0158461, HanXRQChr08g0207…	Hy_und_01G00597.1, Hy_und_01G00598.1, Hy_und_02G03142.1, Hy_und_03G02710.1, Hy_und_05G00922.1, Hy_und_07G00928.1, Hy_und_08G00253.1, Hy_und_08G01349.1, Hy_und_08G01362.1, Hy_und_08G01365.1, Hy_und_08G01366.1, Hy_und_09G01474.1	Or_sat_XP_015627146.1, Or_sat_XP_015634115.1, Or_sat_XP_015634382.1, Or_sat_XP_015634777.1, Or_sat_XP_015634810.1, Or_sat_XP_015635765.1, Or_sat_XP_015636824.1, Or_sat_XP_015636825.1, Or_sat_XP_015642641.1, Or_sat_XP_025876689.1, Or_sat_XP_025879334.1, Or_sat_XP_025881346.1, Or_sat_XP_025883230.1	Potri.001G038300.1, Potri.001G038525.1, Potri.001G039200.1, Potri.001G039450.1, Potri.001G039900.1, Potri.001G040000.1, Potri.001G040500.2, Potri.001G040600.2, Potri.001G040628.1, Potri.001G040756.1, Potri.001G041012.1, Potri.002G075901.1, Potri.002G075951.1, Potri.002G076051.1, Potri.002G076100.2, Potri.003G185622.1, Potri.003G185644.1, Potri.003G185688.1, Potri.003G185700.4, Potri.003G185732.1,…	RnoG0003389.1, RnoG0004065.1, RnoG0004066.1, RnoG0004914.1, RnoG0005316.1, RnoG0005317.1, RnoG0005318.1, RnoG0005322.1, RnoG0005323.1, RnoG0005324.1, RnoG0005325.1, RnoG0005326.1, RnoG0006396.1, RnoG0014108.1, RnoG0016545.1, RnoG0018645.1, RnoG0018646.1, RnoG0018647.1, RnoG0018648.1, RnoG0019714.1, RnoG0019739.1, RnoG0019741.1, RnoG0019747.1, RnoG0019752.1, RnoG0020489.1, RnoG0022827.1, RnoG00246…	Rh_pal_02G050530.1, Rh_pal_02G050540.1, Rh_pal_02G050560.1, Rh_pal_02G050570.1, Rh_pal_02G050580.1, Rh_pal_02G050590.1, Rh_pal_02G050600.1, Rh_pal_02G050630.1, Rh_pal_03G025420.1, Rh_pal_03G025430.1, Rh_pal_03G051950.1, Rh_pal_06G004520.1, Rh_pal_06G004530.1, Rh_pal_06G004540.1, Rh_pal_06G004550.1, Rh_pal_06G004570.1, Rh_pal_06G004580.1, Rh_pal_06G004600.1, Rh_pal_06G004630.1, Rh_pal_06G004650.1,…	RtaG0000354.1, RtaG0000355.1, RtaG0000357.1, RtaG0000358.1, RtaG0000360.1, RtaG0000361.1, RtaG0000363.1, RtaG0000364.1, RtaG0000367.1, RtaG0000371.1, RtaG0000375.1, RtaG0000376.1, RtaG0000377.1, RtaG0000380.1, RtaG0000381.1, RtaG0004823.1, RtaG0004824.1, RtaG0004826.1, RtaG0004827.1, RtaG0004828.1, RtaG0004829.1, RtaG0004830.1, RtaG0004831.1, RtaG0004833.1, RtaG0004836.1, RtaG0004839.1, RtaG00048…	Se_tor_02g046630, Se_tor_05g121140, Se_tor_05g121150, Se_tor_09g307490, Se_tor_09g307500, Se_tor_09g307510, Se_tor_09g307520, Se_tor_09g307530, Se_tor_09g307540	Sc06g0005120.01, Sc06g0005130.01, Sc06g0005140.01, Sc06g0005150.01, Sc07g0009010.01, Sc14g0007320.01, Sc14g0007330.01, Sc14g0007340.01, Sc16g0009810.01, Sc16g0010280.01, Sc16g0010290.01, Sc16g0010300.01, Sc16g0010310.01, Sc19g0005150.01, Sc24g0000060.01, Sc24g0000070.01	SOV1g035690.1, SOV1g035700.1, SOV1g035720.1, SOV2g007800.1, SOV2g014970.1, SOV3g012880.1, SOV3g012930.1, SOV3g021630.1, SOV3g027610.1, SOV3g027620.1, SOV3g027630.1, SOV4g004040.1, SOV4g004140.1, SOV4g004180.1, SOV4g004200.1, SOV4g004210.1, SOV4g004320.1, SOV4g004380.1, SOV4g004400.1, SOV4g004410.1, SOV4g056390.1, SOV5g005230.1, SOV5g007370.1, SOV5g007380.1, SOV6g029360.1	VIT_203s0132g00340.1, VIT_203s0132g00350.1, VIT_203s0132g00360.1, VIT_203s0132g00380.1, VIT_203s0132g00390.1, VIT_203s0132g00450.1, VIT_217s0000g02100.1, VIT_217s0000g02105.1, VIT_217s0000g02410.1, VIT_217s0000g04360.1, VIT_217s0000g04370.1, VIT_217s0000g04380.1, VIT_217s0000g04390.1, VIT_217s0000g04400.1, VIT_217s0000g04420.1, VIT_218s0001g01300.1, VIT_218s0001g01310.1, VIT_218s0001g01320.1, VIT…
OG0000009	Amacr01g00480, Amacr01g10780, Amacr02g03330, Amacr02g04490, Amacr04g14180, Amacr06g06820, Amacr06g06830, Amacr08g06160, Amacr08g11050, Amacr11g04600, Amacr11g04610, Amacr11g04620, Amacr11g04630, Amacr11g04670, Amacr11g04680, Amacr11g05820, Amacr11g05830, Amacr11g05840, Amacr13g03700, Amacr17g00100	Aqcoe1G188100.1, Aqcoe1G188200.1, Aqcoe1G188400.1, Aqcoe3G320600.1, Aqcoe3G320700.1, Aqcoe3G320800.1, Aqcoe3G320900.1, Aqcoe3G321000.1, Aqcoe3G321100.1, Aqcoe3G337600.1, Aqcoe3G420300.1, Aqcoe4G049900.1, Aqcoe4G050400.1, Aqcoe4G050500.1, Aqcoe4G050600.1, Aqcoe4G050700.1, Aqcoe5G008500.1, Aqcoe5G008600.1, Aqcoe5G061000.1, Aqcoe6G072400.1, Aqcoe7G401800.1, Aqcoe7G401900.1, Aqcoe7G402800.1, Aqcoe7G4…	Bv3_069410_iseq.t1, Bv4_077090_iome.t1, Bv4_094330_juiz.t1, Bv4_095790_kscz.t1, Bv4_095800_rgfa.t1, Bv4_095830_aore.t1, Bv4_096480_fznp.t2, Bv5_114830_jraa.t1, Bv5_114850_thze.t1, Bv5_114860_jsyf.t1, Bv5_114870_kdec.t1, Bv5_114880_hhkz.t2, Bv5_114890_fxun.t1, Bv5_114900_zudp.t1, Bv5_114910_fumy.t1, Bv5_114920_tyws.t1, Bv6_151700_epah.t1, Bv6_154910_akcu.t1, Bv6_154920_cdaj.t1, Bv6_154930_rjdp.t1,…	Ca_sin_THF97323.1, Ca_sin_THF97338.1, Ca_sin_THF97503.1, Ca_sin_THF97505.1, Ca_sin_THF98294.1, Ca_sin_THF98341.1, Ca_sin_THF98916.1, Ca_sin_THF98918.1, Ca_sin_THF99273.1, Ca_sin_THF99281.1, Ca_sin_THG00194.1, Ca_sin_THG00317.1, Ca_sin_THG00318.1, Ca_sin_THG00329.1, Ca_sin_THG00333.1, Ca_sin_THG00334.1, Ca_sin_THG00337.1, Ca_sin_THG00338.1, Ca_sin_THG00339.1, Ca_sin_THG00340.1, Ca_sin_THG00341.1, …	Co_can_CDO99236.1, Co_can_CDO99237.1, Co_can_CDP00263.1, Co_can_CDP00264.1, Co_can_CDP01696.1, Co_can_CDP04041.1, Co_can_CDP06108.1, Co_can_CDP06109.1, Co_can_CDP06112.1, Co_can_CDP06113.1, Co_can_CDP06114.1, Co_can_CDP06115.1, Co_can_CDP06116.1, Co_can_CDP06552.1, Co_can_CDP06553.1, Co_can_CDP08010.1, Co_can_CDP08048.1, Co_can_CDP08276.1, Co_can_CDP09302.1, Co_can_CDP10328.1, Co_can_CDP10682.1, …	Fa_tar_0000533200.01.T01, Fa_tar_0000533400.01.T01, Fa_tar_0000533500.01.T01, Fa_tar_0000533700.01.T01, Fa_tar_0000533900.01.T01, Fa_tar_0000935300.01.T01, Fa_tar_0002348100.01.T01, Fa_tar_0002596500.01.T01, Fa_tar_0003132100.01.T01, Fa_tar_0003132700.01.T01, Fa_tar_0003428200.01.T01, Fa_tar_0003869300.01.T01, Fa_tar_0003869600.01.T01, Fa_tar_0004932000.01.T01, Fa_tar_0005396100.01.T01, Fa_tar_00…	HanXRQChr01g0019851, HanXRQChr01g0019871, HanXRQChr02g0040501, HanXRQChr02g0040731, HanXRQChr02g0053931, HanXRQChr04g0119901, HanXRQChr04g0125111, HanXRQChr04g0125121, HanXRQChr04g0125131, HanXRQChr04g0125141, HanXRQChr04g0127901, HanXRQChr06g0177031, HanXRQChr06g0177051, HanXRQChr06g0177061, HanXRQChr06g0177071, HanXRQChr06g0177511, HanXRQChr06g0177521, HanXRQChr06g0177531, HanXRQChr06g0177551, …	Hy_und_01G02419.1, Hy_und_02G00547.1, Hy_und_02G00548.1, Hy_und_02G00549.1, Hy_und_02G00550.1, Hy_und_02G00821.1, Hy_und_02G01610.1, Hy_und_03G01711.1, Hy_und_04G00813.1, Hy_und_04G00814.1, Hy_und_04G00815.1, Hy_und_04G00817.1, Hy_und_04G01151.1, Hy_und_04G01152.1, Hy_und_05G01739.1, Hy_und_05G01740.1, Hy_und_07G01567.1, Hy_und_10G00298.1	Or_sat_XP_015611712.1, Or_sat_XP_015612592.1, Or_sat_XP_015612745.1, Or_sat_XP_015612746.1, Or_sat_XP_015612805.1, Or_sat_XP_015612818.1, Or_sat_XP_015612997.1, Or_sat_XP_015613102.1, Or_sat_XP_015613722.1, Or_sat_XP_015613723.1, Or_sat_XP_015613724.1, Or_sat_XP_015613750.1, Or_sat_XP_015614082.1, Or_sat_XP_015614083.1, Or_sat_XP_015614355.1, Or_sat_XP_015614356.1, Or_sat_XP_015614358.1, Or_sat_X…	Potri.001G394800.1, Potri.001G431700.1, Potri.001G436466.1, Potri.001G436500.2, Potri.001G436600.1, Potri.001G436800.1, Potri.001G437000.1, Potri.001G437100.1, Potri.001G437200.1, Potri.001G437400.1, Potri.001G437500.1, Potri.002G254000.1, Potri.004G080400.1, Potri.004G080700.1, Potri.004G196700.1, Potri.005G037801.3, Potri.006G024200.1, Potri.008G135300.2, Potri.008G174900.1, Potri.008G175000.1,…	RnoG0001021.1, RnoG0001022.1, RnoG0001024.1, RnoG0002201.1, RnoG0003730.1, RnoG0003731.1, RnoG0004431.1, RnoG0004441.1, RnoG0013473.1, RnoG0014768.1, RnoG0014769.1, RnoG0014878.1, RnoG0017510.1, RnoG0017667.1, RnoG0023076.1, RnoG0025793.1, RnoG0025796.1, RnoG0029160.1, RnoG0029345.1, RnoG0031242.1, RnoG0031247.1, RnoG0031248.1, RnoG0031249.1, RnoG0031250.1, RnoG0031251.1, RnoG0032832.1, RnoG00330…	Rh_pal_01G051590.1, Rh_pal_01G051600.1, Rh_pal_02G009540.1, Rh_pal_03G044280.1, Rh_pal_03G053470.2, Rh_pal_03G054270.1, Rh_pal_04G037340.1, Rh_pal_07G019400.1, Rh_pal_07G019410.1, Rh_pal_07G022140.1, Rh_pal_07G022150.1, Rh_pal_07G022170.1, Rh_pal_08G000840.1, Rh_pal_08G000850.1, Rh_pal_08G000860.1, Rh_pal_08G002650.1, Rh_pal_08G002690.1, Rh_pal_08G024300.1, Rh_pal_08G028870.1, Rh_pal_10G037580.1,…	RtaG0002113.1, RtaG0012320.1, RtaG0012321.1, RtaG0012324.1, RtaG0013365.1, RtaG0013367.1, RtaG0013371.1, RtaG0013373.1, RtaG0013374.1, RtaG0017821.1, RtaG0022850.1, RtaG0025630.1, RtaG0028280.1, RtaG0028281.1, RtaG0028282.1, RtaG0028283.1, RtaG0028284.1, RtaG0028285.1, RtaG0031725.1, RtaG0031976.1, RtaG0031979.1, RtaG0032368.1, RtaG0041146.1, RtaG0041753.1, RtaG0041755.1, RtaG0043876.1, RtaG00484…	Se_tor_03g069390, Se_tor_08g239500, Se_tor_08g253990, Se_tor_09g302670, Se_tor_11g358730, Se_tor_11g360090, Se_tor_12g375770, Se_tor_12g392230	Sc01g0004860.01, Sc01g0004880.01, Sc04g0002610.01, Sc04g0003280.01, Sc04g0005190.01, Sc04g0008150.01, Sc04g0008160.01, Sc04g0008540.01, Sc07g0003960.01, Sc11g0001910.01, Sc12g0006330.01, Sc12g0006340.01, Sc12g0006350.01, Sc13g0002960.01, Sc13g0002970.01, Sc16g0003400.01, Sc16g0003410.01, Sc16g0003420.01, Sc22g0004360.01, Sc23g0000500.01, Sc24g0002130.01, Sc24g0002140.01, Sc24g0002150.01, Sc24g000…	SOV1g009230.1, SOV1g037280.1, SOV1g038220.1, SOV4g008740.1, SOV4g013220.1, SOV4g055920.1, SOV4g055940.1, SOV4g055960.1, SOV4g055970.1, SOV5g008470.1, SOV5g008500.1, SOV5g008510.1, SOV6g023590.1, SOV6g033330.1, SOV6g034380.1	VIT_200s0153g00050.1, VIT_200s0153g00070.1, VIT_200s0240g00020.1, VIT_200s0240g00050.1, VIT_200s2652g00010.1, VIT_200s2718g00010.1, VIT_201s0026g01330.1, VIT_201s0026g01340.1, VIT_201s0026g01370.1, VIT_201s0026g01380.1, VIT_201s0026g02370.1, VIT_201s0026g02390.1, VIT_201s0026g02400.1, VIT_204s0079g00360.1, VIT_205s0049g01070.1, VIT_205s0049g01080.1, VIT_205s0049g01090.1, VIT_205s0049g01100.1, VIT…
OG0000010	Amacr08g00660, Amacr10g08340, Amacr14g00900	Aqcoe0008s0010.1, Aqcoe0009s0020.1, Aqcoe0015s0002.1, Aqcoe0031s0003.1, Aqcoe0046s0001.1, Aqcoe0223s0001.1, Aqcoe0345s0001.1, Aqcoe0493s0001.1, Aqcoe1190s0001.1, Aqcoe1G040500.1, Aqcoe1G052600.1, Aqcoe1G097400.1, Aqcoe1G097800.1, Aqcoe1G097900.1, Aqcoe1G106600.1, Aqcoe1G153300.1, Aqcoe1G158900.1, Aqcoe1G209400.1, Aqcoe1G226800.1, Aqcoe1G243000.1, Aqcoe1G255800.1, Aqcoe1G257500.1, Aqcoe1G265100.1,…	Bv1_010880_qrsr.t1, Bv1_014440_tcgz.t1, Bv2_027850_dtkx.t1, Bv5_110380_yxtq.t1, Bv8_187170_uoih.t1, Bv_031550_ceyx.t1		Co_can_CDP05287.1, Co_can_CDP11558.1, Co_can_CDP15596.1	Fa_tar_0001054300.01.T01, Fa_tar_0001065500.01.T01, Fa_tar_0001195600.01.T01, Fa_tar_0001651300.01.T01, Fa_tar_0001829100.01.T01, Fa_tar_0002425300.01.T01, Fa_tar_0002426400.01.T01, Fa_tar_0003260200.01.T01, Fa_tar_0003260400.01.T01, Fa_tar_0003262400.01.T01, Fa_tar_0004069300.01.T01, Fa_tar_0004189400.01.T01, Fa_tar_0004244500.01.T01, Fa_tar_0004496100.01.T01, Fa_tar_0004878200.01.T01, Fa_tar_00…	HanXRQChr02g0040321, HanXRQChr03g0061461, HanXRQChr07g0199971, HanXRQChr10g0297001, HanXRQChr11g0340091, HanXRQChr12g0356771, HanXRQChr16g0524261, HanXRQChr17g0556521		Or_sat_XP_015613561.1, Or_sat_XP_015613597.1, Or_sat_XP_015614420.1, Or_sat_XP_015620800.1, Or_sat_XP_015621010.1, Or_sat_XP_015621011.1, Or_sat_XP_015621012.1, Or_sat_XP_015621013.1, Or_sat_XP_015621014.1, Or_sat_XP_015621015.1, Or_sat_XP_015621016.1, Or_sat_XP_015621018.1, Or_sat_XP_015624409.1, Or_sat_XP_015624412.1, Or_sat_XP_015627019.1, Or_sat_XP_015627020.1, Or_sat_XP_015627021.1, Or_sat_X…	Potri.001G165240.1, Potri.001G185950.1, Potri.003G004501.1, Potri.006G157501.1, Potri.007G048501.1, Potri.008G167001.1, Potri.008G203701.1, Potri.009G002650.1, Potri.009G007400.2, Potri.010G026350.1, Potri.011G042150.1, Potri.012G032376.1, Potri.012G073100.2, Potri.013G071501.1	RnoG0001390.1	Rh_pal_06G023880.1		Se_tor_00g445180, Se_tor_00g445210, Se_tor_01g008450, Se_tor_01g009890, Se_tor_01g009910, Se_tor_01g009920, Se_tor_01g012350, Se_tor_01g012620, Se_tor_01g013770, Se_tor_01g014300, Se_tor_02g035100, Se_tor_02g037300, Se_tor_02g038470, Se_tor_02g039460, Se_tor_02g039800, Se_tor_02g040290, Se_tor_02g041950, Se_tor_02g045180, Se_tor_02g048510, Se_tor_03g073620, Se_tor_03g074400, Se_tor_03g074410, Se_…		SOV1g003770.1, SOV1g007500.1, SOV1g014240.1, SOV1g021800.1, SOV2g005130.1, SOV2g007790.1, SOV2g013830.1, SOV2g026190.1, SOV3g014310.1, SOV3g025490.1, SOV3g025500.1, SOV3g027020.1, SOV3g031740.1, SOV4g013670.1, SOV4g017030.1, SOV4g026950.1, SOV4g031980.1, SOV4g039870.1, SOV5g029150.1, SOV5g030240.1, SOV6g008780.1, SOV6g016320.1, SOV6g025190.1
OG0000011	Amacr01g16090, Amacr02g08460, Amacr02g08500, Amacr04g11930, Amacr16g08970, Amacr16g08980, Amacr16g09370, Amacr16g09380, Amacr16g09390, Amacr16g09490, Amacr16g09500, Amacr16g09510, Amacr16g09540, Amacr16g09550, Amacr16g09560, Amacr16g09570, Amacr16g09580, Amacr16g09590, Amacr16g09600	Aqcoe0088s0001.1, Aqcoe0088s0002.1, Aqcoe1G199100.1, Aqcoe1G247700.1, Aqcoe2G398100.1, Aqcoe2G400800.1, Aqcoe2G400900.1, Aqcoe2G401000.1, Aqcoe2G401100.1, Aqcoe2G401200.1, Aqcoe2G402700.1, Aqcoe2G403000.1, Aqcoe3G027900.1, Aqcoe3G028100.1, Aqcoe3G028200.1, Aqcoe3G028400.1, Aqcoe3G028600.1, Aqcoe3G028800.1, Aqcoe3G250900.1, Aqcoe5G391500.1, Aqcoe5G391600.1, Aqcoe6G274800.1, Aqcoe6G274900.1, Aqcoe6…	Bv2_027140_oozk.t1, Bv2_027160_mdop.t1, Bv3_060090_qwki.t1, Bv4_077880_fzpt.t2, Bv4_077890_dcjk.t1	Ca_sin_THF93992.1, Ca_sin_THF93994.1, Ca_sin_THF94017.1, Ca_sin_THF94035.1, Ca_sin_THF94838.1, Ca_sin_THF95839.1, Ca_sin_THF97566.1, Ca_sin_THF97752.1, Ca_sin_THF98145.1, Ca_sin_THF98482.1, Ca_sin_THF98501.1, Ca_sin_THF98977.1, Ca_sin_THF99346.1, Ca_sin_THF99408.1, Ca_sin_THF99604.1, Ca_sin_THF99607.1, Ca_sin_THF99608.1, Ca_sin_THF99609.1, Ca_sin_THF99619.1, Ca_sin_THF99746.1, Ca_sin_THF99750.1, …	Co_can_CDO98413.1, Co_can_CDO98414.1, Co_can_CDO98415.1, Co_can_CDP00655.1, Co_can_CDP02760.1, Co_can_CDP02761.1, Co_can_CDP05078.1, Co_can_CDP12527.1, Co_can_CDP12530.1, Co_can_CDP12532.1, Co_can_CDP12533.1, Co_can_CDP12534.1, Co_can_CDP12535.1, Co_can_CDP12536.1, Co_can_CDP12537.1, Co_can_CDP12538.1, Co_can_CDP12539.1, Co_can_CDP12540.1, Co_can_CDP12541.1, Co_can_CDP12762.1, Co_can_CDP12764.1, …	Fa_tar_0003435100.01.T01, Fa_tar_0005259000.01.T01, Fa_tar_0005259400.01.T01, Fa_tar_0005259600.01.T01, Fa_tar_0005260400.01.T01, Fa_tar_0005260800.01.T01, Fa_tar_0006773300.01.T01, Fa_tar_0008733900.01.T01, Fa_tar_0009877400.01.T01	HanXRQChr04g0126151, HanXRQChr05g0131351, HanXRQChr11g0325021, HanXRQChr11g0325031, HanXRQChr11g0325041, HanXRQChr11g0325071, HanXRQChr11g0325411, HanXRQChr11g0325421, HanXRQChr11g0330681, HanXRQChr15g0477491, HanXRQChr15g0477501, HanXRQChr15g0477541, HanXRQChr17g0537161, HanXRQChr17g0537171, HanXRQChr17g0551851, HanXRQChr17g0551871, HanXRQChr17g0551881, HanXRQChr17g0551901, HanXRQChr17g0560401, …	Hy_und_05G01702.1, Hy_und_05G01704.1, Hy_und_05G01705.1, Hy_und_07G01658.1, Hy_und_08G02080.1, Hy_und_10G00633.1	Or_sat_XP_015610936.1, Or_sat_XP_015610950.1, Or_sat_XP_015610979.1, Or_sat_XP_015621240.1, Or_sat_XP_015621514.2, Or_sat_XP_015621741.1, Or_sat_XP_015621743.1, Or_sat_XP_015623429.1, Or_sat_XP_015642234.1, Or_sat_XP_015643235.2, Or_sat_XP_015643251.1, Or_sat_XP_015646885.1, Or_sat_XP_015646896.1, Or_sat_XP_015646904.1, Or_sat_XP_025875953.1, Or_sat_XP_025875954.1, Or_sat_XP_025875956.1, Or_sat_X…	Potri.004G076100.2, Potri.004G076500.2, Potri.004G096800.2, Potri.004G097000.1, Potri.004G179400.1, Potri.007G125100.3, Potri.007G125600.1, Potri.007G125900.1, Potri.007G126200.2, Potri.007G140800.3, Potri.010G120950.1, Potri.010G121350.1, Potri.012G002800.1, Potri.012G003000.1, Potri.012G003200.1, Potri.012G003400.2, Potri.012G003450.1, Potri.012G003500.1, Potri.012G054550.1, Potri.015G018000.1,…	RnoG0028631.1, RnoG0028633.1	Rh_pal_01G001810.1, Rh_pal_06G020300.1, Rh_pal_10G043390.1, Rh_pal_10G047600.1, Rh_pal_10G047610.1, Rh_pal_10G047630.1, Rh_pal_10G047640.1, Rh_pal_10G047710.1, Rh_pal_11G014830.1, Rh_pal_11G017160.1	RtaG0015822.1, RtaG0015829.1, RtaG0015831.1, RtaG0015832.1, RtaG0015834.1, RtaG0015835.1	Se_tor_05g130190, Se_tor_05g130210, Se_tor_05g130220, Se_tor_05g130230, Se_tor_05g130250, Se_tor_05g130280, Se_tor_05g130290, Se_tor_05g130300, Se_tor_05g130310, Se_tor_05g130320, Se_tor_05g130330, Se_tor_05g130350, Se_tor_06g189460, Se_tor_06g189470, Se_tor_06g189510, Se_tor_06g189520, Se_tor_08g248790, Se_tor_08g253490, Se_tor_08g253500, Se_tor_08g253520, Se_tor_08g253540, Se_tor_08g253550, Se_…	Sc25g0000850.02, Sc25g0000860.01	SOV1g031660.1, SOV1g031680.1, SOV1g031690.1, SOV1g031700.1, SOV2g004800.1, SOV2g004810.1, SOV2g004870.1, SOV4g007940.1, SOV4g008890.1	VIT_200s0258g00010.1, VIT_200s0258g00020.1, VIT_200s0258g00030.1, VIT_200s0258g00040.1, VIT_200s0258g00050.1, VIT_200s0258g00060.1, VIT_200s0258g00070.1, VIT_200s0258g00080.1, VIT_200s0258g00085.1, VIT_200s0258g00090.1, VIT_200s0258g00100.1, VIT_200s0258g00130.1, VIT_200s0258g00135.1, VIT_200s0258g00140.1, VIT_200s0294g00010.1, VIT_200s0294g00020.1, VIT_200s0294g00040.1, VIT_200s0294g00060.1, VIT…
OG0000012	Amacr01g01380, Amacr05g03610, Amacr06g04080, Amacr06g08700, Amacr06g09610, Amacr06g15460, Amacr06g15480, Amacr06g15490, Amacr12g06430, Amacr13g01500, Amacr256g00010, Amacr336g00020	Aqcoe0300s0002.1, Aqcoe1G178500.1, Aqcoe2G067700.1, Aqcoe2G072000.1, Aqcoe2G102100.1, Aqcoe2G105700.1, Aqcoe2G108100.1, Aqcoe2G108400.1, Aqcoe2G110300.1, Aqcoe2G114600.1, Aqcoe2G115500.1, Aqcoe2G118000.1, Aqcoe2G118200.1, Aqcoe2G121200.1, Aqcoe2G121500.1, Aqcoe2G123000.1, Aqcoe2G123200.1, Aqcoe2G137600.1, Aqcoe2G137700.1, Aqcoe2G139800.1, Aqcoe2G140200.1, Aqcoe2G141200.1, Aqcoe2G282100.1, Aqcoe3G…	Bv1_017480_jotp.t1, Bv4_076310_eyif.t1, Bv4_076330_gfzs.t1, Bv4_076340_umaz.t1, Bv4_076490_gtfn.t1, Bv4_076620_pgeo.t1, Bv4_076730_ouwh.t1, Bv4_076740_rydj.t1, Bv4_076860_asks.t2, Bv4_076930_erma.t1, Bv4_077160_andr.t1, Bv4_077180_sism.t1, Bv4_077200_ocin.t1, Bv4_077210_fhjr.t1, Bv4_077230_zywi.t1, Bv4_077240_atpn.t1, Bv4_077260_ddhf.t1, Bv4_077710_mgas.t1, Bv4_077720_xfiw.t1, Bv4_077760_unfo.t1,…	Ca_sin_THF94038.1, Ca_sin_THF94729.1, Ca_sin_THF94737.1, Ca_sin_THF95934.1, Ca_sin_THF96145.1, Ca_sin_THF96147.1, Ca_sin_THF96275.1, Ca_sin_THF96283.1, Ca_sin_THF96304.1, Ca_sin_THF99002.1, Ca_sin_THF99015.1, Ca_sin_THF99016.1, Ca_sin_THF99020.1, Ca_sin_THF99021.1, Ca_sin_THF99263.1, Ca_sin_THG00552.1, Ca_sin_THG01212.1, Ca_sin_THG01416.1, Ca_sin_THG01420.1, Ca_sin_THG01663.1, Ca_sin_THG02443.1, …	Co_can_CDO96842.1, Co_can_CDO99176.1, Co_can_CDP03708.1, Co_can_CDP04633.1, Co_can_CDP04634.1, Co_can_CDP04636.1, Co_can_CDP04638.1, Co_can_CDP04639.1, Co_can_CDP04641.1, Co_can_CDP04643.1, Co_can_CDP04644.1, Co_can_CDP04645.1, Co_can_CDP08419.1, Co_can_CDP09519.1, Co_can_CDP09520.1, Co_can_CDP09544.1, Co_can_CDP17212.1, Co_can_CDP17213.1, Co_can_CDP17214.1, Co_can_CDP17215.1, Co_can_CDP18119.1, …	Fa_tar_0007264300.01.T01	HanXRQChr01g0021851, HanXRQChr01g0021861, HanXRQChr01g0021871, HanXRQChr02g0032501, HanXRQChr03g0083291, HanXRQChr03g0083311, HanXRQChr03g0090771, HanXRQChr03g0090781, HanXRQChr03g0090791, HanXRQChr03g0090811, HanXRQChr03g0090831, HanXRQChr03g0090841, HanXRQChr03g0090861, HanXRQChr03g0090871, HanXRQChr03g0090881, HanXRQChr03g0090891, HanXRQChr03g0090911, HanXRQChr03g0090921, HanXRQChr03g0090941, …	Hy_und_01G01587.1, Hy_und_02G02014.1, Hy_und_03G01249.1, Hy_und_03G01250.1, Hy_und_03G01292.1, Hy_und_03G01504.1, Hy_und_03G01507.1, Hy_und_07G01559.1, Hy_und_07G01700.1, Hy_und_08G01343.1, Hy_und_08G01344.1, Hy_und_08G01345.1, Hy_und_08G01346.1, Hy_und_08G01347.1, Hy_und_08G01348.1, Hy_und_08G01351.1, Hy_und_08G01356.1, Hy_und_08G01357.1, Hy_und_08G01359.1, Hy_und_11G00459.1	Or_sat_XP_015614273.1	Potri.004G074500.1, Potri.004G074700.1, Potri.005G038400.3, Potri.005G045000.3, Potri.005G046000.8, Potri.005G046050.1, Potri.005G046100.2, Potri.005G046200.1, Potri.005G047100.1, Potri.005G047200.1, Potri.005G047400.1, Potri.005G050060.1, Potri.005G050120.1, Potri.005G050180.1, Potri.005G050240.1, Potri.005G050300.3, Potri.005G050400.1, Potri.005G050500.2, Potri.005G097200.2, Potri.006G242200.4,…	RnoG0014100.1	Rh_pal_05G017700.1	RtaG0042460.1	Se_tor_00g447990, Se_tor_02g033810, Se_tor_02g033830, Se_tor_02g034220, Se_tor_02g034270, Se_tor_02g045190, Se_tor_02g049480, Se_tor_02g049510, Se_tor_02g049550, Se_tor_02g049560, Se_tor_02g049570, Se_tor_02g049590, Se_tor_02g049600, Se_tor_03g055220, Se_tor_04g094140, Se_tor_07g223580, Se_tor_07g227710, Se_tor_07g227720, Se_tor_07g227730, Se_tor_07g227800, Se_tor_07g228960, Se_tor_07g228970, Se_…	Sc05g0000860.01, Sc07g0008460.01, Sc13g0007310.01	SOV1g014700.1, SOV2g024430.1, SOV3g038590.1, SOV3g038600.1, SOV3g042330.1, SOV4g004420.1, SOV4g004650.1, SOV4g004760.1, SOV4g004820.1, SOV4g005050.1, SOV4g005480.1, SOV4g006990.1, SOV4g007020.1, SOV4g007180.1, SOV4g007190.1, SOV4g007840.1, SOV4g008050.1, SOV4g008180.1, SOV4g008820.1, SOV4g009190.1, SOV4g009400.1, SOV4g009590.1, SOV4g009600.1, SOV4g009880.1, SOV4g010060.1	VIT_202s0033g01375.1, VIT_205s0020g04920.1, VIT_207s0141g00780.1, VIT_212s0028g02320.1, VIT_214s0030g02260.1, VIT_214s0030g02280.1, VIT_214s0081g00110.1, VIT_214s0081g00120.1, VIT_214s0081g00270.1, VIT_214s0081g00280.1, VIT_214s0081g00310.1
OG0000013	Amacr06g08200, Amacr07g08000, Amacr07g08010, Amacr07g08020, Amacr07g08030, Amacr07g08650, Amacr07g10230, Amacr07g10330, Amacr07g10340, Amacr07g11230, Amacr08g05930, Amacr08g05940, Amacr08g05950, Amacr10g07130, Amacr13g09240, Amacr13g11760, Amacr13g11870, Amacr13g11880, Amacr15g00600, Amacr15g00630, Amacr15g04960, Amacr15g04980, Amacr15g04990, Amacr15g06390	Aqcoe0189s0002.1, Aqcoe1G253400.1, Aqcoe3G127800.1, Aqcoe3G128000.1, Aqcoe3G294400.1, Aqcoe4G070800.1, Aqcoe4G127700.1, Aqcoe4G140100.1, Aqcoe4G140400.1, Aqcoe5G077400.1, Aqcoe5G077500.1, Aqcoe5G077900.1, Aqcoe5G078000.1, Aqcoe5G078500.1, Aqcoe5G079300.1, Aqcoe5G423200.1, Aqcoe6G081400.1, Aqcoe7G214800.1	Bv1_006210_cpwk.t1, Bv3_050720_kaum.t1, Bv3_050730_pwik.t1, Bv3_052880_zdkd.t1, Bv3_052890_jdkp.t1, Bv3_053010_wkjz.t1, Bv3_053030_xpsx.t1, Bv3_053120_narw.t1, Bv3_053130_uqxc.t1, Bv3_055140_tjid.t1, Bv3_057080_hwpx.t1, Bv3_057110_dfys.t1, Bv4_088220_ccsp.t1	Ca_sin_THF93963.1, Ca_sin_THF94294.1, Ca_sin_THF94296.1, Ca_sin_THF94297.1, Ca_sin_THF96367.1, Ca_sin_THF96967.1, Ca_sin_THF97560.1, Ca_sin_THF97565.1, Ca_sin_THG00113.1, Ca_sin_THG00254.1, Ca_sin_THG00531.1, Ca_sin_THG00757.1, Ca_sin_THG01075.1, Ca_sin_THG01157.1, Ca_sin_THG01167.1, Ca_sin_THG01902.1, Ca_sin_THG01977.1, Ca_sin_THG01990.1, Ca_sin_THG02012.1, Ca_sin_THG02052.1, Ca_sin_THG02943.1, …	Co_can_CDO98515.1, Co_can_CDO98599.1, Co_can_CDP04895.1, Co_can_CDP05445.1, Co_can_CDP05549.1, Co_can_CDP05551.1, Co_can_CDP05552.1, Co_can_CDP05553.1, Co_can_CDP05554.1, Co_can_CDP05556.1, Co_can_CDP05565.1, Co_can_CDP05575.1, Co_can_CDP05578.1, Co_can_CDP05579.1, Co_can_CDP05580.1, Co_can_CDP05584.1, Co_can_CDP05585.1, Co_can_CDP05587.1, Co_can_CDP09573.1, Co_can_CDP10050.1, Co_can_CDP12881.1, …	Fa_tar_0000931300.01.T01, Fa_tar_0000931900.01.T01, Fa_tar_0000932700.01.T01, Fa_tar_0001072500.01.T01, Fa_tar_0001104400.01.T02, Fa_tar_0003253100.01.T01, Fa_tar_0003397700.01.T02, Fa_tar_0003549600.01.T01, Fa_tar_0004461300.01.T01, Fa_tar_0004461500.01.T01, Fa_tar_0005119800.01.T01, Fa_tar_0005603000.01.T01, Fa_tar_0006478300.01.T01, Fa_tar_0009134500.01.T01, Fa_tar_0009250800.01.T01, Fa_tar_00…	HanXRQChr00c1189g0578761, HanXRQChr01g0002701, HanXRQChr01g0022481, HanXRQChr01g0022861, HanXRQChr01g0022871, HanXRQChr02g0057411, HanXRQChr02g0057521, HanXRQChr02g0057841, HanXRQChr02g0057881, HanXRQChr03g0066231, HanXRQChr04g0098681, HanXRQChr04g0099021, HanXRQChr04g0106431, HanXRQChr07g0200711, HanXRQChr07g0200731, HanXRQChr07g0202541, HanXRQChr07g0202551, HanXRQChr07g0202571, HanXRQChr07g0202…	Hy_und_02G01717.1, Hy_und_04G01658.1, Hy_und_04G01681.1, Hy_und_06G02005.1, Hy_und_06G02540.1, Hy_und_06G02546.1, Hy_und_06G02547.1, Hy_und_06G02568.1, Hy_und_07G01633.1	Or_sat_XP_015618470.1, Or_sat_XP_015624325.2, Or_sat_XP_015625095.1, Or_sat_XP_015625623.1, Or_sat_XP_015626242.1, Or_sat_XP_015630557.1, Or_sat_XP_015631191.1, Or_sat_XP_015641893.1, Or_sat_XP_015644378.1, Or_sat_XP_015645802.1, Or_sat_XP_015649353.1, Or_sat_XP_025876468.1, Or_sat_XP_025877228.1, Or_sat_XP_025877481.1, Or_sat_XP_025877522.1, Or_sat_XP_025882566.1, Or_sat_XP_025882567.1, Or_sat_X…	Potri.001G043800.1, Potri.001G262800.1, Potri.003G196766.1, Potri.010G058850.1, Potri.010G106900.1, Potri.010G107000.2, Potri.012G034600.6, Potri.015G024500.2, Potri.015G024600.1, Potri.015G024800.1, Potri.015G025100.2, Potri.015G025200.4, Potri.015G025300.5, Potri.015G025800.4, Potri.015G028600.2	RnoG0003408.1, RnoG0005873.1, RnoG0013454.1, RnoG0013455.1, RnoG0029298.1, RnoG0029300.1, RnoG0030547.1, RnoG0030549.1, RnoG0033373.1	Rh_pal_03G014400.1, Rh_pal_03G014470.1, Rh_pal_03G014490.1, Rh_pal_03G014500.1, Rh_pal_04G038220.1, Rh_pal_04G038230.1, Rh_pal_04G038400.1, Rh_pal_04G038430.1, Rh_pal_04G038440.1, Rh_pal_06G015120.1, Rh_pal_06G015140.1, Rh_pal_06G015190.1, Rh_pal_06G015330.1, Rh_pal_06G015350.1, Rh_pal_06G024200.1, Rh_pal_06G024280.1, Rh_pal_08G028520.1, Rh_pal_09G043180.1, Rh_pal_09G043240.1	RtaG0002229.1, RtaG0005829.1, RtaG0005830.1, RtaG0009910.1, RtaG0009911.1, RtaG0020048.1, RtaG0020050.1, RtaG0020644.1, RtaG0020647.1, RtaG0026576.1, RtaG0032723.1, RtaG0046846.1, RtaG0048138.1	Se_tor_02g049940, Se_tor_07g210170, Se_tor_07g210180, Se_tor_07g225250, Se_tor_07g225280, Se_tor_07g227310, Se_tor_07g227320, Se_tor_07g227330, Se_tor_07g227360, Se_tor_07g228620, Se_tor_07g228640, Se_tor_07g228650, Se_tor_08g257720, Se_tor_08g257970, Se_tor_08g257980, Se_tor_08g258000, Se_tor_08g258020, Se_tor_08g258030, Se_tor_08g258040, Se_tor_08g259400, Se_tor_08g261140, Se_tor_09g293030, Se_…	Sc01g0001760.01, Sc01g0001770.01, Sc01g0001780.01, Sc23g0001230.01	SOV2g017550.1, SOV3g002780.1, SOV3g002800.1, SOV3g002960.1, SOV3g003590.1, SOV3g003690.1, SOV3g003740.1, SOV3g003830.1, SOV6g043810.1	VIT_200s0316g00010.1, VIT_200s0316g00026.1, VIT_200s0316g00029.1, VIT_200s0316g00035.1, VIT_200s0316g00040.1, VIT_200s0316g00045.1, VIT_200s0316g00060.1, VIT_200s0397g00010.1, VIT_200s0397g00020.1, VIT_200s0397g00035.1, VIT_200s0397g00055.1, VIT_200s0400g00020.1, VIT_200s0400g00030.1, VIT_200s0400g00056.1, VIT_200s0421g00005.1, VIT_200s0421g00020.1, VIT_200s0421g00040.1, VIT_200s1526g00005.1, VIT…
OG0000014	Amacr02g05670, Amacr03g08800, Amacr04g13850, Amacr08g03310, Amacr08g04010, Amacr08g14580, Amacr10g09520, Amacr15g00500, Amacr15g03330, Amacr16g06060	Aqcoe1G083400.1, Aqcoe1G090900.1, Aqcoe1G091000.1, Aqcoe1G091100.1, Aqcoe1G091200.1, Aqcoe1G091300.1, Aqcoe1G106400.1, Aqcoe1G149600.1, Aqcoe1G336000.1, Aqcoe2G082900.1, Aqcoe2G103700.1, Aqcoe2G103800.1, Aqcoe2G146700.1, Aqcoe2G224300.1, Aqcoe2G224600.1, Aqcoe2G224800.1, Aqcoe2G224900.1, Aqcoe2G225000.1, Aqcoe5G465300.1, Aqcoe6G122600.1, Aqcoe6G255600.1, Aqcoe6G259100.1, Aqcoe7G129500.1, Aqcoe7G3…	Bv1_002770_ezsd.t1, Bv1_021490_jkcz.t1, Bv2_024280_wnha.t1, Bv2_025130_wmsc.t1, Bv2_025140_etua.t2, Bv2_025150_enod.t1, Bv2_044580_dikw.t1, Bv5_099490_tmeo.t1, Bv5_113370_prre.t1, Bv6_128970_jawz.t1, Bv7_160170_gcup.t1, Bv7_172690_hhux.t1, Bv7_173520_fwzk.t1, Bv7_173530_pcdi.t1, Bv7_175010_ouqi.t1, Bv7_175020_xnst.t1, Bv7_175030_gmuz.t1, Bv_013190_ckxj.t1	Ca_sin_THF93919.1, Ca_sin_THF94069.1, Ca_sin_THF94075.1, Ca_sin_THF94088.1, Ca_sin_THF95747.1, Ca_sin_THF95753.1, Ca_sin_THF95759.1, Ca_sin_THF96613.1, Ca_sin_THF96614.1, Ca_sin_THF97001.1, Ca_sin_THF97387.1, Ca_sin_THF99048.1, Ca_sin_THG00044.1, Ca_sin_THG00608.1, Ca_sin_THG04089.1, Ca_sin_THG04426.1, Ca_sin_THG04429.1, Ca_sin_THG04450.1, Ca_sin_THG04498.1, Ca_sin_THG10224.1, Ca_sin_THG10270.1, …	Co_can_CDO97037.1, Co_can_CDO98372.1, Co_can_CDP01133.1, Co_can_CDP01152.1, Co_can_CDP01153.1, Co_can_CDP01155.1, Co_can_CDP01156.1, Co_can_CDP01507.1, Co_can_CDP02005.1, Co_can_CDP06511.1, Co_can_CDP06537.1, Co_can_CDP06592.1, Co_can_CDP06593.1, Co_can_CDP06596.1, Co_can_CDP08653.1, Co_can_CDP09079.1, Co_can_CDP09087.1, Co_can_CDP09154.1, Co_can_CDP09155.1, Co_can_CDP09252.1, Co_can_CDP13965.1, …	Fa_tar_0000381300.01.T01, Fa_tar_0000548600.01.T01, Fa_tar_0001199800.01.T01, Fa_tar_0002103600.01.T01, Fa_tar_0003854400.01.T01, Fa_tar_0003855600.01.T01, Fa_tar_0003855800.01.T01, Fa_tar_0003883300.01.T01, Fa_tar_0003898600.01.T01, Fa_tar_0004216800.01.T01, Fa_tar_0004548200.01.T01, Fa_tar_0004548300.01.T01, Fa_tar_0004548500.01.T01, Fa_tar_0005126800.01.T01, Fa_tar_0005455800.01.T01, Fa_tar_00…	HanXRQChr01g0006991, HanXRQChr02g0033001, HanXRQChr02g0033031, HanXRQChr02g0043451, HanXRQChr02g0043461, HanXRQChr05g0130911, HanXRQChr05g0130931, HanXRQChr05g0132301, HanXRQChr05g0135401, HanXRQChr05g0135481, HanXRQChr05g0135491, HanXRQChr05g0162151, HanXRQChr05g0162531, HanXRQChr06g0179441, HanXRQChr06g0179511, HanXRQChr07g0197231, HanXRQChr08g0222231, HanXRQChr08g0222471, HanXRQChr08g0227311, …	Hy_und_02G01445.1, Hy_und_02G01581.1, Hy_und_02G01628.1, Hy_und_05G01401.1, Hy_und_06G00048.1, Hy_und_06G00493.1, Hy_und_06G00562.1, Hy_und_06G00887.1, Hy_und_06G01603.1, Hy_und_06G02078.1, Hy_und_07G02242.1, Hy_und_07G02335.1, Hy_und_09G00484.1, Hy_und_09G01674.1, Hy_und_11G01645.1	Or_sat_XP_015613446.1, Or_sat_XP_015615527.1, Or_sat_XP_015615642.1, Or_sat_XP_015616735.1, Or_sat_XP_015616738.1, Or_sat_XP_015616796.2, Or_sat_XP_015617033.1, Or_sat_XP_015618619.1, Or_sat_XP_015618759.1, Or_sat_XP_015618859.1, Or_sat_XP_015619028.1, Or_sat_XP_015621471.1, Or_sat_XP_015621472.1, Or_sat_XP_015624249.1, Or_sat_XP_015624567.1, Or_sat_XP_015624736.1, Or_sat_XP_015628787.1, Or_sat_X…	Potri.001G054600.1, Potri.001G184300.1, Potri.001G206200.1, Potri.001G248700.1, Potri.001G341600.1, Potri.001G401100.1, Potri.001G401300.1, Potri.004G156400.1, Potri.005G200500.1, Potri.005G200600.1, Potri.005G200700.1, Potri.006G087100.1, Potri.006G087500.1, Potri.006G094100.1, Potri.006G096900.1, Potri.006G097000.1, Potri.006G097100.1, Potri.007G023300.1, Potri.008G064000.1, Potri.008G073700.1,…	RnoG0000832.1, RnoG0004838.1, RnoG0012073.1, RnoG0016116.1, RnoG0017472.1, RnoG0017541.1, RnoG0018200.1, RnoG0021664.1, RnoG0023484.1, RnoG0023486.1, RnoG0024056.1, RnoG0026569.1, RnoG0026668.1, RnoG0027585.1, RnoG0027587.1, RnoG0028991.1, RnoG0029176.1, RnoG0029221.1, RnoG0030622.1, RnoG0034848.1	Rh_pal_01G009630.1, Rh_pal_01G051290.1, Rh_pal_01G051300.1, Rh_pal_01G051810.1, Rh_pal_01G052370.1, Rh_pal_02G009010.1, Rh_pal_02G010680.1, Rh_pal_02G046170.1, Rh_pal_03G021480.1, Rh_pal_04G002960.1, Rh_pal_06G026220.1, Rh_pal_08G008960.1, Rh_pal_09G004080.1, Rh_pal_09G005550.1, Rh_pal_09G007050.1, Rh_pal_11G025000.1, Rh_pal_11G030100.1, Rh_pal_11G031260.1, Rh_pal_11G045080.1	RtaG0001631.1, RtaG0002903.1, RtaG0005268.1, RtaG0007798.1, RtaG0013470.1, RtaG0016869.1, RtaG0017016.1, RtaG0018040.1, RtaG0018180.1, RtaG0030536.1, RtaG0030537.1, RtaG0030539.1, RtaG0042904.1, RtaG0043822.1, RtaG0043858.1, RtaG0043900.1, RtaG0043901.1, RtaG0045045.1, RtaG0047960.1	Se_tor_00g446030, Se_tor_00g446040, Se_tor_01g009000, Se_tor_01g023030, Se_tor_01g023320, Se_tor_01g023740, Se_tor_01g024070, Se_tor_04g094370, Se_tor_05g132420, Se_tor_05g161380, Se_tor_06g167320, Se_tor_06g168160, Se_tor_08g258170, Se_tor_08g258200, Se_tor_08g260330, Se_tor_08g260340, Se_tor_09g300420, Se_tor_09g301400, Se_tor_09g303270, Se_tor_09g304950, Se_tor_10g334400, Se_tor_11g364580, Se_…	Sc10g0004810.01, Sc11g0005400.01, Sc11g0007300.01, Sc11g0007870.01, Sc11g0007890.01, Sc12g0000830.01, Sc12g0001980.01, Sc15g0003180.01, Sc20g0005370.01, Sc21g0005280.01, Sc21g0005950.01, Sc22g0004490.01, Sc23g0002010.01, Sc25g0004570.02	SOV1g027680.1, SOV1g029100.1, SOV1g030030.1, SOV1g030160.1, SOV1g034410.1, SOV2g034440.1, SOV3g017720.1, SOV3g046220.1, SOV4g028420.1, SOV5g011710.1, SOV6g024070.1, SOV6g026680.1, SOV6g026690.1	VIT_200s0413g00010.1, VIT_200s0444g00010.1, VIT_200s0481g00020.1, VIT_200s0731g00010.1, VIT_200s1212g00020.1, VIT_200s2280g00010.1, VIT_204s0023g01960.2, VIT_204s0069g00950.2, VIT_206s0004g03760.1, VIT_206s0004g04050.1, VIT_206s0004g06090.1, VIT_208s0007g00600.1, VIT_208s0007g00670.1, VIT_208s0007g00680.1, VIT_208s0007g00690.1, VIT_208s0007g01550.1, VIT_208s0007g01910.1, VIT_208s0007g06460.1, VIT…
OG0000015	Amacr01g01450, Amacr01g05270, Amacr01g06110, Amacr01g10410, Amacr01g11290, Amacr01g16770, Amacr01g16780, Amacr01g16950, Amacr01g20490, Amacr03g01710, Amacr03g06980, Amacr04g11500, Amacr05g08710, Amacr06g03560, Amacr06g05340, Amacr08g01870, Amacr08g08660, Amacr09g03860, Amacr11g10470, Amacr11g10480, Amacr11g10950, Amacr13g07450, Amacr13g09540, Amacr13g11300, Amacr14g09170, Amacr17g04650	Aqcoe0085s0001.1, Aqcoe1G118200.1, Aqcoe1G129100.1, Aqcoe1G161700.1, Aqcoe1G204800.1, Aqcoe1G238500.1, Aqcoe1G261500.1, Aqcoe1G296300.1, Aqcoe1G305700.1, Aqcoe1G330100.1, Aqcoe1G338200.1, Aqcoe1G339000.1, Aqcoe1G346300.1, Aqcoe1G347200.1, Aqcoe1G367500.1, Aqcoe1G407700.1, Aqcoe2G020000.1, Aqcoe2G069000.1, Aqcoe2G071100.1, Aqcoe2G133400.1, Aqcoe2G133600.1, Aqcoe2G133900.1, Aqcoe2G141800.1, Aqcoe2G…	Bv3_048020_atyd.t2, Bv3_058040_mhoa.t1, Bv4_087770_adcr.t1, Bv6_132230_qftx.t1, Bv6_145210_uijh.t1, Bv7_171780_ozkh.t1, Bv7_176230_duwy.t1, Bv9_206330_dkhx.t1, Bv9_207070_tnaw.t1, Bv9_215950_ujjq.t1, Bv9_215980_mpht.t2, Bv9_219330_krre.t1, Bv9_219340_soxd.t1	Ca_sin_THF94219.1, Ca_sin_THF95145.1, Ca_sin_THF97454.1, Ca_sin_THF97455.1, Ca_sin_THG00397.1, Ca_sin_THG09487.1, Ca_sin_THG20733.1	Co_can_CDP08742.1, Co_can_CDP18062.1	Fa_tar_0000036600.01.T01, Fa_tar_0000429700.01.T01, Fa_tar_0000611400.01.T01, Fa_tar_0000611600.01.T01, Fa_tar_0001655100.01.T01, Fa_tar_0002990400.01.T01, Fa_tar_0004299300.01.T01, Fa_tar_0006235500.01.T01, Fa_tar_0006431600.01.T01, Fa_tar_0006908500.01.T01, Fa_tar_0007236000.01.T01, Fa_tar_0008056700.01.T01, Fa_tar_0008056900.01.T01, Fa_tar_0009033200.01.T01, Fa_tar_0009538200.01.T01	HanXRQChr01g0021131, HanXRQChr01g0025461, HanXRQChr02g0033411, HanXRQChr03g0079901, HanXRQChr03g0086241, HanXRQChr03g0091681, HanXRQChr04g0126581, HanXRQChr07g0203581, HanXRQChr08g0223531, HanXRQChr10g0294671, HanXRQChr12g0380771, HanXRQChr13g0393041, HanXRQChr13g0409861, HanXRQChr13g0424971, HanXRQChr14g0432471, HanXRQChr14g0455151, HanXRQChr15g0472391, HanXRQChr16g0500361, HanXRQChr16g0515281, …	Hy_und_01G00132.1, Hy_und_01G00651.1, Hy_und_03G00282.1, Hy_und_05G01024.1, Hy_und_06G01861.1, Hy_und_07G02034.1, Hy_und_07G02140.1, Hy_und_08G00159.1, Hy_und_08G00409.1	Or_sat_XP_015611098.1, Or_sat_XP_015611182.1, Or_sat_XP_015615544.1, Or_sat_XP_015615737.1, Or_sat_XP_015619119.1, Or_sat_XP_015619144.1, Or_sat_XP_015619202.1, Or_sat_XP_015619261.1, Or_sat_XP_015620344.1, Or_sat_XP_015620809.1, Or_sat_XP_015620810.1, Or_sat_XP_015621874.1, Or_sat_XP_015621875.1, Or_sat_XP_015621876.1, Or_sat_XP_015624965.1, Or_sat_XP_015625320.1, Or_sat_XP_015625321.1, Or_sat_X…	Potri.001G201600.6, Potri.002G199300.1, Potri.003G031200.1, Potri.003G031400.1, Potri.003G031500.2, Potri.003G110300.6, Potri.003G207100.1, Potri.004G196300.4, Potri.004G209000.1, Potri.004G209100.3, Potri.004G227600.2, Potri.005G257600.1, Potri.006G020600.1, Potri.006G020700.4, Potri.006G256300.3, Potri.008G011800.3, Potri.008G108701.1, Potri.008G199300.1, Potri.009G158400.1, Potri.009G170100.1,…	RnoG0002863.1, RnoG0002864.1, RnoG0007595.1, RnoG0022148.1, RnoG0023419.1, RnoG0029767.1, RnoG0033677.1, RnoG0034095.1	Rh_pal_01G022530.1, Rh_pal_01G050120.1, Rh_pal_02G050700.1, Rh_pal_03G033300.1, Rh_pal_03G034940.1, Rh_pal_04G019290.1, Rh_pal_04G019300.1, Rh_pal_05G002470.2, Rh_pal_06G002270.1, Rh_pal_06G002280.1, Rh_pal_08G025290.1, Rh_pal_08G040180.1, Rh_pal_09G024690.1, Rh_pal_09G028470.1, Rh_pal_09G038190.1, Rh_pal_11G002180.1, Rh_pal_11G026290.1, Rh_pal_11G038030.1, Rh_pal_11G038090.1	RtaG0007707.1, RtaG0009372.1, RtaG0011740.1, RtaG0019253.1, RtaG0019401.1, RtaG0021884.1, RtaG0028361.1, RtaG0034057.1, RtaG0043980.1	Se_tor_01g001480, Se_tor_01g003910, Se_tor_01g004020, Se_tor_01g007780, Se_tor_01g009100, Se_tor_01g011230, Se_tor_01g011240, Se_tor_01g013510, Se_tor_01g013800, Se_tor_01g021400, Se_tor_02g030520, Se_tor_02g035960, Se_tor_02g036410, Se_tor_02g037030, Se_tor_02g039390, Se_tor_02g045610, Se_tor_02g051160, Se_tor_03g053950, Se_tor_03g056910, Se_tor_03g062400, Se_tor_03g077950, Se_tor_04g095780, Se_…	Sc07g0003620.01, Sc08g0002000.01, Sc10g0006790.01, Sc12g0000520.02, Sc12g0008790.01, Sc16g0004490.01, Sc18g0005780.03, Sc21g0000620.01	SOV1g002040.1, SOV2g012170.1, SOV3g021140.1, SOV3g042080.1, SOV4g012890.1, SOV4g015070.1, SOV4g041750.1, SOV5g009630.1, SOV6g006590.1, SOV6g006930.1, SOV6g010730.1	VIT_200s0194g00200.3, VIT_201s0011g01470.3, VIT_203s0017g01780.4, VIT_203s0017g01810.2, VIT_203s0017g01830.1, VIT_203s0038g04140.1, VIT_203s0038g04150.1, VIT_204s0008g05660.1, VIT_204s0044g01920.2, VIT_205s0020g02450.1, VIT_205s0077g01400.1, VIT_206s0009g01566.1, VIT_207s0005g01120.6, VIT_208s0007g06410.1, VIT_208s0040g00170.1, VIT_209s0002g07370.1, VIT_209s0002g07400.6, VIT_209s0002g07410.1, VIT…
OG0000016	Amacr04g01520, Amacr04g01530, Amacr04g01540, Amacr06g02680, Amacr06g02690, Amacr06g02700, Amacr06g02890, Amacr06g04450, Amacr06g04460, Amacr06g04500, Amacr06g04510, Amacr06g06900, Amacr07g09860, Amacr10g01970, Amacr10g01980, Amacr13g09780, Amacr13g11810, Amacr417g00010	Aqcoe4G067000.1, Aqcoe4G125200.1, Aqcoe4G127600.1, Aqcoe4G128100.1, Aqcoe4G236500.1, Aqcoe4G237300.1, Aqcoe4G248400.1, Aqcoe4G273200.1, Aqcoe4G298300.1, Aqcoe5G393700.1, Aqcoe5G394600.1, Aqcoe7G284900.1	Bv4_085480_jqtz.t2, Bv4_092310_smfk.t1, Bv4_092540_frad.t1, Bv4_092620_mtkg.t1, Bv6_129140_qucz.t1, Bv6_140070_npqe.t1, Bv6_140080_kuop.t1, Bv7_157540_nnye.t1	Ca_sin_THF93973.1, Ca_sin_THF93978.1, Ca_sin_THF93981.1, Ca_sin_THF96774.1, Ca_sin_THF99378.1, Ca_sin_THG00676.1, Ca_sin_THG00889.1, Ca_sin_THG00896.1, Ca_sin_THG00897.1, Ca_sin_THG00901.1, Ca_sin_THG01858.1, Ca_sin_THG02142.1, Ca_sin_THG02150.1, Ca_sin_THG02152.1, Ca_sin_THG02637.1, Ca_sin_THG04623.1, Ca_sin_THG05382.1, Ca_sin_THG05384.1, Ca_sin_THG11728.1, Ca_sin_THG14038.1, Ca_sin_THG15767.1, …	Co_can_CDP05817.1, Co_can_CDP05818.1, Co_can_CDP07835.1, Co_can_CDP07837.1, Co_can_CDP10867.1, Co_can_CDP12278.1, Co_can_CDP12280.1, Co_can_CDP12281.1, Co_can_CDP12282.1, Co_can_CDP12283.1, Co_can_CDP12295.1, Co_can_CDP12296.1, Co_can_CDP12331.1, Co_can_CDP16458.1, Co_can_CDP16459.1, Co_can_CDP16468.1, Co_can_CDP18842.1, Co_can_CDP18843.1, Co_can_CDP18846.1, Co_can_CDP19343.1, Co_can_CDP20681.1, …	Fa_tar_0000712000.01.T01, Fa_tar_0001219200.01.T01, Fa_tar_0001234200.01.T01, Fa_tar_0002075400.01.T01, Fa_tar_0002077100.01.T01, Fa_tar_0002077300.01.T01, Fa_tar_0002077700.01.T01, Fa_tar_0002394200.01.T01, Fa_tar_0002432600.01.T01, Fa_tar_0002432800.01.T01, Fa_tar_0002433000.01.T01, Fa_tar_0002433100.01.T01, Fa_tar_0004112800.01.T01, Fa_tar_0004113500.01.T01, Fa_tar_0004227500.01.T01, Fa_tar_00…	HanXRQChr01g0001981, HanXRQChr01g0004981, HanXRQChr01g0004991, HanXRQChr01g0005451, HanXRQChr01g0005841, HanXRQChr01g0006161, HanXRQChr01g0006171, HanXRQChr01g0006181, HanXRQChr01g0006221, HanXRQChr02g0038941, HanXRQChr02g0042041, HanXRQChr02g0042441, HanXRQChr03g0077571, HanXRQChr04g0113261, HanXRQChr04g0125371, HanXRQChr05g0130221, HanXRQChr05g0130251, HanXRQChr05g0142841, HanXRQChr09g0245261, …	Hy_und_01G01869.1, Hy_und_01G01870.1, Hy_und_02G02576.1, Hy_und_03G02749.1, Hy_und_03G02751.1, Hy_und_05G00777.1, Hy_und_05G00778.1, Hy_und_05G00779.1, Hy_und_05G00856.1, Hy_und_07G01643.1, Hy_und_08G00016.1, Hy_und_08G00017.1, Hy_und_08G00020.1, Hy_und_08G00021.1, Hy_und_08G00022.1, Hy_und_08G00023.1, Hy_und_08G00024.1, Hy_und_08G00025.1, Hy_und_08G00026.1, Hy_und_08G00027.1, Hy_und_08G00028.1, …	Or_sat_XP_015624784.1, Or_sat_XP_015628760.1, Or_sat_XP_015629516.1, Or_sat_XP_015629984.1, Or_sat_XP_015648213.1, Or_sat_XP_015648810.1, Or_sat_XP_015649566.1, Or_sat_XP_025878344.1	Potri.005G095500.1, Potri.007G074400.1, Potri.007G074466.1, Potri.011G130666.1, Potri.011G142800.1, Potri.015G032100.3, Potri.015G085500.1, Potri.019G016116.1, Potri.019G016118.1, Potri.019G016122.1, Potri.019G016400.2, Potri.019G016500.1, Potri.019G016700.2, Potri.019G016900.1, Potri.019G020367.1, Potri.019G023002.1, Potri.019G023004.1, Potri.019G023016.1, Potri.019G044850.1, Potri.019G045100.1,…	RnoG0001694.1, RnoG0009268.1, RnoG0013105.1, RnoG0013957.1, RnoG0014304.1, RnoG0017524.1, RnoG0022702.1, RnoG0023681.1, RnoG0024814.1, RnoG0026252.1, RnoG0026253.1, RnoG0026260.1, RnoG0026262.1, RnoG0026263.1, RnoG0026274.1, RnoG0031706.1, RnoG0031707.1, RnoG0033342.1, RnoG0033344.1, RnoG0033345.1, RnoG0033649.1	Rh_pal_01G003530.1, Rh_pal_01G047440.1, Rh_pal_02G009830.1, Rh_pal_02G009880.1, Rh_pal_02G010290.1, Rh_pal_02G010330.1, Rh_pal_03G049530.1, Rh_pal_03G049570.1, Rh_pal_03G049580.1, Rh_pal_03G049610.1, Rh_pal_03G054620.1, Rh_pal_04G006320.1, Rh_pal_04G006440.1, Rh_pal_04G029100.1, Rh_pal_05G036530.1, Rh_pal_06G001950.1, Rh_pal_06G001960.1, Rh_pal_07G034950.1, Rh_pal_09G007820.1, Rh_pal_09G007860.1,…	RtaG0004667.1, RtaG0004668.1, RtaG0004670.1, RtaG0004673.1, RtaG0004675.1, RtaG0004676.1, RtaG0004678.1, RtaG0004680.1, RtaG0004681.1, RtaG0006250.1, RtaG0013160.1, RtaG0013161.1, RtaG0015432.1, RtaG0015433.1, RtaG0015435.1, RtaG0015438.1, RtaG0017089.1, RtaG0017092.1, RtaG0017093.1, RtaG0017096.1, RtaG0017106.1, RtaG0017107.1, RtaG0017109.1, RtaG0017112.1, RtaG0019861.1, RtaG0019867.1, RtaG00217…	Se_tor_04g087580, Se_tor_04g087590, Se_tor_07g208830, Se_tor_07g209750, Se_tor_07g209760, Se_tor_07g209780, Se_tor_07g209790, Se_tor_07g209800, Se_tor_07g209830, Se_tor_07g209850, Se_tor_07g209860, Se_tor_07g209870, Se_tor_07g209880, Se_tor_07g209890	Sc03g0009000.01, Sc03g0009220.01, Sc03g0009230.01, Sc03g0009240.01, Sc03g0009250.01, Sc03g0009260.01, Sc03g0009270.01, Sc03g0009280.01, Sc03g0009290.01, Sc03g0009300.01, Sc03g0009310.01, Sc03g0009320.01, Sc03g0009330.02, Sc03g0009340.01, Sc03g0009350.01, Sc06g0006440.01, Sc06g0006450.02, Sc06g0006460.04, Sc06g0006470.01	SOV3g045700.1, SOV4g035220.1, SOV4g035590.1, SOV4g035600.1, SOV4g035640.1, SOV4g035670.1, SOV4g044700.1, SOV4g044880.1, SOV5g016880.1	VIT_218s0001g04020.1, VIT_218s0001g04050.1, VIT_218s0001g04080.1, VIT_218s0001g04090.1, VIT_218s0001g04110.1, VIT_218s0001g04120.1, VIT_218s0001g04170.1, VIT_218s0001g04200.1, VIT_218s0001g04210.1, VIT_218s0001g04220.1, VIT_218s0001g04240.1, VIT_218s0001g04280.1, VIT_218s0001g04410.1, VIT_218s0001g04510.1, VIT_218s0001g04530.1, VIT_218s0001g04550.1, VIT_218s0001g04560.1, VIT_218s0001g04690.1, VIT…
OG0000017	Amacr01g09760, Amacr02g03010, Amacr04g04760, Amacr04g07630, Amacr06g14210, Amacr07g00530, Amacr07g05140, Amacr09g02730, Amacr11g05120, Amacr11g12100, Amacr12g08940	Aqcoe1G032700.1, Aqcoe1G072100.1, Aqcoe1G073600.1, Aqcoe1G236600.1, Aqcoe2G020600.1, Aqcoe2G043400.1, Aqcoe2G070400.1, Aqcoe2G092000.1, Aqcoe3G322200.1, Aqcoe5G114300.1, Aqcoe6G014500.1, Aqcoe6G165600.1, Aqcoe6G235900.1, Aqcoe7G023000.1	Bv1_001080_nsyq.t1, Bv3_054920_podx.t1, Bv4_072770_yjiu.t1, Bv4_073820_foar.t1, Bv4_077520_cgwg.t1, Bv4_088370_qyuw.t1, Bv4_092860_ofcr.t1, Bv5_099670_nyya.t1, Bv5_102740_astf.t1, Bv5_108920_fgau.t1, Bv5_109120_dxzt.t1, Bv5_115380_ycts.t1, Bv8_186280_dhxf.t1, Bv9_215750_yqnm.t1, Bv_006440_yrzx.t1, Bv_008780_unmy.t1	Ca_sin_THF94691.1, Ca_sin_THF96941.1, Ca_sin_THF99886.1, Ca_sin_THG01906.1, Ca_sin_THG02094.1, Ca_sin_THG03426.1, Ca_sin_THG04044.1, Ca_sin_THG04139.1, Ca_sin_THG07350.1, Ca_sin_THG07831.1, Ca_sin_THG07965.1, Ca_sin_THG09494.1, Ca_sin_THG11602.1, Ca_sin_THG11627.1, Ca_sin_THG11817.1, Ca_sin_THG14464.1, Ca_sin_THG14906.1, Ca_sin_THG15533.1, Ca_sin_THG15544.1, Ca_sin_THG16147.1, Ca_sin_THG17114.1, …	Co_can_CDO99952.1, Co_can_CDP04396.1, Co_can_CDP05759.1, Co_can_CDP06474.1, Co_can_CDP07348.1, Co_can_CDP10559.1, Co_can_CDP10568.1, Co_can_CDP12100.1, Co_can_CDP14487.1, Co_can_CDP14887.1, Co_can_CDP17874.1, Co_can_CDP18650.1, Co_can_CDP18751.1, Co_can_CDP19676.1, Co_can_CDP20327.1, Co_can_CDP20654.1	Fa_tar_0000341500.01.T01, Fa_tar_0000865600.01.T01, Fa_tar_0000984800.01.T01, Fa_tar_0001490000.01.T01, Fa_tar_0002483600.01.T01, Fa_tar_0002605500.01.T01, Fa_tar_0003099400.01.T01, Fa_tar_0003236700.01.T01, Fa_tar_0003467300.01.T01, Fa_tar_0003809500.01.T01, Fa_tar_0004126900.01.T01, Fa_tar_0004284200.01.T01, Fa_tar_0004654100.01.T01, Fa_tar_0004934200.01.T01, Fa_tar_0005086100.01.T01, Fa_tar_00…	HanXRQChr01g0009221, HanXRQChr01g0017851, HanXRQChr01g0025841, HanXRQChr01g0026201, HanXRQChr01g0028931, HanXRQChr02g0052311, HanXRQChr02g0052911, HanXRQChr02g0058041, HanXRQChr03g0090321, HanXRQChr03g0090731, HanXRQChr04g0111991, HanXRQChr05g0129521, HanXRQChr05g0132041, HanXRQChr05g0134341, HanXRQChr05g0146201, HanXRQChr06g0182521, HanXRQChr07g0188721, HanXRQChr07g0194401, HanXRQChr07g0194471, …	Hy_und_01G00122.1, Hy_und_01G00972.1, Hy_und_02G01295.1, Hy_und_02G03205.1, Hy_und_03G00298.1, Hy_und_03G00888.1, Hy_und_03G01609.1, Hy_und_03G01635.1, Hy_und_04G00699.1, Hy_und_04G00795.1, Hy_und_04G00872.1, Hy_und_04G00873.1, Hy_und_04G02189.1, Hy_und_05G00091.1, Hy_und_05G00761.1, Hy_und_07G00260.1, Hy_und_08G00192.1, Hy_und_08G00934.1, Hy_und_08G01206.1, Hy_und_08G01253.1, Hy_und_08G01561.1, …	Or_sat_XP_015611715.1, Or_sat_XP_015614491.1, Or_sat_XP_015617352.1, Or_sat_XP_015617738.1, Or_sat_XP_015618703.1, Or_sat_XP_015619250.2, Or_sat_XP_015619794.1, Or_sat_XP_015619927.1, Or_sat_XP_015622474.1, Or_sat_XP_015624615.1, Or_sat_XP_015625261.1, Or_sat_XP_015629654.1, Or_sat_XP_015630428.1, Or_sat_XP_015631324.1, Or_sat_XP_015631535.1, Or_sat_XP_015631536.1, Or_sat_XP_015632341.1, Or_sat_X…	Potri.001G097400.1, Potri.001G257100.1, Potri.001G274700.1, Potri.002G017000.1, Potri.003G134000.5, Potri.004G015500.1, Potri.004G207300.11, Potri.005G245000.1, Potri.006G052900.1, Potri.006G101300.3, Potri.006G199400.1, Potri.006G200600.3, Potri.007G127000.1, Potri.008G014700.1, Potri.009G052700.2, Potri.009G069200.1, Potri.009G168600.3, Potri.010G244800.2, Potri.011G003400.1, Potri.012G071700.1…	RnoG0000071.1, RnoG0002455.1, RnoG0002620.1, RnoG0003258.1, RnoG0003537.1, RnoG0003926.1, RnoG0003945.1, RnoG0004400.1, RnoG0005347.1, RnoG0006289.1, RnoG0006904.1, RnoG0007556.1, RnoG0008859.1, RnoG0009137.1, RnoG0009177.1, RnoG0009383.1, RnoG0012936.1, RnoG0014749.1, RnoG0015932.1, RnoG0015933.1, RnoG0018615.1, RnoG0019239.1, RnoG0021791.1, RnoG0022933.1, RnoG0023412.1, RnoG0025726.1, RnoG00260…	Rh_pal_01G041180.1, Rh_pal_01G050040.1, Rh_pal_02G023200.1, Rh_pal_02G024300.1, Rh_pal_02G024530.1, Rh_pal_02G037230.1, Rh_pal_02G041090.1, Rh_pal_02G041730.1, Rh_pal_02G048940.1, Rh_pal_02G059260.1, Rh_pal_03G032720.1, Rh_pal_04G020850.1, Rh_pal_04G043330.1, Rh_pal_05G025030.1, Rh_pal_06G005270.1, Rh_pal_06G012840.1, Rh_pal_06G017520.1, Rh_pal_07G016080.1, Rh_pal_07G038670.1, Rh_pal_08G001760.1,…	RtaG0004328.1, RtaG0006756.1, RtaG0008294.1, RtaG0008947.1, RtaG0009447.1, RtaG0014819.1, RtaG0014986.1, RtaG0015348.1, RtaG0015872.1, RtaG0016169.1, RtaG0026744.1, RtaG0027356.1, RtaG0032288.1, RtaG0033238.1, RtaG0035831.1, RtaG0037660.1, RtaG0039195.1, RtaG0040064.1, RtaG0042213.1, RtaG0043407.1, RtaG0043988.1, RtaG0044820.1, RtaG0045409.1	Se_tor_01g022610, Se_tor_02g029260, Se_tor_02g038930, Se_tor_03g068910, Se_tor_04g089460, Se_tor_05g118630, Se_tor_05g136180, Se_tor_05g159190, Se_tor_06g166950, Se_tor_06g193690, Se_tor_08g243350, Se_tor_08g243430, Se_tor_08g244730, Se_tor_08g255270, Se_tor_09g295820, Se_tor_09g297980, Se_tor_10g324440, Se_tor_10g326950, Se_tor_11g371250, Se_tor_12g375210, Se_tor_12g383150, Se_tor_13g431970, Se_…	Sc01g0005610.02, Sc01g0009970.01, Sc04g0002350.01, Sc06g0004710.01, Sc07g0006370.01, Sc07g0006640.01, Sc08g0002120.02, Sc09g0000760.01, Sc09g0001050.01, Sc09g0001920.01, Sc09g0004810.02, Sc13g0001850.01, Sc14g0002970.01, Sc16g0006010.01, Sc16g0010990.01, Sc17g0007360.01, Sc22g0003140.01, Sc23g0001250.01, Sc25g0002970.01, Sc26g0004450.01	SOV2g027280.1, SOV3g011730.1, SOV3g019420.1, SOV4g001580.1, SOV4g002500.1, SOV4g008370.1, SOV4g024640.1, SOV4g035740.1, SOV4g049430.1, SOV5g007790.1, SOV6g001430.1, SOV6g005970.1, SOV6g006080.1, SOV6g036840.1, SOV6g037340.1, SOV6g038900.1, SOV6g039990.1	VIT_202s0025g00690.1, VIT_203s0038g03960.2, VIT_205s0102g00170.1, VIT_206s0004g02300.1, VIT_206s0009g03150.1, VIT_207s0130g00130.1, VIT_208s0007g08300.1, VIT_208s0032g00780.2, VIT_208s0032g01220.1, VIT_208s0105g00390.1, VIT_210s0116g01800.1, VIT_213s0175g00080.1, VIT_217s0000g05520.1, VIT_218s0001g00990.1, VIT_218s0072g01030.1, VIT_219s0090g00410.1
OG0000018	Amacr01g06690	Aqcoe1G251900.1, Aqcoe1G383800.1, Aqcoe1G464300.1, Aqcoe1G465300.1, Aqcoe2G151300.1, Aqcoe2G183800.1, Aqcoe3G080000.1, Aqcoe3G106400.1, Aqcoe3G176700.1, Aqcoe3G307400.1, Aqcoe5G053800.1, Aqcoe5G211600.1, Aqcoe5G466500.1, Aqcoe6G068200.1, Aqcoe7G006000.1, Aqcoe7G102700.1, Aqcoe7G102800.1, Aqcoe7G102900.1, Aqcoe7G218700.1, Aqcoe7G242600.1, Aqcoe7G242700.1, Aqcoe7G267000.1, Aqcoe7G346900.1, Aqcoe7G3…	Bv2_037660_inmm.t2, Bv3_051570_jtjm.t1, Bv6_143380_trmw.t1, Bv6_152870_furk.t1, Bv7_174160_nend.t2, Bv9_222110_roje.t2	Ca_sin_THF94454.1, Ca_sin_THF97349.1, Ca_sin_THF98623.1, Ca_sin_THF99763.1, Ca_sin_THG00713.1, Ca_sin_THG02092.1, Ca_sin_THG02438.1, Ca_sin_THG03094.1, Ca_sin_THG05434.1, Ca_sin_THG07391.1, Ca_sin_THG10650.1, Ca_sin_THG12553.1, Ca_sin_THG15343.1, Ca_sin_THG15782.1, Ca_sin_THG17257.1, Ca_sin_THG18363.1, Ca_sin_THG18606.1, Ca_sin_THG19425.1, Ca_sin_THG21572.1, Ca_sin_THG22854.1	Co_can_CDO97356.1, Co_can_CDO97622.1, Co_can_CDO98244.1, Co_can_CDP00073.1, Co_can_CDP00079.1, Co_can_CDP00080.1, Co_can_CDP00083.1, Co_can_CDP02681.1, Co_can_CDP02832.1, Co_can_CDP05035.1, Co_can_CDP09035.1, Co_can_CDP09040.1, Co_can_CDP11906.1, Co_can_CDP12195.1, Co_can_CDP15491.1, Co_can_CDP15493.1, Co_can_CDP16233.1, Co_can_CDP16490.1, Co_can_CDP16834.1, Co_can_CDP21572.1	Fa_tar_0000653300.01.T01, Fa_tar_0001585900.01.T01, Fa_tar_0001646900.01.T01, Fa_tar_0001647500.01.T01, Fa_tar_0002599500.01.T01, Fa_tar_0002599900.01.T01, Fa_tar_0002867000.01.T01, Fa_tar_0003057200.01.T01, Fa_tar_0003804800.01.T01, Fa_tar_0003839000.01.T01, Fa_tar_0003968600.01.T01, Fa_tar_0004106700.01.T01, Fa_tar_0004908100.01.T01, Fa_tar_0005725200.01.T01, Fa_tar_0005960500.01.T01, Fa_tar_00…	HanXRQChr01g0006061, HanXRQChr01g0006071, HanXRQChr01g0006081, HanXRQChr02g0044341, HanXRQChr02g0044471, HanXRQChr02g0044481, HanXRQChr02g0053481, HanXRQChr03g0067941, HanXRQChr03g0068871, HanXRQChr03g0079971, HanXRQChr03g0083681, HanXRQChr04g0095621, HanXRQChr04g0099671, HanXRQChr04g0102451, HanXRQChr04g0102491, HanXRQChr04g0107061, HanXRQChr05g0131461, HanXRQChr05g0132631, HanXRQChr05g0134631, …	Hy_und_01G00501.1, Hy_und_01G01550.1, Hy_und_02G01512.1, Hy_und_03G01212.1, Hy_und_04G00939.1, Hy_und_05G01041.1, Hy_und_05G02289.1, Hy_und_06G01687.1, Hy_und_06G01689.1, Hy_und_07G00206.1, Hy_und_07G00259.1, Hy_und_07G02085.1, Hy_und_07G02372.1, Hy_und_07G02373.1, Hy_und_07G02374.1, Hy_und_07G02375.1, Hy_und_07G02376.1, Hy_und_07G02377.1, Hy_und_08G01491.1, Hy_und_09G00108.1, Hy_und_09G00637.1, …	Or_sat_XP_015611783.1, Or_sat_XP_015616135.1, Or_sat_XP_015616495.1, Or_sat_XP_015617949.1, Or_sat_XP_015618966.1, Or_sat_XP_015619775.1, Or_sat_XP_015625618.1, Or_sat_XP_015626014.1, Or_sat_XP_015630538.1, Or_sat_XP_015630539.1, Or_sat_XP_015630928.1, Or_sat_XP_015631367.1, Or_sat_XP_015632218.1, Or_sat_XP_015638605.1, Or_sat_XP_015638801.1, Or_sat_XP_015639965.1, Or_sat_XP_015640166.1, Or_sat_X…	Potri.001G042600.1, Potri.001G042700.1, Potri.001G087500.1, Potri.001G285500.2, Potri.003G006300.1, Potri.003G143600.1, Potri.003G184000.1, Potri.004G224400.1, Potri.008G054000.1, Potri.008G054600.1, Potri.008G054700.4, Potri.008G054900.2, Potri.009G079700.1, Potri.010G205550.1, Potri.010G205700.1, Potri.010G205800.1, Potri.010G206600.1, Potri.012G017600.1, Potri.013G018000.1	RnoG0000839.1, RnoG0003312.1, RnoG0004450.1, RnoG0007866.1, RnoG0010462.1, RnoG0012725.1, RnoG0019045.1, RnoG0019144.1, RnoG0020640.1, RnoG0021454.1, RnoG0022615.1, RnoG0023400.1, RnoG0023459.1, RnoG0024459.1, RnoG0025438.1, RnoG0025757.1, RnoG0026076.1, RnoG0026381.1, RnoG0026705.1, RnoG0028369.1, RnoG0029017.1, RnoG0032821.1, RnoG0037256.1	Rh_pal_01G049890.1, Rh_pal_01G050740.2, Rh_pal_02G035760.1, Rh_pal_03G009360.1, Rh_pal_03G027150.1, Rh_pal_04G012730.1, Rh_pal_04G030260.1, Rh_pal_05G015030.1, Rh_pal_05G015170.1, Rh_pal_05G033910.1, Rh_pal_06G013700.1, Rh_pal_07G007900.1, Rh_pal_07G009500.1, Rh_pal_07G026380.1, Rh_pal_07G039660.1, Rh_pal_08G000430.1, Rh_pal_08G002700.1, Rh_pal_08G031660.1, Rh_pal_08G031690.1, Rh_pal_08G040980.1,…	RtaG0001270.1, RtaG0004095.1, RtaG0004463.1, RtaG0004874.1, RtaG0004892.1, RtaG0007846.1, RtaG0009197.1, RtaG0011380.1, RtaG0011384.1, RtaG0011386.1, RtaG0018315.1, RtaG0019348.1, RtaG0020491.1, RtaG0021219.1, RtaG0024350.1, RtaG0027075.1, RtaG0028589.1, RtaG0028812.1, RtaG0030021.1, RtaG0032425.1, RtaG0035464.1, RtaG0040765.1, RtaG0041451.1, RtaG0041452.1, RtaG0042145.1, RtaG0042148.1, RtaG00439…	Se_tor_01g000820, Se_tor_02g050920, Se_tor_02g053500, Se_tor_06g164160, Se_tor_06g192730, Se_tor_07g217450, Se_tor_07g217520, Se_tor_08g233680, Se_tor_08g239640, Se_tor_09g285110, Se_tor_10g322880, Se_tor_10g322910, Se_tor_10g322930, Se_tor_10g322940, Se_tor_10g323010, Se_tor_12g376350, Se_tor_12g387050, Se_tor_13g426960, Se_tor_13g429060, Se_tor_13g436760, Se_tor_13g442090	Sc01g0001790.01, Sc01g0002060.01, Sc02g0001450.01, Sc06g0008290.01, Sc07g0000330.01, Sc07g0005260.01, Sc08g0009280.01, Sc12g0001590.01, Sc16g0008580.01, Sc18g0007170.01, Sc19g0000810.01, Sc20g0002640.01, Sc20g0004770.01, Sc20g0004790.01	SOV1g022220.1, SOV1g022250.1, SOV1g022280.1, SOV1g023050.1, SOV1g044520.1, SOV2g006230.1, SOV2g006240.1, SOV2g033800.1, SOV2g037130.1, SOV2g037140.1, SOV2g037150.1, SOV2g037160.1, SOV2g037180.1, SOV2g037190.1, SOV2g037200.1, SOV2g037210.1, SOV2g037240.1, SOV2g037490.1, SOV3g005430.1, SOV4g011270.1, SOV4g053090.1, SOV5g017270.1, SOV6g022210.1, SOV6g025010.1	VIT_200s0415g00030.1, VIT_202s0025g02140.1, VIT_203s0097g00530.1, VIT_206s0004g04470.1, VIT_206s0004g04510.1, VIT_207s0005g06650.1, VIT_208s0007g00130.1, VIT_211s0037g00510.1, VIT_213s0019g00930.1, VIT_213s0019g01430.1, VIT_214s0060g02340.1, VIT_216s0098g01580.1, VIT_217s0000g03310.1, VIT_218s0041g01230.1
OG0000019	Amacr02g04980, Amacr04g05890, Amacr06g14710, Amacr13g12610	Aqcoe1G189600.1, Aqcoe4G193100.1, Aqcoe5G099300.1, Aqcoe5G317800.1, Aqcoe6G260400.1	Bv1_012150_uyem.t1, Bv3_056350_kwci.t1, Bv6_144820_xyqy.t1		Co_can_CDP00431.1, Co_can_CDP16895.1	Fa_tar_0005673900.01.T01, Fa_tar_0006054200.01.T01		Hy_und_07G01820.1	Or_sat_XP_015632995.1, Or_sat_XP_025877173.1, Or_sat_XP_025877174.1, Or_sat_XP_025877175.1, Or_sat_XP_025877176.1, Or_sat_XP_025877177.1, Or_sat_XP_025877178.1, Or_sat_XP_025877179.1, Or_sat_XP_025877180.1, Or_sat_XP_025877738.1, Or_sat_YP_002000555.1		RnoG0006647.1	Rh_pal_01G015710.1, Rh_pal_02G033840.1, Rh_pal_03G024560.1, Rh_pal_06G029040.1, Rh_pal_08G005590.1, Rh_pal_09G023850.1	RtaG0000873.1, RtaG0012200.1, RtaG0030450.1, RtaG0041719.1, RtaG0047441.1	Se_tor_01g001420, Se_tor_01g004060, Se_tor_01g004880, Se_tor_01g005120, Se_tor_01g006390, Se_tor_01g006400, Se_tor_01g006960, Se_tor_01g007170, Se_tor_01g007470, Se_tor_01g008120, Se_tor_01g008530, Se_tor_01g008570, Se_tor_01g010600, Se_tor_01g010980, Se_tor_01g011680, Se_tor_01g011690, Se_tor_01g011700, Se_tor_01g011730, Se_tor_01g011980, Se_tor_01g012470, Se_tor_01g013200, Se_tor_01g013910, Se_…		SOV4g014140.1	VIT_200s0590g00015.1, VIT_202s0033g00305.1, VIT_206s0004g06795.1, VIT_215s0021g00810.1
OG0000020	Amacr01g20500, Amacr04g14850, Amacr04g14860, Amacr07g11200, Amacr11g12020, Amacr13g08040, Amacr13g08060	Aqcoe1G261900.1, Aqcoe2G141300.1, Aqcoe2G154400.1, Aqcoe3G166800.1, Aqcoe7G251000.1	Bv1_007510_yssc.t1, Bv1_013000_dzgp.t1, Bv1_014330_ttrp.t1, Bv1_021030_tfdc.t1, Bv1_022080_khyx.t1, Bv1_022320_mikz.t1, Bv1_022610_fnkg.t1, Bv2_041810_ieyh.t1, Bv2_046180_aojf.t1, Bv3_067910_ogyz.t1, Bv3_068830_qaia.t1, Bv4_084690_pgcu.t1, Bv4_084950_zrxi.t1, Bv4_088070_haec.t2, Bv4_093920_tuew.t1, Bv5_103550_yyso.t1, Bv5_108380_wrmf.t2, Bv5_109590_hnkc.t1, Bv5_109870_warr.t1, Bv5_110190_okcj.t1,…		Co_can_CDO98171.1, Co_can_CDP00328.1, Co_can_CDP03495.1, Co_can_CDP06055.1, Co_can_CDP06789.1, Co_can_CDP09275.1, Co_can_CDP10447.1, Co_can_CDP10690.1, Co_can_CDP15137.1, Co_can_CDP18725.1, Co_can_CDP22169.1	Fa_tar_0001118200.01.T01, Fa_tar_0001118800.01.T01, Fa_tar_0005634000.01.T01, Fa_tar_0007804800.01.T01, Fa_tar_0008875400.01.T01	HanXRQChr02g0039201, HanXRQChr02g0039611, HanXRQChr02g0039621, HanXRQChr03g0074851, HanXRQChr03g0075671, HanXRQChr03g0091701, HanXRQChr03g0093861, HanXRQChr04g0103341, HanXRQChr04g0107561, HanXRQChr04g0117801, HanXRQChr04g0120271, HanXRQChr05g0143931, HanXRQChr05g0155961, HanXRQChr05g0158181, HanXRQChr06g0175131, HanXRQChr06g0180711, HanXRQChr07g0191721, HanXRQChr07g0195831, HanXRQChr07g0203051, …	Hy_und_03G03001.1, Hy_und_04G01088.1, Hy_und_11G00881.1, Hy_und_11G00882.1	Or_sat_XP_015613906.1, Or_sat_XP_015621812.1, Or_sat_XP_015622448.1, Or_sat_XP_015624332.1, Or_sat_XP_015628205.1, Or_sat_XP_015630638.1, Or_sat_XP_015632123.1, Or_sat_XP_015637520.1, Or_sat_XP_015637732.1, Or_sat_XP_015637733.1, Or_sat_XP_015639866.1, Or_sat_XP_015639867.1, Or_sat_XP_015640105.1, Or_sat_XP_015645366.1, Or_sat_XP_025876400.1, Or_sat_XP_025876402.1, Or_sat_XP_025876556.1, Or_sat_X…	Potri.001G383701.1, Potri.003G031701.1, Potri.004G126740.1, Potri.004G126780.1, Potri.011G104032.1, Potri.011G125951.1, Potri.016G026066.1, Potri.016G026801.1, Potri.016G027201.1, Potri.017G019466.1, Potri.018G126575.1, Potri.018G126750.1	RnoG0015611.1, RnoG0031125.1	Rh_pal_03G050320.1, Rh_pal_08G035230.1, Rh_pal_08G035240.1, Rh_pal_11G002190.1		Se_tor_00g448340, Se_tor_00g449520, Se_tor_00g450330, Se_tor_01g001520, Se_tor_01g008320, Se_tor_01g009880, Se_tor_01g011400, Se_tor_01g012830, Se_tor_01g012840, Se_tor_01g012850, Se_tor_01g012980, Se_tor_02g033680, Se_tor_02g036120, Se_tor_02g037380, Se_tor_02g037400, Se_tor_02g039770, Se_tor_02g042940, Se_tor_02g044740, Se_tor_02g044750, Se_tor_02g045310, Se_tor_02g045320, Se_tor_02g046760, Se_…	Sc04g0004420.01, Sc14g0000160.02	SOV1g000340.1, SOV1g001280.1, SOV1g011380.1, SOV2g013140.1, SOV2g017140.1, SOV2g026480.1, SOV2g029590.1, SOV3g011120.1, SOV3g021800.1, SOV3g024310.1, SOV3g024440.1, SOV3g025960.1, SOV3g030520.1, SOV3g030680.1, SOV3g044830.1, SOV4g025590.1, SOV5g021100.1, SOV5g038910.1, SOV6g007060.1, SOV6g007260.1, SOV6g014380.1, SOV6g021340.1, SOV6g022460.1	VIT_209s0002g07340.1, VIT_211s0016g05750.1, VIT_212s0142g00390.1, VIT_219s0014g00320.5
OG0000021		Aqcoe4G168900.1, Aqcoe4G216000.1, Aqcoe5G312600.1, Aqcoe6G260300.1	Bv2_029770_kedk.t1, Bv7_178030_xpot.t1		Co_can_CDP14239.1, Co_can_CDP20930.1	Fa_tar_0001058000.01.T01, Fa_tar_0001165200.01.T01, Fa_tar_0001195100.01.T01, Fa_tar_0001195300.01.T01, Fa_tar_0001674900.01.T01, Fa_tar_0001708900.01.T01, Fa_tar_0002985700.01.T01, Fa_tar_0004226200.01.T01, Fa_tar_0006566600.01.T01, Fa_tar_0007567100.01.T01, Fa_tar_0007949900.01.T01, Fa_tar_0007987400.01.T01, Fa_tar_0008711900.01.T01, Fa_tar_0009402800.01.T01, Fa_tar_0009504600.01.T01		Hy_und_10G01186.1		Potri.013G126450.1	RnoG0009100.1, RnoG0009270.1, RnoG0021560.1, RnoG0021808.1, RnoG0023216.1, RnoG0029867.1	Rh_pal_01G013660.1, Rh_pal_01G013860.1, Rh_pal_01G021270.1, Rh_pal_01G028710.1, Rh_pal_02G003100.1, Rh_pal_02G012840.1, Rh_pal_02G027020.1, Rh_pal_02G030890.1, Rh_pal_02G032700.1, Rh_pal_02G033580.1, Rh_pal_02G038160.1, Rh_pal_02G049730.1, Rh_pal_02G054010.1, Rh_pal_02G056800.1, Rh_pal_02G057220.1, Rh_pal_03G020480.1, Rh_pal_03G022120.1, Rh_pal_03G023180.1, Rh_pal_03G024080.1, Rh_pal_03G047960.1,…	RtaG0000099.1, RtaG0002108.1, RtaG0003423.1, RtaG0003943.1, RtaG0006408.1, RtaG0006596.1, RtaG0009382.1, RtaG0011545.1, RtaG0011812.1, RtaG0014122.1, RtaG0014454.1, RtaG0025460.1, RtaG0028442.1, RtaG0033733.1, RtaG0034825.1, RtaG0036197.1, RtaG0041604.1, RtaG0045123.1	Se_tor_01g014320, Se_tor_01g014850, Se_tor_01g015280, Se_tor_01g016910, Se_tor_01g018860, Se_tor_01g018990, Se_tor_02g029390, Se_tor_02g036420, Se_tor_02g036710, Se_tor_02g046060, Se_tor_02g046300, Se_tor_02g049200, Se_tor_03g073160, Se_tor_03g073930, Se_tor_03g073950, Se_tor_03g077090, Se_tor_03g077100, Se_tor_03g077340, Se_tor_03g077350, Se_tor_03g083320, Se_tor_03g083330, Se_tor_04g095000, Se_…		SOV1g000860.1, SOV1g001110.1, SOV1g003980.1, SOV1g004110.1, SOV1g004220.1, SOV1g006030.1, SOV1g006050.1, SOV1g006060.1, SOV1g006130.1, SOV1g006390.1, SOV1g006930.1, SOV1g010430.1, SOV1g010470.1, SOV1g012160.1, SOV1g012170.1, SOV1g014550.1, SOV1g018180.1, SOV1g019490.1, SOV1g019780.1, SOV1g023320.1, SOV1g023330.1, SOV1g025020.1, SOV1g025200.1, SOV1g025210.1, SOV1g030710.1, SOV1g031760.1, SOV1g0317…	VIT_213s0158g00410.1, VIT_213s0158g00420.1
OG0000022	Amacr01g17830, Amacr01g17840, Amacr01g17850, Amacr01g17860, Amacr01g17880, Amacr01g17890, Amacr01g17900, Amacr01g17910, Amacr01g17920, Amacr01g17930, Amacr01g17980, Amacr01g18010, Amacr01g18030, Amacr01g18040, Amacr01g18050, Amacr01g18060, Amacr01g18070, Amacr16g06180	Aqcoe5G228000.1, Aqcoe5G228100.1, Aqcoe5G228200.1, Aqcoe5G228300.1, Aqcoe5G228400.1, Aqcoe5G228500.1, Aqcoe5G228600.1, Aqcoe5G228900.1, Aqcoe5G229000.1, Aqcoe5G229100.1, Aqcoe5G229800.1, Aqcoe5G230100.1, Aqcoe6G170200.1, Aqcoe6G170300.1, Aqcoe6G178000.1, Aqcoe6G255400.1, Aqcoe6G255500.1	Bv9_223380_szhs.t1, Bv9_223390_gziz.t1, Bv9_223410_ydhc.t1, Bv9_223420_mcic.t1, Bv9_223430_ysdn.t1, Bv9_223440_xqna.t1, Bv9_223450_tpkc.t1, Bv9_223460_anmu.t1, Bv9_223470_nwkp.t1, Bv9_223480_wfsu.t1, Bv9_223490_qsoa.t1, Bv9_223500_xwyg.t1, Bv9_224480_exmd.t1, Bv9_224500_ijyn.t1, Bv9_224520_mweg.t1	Ca_sin_THG02492.1, Ca_sin_THG09865.1, Ca_sin_THG15706.1	Co_can_CDO96966.1, Co_can_CDO96967.1, Co_can_CDO96968.1, Co_can_CDO96969.1, Co_can_CDO96970.1, Co_can_CDO96971.1, Co_can_CDO96972.1, Co_can_CDP15257.1, Co_can_CDP15258.1, Co_can_CDP15259.1, Co_can_CDP18415.1, Co_can_CDP18416.1, Co_can_CDP20901.1	Fa_tar_0001621800.01.T01, Fa_tar_0001621900.01.T01, Fa_tar_0001622200.01.T01, Fa_tar_0001622600.01.T01, Fa_tar_0001623000.01.T01, Fa_tar_0001623200.01.T01, Fa_tar_0007967400.01.T01, Fa_tar_0007968100.01.T01, Fa_tar_0007968400.01.T01, Fa_tar_0007968800.01.T01, Fa_tar_0007969000.01.T01	HanXRQChr00c0354g0574141, HanXRQChr00c0354g0574151, HanXRQChr01g0011851, HanXRQChr01g0011861, HanXRQChr01g0011871, HanXRQChr01g0011881, HanXRQChr01g0011891, HanXRQChr01g0011901, HanXRQChr01g0011921, HanXRQChr01g0011941, HanXRQChr01g0011951, HanXRQChr01g0011961, HanXRQChr01g0011971, HanXRQChr04g0102351, HanXRQChr04g0102361, HanXRQChr04g0102371, HanXRQChr04g0102381, HanXRQChr04g0102391, HanXRQChr04…	Hy_und_01G00208.1, Hy_und_01G00210.1, Hy_und_01G00212.1, Hy_und_01G00213.1, Hy_und_01G00214.1, Hy_und_01G00215.1, Hy_und_01G00216.1, Hy_und_01G00217.1, Hy_und_01G00218.1, Hy_und_01G00219.1, Hy_und_03G00195.1, Hy_und_03G00196.1, Hy_und_03G00197.1, Hy_und_03G00198.1, Hy_und_03G00199.1, Hy_und_03G00200.1, Hy_und_03G00206.1, Hy_und_03G00207.1, Hy_und_03G00208.1, Hy_und_03G00209.1, Hy_und_05G01203.1	Or_sat_XP_015649155.1, Or_sat_XP_015649602.1	Potri.004G164600.1, Potri.004G164700.1, Potri.004G164800.1, Potri.004G165200.1, Potri.004G165300.1, Potri.004G165400.1, Potri.004G165450.1, Potri.004G165500.1, Potri.004G165600.1, Potri.004G165800.1, Potri.004G165900.2, Potri.004G166100.1, Potri.004G166300.2, Potri.009G126300.1, Potri.009G126400.1, Potri.009G126500.1, Potri.009G126700.1, Potri.009G126900.1, Potri.009G127100.1, Potri.009G127300.1,…	RnoG0006598.1, RnoG0006599.1, RnoG0006600.1, RnoG0006601.1, RnoG0006602.1, RnoG0006603.1, RnoG0006605.1, RnoG0006606.1, RnoG0006609.1, RnoG0022796.1	Rh_pal_03G007240.1, Rh_pal_03G007280.1, Rh_pal_03G007320.1, Rh_pal_03G007340.1, Rh_pal_03G007350.1, Rh_pal_03G007420.1, Rh_pal_04G021580.1, Rh_pal_04G021590.1	RtaG0001483.1, RtaG0001485.1, RtaG0001487.1, RtaG0001488.1, RtaG0001492.1, RtaG0001499.1, RtaG0010271.1	Se_tor_02g033790, Se_tor_02g033800, Se_tor_02g033850, Se_tor_02g033870, Se_tor_02g033880, Se_tor_02g033890, Se_tor_02g033900, Se_tor_02g033910, Se_tor_02g033920, Se_tor_02g033940, Se_tor_02g034020, Se_tor_02g034030, Se_tor_02g034040, Se_tor_02g034050, Se_tor_02g034070, Se_tor_02g034080, Se_tor_02g034090, Se_tor_02g034110, Se_tor_02g034120, Se_tor_02g034140, Se_tor_02g034150, Se_tor_02g034160, Se_…	Sc08g0001010.01, Sc08g0001020.01, Sc08g0001030.01, Sc08g0001040.01, Sc08g0001050.01, Sc08g0001060.01, Sc08g0001070.01, Sc08g0001080.01, Sc08g0001090.01, Sc08g0001100.01, Sc08g0001110.01, Sc08g0001120.01, Sc08g0001130.01, Sc08g0001140.01, Sc08g0001150.01, Sc08g0001160.01, Sc08g0001170.01, Sc08g0001180.01, Sc08g0001190.01	SOV1g036230.1, SOV4g038730.1, SOV6g017930.1	VIT_203s0038g01080.1, VIT_203s0038g01090.1, VIT_203s0038g01100.1, VIT_203s0038g01110.1, VIT_203s0038g01120.1, VIT_203s0038g01130.1, VIT_203s0038g01150.1, VIT_203s0038g01160.1, VIT_203s0038g01170.1, VIT_203s0038g01180.1, VIT_203s0038g01190.1, VIT_203s0038g01210.1, VIT_203s0038g01220.1, VIT_203s0038g01230.1, VIT_203s0038g01250.1, VIT_203s0038g01260.1, VIT_203s0038g01270.1, VIT_203s0038g01280.1, VIT…
OG0000023	Amacr02g05380, Amacr02g06520, Amacr04g13690, Amacr04g15140, Amacr08g02010, Amacr09g14180, Amacr11g11400, Amacr11g13990, Amacr12g10910, Amacr12g14130, Amacr14g01210, Amacr15g02720, Amacr15g04790, Amacr16g00530, Amacr17g09060, Amacr17g09260		Bv1_020780_damt.t1, Bv4_078690_hfym.t1, Bv6_146570_igps.t1, Bv6_156000_dcjw.t1, Bv7_158040_yzmr.t1, Bv8_186190_pnjm.t1, Bv8_187060_csqg.t1, Bv_018810_ynfp.t1, Bv_018930_jczm.t1, Bv_030210_pmai.t1		Co_can_CDP17514.1, Co_can_CDP20226.1	Fa_tar_0000012500.01.T01, Fa_tar_0000022000.01.T01, Fa_tar_0000026000.01.T01, Fa_tar_0000027000.01.T01, Fa_tar_0000072500.01.T01, Fa_tar_0000199300.01.T01, Fa_tar_0000395100.01.T01, Fa_tar_0000477200.01.T01, Fa_tar_0000554900.01.T01, Fa_tar_0000683800.01.T01, Fa_tar_0000712700.01.T01, Fa_tar_0000742800.01.T01, Fa_tar_0000830800.01.T01, Fa_tar_0000954600.01.T01, Fa_tar_0000965200.01.T01, Fa_tar_00…	HanXRQChr01g0024841, HanXRQChr02g0036971, HanXRQChr02g0039821, HanXRQChr02g0045281, HanXRQChr02g0055661, HanXRQChr03g0060031, HanXRQChr03g0072651, HanXRQChr03g0079841, HanXRQChr04g0107441, HanXRQChr05g0128981, HanXRQChr05g0137561, HanXRQChr05g0144111, HanXRQChr05g0160011, HanXRQChr07g0196691, HanXRQChr08g0213551, HanXRQChr08g0213741, HanXRQChr08g0228041, HanXRQChr08g0237241, HanXRQChr10g0284021, …		Or_sat_XP_015624068.1, Or_sat_XP_015639159.1, Or_sat_XP_015639858.1, Or_sat_XP_015645854.1, Or_sat_XP_015645983.1, Or_sat_XP_015646081.1, Or_sat_XP_015649239.1, Or_sat_XP_025876406.1, Or_sat_XP_025878347.1, Or_sat_XP_025878356.1, Or_sat_XP_025878572.1, Or_sat_XP_025880999.1, Or_sat_XP_025881560.1, Or_sat_XP_025881772.1, Or_sat_XP_025882973.1, Or_sat_YP_002000554.1, Or_sat_YP_002000557.1	Potri.013G138801.1		Rh_pal_03G039940.1		Se_tor_01g022340, Se_tor_02g042520, Se_tor_04g101030, Se_tor_04g107820, Se_tor_05g132020, Se_tor_05g141050, Se_tor_05g146310, Se_tor_05g146410, Se_tor_06g163430, Se_tor_07g219450, Se_tor_09g292760, Se_tor_09g295420, Se_tor_10g332490, Se_tor_11g372650, Se_tor_11g373990, Se_tor_13g413170, Se_tor_13g418940		SOV1g000940.1, SOV1g002610.1, SOV1g003710.1, SOV1g004100.1, SOV1g005930.1, SOV1g012610.1, SOV2g007400.1, SOV2g009040.1, SOV2g014350.1, SOV2g014390.1, SOV2g016630.1, SOV2g020410.1, SOV3g015700.1, SOV3g019390.1, SOV3g020940.1, SOV3g028680.1, SOV3g032540.1, SOV3g032750.1, SOV3g033600.1, SOV3g034040.1, SOV3g039010.1, SOV3g041140.1, SOV3g043020.1, SOV3g044960.1, SOV3g046510.1, SOV4g008230.1, SOV4g0082…	VIT_208s0058g00850.1, VIT_211s0065g00290.1
OG0000024	Amacr09g10120, Amacr11g02740, Amacr11g02750, Amacr15g01750, Amacr17g08400	Aqcoe0139s0001.1, Aqcoe0139s0002.1, Aqcoe0139s0003.1, Aqcoe0139s0004.1, Aqcoe1717s0001.1, Aqcoe2G058600.1, Aqcoe2G357200.1, Aqcoe2G368600.1, Aqcoe2G399300.1, Aqcoe2G399400.1, Aqcoe2G399500.1, Aqcoe4G005800.1, Aqcoe4G005900.1, Aqcoe4G006000.1, Aqcoe4G006100.1, Aqcoe4G006200.1, Aqcoe4G006300.1, Aqcoe4G006400.1, Aqcoe4G006500.1, Aqcoe4G006600.1, Aqcoe4G006700.1, Aqcoe4G028200.1, Aqcoe4G028300.1, Aqc…	Bv1_010380_rqhx.t1, Bv3_056460_jegw.t1, Bv3_058950_artk.t1, Bv6_153250_jahc.t1, Bv9_203160_oara.t1, Bv9_203170_uhgn.t1, Bv9_206680_sxtm.t1	Ca_sin_THF99693.1, Ca_sin_THF99706.1, Ca_sin_THF99729.1, Ca_sin_THF99739.1, Ca_sin_THF99772.1, Ca_sin_THG00342.1, Ca_sin_THG01429.1, Ca_sin_THG02550.1, Ca_sin_THG02817.1, Ca_sin_THG02824.1, Ca_sin_THG02826.1, Ca_sin_THG02830.1, Ca_sin_THG03456.1, Ca_sin_THG03457.1, Ca_sin_THG03464.1, Ca_sin_THG04133.1, Ca_sin_THG05303.1, Ca_sin_THG05304.1, Ca_sin_THG05306.1, Ca_sin_THG05307.1, Ca_sin_THG07890.1, …	Co_can_CDP10106.1, Co_can_CDP10107.1, Co_can_CDP10146.1, Co_can_CDP10148.1, Co_can_CDP10692.1, Co_can_CDP10693.1, Co_can_CDP10694.1, Co_can_CDP10695.1, Co_can_CDP10696.1, Co_can_CDP10698.1, Co_can_CDP10700.1, Co_can_CDP10701.1, Co_can_CDP10932.1, Co_can_CDP10933.1, Co_can_CDP12574.1, Co_can_CDP14286.1, Co_can_CDP14600.1, Co_can_CDP14601.1, Co_can_CDP16508.1, Co_can_CDP16787.1, Co_can_CDP16788.1, …	Fa_tar_0001041800.01.T01, Fa_tar_0001041900.01.T01, Fa_tar_0001042500.01.T01, Fa_tar_0001042900.01.T01, Fa_tar_0001574200.01.T01, Fa_tar_0002227700.01.T01, Fa_tar_0004778600.01.T01, Fa_tar_0004779000.01.T01, Fa_tar_0004779200.01.T01, Fa_tar_0004779600.01.T01, Fa_tar_0005871200.01.T01, Fa_tar_0005871400.01.T01, Fa_tar_0005871600.01.T01, Fa_tar_0008195100.01.T01, Fa_tar_0009199400.01.T01, Fa_tar_00…	HanXRQChr03g0060591, HanXRQChr03g0069491, HanXRQChr03g0076561, HanXRQChr09g0238161, HanXRQChr09g0257681, HanXRQChr10g0295481, HanXRQChr10g0295491, HanXRQChr10g0295501, HanXRQChr10g0295511, HanXRQChr10g0295541, HanXRQChr10g0295581, HanXRQChr10g0295601, HanXRQChr10g0295611, HanXRQChr10g0295631, HanXRQChr10g0295671, HanXRQChr10g0310131, HanXRQChr12g0354981, HanXRQChr13g0389511, HanXRQChr13g0389521, …	Hy_und_01G01149.1, Hy_und_03G01992.1, Hy_und_03G01993.1, Hy_und_03G01996.1, Hy_und_08G00340.1, Hy_und_08G00343.1, Hy_und_08G00345.1, Hy_und_08G00346.1, Hy_und_08G00347.1, Hy_und_08G00375.1, Hy_und_08G00377.1, Hy_und_08G00378.1, Hy_und_08G00379.1, Hy_und_0G00060.1	Or_sat_XP_015619653.1, Or_sat_XP_015619655.1, Or_sat_XP_015619657.1, Or_sat_XP_015619658.1, Or_sat_XP_015624077.1, Or_sat_XP_015624078.1, Or_sat_XP_015626751.1, Or_sat_XP_015634976.1, Or_sat_XP_015648080.1, Or_sat_XP_015648581.1, Or_sat_XP_015648901.1, Or_sat_XP_015648995.1, Or_sat_XP_015649421.1, Or_sat_XP_015649422.1, Or_sat_XP_015650201.1, Or_sat_XP_015650202.1, Or_sat_XP_015650203.1, Or_sat_X…	Potri.001G464000.3, Potri.001G464100.1, Potri.001G465100.1, Potri.011G162200.1, Potri.011G162932.1, Potri.011G163200.1, Potri.011G163216.1, Potri.011G163300.1, Potri.011G163800.1, Potri.013G051600.1, Potri.013G051700.1, Potri.013G051800.2, Potri.013G051901.1, Potri.013G052000.1, Potri.013G052100.1, Potri.013G052300.1, Potri.013G062950.1, Potri.013G063001.1, Potri.013G063050.1, Potri.013G063051.1,…	RnoG0004456.1, RnoG0014021.1, RnoG0018166.1, RnoG0023368.1, RnoG0023369.1, RnoG0023370.1, RnoG0023375.1, RnoG0024198.1, RnoG0024201.1, RnoG0024204.1, RnoG0024205.1, RnoG0024206.1, RnoG0030906.1, RnoG0030907.1, RnoG0030908.1, RnoG0030909.1, RnoG0030910.1, RnoG0030912.1	Rh_pal_02G043480.1, Rh_pal_02G043540.1	RtaG0018661.1, RtaG0027372.1, RtaG0027373.1, RtaG0027374.1, RtaG0027375.1, RtaG0041706.1, RtaG0041707.1, RtaG0041710.1, RtaG0041714.1, RtaG0041716.1, RtaG0041717.1, RtaG0043531.1, RtaG0043532.1, RtaG0043536.1, RtaG0043538.1, RtaG0043540.1, RtaG0044027.1, RtaG0044030.1, RtaG0044031.1, RtaG0044034.1, RtaG0048018.1	Se_tor_02g037920, Se_tor_02g047260, Se_tor_07g208780, Se_tor_07g208790, Se_tor_08g232250, Se_tor_08g250000, Se_tor_08g250010	Sc12g0004340.01, Sc13g0009520.01, Sc21g0002670.01, Sc21g0002680.01, Sc21g0002700.01	SOV2g023390.1, SOV2g023400.1, SOV2g035590.1, SOV2g035600.1, SOV5g009740.1, SOV5g036750.1	VIT_210s0003g05250.1, VIT_210s0003g05260.1, VIT_210s0003g05300.1, VIT_210s0003g05310.1, VIT_210s0003g05336.1, VIT_210s0003g05340.1, VIT_210s0003g05360.1, VIT_212s0059g00720.1, VIT_212s0059g00730.1, VIT_214s0006g02330.1, VIT_214s0006g02350.1, VIT_214s0006g02360.1, VIT_214s0006g02370.1, VIT_214s0006g02380.1, VIT_214s0006g02390.1, VIT_214s0006g02395.1, VIT_214s0006g02400.1, VIT_214s0006g02410.1, VIT…
OG0000025														Se_tor_00g447740, Se_tor_00g447750, Se_tor_00g447760, Se_tor_00g447770, Se_tor_03g078110, Se_tor_03g078150, Se_tor_03g078160, Se_tor_03g078190, Se_tor_03g078200, Se_tor_03g078210, Se_tor_03g078220, Se_tor_03g078260, Se_tor_03g078290, Se_tor_03g078300, Se_tor_03g078310, Se_tor_03g078360, Se_tor_03g078390, Se_tor_03g078400, Se_tor_03g078420, Se_tor_03g078430, Se_tor_03g078460, Se_tor_03g078470, Se_…
OG0000026	Amacr03g03290, Amacr04g16320, Amacr05g02010, Amacr09g10870, Amacr10g09290, Amacr11g10920, Amacr16g05610, Amacr16g05640	Aqcoe1G474400.1, Aqcoe2G218000.1, Aqcoe4G009700.1, Aqcoe4G010100.1, Aqcoe4G017600.1, Aqcoe4G241600.1, Aqcoe4G276500.1, Aqcoe4G287200.1, Aqcoe4G295300.1, Aqcoe4G295500.1, Aqcoe5G132500.1, Aqcoe5G132600.1, Aqcoe5G132700.1, Aqcoe5G132800.1, Aqcoe5G181400.1, Aqcoe5G363300.1, Aqcoe6G298800.1, Aqcoe6G298900.1, Aqcoe6G299000.1, Aqcoe6G299400.1, Aqcoe6G299500.1, Aqcoe6G299700.1, Aqcoe6G299800.1, Aqcoe6G3…	Bv1_015280_udcx.t1, Bv1_021730_kcsd.t1, Bv1_021740_xgxw.t1, Bv1_021810_gphx.t1, Bv2_030040_dnyj.t1, Bv2_030050_fnzz.t1, Bv2_034540_uwcq.t1, Bv3_061380_mqtc.t1, Bv6_127520_qhsx.t1, Bv8_183550_haqk.t1	Ca_sin_THF96089.1, Ca_sin_THF96171.1, Ca_sin_THF96172.1, Ca_sin_THF96177.1, Ca_sin_THF96185.1, Ca_sin_THF96187.1, Ca_sin_THF96190.1, Ca_sin_THF96195.1, Ca_sin_THF96196.1, Ca_sin_THF96200.1, Ca_sin_THF96980.1, Ca_sin_THF97604.1, Ca_sin_THF97606.1, Ca_sin_THF99391.1, Ca_sin_THG02054.1, Ca_sin_THG04717.1, Ca_sin_THG07108.1, Ca_sin_THG07513.1, Ca_sin_THG07518.1, Ca_sin_THG07523.1, Ca_sin_THG07524.1, …	Co_can_CDP01233.1, Co_can_CDP01234.1, Co_can_CDP01236.1, Co_can_CDP01237.1, Co_can_CDP01238.1, Co_can_CDP01240.1, Co_can_CDP01241.1, Co_can_CDP01242.1, Co_can_CDP01254.1, Co_can_CDP04571.1, Co_can_CDP04688.1, Co_can_CDP11131.1, Co_can_CDP14451.1, Co_can_CDP14452.1, Co_can_CDP19800.1, Co_can_CDP19801.1, Co_can_CDP21119.1	Fa_tar_0000011200.01.T01, Fa_tar_0001038000.01.T01, Fa_tar_0001039100.01.T01, Fa_tar_0001041000.01.T01, Fa_tar_0002518500.01.T01, Fa_tar_0002518700.01.T01, Fa_tar_0002519700.01.T01, Fa_tar_0002771900.01.T01, Fa_tar_0003191400.01.T01, Fa_tar_0003192300.01.T01, Fa_tar_0003192500.01.T01, Fa_tar_0006227900.01.T01, Fa_tar_0007162900.01.T01, Fa_tar_0008091400.01.T01, Fa_tar_0008091600.01.T01, Fa_tar_00…	HanXRQChr01g0028001, HanXRQChr02g0039981, HanXRQChr02g0039991, HanXRQChr02g0040001, HanXRQChr02g0040011, HanXRQChr02g0040021, HanXRQChr02g0040061, HanXRQChr02g0040081, HanXRQChr02g0040121, HanXRQChr02g0040131, HanXRQChr02g0048361, HanXRQChr04g0102151, HanXRQChr04g0102181, HanXRQChr04g0102191, HanXRQChr04g0102201, HanXRQChr04g0102211, HanXRQChr04g0102221, HanXRQChr04g0102231, HanXRQChr04g0102241, …	Hy_und_02G01092.1, Hy_und_02G01238.1, Hy_und_02G01322.1, Hy_und_02G01997.1, Hy_und_04G00661.1, Hy_und_04G01090.1, Hy_und_04G01092.1, Hy_und_06G00413.1, Hy_und_09G01854.1, Hy_und_10G01538.1	Or_sat_XP_015619300.1, Or_sat_XP_015623185.1, Or_sat_XP_015624226.1, Or_sat_XP_015627773.1, Or_sat_XP_015628227.1, Or_sat_XP_015631595.1, Or_sat_XP_015631596.1, Or_sat_XP_025877599.1, Or_sat_XP_025879734.1	Potri.002G121100.1, Potri.002G121200.1, Potri.002G121300.2, Potri.002G121400.1, Potri.003G006000.1, Potri.003G007000.1, Potri.003G007900.1, Potri.003G008200.1, Potri.005G143800.1, Potri.005G143900.1, Potri.005G144000.1, Potri.007G049900.1, Potri.007G050000.1, Potri.007G115500.1, Potri.008G205200.1, Potri.014G020432.2, Potri.014G020500.1, Potri.014G020600.1, Potri.014G020700.2, Potri.014G021700.1,…	RnoG0009033.1, RnoG0009034.1, RnoG0009045.1, RnoG0011194.1, RnoG0011195.1, RnoG0011196.1, RnoG0011202.1, RnoG0011208.1, RnoG0011401.1, RnoG0011652.1, RnoG0011653.1, RnoG0011655.1, RnoG0011656.1, RnoG0011659.1, RnoG0011981.1, RnoG0012263.1, RnoG0012305.1, RnoG0020395.1, RnoG0028195.1, RnoG0028196.1, RnoG0028198.1, RnoG0028200.1	Rh_pal_01G009140.1, Rh_pal_01G010980.1, Rh_pal_01G011010.1, Rh_pal_01G011040.1, Rh_pal_01G036220.1, Rh_pal_01G036260.1, Rh_pal_08G042740.1, Rh_pal_08G042750.1, Rh_pal_09G017810.1, Rh_pal_09G018090.1, Rh_pal_09G018100.1, Rh_pal_09G018130.1, Rh_pal_10G026740.1, Rh_pal_11G032740.1, Rh_pal_11G032880.1, Rh_pal_11G032890.1, Rh_pal_11G050340.1	RtaG0000042.1, RtaG0000043.1, RtaG0000044.1, RtaG0000045.1, RtaG0000046.1, RtaG0000048.1, RtaG0022169.1, RtaG0022171.1, RtaG0022174.1, RtaG0022183.1, RtaG0026195.1, RtaG0026197.1, RtaG0026199.1, RtaG0027013.1, RtaG0027016.1, RtaG0027122.1, RtaG0030811.1, RtaG0030812.1, RtaG0031476.1, RtaG0031908.1, RtaG0034471.1, RtaG0034472.1, RtaG0034474.1, RtaG0034475.1, RtaG0034480.1, RtaG0040827.1	Se_tor_02g037610, Se_tor_05g129070, Se_tor_06g198260, Se_tor_06g198270, Se_tor_06g198300, Se_tor_06g198320, Se_tor_06g198330, Se_tor_06g198350	Sc02g0007600.01, Sc02g0007660.01, Sc02g0007670.01, Sc02g0009400.01, Sc02g0009410.01, Sc03g0001780.01, Sc03g0001900.01, Sc10g0006720.01, Sc10g0006730.01, Sc11g0002750.01, Sc13g0001880.01, Sc15g0003470.01, Sc15g0003480.01, Sc15g0003490.01, Sc15g0003500.01, Sc15g0003520.02, Sc15g0007120.01	SOV1g027130.1, SOV1g035260.1, SOV3g006450.1, SOV3g019520.1, SOV3g019530.1, SOV3g022600.1, SOV3g043280.1, SOV4g048910.1, SOV5g028160.1, SOV5g034870.1, SOV6g005340.1, SOV6g011010.1, SOV6g011460.1, SOV6g020660.1, SOV6g020680.1	VIT_200s0705g00010.1, VIT_200s0790g00020.1, VIT_207s0129g00700.1, VIT_207s0129g00710.1, VIT_207s0129g00730.1, VIT_207s0129g00750.1, VIT_207s0129g00760.1, VIT_207s0129g00770.1, VIT_207s0129g00800.1, VIT_207s0129g00810.1, VIT_207s0129g00820.1, VIT_207s0129g00830.1, VIT_207s0129g00850.1, VIT_207s0129g00860.1, VIT_209s0002g06440.1, VIT_209s0002g06450.1, VIT_209s0002g06470.1, VIT_209s0002g06480.1, VIT…
OG0000027														Se_tor_00g446990, Se_tor_00g447800, Se_tor_00g449110, Se_tor_00g449120, Se_tor_00g449150, Se_tor_00g450120, Se_tor_00g450130, Se_tor_00g450140, Se_tor_00g450150, Se_tor_00g450160, Se_tor_00g450170, Se_tor_00g450180, Se_tor_00g450190, Se_tor_00g450200, Se_tor_01g011170, Se_tor_01g012530, Se_tor_01g012550, Se_tor_01g012860, Se_tor_01g012870, Se_tor_01g012890, Se_tor_01g012900, Se_tor_01g012930, Se_…
OG0000028	Amacr07g08390, Amacr09g04160	Aqcoe2G121300.1, Aqcoe4G147200.1, Aqcoe5G105200.1, Aqcoe7G180300.1, Aqcoe7G391300.1, Aqcoe7G393000.1, Aqcoe7G406800.1	Bv4_081980_kigw.t1, Bv4_081990_ioik.t1, Bv4_090940_iuzt.t1, Bv7_159070_qhcp.t1	Ca_sin_THF93892.1, Ca_sin_THF93894.1, Ca_sin_THF94002.1, Ca_sin_THF94033.1, Ca_sin_THF94767.1, Ca_sin_THF94771.1, Ca_sin_THF94782.1, Ca_sin_THF94966.1, Ca_sin_THF94969.1, Ca_sin_THF95085.1, Ca_sin_THF95102.1, Ca_sin_THF95381.1, Ca_sin_THF95499.1, Ca_sin_THF95533.1, Ca_sin_THF95534.1, Ca_sin_THF95536.1, Ca_sin_THF95701.1, Ca_sin_THF95707.1, Ca_sin_THF95721.1, Ca_sin_THF95726.1, Ca_sin_THF95730.1, …	Co_can_CDP00905.1, Co_can_CDP05397.1, Co_can_CDP05440.1, Co_can_CDP05647.1, Co_can_CDP05648.1, Co_can_CDP06250.1, Co_can_CDP07913.1, Co_can_CDP10113.1, Co_can_CDP11687.1, Co_can_CDP11689.1, Co_can_CDP11695.1, Co_can_CDP11697.1, Co_can_CDP11699.1, Co_can_CDP11700.1, Co_can_CDP11714.1, Co_can_CDP11715.1, Co_can_CDP12939.1, Co_can_CDP12941.1, Co_can_CDP12943.1, Co_can_CDP12944.1, Co_can_CDP12946.1, …	Fa_tar_0001380300.01.T01			Or_sat_XP_015613229.1, Or_sat_XP_015619636.1, Or_sat_XP_015622431.1, Or_sat_XP_015624344.1, Or_sat_XP_015634134.1, Or_sat_XP_015634135.1, Or_sat_XP_015645051.1, Or_sat_XP_015645052.1, Or_sat_XP_015645210.1, Or_sat_XP_015649202.1, Or_sat_XP_015651196.1, Or_sat_XP_015651197.1, Or_sat_XP_015651198.1, Or_sat_XP_015651199.1, Or_sat_XP_015651200.1, Or_sat_XP_015651201.1, Or_sat_XP_025875786.1, Or_sat_X…	Potri.001G134300.3, Potri.001G134400.1, Potri.001G134425.1, Potri.001G134450.1, Potri.001G134475.1, Potri.001G134500.2, Potri.001G134601.1, Potri.001G134701.1, Potri.002G216800.1, Potri.003G098900.1, Potri.003G099000.1, Potri.003G099100.3, Potri.003G099200.1, Potri.005G008666.1, Potri.005G009201.1, Potri.005G009900.1, Potri.005G035400.3, Potri.005G035700.2, Potri.010G246650.1, Potri.011G165700.1,…	RnoG0002282.1, RnoG0022326.1	Rh_pal_07G041820.1, Rh_pal_08G008310.1, Rh_pal_08G008350.1	RtaG0003243.1, RtaG0009572.1, RtaG0009574.1, RtaG0009576.1, RtaG0009788.1, RtaG0009790.1, RtaG0009791.1, RtaG0009793.1	Se_tor_04g111770, Se_tor_06g203340, Se_tor_09g299860, Se_tor_09g299870, Se_tor_09g299880, Se_tor_11g354890, Se_tor_11g354900	Sc01g0004040.01, Sc01g0004050.01, Sc01g0004100.01, Sc01g0004130.01, Sc07g0008810.01, Sc22g0001410.01, Sc25g0002430.01, Sc25g0002450.01, Sc25g0002470.01, Sc25g0002510.01	SOV1g016200.1, SOV1g016210.1, SOV2g036080.1, SOV2g036090.1, SOV3g006290.1, SOV3g006310.1, SOV4g047400.1	VIT_200s0515g00020.1, VIT_201s0011g00950.1, VIT_201s0011g00960.1, VIT_201s0011g00970.1, VIT_201s0011g00990.1, VIT_201s0011g01000.1, VIT_201s0011g01015.1, VIT_201s0011g01020.1, VIT_201s0011g01040.1, VIT_202s0012g02720.1, VIT_205s0020g03810.1, VIT_205s0020g04930.1, VIT_205s0020g04940.1, VIT_206s0009g01350.1, VIT_206s0009g01360.1, VIT_207s0005g06180.1, VIT_207s0005g06200.1, VIT_207s0005g06210.1, VIT…
OG0000029	Amacr01g06620, Amacr01g25220, Amacr02g02020, Amacr02g06450, Amacr02g06540, Amacr04g15530, Amacr05g10230, Amacr05g10280, Amacr05g10310, Amacr09g15200, Amacr12g04570, Amacr15g06320, Amacr15g06330, Amacr15g06340, Amacr15g06350, Amacr15g06360, Amacr15g06370, Amacr16g05720, Amacr16g05730, Amacr17g03830, Amacr17g13040	Aqcoe3G358600.1, Aqcoe3G417300.1, Aqcoe3G417400.1, Aqcoe3G417500.1, Aqcoe4G069900.1, Aqcoe4G070100.1, Aqcoe4G070300.1, Aqcoe4G114000.1, Aqcoe4G117700.1	Bv1_001270_xkhk.t1, Bv1_001280_sidm.t1, Bv1_019570_apow.t1, Bv1_019590_agzp.t1, Bv1_019600_qtnn.t2, Bv1_019610_qtfp.t1, Bv2_029930_ucyh.t1, Bv2_031560_fhje.t1, Bv5_101580_hrsq.t1, Bv8_190920_epak.t1, Bv9_222320_yqeq.t1, Bv9_222510_ickx.t1, Bv9_222520_gofj.t1, Bv_012100_sinw.t1, Bv_015010_mwoy.t1	Ca_sin_THG00627.1, Ca_sin_THG07690.1, Ca_sin_THG10565.1, Ca_sin_THG10570.1, Ca_sin_THG10571.1, Ca_sin_THG11888.1, Ca_sin_THG12426.1, Ca_sin_THG13375.1, Ca_sin_THG14322.1, Ca_sin_THG16630.1, Ca_sin_THG16638.1, Ca_sin_THG16643.1, Ca_sin_THG18013.1, Ca_sin_THG19809.1	Co_can_CDP02457.1, Co_can_CDP02458.1, Co_can_CDP04799.1, Co_can_CDP11721.1, Co_can_CDP17802.1, Co_can_CDP17803.1, Co_can_CDP20559.1, Co_can_CDP20560.1, Co_can_CDP20725.1	Fa_tar_0000260200.01.T02, Fa_tar_0000260400.01.T02, Fa_tar_0000260600.01.T01, Fa_tar_0000261000.01.T01, Fa_tar_0000261800.01.T01, Fa_tar_0000262600.01.T01, Fa_tar_0000263000.01.T01, Fa_tar_0000263200.01.T01, Fa_tar_0000263400.01.T01, Fa_tar_0001763400.01.T01, Fa_tar_0002674100.01.T01, Fa_tar_0003200800.01.T01, Fa_tar_0004130000.01.T01, Fa_tar_0004446100.01.T01, Fa_tar_0004446300.01.T01, Fa_tar_00…	HanXRQChr01g0025121, HanXRQChr02g0044741, HanXRQChr03g0067851, HanXRQChr03g0067871, HanXRQChr04g0121941, HanXRQChr04g0121951, HanXRQChr04g0122241, HanXRQChr04g0122261, HanXRQChr04g0122281, HanXRQChr04g0122291, HanXRQChr05g0144261, HanXRQChr06g0169131, HanXRQChr09g0239811, HanXRQChr15g0472291, HanXRQChr15g0481771, HanXRQChr16g0504151, HanXRQChr16g0521281, HanXRQChr16g0523321, HanXRQChr16g0523331, …	Hy_und_01G00518.1, Hy_und_03G00480.1, Hy_und_03G00481.1, Hy_und_03G00482.1, Hy_und_05G00563.1, Hy_und_07G00369.1, Hy_und_07G00370.1, Hy_und_07G00498.1, Hy_und_07G00499.1, Hy_und_07G00500.1, Hy_und_07G00501.1, Hy_und_07G00502.1, Hy_und_07G00503.1, Hy_und_07G00504.1, Hy_und_07G00505.1, Hy_und_07G00510.1, Hy_und_07G00512.1, Hy_und_07G00525.1, Hy_und_07G00526.1, Hy_und_09G00020.1, Hy_und_09G01023.1, …	Or_sat_XP_015613003.1, Or_sat_XP_015613368.1, Or_sat_XP_015613943.1, Or_sat_XP_015624443.1, Or_sat_XP_015633339.1, Or_sat_XP_015633340.1, Or_sat_XP_015649333.1, Or_sat_XP_025876713.1, Or_sat_XP_025880022.1	Potri.001G113900.1, Potri.002G150100.1, Potri.002G150200.2, Potri.002G150300.1, Potri.002G150400.1, Potri.002G150500.1, Potri.003G118200.1	RnoG0000714.1, RnoG0000717.1, RnoG0000718.1, RnoG0000719.1, RnoG0000720.1, RnoG0000721.1, RnoG0002682.1, RnoG0002683.1, RnoG0002691.1, RnoG0006469.1, RnoG0006470.1, RnoG0009260.1, RnoG0009263.1, RnoG0015625.1, RnoG0017339.1, RnoG0020327.1, RnoG0020328.1, RnoG0021205.1, RnoG0024708.1, RnoG0027789.1, RnoG0027791.1, RnoG0027792.1, RnoG0027793.1, RnoG0030004.1, RnoG0030008.1, RnoG0031721.1, RnoG00336…	Rh_pal_02G052780.1, Rh_pal_03G029740.1, Rh_pal_03G043900.1, Rh_pal_04G033130.1, Rh_pal_04G033140.1, Rh_pal_04G033150.1, Rh_pal_04G033160.1, Rh_pal_04G044650.1, Rh_pal_05G010080.2, Rh_pal_05G036390.1, Rh_pal_05G036430.1, Rh_pal_07G033740.1, Rh_pal_07G033750.1, Rh_pal_07G033760.1, Rh_pal_07G033780.1, Rh_pal_07G042490.2, Rh_pal_09G040570.1, Rh_pal_09G042600.1	RtaG0001016.1, RtaG0002679.1, RtaG0002681.1, RtaG0005865.1, RtaG0005866.1, RtaG0005923.1, RtaG0005925.1, RtaG0005929.1, RtaG0007276.1, RtaG0012622.1, RtaG0012623.1, RtaG0016580.1, RtaG0023164.1, RtaG0030580.1, RtaG0030581.1, RtaG0030582.1, RtaG0030642.1, RtaG0030643.1, RtaG0030644.1, RtaG0031189.1, RtaG0031191.1, RtaG0031192.1, RtaG0032035.1, RtaG0037753.1, RtaG0037754.1, RtaG0039083.1, RtaG00453…	Se_tor_01g016130, Se_tor_01g016140, Se_tor_01g016150, Se_tor_01g016160, Se_tor_01g016250, Se_tor_01g016290, Se_tor_01g016300, Se_tor_01g016320, Se_tor_01g016330, Se_tor_01g016340, Se_tor_01g016380, Se_tor_01g016390, Se_tor_01g016420, Se_tor_01g016430, Se_tor_01g016450, Se_tor_06g195080, Se_tor_07g228680, Se_tor_13g434590	Sc01g0008980.01, Sc01g0008990.01, Sc01g0009000.01, Sc23g0001350.01	SOV1g021000.1, SOV1g027230.1, SOV1g027260.1, SOV2g027070.1, SOV2g030420.1, SOV4g006060.1, SOV4g053310.1, SOV4g053470.1, SOV4g057070.1, SOV6g039580.1, SOV6g039590.1, SOV6g042050.1	VIT_202s0012g02340.1, VIT_202s0025g04850.1, VIT_202s0025g04864.5, VIT_202s0025g04866.1, VIT_202s0025g04880.1, VIT_202s0025g04890.1, VIT_202s0109g00290.1, VIT_215s0048g01440.1, VIT_215s0048g01470.1, VIT_215s0048g01490.1, VIT_215s0048g01500.1, VIT_215s0048g01515.1, VIT_215s0048g01530.1, VIT_215s0048g01550.1, VIT_215s0048g01570.1, VIT_215s0048g01590.2, VIT_215s0048g01600.1, VIT_215s0048g01605.1, VIT…
OG0000030	Amacr09g16020, Amacr10g00740	Aqcoe1G242600.1, Aqcoe1G242700.1, Aqcoe2G356100.1, Aqcoe2G356200.1, Aqcoe3G039900.1, Aqcoe5G044700.1, Aqcoe5G089300.1, Aqcoe5G190400.1, Aqcoe5G470100.1, Aqcoe7G209000.1, Aqcoe7G242100.1, Aqcoe7G425900.1	Bv1_002310_dexr.t1, Bv1_022680_kism.t1, Bv2_026750_rqeg.t1, Bv2_036090_pqhf.t1, Bv2_043300_jcsk.t1, Bv2_044780_rzxx.t1, Bv4_075910_qnxk.t1, Bv6_141900_cphd.t1, Bv6_153680_xpep.t1, Bv7_157710_eowm.t1, Bv8_195320_kxjp.t1, Bv9_217390_nzak.t1	Ca_sin_THF93924.1, Ca_sin_THF94292.1, Ca_sin_THF94606.1, Ca_sin_THF98298.1, Ca_sin_THG04094.1, Ca_sin_THG07945.1, Ca_sin_THG09397.1, Ca_sin_THG11702.1, Ca_sin_THG14101.1, Ca_sin_THG16407.1, Ca_sin_THG17117.1, Ca_sin_THG17955.1, Ca_sin_THG19718.1, Ca_sin_THG20047.1, Ca_sin_THG21327.1, Ca_sin_THG21329.1, Ca_sin_THG23687.1	Co_can_CDO97044.1, Co_can_CDO97550.1, Co_can_CDO99135.1, Co_can_CDO99136.1, Co_can_CDO99137.1, Co_can_CDO99138.1, Co_can_CDP00615.1, Co_can_CDP00616.1, Co_can_CDP02779.1, Co_can_CDP03396.1, Co_can_CDP04806.1, Co_can_CDP07508.1, Co_can_CDP08625.1, Co_can_CDP09819.1, Co_can_CDP14255.1, Co_can_CDP17887.1	Fa_tar_0001353600.01.T01, Fa_tar_0001463800.01.T01, Fa_tar_0001658600.01.T01, Fa_tar_0002362600.01.T01, Fa_tar_0002617900.01.T02, Fa_tar_0002671400.01.T01, Fa_tar_0003506500.01.T01, Fa_tar_0003934800.01.T01, Fa_tar_0004165600.01.T01, Fa_tar_0004396500.01.T01, Fa_tar_0004396700.01.T01, Fa_tar_0004396900.01.T01, Fa_tar_0004397100.01.T01, Fa_tar_0004397700.01.T01, Fa_tar_0004564100.01.T01, Fa_tar_00…	HanXRQChr01g0006901, HanXRQChr02g0039711, HanXRQChr02g0039751, HanXRQChr02g0056951, HanXRQChr03g0070821, HanXRQChr03g0092661, HanXRQChr04g0105171, HanXRQChr04g0120011, HanXRQChr05g0136391, HanXRQChr06g0170861, HanXRQChr09g0238401, HanXRQChr09g0238421, HanXRQChr09g0238431, HanXRQChr09g0250001, HanXRQChr09g0261151, HanXRQChr10g0306031, HanXRQChr10g0309921, HanXRQChr11g0327501, HanXRQChr12g0374951, …	Hy_und_01G00298.1, Hy_und_02G02569.1, Hy_und_02G03124.1, Hy_und_02G03242.1, Hy_und_03G02795.1, Hy_und_04G01415.1, Hy_und_04G01422.1, Hy_und_05G01670.1, Hy_und_05G01671.1, Hy_und_06G00607.1, Hy_und_06G00683.1, Hy_und_06G00684.1, Hy_und_06G00685.1, Hy_und_06G00686.1, Hy_und_07G00167.1, Hy_und_07G00172.1, Hy_und_07G01082.1, Hy_und_07G01083.1, Hy_und_08G01508.1, Hy_und_09G00349.1, Hy_und_09G01088.1, …	Or_sat_XP_015613160.1, Or_sat_XP_015614625.1, Or_sat_XP_015617877.1, Or_sat_XP_015623542.1, Or_sat_XP_015626909.1, Or_sat_XP_015626910.1, Or_sat_XP_015627774.2, Or_sat_XP_015629925.1, Or_sat_XP_015632380.1, Or_sat_XP_015632982.1, Or_sat_XP_015639791.1, Or_sat_XP_015639811.1, Or_sat_XP_015641789.1, Or_sat_XP_015642269.1, Or_sat_XP_015642564.1, Or_sat_XP_015642682.1, Or_sat_XP_015642733.1, Or_sat_X…	Potri.001G211400.2, Potri.002G178000.1, Potri.004G155600.1, Potri.005G217000.1, Potri.006G080400.1, Potri.006G218000.2, Potri.006G249200.1, Potri.008G120300.1, Potri.008G160000.1, Potri.009G116700.1, Potri.010G079300.1, Potri.010G079400.1, Potri.010G079500.1, Potri.010G079700.1, Potri.010G080000.2, Potri.010G080200.1, Potri.010G080333.1, Potri.010G080400.1, Potri.010G125300.1, Potri.013G015100.4,…	RnoG0000026.1, RnoG0000027.1, RnoG0001156.1, RnoG0002633.1, RnoG0004674.1, RnoG0006513.1, RnoG0008121.1, RnoG0011057.1, RnoG0011058.1, RnoG0012968.1, RnoG0015041.1, RnoG0015584.1, RnoG0016037.1, RnoG0016190.1, RnoG0016243.1, RnoG0016245.1, RnoG0016375.1, RnoG0016856.1, RnoG0020908.1, RnoG0020910.1, RnoG0022858.1, RnoG0026908.1, RnoG0029504.1, RnoG0032404.1, RnoG0033639.1	Rh_pal_01G020350.1, Rh_pal_01G037450.1, Rh_pal_02G036740.1, Rh_pal_02G036770.1, Rh_pal_02G053000.1, Rh_pal_03G013080.1, Rh_pal_03G013100.1, Rh_pal_03G013150.1, Rh_pal_03G021320.1, Rh_pal_03G043270.1, Rh_pal_03G049730.1, Rh_pal_04G009110.1, Rh_pal_04G012400.1, Rh_pal_06G008560.1, Rh_pal_06G034350.2, Rh_pal_07G028770.1, Rh_pal_07G028790.1, Rh_pal_07G036810.1, Rh_pal_08G006180.1, Rh_pal_08G021130.2,…	RtaG0002889.1, RtaG0004120.1, RtaG0004369.1, RtaG0004371.1, RtaG0008572.1, RtaG0009515.1, RtaG0009516.1, RtaG0012085.1, RtaG0012086.1, RtaG0012237.1, RtaG0015279.1, RtaG0015447.1, RtaG0016663.1, RtaG0017326.1, RtaG0020832.1, RtaG0030741.1, RtaG0033379.1, RtaG0034668.1, RtaG0034669.1, RtaG0040791.1, RtaG0041377.1, RtaG0041393.1	Se_tor_01g007820, Se_tor_02g032510, Se_tor_02g050020, Se_tor_03g058730, Se_tor_03g064400, Se_tor_03g071210, Se_tor_05g125870, Se_tor_05g127290, Se_tor_05g153900, Se_tor_05g157450, Se_tor_06g174040, Se_tor_06g189840, Se_tor_06g189850, Se_tor_11g356290	Sc01g0002280.01, Sc02g0003660.01, Sc06g0003980.01, Sc08g0006890.01, Sc11g0003350.01, Sc13g0004890.01, Sc13g0004900.02, Sc14g0002070.01, Sc14g0004820.01, Sc14g0007490.01, Sc23g0006060.01, Sc23g0006950.01, Sc25g0004200.01	SOV1g018050.1, SOV1g031170.1, SOV1g032730.1, SOV2g018500.1, SOV2g034790.1, SOV4g010570.1, SOV4g025610.1, SOV4g045310.1, SOV5g016570.1, SOV6g022150.1, SOV6g022160.1	VIT_200s0179g00380.1, VIT_201s0011g03490.1, VIT_203s0063g02640.1, VIT_204s0008g02250.1, VIT_204s0008g04710.1, VIT_205s0020g04540.1, VIT_207s0141g00030.1, VIT_207s0141g00060.1, VIT_207s0141g00070.1, VIT_207s0141g00090.1, VIT_209s0070g00300.1, VIT_210s0042g01230.1, VIT_211s0016g04700.1, VIT_212s0034g01840.1, VIT_214s0006g02990.1, VIT_215s0048g02720.1, VIT_218s0001g12550.1, VIT_219s0093g00440.1
OG0000031	Amacr01g08110, Amacr01g10030, Amacr01g10040, Amacr03g04020, Amacr03g10140, Amacr04g08970, Amacr06g06430, Amacr08g00900, Amacr11g09440, Amacr13g10240, Amacr16g09530	Aqcoe0093s0001.1, Aqcoe0192s0001.1, Aqcoe1G195700.1, Aqcoe1G203700.1, Aqcoe1G263600.1, Aqcoe1G263800.1, Aqcoe1G270300.1, Aqcoe1G295100.1, Aqcoe1G309400.1, Aqcoe1G335100.1, Aqcoe2G104800.1, Aqcoe2G150300.1, Aqcoe2G157900.1, Aqcoe2G158000.1, Aqcoe2G162100.1, Aqcoe2G165800.1, Aqcoe2G168300.1, Aqcoe2G232700.1, Aqcoe2G328900.1, Aqcoe3G129200.1, Aqcoe3G166200.1, Aqcoe3G216900.1, Aqcoe3G222000.1, Aqcoe4…	Bv5_115430_kzis.t1, Bv7_160480_rsza.t1, Bv9_225560_aapt.t1, Bv_014650_andg.t1		Co_can_CDP05684.1	Fa_tar_0000584900.01.T01, Fa_tar_0000585100.01.T01, Fa_tar_0000585700.01.T01, Fa_tar_0001211300.01.T01, Fa_tar_0002496200.01.T01, Fa_tar_0003480200.01.T01, Fa_tar_0004225800.01.T01, Fa_tar_0004335600.01.T01, Fa_tar_0005324800.01.T01, Fa_tar_0005709100.01.T01, Fa_tar_0005840200.01.T01, Fa_tar_0008712100.01.T01, Fa_tar_0009504400.01.T01	HanXRQChr14g0428591	Hy_und_04G01110.1	Or_sat_XP_015614959.1, Or_sat_XP_015616322.1, Or_sat_XP_015640199.1, Or_sat_XP_025876008.1	Potri.001G239304.1, Potri.002G209244.1, Potri.002G209988.1, Potri.003G010697.1, Potri.003G024501.1, Potri.003G046951.1, Potri.003G047001.1, Potri.003G047051.1, Potri.003G066101.1, Potri.003G186650.1, Potri.004G127001.1, Potri.004G128840.1, Potri.004G128860.1, Potri.004G128880.1, Potri.004G128901.1, Potri.004G128921.1, Potri.004G128941.1, Potri.004G128961.1, Potri.005G053750.1, Potri.005G151275.1,…	RnoG0015400.1, RnoG0016835.1, RnoG0019112.1, RnoG0019973.1, RnoG0036348.1	Rh_pal_01G007390.1, Rh_pal_01G008000.1, Rh_pal_01G021260.1, Rh_pal_01G035280.1, Rh_pal_01G051250.1, Rh_pal_02G005690.1, Rh_pal_02G030900.1, Rh_pal_02G031430.1, Rh_pal_02G038540.1, Rh_pal_02G043950.1, Rh_pal_02G050730.1, Rh_pal_03G019560.1, Rh_pal_03G033400.1, Rh_pal_03G043250.1, Rh_pal_04G011540.1, Rh_pal_04G019340.1, Rh_pal_04G026460.1, Rh_pal_05G011800.1, Rh_pal_05G035410.1, Rh_pal_06G024580.1,…	RtaG0007673.1, RtaG0008164.1, RtaG0011686.1, RtaG0029869.1, RtaG0039045.1, RtaG0045458.1, RtaG0047871.1, RtaG0047984.1, RtaG0048757.1, RtaG0048759.1	Se_tor_01g008650, Se_tor_01g010560, Se_tor_01g012730, Se_tor_01g012770, Se_tor_01g013980, Se_tor_01g015000, Se_tor_01g016590, Se_tor_02g034410, Se_tor_02g045980, Se_tor_02g048930, Se_tor_02g053920, Se_tor_03g072790, Se_tor_03g073150, Se_tor_04g087540, Se_tor_04g088190, Se_tor_04g096070, Se_tor_04g096270, Se_tor_04g096900, Se_tor_04g100740, Se_tor_04g100820, Se_tor_04g106870, Se_tor_04g108330, Se_…	Sc01g0005390.01, Sc02g0007580.01, Sc10g0005620.01, Sc18g0003280.01, ScUNg0000200.01	SOV1g000280.1, SOV1g013370.1, SOV1g014560.1, SOV1g026950.1, SOV1g027240.1, SOV1g030530.1, SOV2g003520.1, SOV2g004150.1, SOV2g007040.1, SOV2g010610.1, SOV2g013960.1, SOV2g014200.1, SOV2g018080.1, SOV2g019370.1, SOV2g027930.1, SOV2g030320.1, SOV2g032750.1, SOV2g032760.1, SOV3g005980.1, SOV3g015230.1, SOV3g018640.1, SOV3g022700.1, SOV3g025410.1, SOV3g028550.1, SOV3g028560.1, SOV3g045780.1, SOV4g0118…
OG0000032	Amacr01g04730, Amacr01g09370, Amacr01g21890, Amacr03g11300, Amacr03g18190, Amacr03g18200, Amacr03g18210, Amacr04g17900, Amacr08g06650, Amacr10g02430, Amacr12g14710, Amacr12g14800, Amacr12g14810, Amacr12g14990, Amacr13g06000	Aqcoe2G054900.1, Aqcoe2G055000.1, Aqcoe3G376500.1, Aqcoe4G052500.1, Aqcoe4G127800.1, Aqcoe4G145300.1, Aqcoe4G145400.1, Aqcoe4G296900.1	Bv1_007320_aksy.t1, Bv1_007330_zaay.t1, Bv1_007340_kufs.t1, Bv1_007360_yazc.t1, Bv1_007370_tpnf.t1, Bv1_009930_izrp.t1, Bv1_016640_jpjp.t1, Bv1_016690_ifnu.t1, Bv1_016700_orqr.t1, Bv1_016710_czng.t1, Bv2_038670_ihau.t1, Bv2_041940_pjau.t1, Bv2_042090_tatw.t1, Bv2_042110_zkjt.t1, Bv2_042140_tmaw.t1, Bv2_042150_qokz.t1, Bv2_042160_kseo.t1, Bv2_042180_yfwq.t1, Bv3_057280_dyix.t1, Bv3_057320_atdp.t1,…	Ca_sin_THF93847.1, Ca_sin_THF94369.1, Ca_sin_THF94680.1, Ca_sin_THF95235.1, Ca_sin_THF96057.1, Ca_sin_THF96269.1, Ca_sin_THF96902.1, Ca_sin_THF97155.1, Ca_sin_THF98556.1, Ca_sin_THG02179.1, Ca_sin_THG04249.1, Ca_sin_THG04558.1, Ca_sin_THG04559.1, Ca_sin_THG04561.1, Ca_sin_THG05612.1, Ca_sin_THG05616.1, Ca_sin_THG10225.1, Ca_sin_THG10254.1, Ca_sin_THG13889.1, Ca_sin_THG16240.1, Ca_sin_THG20110.1, …	Co_can_CDP00475.1, Co_can_CDP00476.1, Co_can_CDP04183.1, Co_can_CDP07173.1, Co_can_CDP07830.1, Co_can_CDP07832.1, Co_can_CDP11652.1, Co_can_CDP11703.1, Co_can_CDP11706.1, Co_can_CDP14620.1, Co_can_CDP14958.1, Co_can_CDP16517.1, Co_can_CDP16991.1, Co_can_CDP19483.1, Co_can_CDP19484.1, Co_can_CDP20151.1, Co_can_CDP21054.1, Co_can_CDP21482.1	Fa_tar_0000044100.01.T01, Fa_tar_0000213900.01.T01, Fa_tar_0001659800.01.T01, Fa_tar_0002454500.01.T01, Fa_tar_0002455600.01.T01, Fa_tar_0006080800.01.T01, Fa_tar_0006300000.01.T01, Fa_tar_0006493500.01.T01, Fa_tar_0007561500.01.T01, Fa_tar_0008652500.01.T01, Fa_tar_0008652700.01.T01, Fa_tar_0009350900.01.T01, Fa_tar_0009351100.01.T01, Fa_tar_0009351600.01.T01, Fa_tar_0009351800.01.T01, Fa_tar_00…	HanXRQChr01g0013861, HanXRQChr01g0014031, HanXRQChr01g0016531, HanXRQChr02g0043091, HanXRQChr03g0089971, HanXRQChr07g0198961, HanXRQChr10g0289731, HanXRQChr12g0364001, HanXRQChr12g0364851, HanXRQChr12g0364871, HanXRQChr15g0475581, HanXRQChr15g0476121, HanXRQChr15g0476141, HanXRQChr15g0476151, HanXRQChr15g0476351, HanXRQChr15g0476371, HanXRQChr15g0490991, HanXRQChr16g0497731, HanXRQChr16g0497751, …	Hy_und_02G00666.1, Hy_und_02G00957.1, Hy_und_02G03176.1, Hy_und_02G03180.1, Hy_und_02G03181.1, Hy_und_02G03186.1, Hy_und_03G01827.1, Hy_und_03G02291.1, Hy_und_09G01715.1, Hy_und_09G01716.1, Hy_und_10G00475.1	Or_sat_XP_015613562.1, Or_sat_XP_015616515.1, Or_sat_XP_015618881.1, Or_sat_XP_015618961.1, Or_sat_XP_015625540.1, Or_sat_XP_015635201.1, Or_sat_XP_015644185.1, Or_sat_XP_015645480.1, Or_sat_XP_015649232.1, Or_sat_XP_015649601.1, Or_sat_XP_025877534.1, Or_sat_XP_025882599.1	Potri.003G193200.1, Potri.003G193250.1, Potri.003G193300.1, Potri.003G193400.1, Potri.003G193500.1, Potri.010G138400.1, Potri.010G138450.1, Potri.010G138501.2, Potri.012G032700.1	RnoG0001195.1, RnoG0001845.1, RnoG0008756.1, RnoG0008762.1, RnoG0013200.1, RnoG0025454.1, RnoG0028898.1, RnoG0033223.1	Rh_pal_02G058060.2, Rh_pal_02G058070.1, Rh_pal_02G058100.1, Rh_pal_03G002820.1, Rh_pal_03G022360.1, Rh_pal_03G037910.1, Rh_pal_04G047820.1, Rh_pal_06G008810.1, Rh_pal_06G008830.1, Rh_pal_07G037020.1, Rh_pal_07G043930.1, Rh_pal_09G006750.1, Rh_pal_09G006780.1, Rh_pal_10G041490.1, Rh_pal_11G043140.1, Rh_pal_11G043730.1, Rh_pal_11G043890.1	RtaG0000483.1, RtaG0002963.1, RtaG0008593.1, RtaG0012510.1, RtaG0016989.1, RtaG0016990.1, RtaG0016992.1, RtaG0016993.1, RtaG0016995.1, RtaG0017947.1, RtaG0025791.1, RtaG0026017.1, RtaG0026018.1, RtaG0026026.1, RtaG0026027.1, RtaG0033360.1, RtaG0045365.1	Se_tor_01g003980, Se_tor_01g007900, Se_tor_04g110840, Se_tor_04g110850, Se_tor_04g110860, Se_tor_04g110890, Se_tor_04g110920, Se_tor_04g110930, Se_tor_04g110940, Se_tor_04g110950, Se_tor_04g110960, Se_tor_04g110970, Se_tor_04g110980, Se_tor_04g110990, Se_tor_04g111000, Se_tor_04g111020, Se_tor_04g111030, Se_tor_04g111040, Se_tor_04g111050, Se_tor_04g111060, Se_tor_04g111650, Se_tor_06g191000, Se_…	Sc06g0006410.01, Sc06g0007540.01, Sc08g0001600.01, Sc08g0001610.01, Sc08g0001620.01, Sc14g0001550.01, Sc14g0005240.01, Sc14g0007780.01	SOV1g003520.1, SOV1g014030.1, SOV1g014050.1, SOV1g014160.1, SOV1g014210.1, SOV1g014270.1, SOV1g014290.1, SOV2g011460.1, SOV2g017950.1, SOV2g017970.1, SOV2g024540.1, SOV3g012000.1, SOV3g012140.1, SOV3g013650.1, SOV3g041180.1, SOV4g042610.1, SOV4g049110.1, SOV5g031830.1, SOV6g045330.1	VIT_204s0079g00220.1, VIT_205s0020g04393.1, VIT_213s0064g00420.1, VIT_213s0064g00430.1, VIT_213s0084g00240.1, VIT_213s0084g00250.1, VIT_213s0084g00380.1, VIT_213s0084g00525.1, VIT_213s0106g00550.1, VIT_217s0000g04913.1, VIT_217s0000g04930.1, VIT_217s0000g04933.1, VIT_217s0000g04950.1, VIT_217s0000g10200.1, VIT_218s0072g01250.1
OG0000033	Amacr03g08630, Amacr04g16920, Amacr05g11840, Amacr06g04700, Amacr11g06990, Amacr13g00560, Amacr17g04020, Amacr17g04030, Amacr17g04050	Aqcoe1G289400.1, Aqcoe1G289500.1, Aqcoe1G289600.1, Aqcoe1G289700.1, Aqcoe1G290800.1, Aqcoe1G313900.1, Aqcoe1G314000.1, Aqcoe1G362000.1, Aqcoe3G239400.1, Aqcoe5G422800.1, Aqcoe6G125600.1, Aqcoe6G125700.1, Aqcoe6G125800.1, Aqcoe6G125900.1, Aqcoe6G126000.1, Aqcoe6G126100.1, Aqcoe6G126200.1, Aqcoe6G169300.1	Bv1_007070_zqju.t1, Bv3_048550_unmg.t1, Bv3_064890_ictf.t1, Bv3_064910_jhrt.t1, Bv3_064920_zonj.t1, Bv3_064930_hcyw.t1, Bv3_064940_yqmy.t1, Bv3_064950_qmoe.t2, Bv6_129210_maqf.t1, Bv6_151820_yirf.t1, Bv9_217160_crox.t1	Ca_sin_THF98525.1, Ca_sin_THF98897.1, Ca_sin_THG01759.1, Ca_sin_THG02109.1, Ca_sin_THG02125.1, Ca_sin_THG08674.1, Ca_sin_THG13415.1, Ca_sin_THG19235.1, Ca_sin_THG19236.1, Ca_sin_THG19237.1, Ca_sin_THG19238.1, Ca_sin_THG21250.1, Ca_sin_THG23065.1	Co_can_CDO99414.1, Co_can_CDO99415.1, Co_can_CDO99942.1, Co_can_CDP01984.1, Co_can_CDP07486.1, Co_can_CDP11844.1, Co_can_CDP11846.1, Co_can_CDP12635.1, Co_can_CDP12636.1, Co_can_CDP12638.1, Co_can_CDP12639.1, Co_can_CDP12640.1, Co_can_CDP13096.1, Co_can_CDP13097.1, Co_can_CDP14234.1, Co_can_CDP16798.1, Co_can_CDP16801.1, Co_can_CDP16802.1, Co_can_CDP16803.1, Co_can_CDP16806.1, Co_can_CDP16807.1, …	Fa_tar_0001077600.01.T01, Fa_tar_0001374000.01.T01, Fa_tar_0001447600.01.T01, Fa_tar_0001447800.01.T01, Fa_tar_0001448000.01.T01, Fa_tar_0001601500.01.T01, Fa_tar_0002137300.01.T01, Fa_tar_0002137700.01.T01, Fa_tar_0003395800.01.T01, Fa_tar_0003512900.01.T01, Fa_tar_0003678500.01.T01, Fa_tar_0003679900.01.T01, Fa_tar_0004278700.01.T01, Fa_tar_0004403700.01.T01, Fa_tar_0005050000.01.T01, Fa_tar_00…	HanXRQChr00c0261g0572811, HanXRQChr02g0049991, HanXRQChr02g0054201, HanXRQChr02g0054211, HanXRQChr02g0054221, HanXRQChr04g0123711, HanXRQChr06g0168701, HanXRQChr06g0168711, HanXRQChr08g0228021, HanXRQChr08g0228051, HanXRQChr09g0261171, HanXRQChr09g0261181, HanXRQChr09g0261411, HanXRQChr09g0261421, HanXRQChr09g0261441, HanXRQChr10g0309831, HanXRQChr11g0325521, HanXRQChr11g0331261, HanXRQChr11g0331…	Hy_und_03G00143.1, Hy_und_03G00144.1, Hy_und_05G02047.1, Hy_und_06G00019.1, Hy_und_06G00021.1, Hy_und_06G00023.1, Hy_und_09G02019.1, Hy_und_09G02020.1, Hy_und_09G02103.1, Hy_und_09G02104.1, Hy_und_11G01303.1, Hy_und_11G01305.1, Hy_und_11G01308.1	Or_sat_XP_015624979.1, Or_sat_XP_015634710.1, Or_sat_XP_015640932.1, Or_sat_XP_015642005.1, Or_sat_XP_015642006.1, Or_sat_XP_015642077.1, Or_sat_XP_015642255.1, Or_sat_XP_015642257.1, Or_sat_XP_015642784.1, Or_sat_XP_015642804.1, Or_sat_XP_015642805.1, Or_sat_XP_015645784.1, Or_sat_XP_025881798.1, Or_sat_XP_025882027.1	Potri.005G045900.1, Potri.005G230100.1, Potri.007G021300.1, Potri.007G021400.2, Potri.014G168166.1, Potri.014G168232.1, Potri.019G022000.1, Potri.019G022002.1, Potri.019G022200.5, Potri.019G022400.1, Potri.019G022402.1	RnoG0000409.1, RnoG0000648.1, RnoG0000649.1, RnoG0000650.1, RnoG0009645.1, RnoG0009648.1, RnoG0011731.1, RnoG0014093.1, RnoG0015566.1, RnoG0015567.1, RnoG0015568.1, RnoG0019833.1, RnoG0020577.1, RnoG0020581.1, RnoG0020582.1, RnoG0020757.1, RnoG0024711.1	Rh_pal_03G008250.1, Rh_pal_03G008270.1, Rh_pal_03G008310.1, Rh_pal_03G011150.1, Rh_pal_03G040040.2, Rh_pal_04G032070.1, Rh_pal_05G003970.1, Rh_pal_05G005740.1, Rh_pal_05G005790.1, Rh_pal_05G005810.1, Rh_pal_05G017750.1, Rh_pal_07G000900.1, Rh_pal_09G001660.1, Rh_pal_10G003980.1, Rh_pal_11G011740.1, Rh_pal_11G011750.1, Rh_pal_11G011800.1, Rh_pal_11G048270.1	RtaG0000191.1, RtaG0000208.1, RtaG0001569.1, RtaG0006914.1, RtaG0006921.1, RtaG0006923.1, RtaG0010201.1, RtaG0011291.1, RtaG0011956.1, RtaG0011957.1, RtaG0016214.1, RtaG0036719.1, RtaG0042452.1, RtaG0047783.1	Se_tor_06g200560, Se_tor_07g227020, Se_tor_10g318400, Se_tor_10g318410, Se_tor_10g319010, Se_tor_10g328310, Se_tor_11g364450, Se_tor_11g364460, Se_tor_11g364480, Se_tor_11g364490, Se_tor_11g364500, Se_tor_13g432140	Sc03g0003150.01, Sc15g0007090.01, Sc19g0007570.02, Sc19g0007610.02, Sc19g0007620.01, Sc19g0007670.01, Sc22g0002350.01, Sc22g0002360.01, Sc22g0002370.01, Sc22g0002390.01, Sc22g0002400.01, Sc22g0002420.01	SOV1g002320.1, SOV3g045910.1, SOV4g045060.1, SOV5g006520.1	VIT_203s0038g04520.1, VIT_203s0038g04530.1, VIT_204s0023g02170.1, VIT_204s0023g02200.2, VIT_204s0023g02210.1, VIT_204s0023g02220.1, VIT_204s0023g02230.1, VIT_204s0023g02240.1, VIT_204s0023g02260.1, VIT_204s0023g02280.1, VIT_204s0023g02290.2, VIT_204s0023g02310.1, VIT_204s0023g02320.1, VIT_204s0023g03790.1, VIT_204s0023g03800.1, VIT_204s0023g03810.1, VIT_210s0003g04920.1, VIT_212s0034g00200.1, VIT…
OG0000034	Amacr03g18250		Bv6_155950_ksro.t2	Ca_sin_THF95196.1, Ca_sin_THF96766.1, Ca_sin_THG06972.1, Ca_sin_THG09471.1, Ca_sin_THG11289.1	Co_can_CDP00246.1, Co_can_CDP00247.1, Co_can_CDP00248.1, Co_can_CDP00249.1, Co_can_CDP04902.1, Co_can_CDP04904.1, Co_can_CDP07823.1, Co_can_CDP07825.1, Co_can_CDP07826.1, Co_can_CDP19813.1, Co_can_CDP19814.1, Co_can_CDP20074.1, Co_can_CDP20523.1, Co_can_CDP20545.1, Co_can_CDP20945.1, Co_can_CDP20963.1, Co_can_CDP21222.1, Co_can_CDP21763.1, Co_can_CDP22227.1	Fa_tar_0004658000.01.T01, Fa_tar_0004658400.01.T01, Fa_tar_0004659000.01.T01, Fa_tar_0004659200.01.T01	HanXRQChr01g0007471, HanXRQChr02g0037001, HanXRQChr02g0037011, HanXRQChr02g0037081, HanXRQChr02g0045951, HanXRQChr03g0065091, HanXRQChr03g0077041, HanXRQChr03g0077061, HanXRQChr03g0077081, HanXRQChr03g0077101, HanXRQChr03g0077121, HanXRQChr03g0077151, HanXRQChr04g0094901, HanXRQChr04g0095011, HanXRQChr04g0095331, HanXRQChr04g0095341, HanXRQChr04g0095371, HanXRQChr04g0095601, HanXRQChr04g0095641, …		Or_sat_XP_025881518.1	Potri.001G028750.1, Potri.001G307300.2, Potri.002G056100.3, Potri.004G088500.2, Potri.005G030318.1, Potri.005G030365.1, Potri.005G030700.2, Potri.005G031101.1, Potri.005G031899.1, Potri.005G206400.2, Potri.007G099700.6, Potri.008G220200.2, Potri.010G231200.2, Potri.012G053200.1, Potri.012G135700.2, Potri.013G037566.1, Potri.013G037599.1, Potri.013G096923.1, Potri.013G097000.3, Potri.013G097300.7,…	RnoG0008074.1	Rh_pal_03G042330.1, Rh_pal_08G012440.1	RtaG0015479.1, RtaG0015713.1, RtaG0022704.1	Se_tor_05g160480	Sc03g0008060.01, Sc03g0008070.01, Sc03g0008100.01, Sc03g0008120.01, Sc04g0008790.01, Sc14g0008620.02	SOV1g038650.1	VIT_200s0160g00090.1, VIT_200s0160g00100.1, VIT_200s0160g00320.1, VIT_200s0160g00330.1, VIT_200s0184g00120.1, VIT_200s0238g00070.1, VIT_200s0238g00130.1, VIT_200s0275g00060.1, VIT_200s0288g00010.1, VIT_200s0335g00020.1, VIT_200s1851g00005.1, VIT_201s0026g01110.2, VIT_201s0026g01120.1, VIT_203s0017g00780.1, VIT_205s0029g00750.1, VIT_205s0029g00770.1, VIT_205s0029g00780.1, VIT_205s0029g00820.1, VIT…
OG0000035	Amacr01g04420, Amacr01g16930, Amacr03g10300, Amacr05g05400, Amacr09g17030, Amacr10g10970, Amacr12g13410, Amacr12g13420, Amacr13g00450	Aqcoe1G208000.1, Aqcoe1G372900.1, Aqcoe2G109200.1, Aqcoe2G247100.1, Aqcoe2G300900.1, Aqcoe3G270500.1, Aqcoe3G406800.1, Aqcoe5G319300.1, Aqcoe5G319400.1, Aqcoe5G474700.1, Aqcoe6G159600.1, Aqcoe6G159700.1, Aqcoe6G232700.1, Aqcoe6G232900.1, Aqcoe6G318900.1, Aqcoe7G355700.1	Bv1_009300_pzfz.t1, Bv1_009350_zaew.t1, Bv2_024720_cdsm.t1, Bv2_040530_tyiu.t1, Bv2_040540_duix.t1, Bv2_045520_nfry.t1, Bv3_065250_doxn.t1, Bv5_108460_feek.t1, Bv5_110610_ydci.t1, Bv5_110620_yqwe.t1, Bv7_161840_pgeq.t1, Bv8_190170_mzpf.t1, Bv_013300_ndyt.t1, Bv_013490_psrc.t1, Bv_013510_xztt.t1	Ca_sin_THF95340.1, Ca_sin_THF97100.1, Ca_sin_THF98317.1, Ca_sin_THF98329.1, Ca_sin_THF98660.1, Ca_sin_THF99542.1, Ca_sin_THG00791.1, Ca_sin_THG00795.1, Ca_sin_THG04226.1, Ca_sin_THG04509.1, Ca_sin_THG06871.1, Ca_sin_THG06873.1, Ca_sin_THG06874.1, Ca_sin_THG07484.1, Ca_sin_THG10355.1, Ca_sin_THG11097.1, Ca_sin_THG11106.1, Ca_sin_THG11306.1, Ca_sin_THG12222.1, Ca_sin_THG15617.1, Ca_sin_THG15618.1, …	Co_can_CDP02651.1, Co_can_CDP02959.1, Co_can_CDP02960.1, Co_can_CDP02961.1, Co_can_CDP02962.1, Co_can_CDP02963.1, Co_can_CDP06186.1, Co_can_CDP06187.1, Co_can_CDP10885.1, Co_can_CDP11671.1, Co_can_CDP11853.1, Co_can_CDP12752.1, Co_can_CDP15123.1, Co_can_CDP15486.1, Co_can_CDP15955.1, Co_can_CDP16009.1, Co_can_CDP18713.1	Fa_tar_0000127800.01.T01, Fa_tar_0000998400.01.T01, Fa_tar_0003740600.01.T01, Fa_tar_0003957900.01.T01, Fa_tar_0004569700.01.T01, Fa_tar_0004805400.01.T01, Fa_tar_0005551600.01.T01, Fa_tar_0005984500.01.T01, Fa_tar_0006166100.01.T01, Fa_tar_0006414500.01.T01, Fa_tar_0008381100.01.T01, Fa_tar_0009567400.01.T01, Fa_tar_0009683400.01.T01, Fa_tar_0009754700.01.T01, Fa_tar_0009793400.01.T01, Fa_tar_00…	HanXRQChr05g0137171, HanXRQChr05g0137181, HanXRQChr05g0137201, HanXRQChr05g0137211, HanXRQChr06g0175391, HanXRQChr06g0182691, HanXRQChr06g0182701, HanXRQChr06g0182711, HanXRQChr09g0245071, HanXRQChr11g0323841, HanXRQChr11g0333141, HanXRQChr11g0333151, HanXRQChr11g0333241, HanXRQChr11g0333271, HanXRQChr11g0333281, HanXRQChr11g0333291, HanXRQChr11g0333301, HanXRQChr12g0362531, HanXRQChr12g0376681, …	Hy_und_01G01213.1, Hy_und_02G02530.1, Hy_und_05G01616.1, Hy_und_05G02266.1, Hy_und_06G01129.1, Hy_und_10G00017.1, Hy_und_10G00237.1, Hy_und_10G01264.1	Or_sat_XP_015615585.1, Or_sat_XP_015624156.1, Or_sat_XP_015624740.1, Or_sat_XP_015634186.1, Or_sat_XP_015634187.1, Or_sat_XP_015634302.1, Or_sat_XP_015634499.1, Or_sat_XP_015635694.1, Or_sat_XP_015641106.1, Or_sat_XP_015641107.1, Or_sat_XP_015641166.1, Or_sat_XP_015641683.1, Or_sat_XP_015648393.1, Or_sat_XP_015649469.1, Or_sat_XP_015650689.1, Or_sat_XP_025883379.1	Potri.001G071000.2, Potri.002G060400.1, Potri.002G060500.1, Potri.002G236200.1, Potri.003G159700.1, Potri.005G007200.1, Potri.005G201200.1, Potri.005G201250.1, Potri.006G071200.1, Potri.006G169900.1, Potri.006G170001.1, Potri.006G170100.1, Potri.007G008500.5, Potri.011G077320.1, Potri.011G077380.1, Potri.013G005700.1, Potri.013G152400.1, Potri.014G140300.1, Potri.014G146100.1, Potri.018G094800.1,…	RnoG0004667.1, RnoG0006455.1, RnoG0008615.1, RnoG0013409.1, RnoG0014683.1, RnoG0015269.1, RnoG0017024.1, RnoG0018054.1, RnoG0020814.1, RnoG0023091.1, RnoG0023092.1, RnoG0026007.1, RnoG0027054.1, RnoG0029437.1, RnoG0029438.1, RnoG0029439.1, RnoG0029440.1, RnoG0032274.1	Rh_pal_01G036670.1, Rh_pal_02G032540.1, Rh_pal_03G011740.1, Rh_pal_03G012540.1, Rh_pal_03G044090.1, Rh_pal_05G000230.2, Rh_pal_06G030910.1, Rh_pal_06G033260.1	RtaG0003602.1, RtaG0009825.1, RtaG0010341.1, RtaG0012039.1, RtaG0012226.1, RtaG0017627.1, RtaG0020892.1, RtaG0022112.1, RtaG0025589.1, RtaG0026514.1, RtaG0026515.1, RtaG0026516.1, RtaG0026517.1	Se_tor_01g024780, Se_tor_03g054810, Se_tor_03g064660, Se_tor_03g065370, Se_tor_06g197470, Se_tor_07g212330, Se_tor_08g247740, Se_tor_08g252440, Se_tor_11g367100, Se_tor_12g380050, Se_tor_12g387770, Se_tor_12g388770, Se_tor_13g410550, Se_tor_13g423690	Sc01g0000350.01, Sc10g0003890.01, Sc11g0000220.01, Sc12g0002520.01, Sc12g0008440.01, Sc13g0000530.01, Sc14g0003180.01, Sc14g0009290.01, Sc16g0000860.01, Sc21g0001940.01, Sc23g0000170.01, Sc25g0005760.01, Sc25g0005770.01, Sc26g0000050.02	SOV1g001660.1, SOV1g001680.1, SOV1g001710.1, SOV1g016670.1, SOV1g016680.1, SOV1g016690.1, SOV1g016710.1, SOV1g018750.1, SOV1g030300.1, SOV2g032430.1, SOV3g048050.1, SOV4g025840.1, SOV5g003790.1	VIT_201s0150g00460.1, VIT_205s0062g00240.1, VIT_205s0062g00250.1, VIT_205s0062g00480.1, VIT_205s0062g00610.1, VIT_210s0003g02440.1, VIT_210s0003g02480.1, VIT_211s0052g01180.1, VIT_211s0052g01190.1, VIT_211s0052g01200.1, VIT_211s0052g01220.1, VIT_211s0052g01230.1, VIT_211s0052g01250.1, VIT_211s0052g01260.1, VIT_211s0052g01270.1, VIT_211s0052g01280.1, VIT_211s0052g01300.1, VIT_211s0052g01310.1, VIT…
OG0000036	Amacr01g03410, Amacr01g08590, Amacr01g20410, Amacr01g22960, Amacr01g23010, Amacr02g01900, Amacr02g03300, Amacr05g02750, Amacr08g07210, Amacr11g04690, Amacr12g11590, Amacr14g02990, Amacr15g05080, Amacr16g02380, Amacr379g00010	Aqcoe1G038800.1, Aqcoe1G038900.1, Aqcoe1G171400.1, Aqcoe1G171500.1, Aqcoe1G297800.1, Aqcoe3G048100.1, Aqcoe3G067100.1, Aqcoe3G067200.1, Aqcoe4G118400.1, Aqcoe5G215600.1, Aqcoe6G281800.1, Aqcoe7G154000.1, Aqcoe7G154800.1, Aqcoe7G277900.1, Aqcoe7G395100.1	Bv1_011200_oksw.t1, Bv4_080420_jagj.t1, Bv5_121500_wgkd.t1, Bv6_137310_mhgx.t1, Bv7_169410_tgdx.t1, Bv7_169420_kmkz.t1, Bv7_169430_xmxa.t1, Bv7_169590_fdhm.t1, Bv7_169600_nyqu.t1, Bv7_169610_kcnz.t1, Bv8_192760_yast.t1, Bv_005260_ynpx.t1, Bv_006390_spky.t1, Bv_009890_gpmg.t1	Ca_sin_THF96922.1, Ca_sin_THF96923.1, Ca_sin_THF96924.1, Ca_sin_THF96926.1, Ca_sin_THF97867.1, Ca_sin_THF97868.1, Ca_sin_THF97869.1, Ca_sin_THG00764.1, Ca_sin_THG02657.1, Ca_sin_THG02658.1, Ca_sin_THG03566.1, Ca_sin_THG07297.1, Ca_sin_THG14533.1, Ca_sin_THG18026.1, Ca_sin_THG20851.1, Ca_sin_THG21348.1, Ca_sin_THG21355.1, Ca_sin_THG21356.1, Ca_sin_THG21357.1, Ca_sin_THG21365.1, Ca_sin_THG22195.1	Co_can_CDO96743.1, Co_can_CDP08084.1, Co_can_CDP08085.1, Co_can_CDP08086.1, Co_can_CDP08088.1, Co_can_CDP10803.1, Co_can_CDP12586.1, Co_can_CDP12587.1, Co_can_CDP12588.1, Co_can_CDP12589.1, Co_can_CDP12590.1, Co_can_CDP12591.1, Co_can_CDP12592.1, Co_can_CDP12593.1, Co_can_CDP12594.1, Co_can_CDP12596.1, Co_can_CDP12597.1, Co_can_CDP12611.1, Co_can_CDP12616.1, Co_can_CDP12617.1, Co_can_CDP12618.1, …	Fa_tar_0002810000.01.T01, Fa_tar_0002876100.01.T01, Fa_tar_0002876300.01.T01, Fa_tar_0002876900.01.T01, Fa_tar_0002877700.01.T01, Fa_tar_0002877900.01.T01, Fa_tar_0004023800.01.T01, Fa_tar_0006348000.01.T01, Fa_tar_0006449400.01.T01, Fa_tar_0006964200.01.T01, Fa_tar_0009333800.01.T01, Fa_tar_0009334000.01.T01	HanXRQChr01g0030761, HanXRQChr01g0030771, HanXRQChr01g0030781, HanXRQChr03g0060201, HanXRQChr03g0060211, HanXRQChr03g0066131, HanXRQChr03g0080671, HanXRQChr03g0084751, HanXRQChr03g0092551, HanXRQChr06g0173311, HanXRQChr06g0173331, HanXRQChr07g0189861, HanXRQChr08g0212831, HanXRQChr08g0212851, HanXRQChr08g0212861, HanXRQChr09g0243581, HanXRQChr10g0296891, HanXRQChr10g0319511, HanXRQChr11g0353651, …	Hy_und_01G02421.1, Hy_und_03G00358.1, Hy_und_03G00848.1, Hy_und_03G00849.1, Hy_und_03G00850.1, Hy_und_03G00851.1, Hy_und_04G02217.1, Hy_und_04G02218.1, Hy_und_06G01767.1, Hy_und_11G00904.1	Or_sat_XP_015622693.1, Or_sat_XP_015641380.1, Or_sat_XP_015641623.1, Or_sat_XP_015641635.1, Or_sat_XP_015641756.1, Or_sat_XP_015642062.1	Potri.001G440700.1, Potri.001G459100.1, Potri.001G459200.1, Potri.001G459500.1, Potri.001G461500.1, Potri.001G461700.1, Potri.001G461800.1, Potri.001G461900.1, Potri.001G462000.1, Potri.001G462100.1, Potri.001G462200.1, Potri.001G462300.1, Potri.001G462400.1, Potri.001G462532.1, Potri.001G462600.2, Potri.001G462700.1, Potri.001G462800.1, Potri.001G463100.1, Potri.001G463300.1, Potri.001G463400.1,…	RnoG0003579.1, RnoG0003627.1, RnoG0008365.1, RnoG0023877.1, RnoG0028253.1, RnoG0030010.1	Rh_pal_01G026790.1, Rh_pal_05G030520.1, Rh_pal_07G038270.1, Rh_pal_09G003070.1, Rh_pal_09G009170.1, Rh_pal_10G023830.1, Rh_pal_11G004810.1, Rh_pal_11G004820.1	RtaG0005736.1, RtaG0007476.1, RtaG0018288.1, RtaG0018453.1, RtaG0042508.1	Se_tor_00g448220, Se_tor_02g046540, Se_tor_02g046730, Se_tor_02g046750, Se_tor_02g046810, Se_tor_02g046840, Se_tor_02g046850, Se_tor_02g046960, Se_tor_02g047000, Se_tor_02g047010, Se_tor_02g047050, Se_tor_02g047060, Se_tor_02g047110, Se_tor_08g262600, Se_tor_08g264090, Se_tor_08g264110, Se_tor_08g264140, Se_tor_08g264970, Se_tor_10g332010, Se_tor_13g426640, Se_tor_13g430180, Se_tor_13g430190, Se_…	Sc15g0000690.01, Sc15g0000730.01, Sc17g0000540.01, Sc17g0004470.01, Sc17g0004530.01, Sc25g0001280.01, Sc25g0001300.01, Sc25g0001310.01, Sc25g0001330.01	SOV1g043550.1, SOV1g043740.1, SOV2g021080.1, SOV4g041200.1, SOV4g041220.1, SOV4g041240.1, SOV4g050540.1, SOV5g001300.1, SOV5g008460.1	VIT_203s0017g01420.1, VIT_203s0017g01470.1, VIT_203s0017g01490.1, VIT_203s0017g01577.1, VIT_210s0003g04730.1, VIT_210s0003g05390.1, VIT_210s0003g05415.1, VIT_210s0003g05420.1, VIT_210s0003g05450.1, VIT_210s0003g05470.1, VIT_210s0003g05550.1, VIT_210s0003g05570.1, VIT_210s0003g05580.1, VIT_210s0003g05620.1, VIT_212s0028g01770.1, VIT_212s0028g01780.1, VIT_212s0028g01790.1
OG0000037	Amacr01g19350, Amacr03g07570, Amacr03g07580, Amacr03g07600, Amacr17g07320	Aqcoe4G135000.1, Aqcoe4G135100.1, Aqcoe4G273300.1, Aqcoe7G439300.1	Bv6_136740_mpff.t1, Bv6_138350_oxgp.t1, Bv6_138360_rrrh.t1, Bv6_138370_eghx.t1, Bv6_138380_kjqf.t1, Bv6_138390_aijq.t1, Bv6_141320_gkux.t1	Ca_sin_THF96075.1, Ca_sin_THF97535.1, Ca_sin_THF99169.1, Ca_sin_THF99187.1, Ca_sin_THG02319.1, Ca_sin_THG02330.1, Ca_sin_THG02345.1, Ca_sin_THG02346.1, Ca_sin_THG08741.1, Ca_sin_THG08745.1, Ca_sin_THG08752.1, Ca_sin_THG09785.1, Ca_sin_THG11042.1, Ca_sin_THG14225.1, Ca_sin_THG16389.1, Ca_sin_THG16391.1, Ca_sin_THG19815.1, Ca_sin_THG20235.1, Ca_sin_THG20236.1, Ca_sin_THG20247.1	Co_can_CDP00731.1, Co_can_CDP00732.1, Co_can_CDP00733.1, Co_can_CDP00735.1, Co_can_CDP04202.1, Co_can_CDP05660.1, Co_can_CDP05662.1, Co_can_CDP06220.1, Co_can_CDP08117.1, Co_can_CDP09584.1, Co_can_CDP09587.1, Co_can_CDP09590.1, Co_can_CDP09591.1, Co_can_CDP09592.1, Co_can_CDP09593.1, Co_can_CDP09594.1, Co_can_CDP11256.1, Co_can_CDP11878.1, Co_can_CDP11879.1, Co_can_CDP11880.1, Co_can_CDP11881.1, …	Fa_tar_0001031700.01.T01, Fa_tar_0001031900.01.T01, Fa_tar_0001032100.01.T01, Fa_tar_0001667100.01.T01, Fa_tar_0001668400.01.T01, Fa_tar_0001669600.01.T01, Fa_tar_0001669800.01.T01, Fa_tar_0002704400.01.T01, Fa_tar_0002956600.01.T01, Fa_tar_0003186500.01.T01, Fa_tar_0003186700.01.T01, Fa_tar_0003186900.01.T01, Fa_tar_0003187100.01.T01, Fa_tar_0003187300.01.T01, Fa_tar_0003584500.01.T01, Fa_tar_00…	HanXRQChr01g0000671, HanXRQChr03g0091801, HanXRQChr03g0091811, HanXRQChr03g0091831, HanXRQChr03g0091851, HanXRQChr03g0091871, HanXRQChr03g0091881, HanXRQChr03g0091911, HanXRQChr03g0091921, HanXRQChr05g0147171, HanXRQChr07g0195681, HanXRQChr09g0276841, HanXRQChr10g0282721, HanXRQChr12g0380351, HanXRQChr12g0382091, HanXRQChr13g0395581, HanXRQChr13g0419751, HanXRQChr13g0422091, HanXRQChr13g0422111, …	Hy_und_06G00220.1, Hy_und_06G00221.1, Hy_und_06G00222.1, Hy_und_06G00241.1, Hy_und_06G00242.1, Hy_und_06G00243.1, Hy_und_06G00244.1	Or_sat_XP_015644578.1, Or_sat_XP_015645268.1, Or_sat_XP_015645278.1, Or_sat_XP_015645313.1, Or_sat_XP_015645476.1, Or_sat_XP_015645762.1, Or_sat_XP_015645794.1, Or_sat_XP_015645995.1, Or_sat_XP_025882982.1	Potri.006G007000.1, Potri.006G007100.2, Potri.006G007200.1, Potri.006G007300.1, Potri.006G007350.1, Potri.006G007400.1, Potri.006G007602.1, Potri.006G009900.1, Potri.006G010000.1, Potri.009G044600.1, Potri.014G026301.1, Potri.016G014100.1, Potri.016G014300.1, Potri.016G014350.1, Potri.016G014401.2, Potri.016G014500.1, Potri.016G015700.1, Potri.016G015800.1, Potri.016G016000.2, Potri.016G016100.1,…	RnoG0001188.1, RnoG0009009.1, RnoG0011166.1, RnoG0011168.1, RnoG0011169.1, RnoG0019797.1, RnoG0019798.1, RnoG0020744.1, RnoG0020745.1, RnoG0021290.1, RnoG0021296.1, RnoG0021388.1, RnoG0021389.1, RnoG0021390.1, RnoG0026377.1, RnoG0033693.1	Rh_pal_01G010360.1, Rh_pal_01G010370.1, Rh_pal_02G001810.1, Rh_pal_02G001830.1, Rh_pal_02G001840.1, Rh_pal_03G010880.1, Rh_pal_03G010890.1, Rh_pal_03G026710.1, Rh_pal_05G002430.1, Rh_pal_07G002720.1, Rh_pal_09G000570.1, Rh_pal_10G004640.1, Rh_pal_10G004660.1, Rh_pal_10G004700.1, Rh_pal_11G007800.1, Rh_pal_11G007810.1, Rh_pal_11G033520.1	RtaG0011937.1, RtaG0012519.1, RtaG0016259.1, RtaG0016266.1, RtaG0016267.1, RtaG0021888.1, RtaG0022230.1, RtaG0022232.1, RtaG0034442.1, RtaG0035790.1, RtaG0036263.1, RtaG0036939.1, RtaG0036940.1, RtaG0045621.1, RtaG0046048.1, RtaG0046050.1	Se_tor_05g131650, Se_tor_05g131660, Se_tor_05g131670, Se_tor_05g131690, Se_tor_05g131700, Se_tor_05g131710, Se_tor_05g131720, Se_tor_05g160920, Se_tor_08g245530, Se_tor_13g430450	Sc03g0001150.01, Sc03g0001160.01, Sc03g0001190.01	SOV1g028100.1, SOV4g047620.1, SOV5g017920.1, SOV6g024800.1	VIT_203s0017g01990.1, VIT_203s0017g01992.1, VIT_203s0017g01996.1, VIT_203s0017g02000.1, VIT_203s0017g02110.1, VIT_203s0017g02120.1, VIT_203s0017g02140.1, VIT_203s0017g02146.1, VIT_206s0004g06370.1, VIT_206s0004g06380.1, VIT_206s0004g06390.1, VIT_206s0004g06400.1, VIT_212s0034g00030.1, VIT_212s0034g00040.1, VIT_212s0034g00060.1, VIT_212s0034g00080.1, VIT_212s0034g00130.1, VIT_212s0034g00135.1, VIT…
OG0000038	Amacr10g11460, Amacr10g11470, Amacr17g05750, Amacr17g05780	Aqcoe2G044200.1, Aqcoe2G044400.1, Aqcoe2G045400.1, Aqcoe2G127400.1, Aqcoe2G363300.1, Aqcoe2G363400.1, Aqcoe2G376000.1, Aqcoe3G142900.1, Aqcoe3G384900.1, Aqcoe4G231300.1, Aqcoe4G301400.1, Aqcoe5G271800.1, Aqcoe6G105400.1, Aqcoe6G105500.1, Aqcoe6G105600.1, Aqcoe6G105700.1, Aqcoe6G105800.1, Aqcoe6G105900.1, Aqcoe6G106000.1, Aqcoe6G106100.1, Aqcoe6G106200.1, Aqcoe6G106300.1, Aqcoe6G106800.1, Aqcoe6G1…	Bv1_013300_tzkr.t1, Bv2_028670_ypku.t1, Bv5_116960_qpdp.t1, Bv6_140500_jgpa.t1, Bv6_140510_mjqk.t1, Bv6_140520_jhnq.t2, Bv6_140570_xmmg.t1, Bv8_197890_puoh.t1, Bv8_197900_eqcf.t1, Bv8_197910_agya.t1, Bv_015370_fccs.t1, Bv_017030_qkmf.t1	Ca_sin_THF95201.1, Ca_sin_THG02353.1, Ca_sin_THG02957.1, Ca_sin_THG02970.1, Ca_sin_THG05462.1, Ca_sin_THG09048.1, Ca_sin_THG10155.1, Ca_sin_THG12274.1, Ca_sin_THG13680.1, Ca_sin_THG14746.1, Ca_sin_THG14748.1, Ca_sin_THG14749.1, Ca_sin_THG14752.1, Ca_sin_THG14755.1, Ca_sin_THG14757.1, Ca_sin_THG14758.1, Ca_sin_THG14761.1, Ca_sin_THG14764.1, Ca_sin_THG14766.1, Ca_sin_THG14769.1, Ca_sin_THG16434.1, …	Co_can_CDP00517.1, Co_can_CDP00518.1, Co_can_CDP00519.1, Co_can_CDP05667.1, Co_can_CDP07580.1, Co_can_CDP17454.1	Fa_tar_0000230100.01.T01, Fa_tar_0000426200.01.T01, Fa_tar_0000426400.01.T01, Fa_tar_0008634500.01.T01	HanXRQChr01g0017111, HanXRQChr01g0017811, HanXRQChr01g0017821, HanXRQChr01g0018881, HanXRQChr01g0019051, HanXRQChr01g0019061, HanXRQChr01g0019081, HanXRQChr01g0019091, HanXRQChr08g0214691, HanXRQChr08g0214711, HanXRQChr08g0214721, HanXRQChr08g0223621, HanXRQChr10g0319801, HanXRQChr12g0365181, HanXRQChr12g0373691, HanXRQChr16g0521021, HanXRQChr16g0527931, HanXRQChr16g0527941, HanXRQChr16g0527951, …	Hy_und_02G00448.1, Hy_und_02G00449.1, Hy_und_02G00450.1, Hy_und_02G00452.1, Hy_und_02G00455.1, Hy_und_02G00905.1, Hy_und_02G00906.1, Hy_und_06G00746.1, Hy_und_08G01466.1, Hy_und_08G01467.1, Hy_und_10G00515.1, Hy_und_10G00516.1, Hy_und_10G00517.1, Hy_und_10G00518.1, Hy_und_10G00519.1, Hy_und_10G00520.1, Hy_und_10G00521.1, Hy_und_10G00522.1, Hy_und_11G00940.1	Or_sat_XP_015623233.1, Or_sat_XP_015624628.1, Or_sat_XP_015624631.1, Or_sat_XP_025875913.1, Or_sat_XP_025879379.1	Potri.002G132402.1, Potri.008G110400.2, Potri.010G134200.4, Potri.014G039700.1, Potri.017G107600.5	RnoG0002419.1, RnoG0006612.1, RnoG0007191.1, RnoG0009323.1, RnoG0009324.1, RnoG0009978.1, RnoG0009979.1, RnoG0009984.1, RnoG0009987.1, RnoG0009988.1, RnoG0009989.1, RnoG0009990.1, RnoG0009991.1, RnoG0010331.1, RnoG0011584.1, RnoG0020240.1, RnoG0022189.1, RnoG0024339.1, RnoG0030648.1	Rh_pal_01G031390.1, Rh_pal_01G035070.1, Rh_pal_01G038790.1, Rh_pal_02G012260.1, Rh_pal_02G020140.1, Rh_pal_02G029190.1, Rh_pal_03G043940.1, Rh_pal_03G052790.1, Rh_pal_04G002660.1, Rh_pal_05G012910.1, Rh_pal_05G037600.1, Rh_pal_05G037610.1, Rh_pal_05G037630.1, Rh_pal_06G001880.1, Rh_pal_06G024400.1, Rh_pal_07G000600.1, Rh_pal_07G004220.2, Rh_pal_07G043670.1, Rh_pal_07G043710.3, Rh_pal_08G008800.1,…	RtaG0001593.1, RtaG0001948.1, RtaG0001956.1, RtaG0001962.1, RtaG0001963.1, RtaG0001964.1, RtaG0001968.1, RtaG0001969.1, RtaG0001970.1, RtaG0001971.1, RtaG0001972.1, RtaG0001973.1, RtaG0002790.1, RtaG0003280.1, RtaG0006664.1, RtaG0012528.1, RtaG0014961.1, RtaG0030337.1, RtaG0035712.1, RtaG0035713.1, RtaG0035715.1, RtaG0035716.1, RtaG0035717.1, RtaG0036405.1, RtaG0036408.1, RtaG0038180.1, RtaG00382…	Se_tor_05g120420, Se_tor_06g190730, Se_tor_06g190750, Se_tor_11g357120	Sc04g0007120.06, Sc04g0007140.01, Sc11g0002850.01, Sc15g0004840.01, Sc15g0006730.01, Sc26g0003610.01	SOV1g019710.1, SOV1g021570.1, SOV1g033480.1, SOV1g033520.1, SOV2g007010.1, SOV2g010280.1, SOV2g014610.1, SOV2g014670.1, SOV2g014710.1, SOV2g014720.1, SOV2g014730.1, SOV3g007880.1, SOV3g021570.1, SOV3g030710.1, SOV4g006740.1, SOV4g007890.1, SOV4g007900.1, SOV4g007920.1, SOV4g007930.1, SOV4g008030.1, SOV4g057860.1, SOV4g057870.1, SOV5g010870.1, SOV5g013130.1, SOV5g013140.1, SOV5g024750.1, SOV6g0381…	VIT_201s0010g01010.1, VIT_201s0010g01030.1, VIT_201s0010g01070.1, VIT_214s0083g00630.4, VIT_218s0001g11770.1
OG0000039	Amacr01g15800, Amacr01g15830, Amacr01g22750	Aqcoe4G019500.1, Aqcoe4G019600.1, Aqcoe4G037000.1, Aqcoe4G037100.1, Aqcoe4G037300.1, Aqcoe4G037600.1, Aqcoe4G037700.1, Aqcoe4G037900.1, Aqcoe4G039300.1, Aqcoe4G072100.1, Aqcoe4G077100.1, Aqcoe4G077300.1, Aqcoe4G104100.1, Aqcoe4G109700.1, Aqcoe4G156400.1, Aqcoe4G210900.1, Aqcoe4G228700.1, Aqcoe4G237700.1, Aqcoe5G458900.1, Aqcoe7G310000.1	Bv9_214930_eeht.t1, Bv_002380_uwse.t1	Ca_sin_THF94748.1, Ca_sin_THF95158.1, Ca_sin_THF95262.1, Ca_sin_THF96623.1, Ca_sin_THF97495.1, Ca_sin_THF97587.1, Ca_sin_THF97596.1, Ca_sin_THF99748.1, Ca_sin_THG00521.1, Ca_sin_THG01335.1, Ca_sin_THG02605.1, Ca_sin_THG03248.1, Ca_sin_THG03256.1, Ca_sin_THG04375.1, Ca_sin_THG04379.1, Ca_sin_THG04842.1, Ca_sin_THG05590.1, Ca_sin_THG05596.1, Ca_sin_THG06254.1, Ca_sin_THG06255.1, Ca_sin_THG06258.1, …	Co_can_CDP01047.1, Co_can_CDP01048.1, Co_can_CDP10361.1, Co_can_CDP11074.1, Co_can_CDP11075.1, Co_can_CDP11076.1, Co_can_CDP11082.1, Co_can_CDP11083.1, Co_can_CDP11085.1, Co_can_CDP11086.1, Co_can_CDP11087.1, Co_can_CDP11088.1, Co_can_CDP11089.1, Co_can_CDP11094.1, Co_can_CDP11194.1, Co_can_CDP11195.1, Co_can_CDP11196.1, Co_can_CDP11197.1, Co_can_CDP11199.1, Co_can_CDP11201.1, Co_can_CDP11202.1, …	Fa_tar_0004884800.01.T01, Fa_tar_0007429200.01.T01	HanXRQChr02g0040231, HanXRQChr03g0064361, HanXRQChr03g0065851, HanXRQChr03g0067921, HanXRQChr03g0068051, HanXRQChr03g0068111, HanXRQChr04g0104161, HanXRQChr05g0162101, HanXRQChr05g0162111, HanXRQChr06g0176721, HanXRQChr06g0177341, HanXRQChr11g0337261, HanXRQChr15g0467171, HanXRQChr15g0467221, HanXRQChr16g0512571, HanXRQChr16g0512581, HanXRQChr16g0512741, HanXRQChr16g0512881, HanXRQChr17g0551361, …	Hy_und_01G00087.1	Or_sat_XP_015612811.1, Or_sat_XP_015616749.1, Or_sat_XP_015627252.2, Or_sat_XP_015630964.1, Or_sat_XP_015630976.1, Or_sat_XP_025878856.1, Or_sat_XP_025881829.1	Potri.003G108200.1, Potri.006G261900.1, Potri.012G124100.1, Potri.012G124200.1, Potri.012G124300.1, Potri.013G037632.1, Potri.015G122900.3, Potri.015G123100.3, Potri.015G123400.2, Potri.015G123700.5, Potri.015G123800.1, Potri.015G124151.1, Potri.015G124400.2, Potri.019G059550.1, Potri.019G059600.1, Potri.019G060042.1, Potri.019G060084.1, Potri.019G060168.1, Potri.019G060252.1, Potri.019G060400.1,…	RnoG0013525.1	Rh_pal_08G029710.1	RtaG0041843.1	Se_tor_01g020270, Se_tor_01g021430, Se_tor_04g111950, Se_tor_04g111990, Se_tor_04g112000, Se_tor_04g112050, Se_tor_04g112060, Se_tor_08g251390, Se_tor_09g296400, Se_tor_09g296440, Se_tor_09g296460, Se_tor_09g296480, Se_tor_12g386540, Se_tor_13g407390, Se_tor_13g428250	Sc05g0002120.01, Sc08g0003430.01, Sc12g0006000.01, Sc12g0006010.01	SOV4g050180.1, SOV6g014790.1, SOV6g030370.1, SOV6g030410.1, SOV6g030460.1	VIT_211s0037g00660.1, VIT_211s0037g00670.1, VIT_211s0037g00690.1, VIT_211s0037g00770.1, VIT_211s0065g01120.1, VIT_212s0034g02570.1, VIT_212s0034g02580.1, VIT_212s0035g00020.1, VIT_212s0035g00080.1, VIT_212s0142g00760.1, VIT_212s0142g00800.1, VIT_213s0084g00560.1, VIT_213s0084g00570.1, VIT_217s0000g02330.1, VIT_217s0000g02360.1, VIT_217s0000g02370.1, VIT_217s0000g02390.1
OG0000040	Amacr01g21540, Amacr03g01020, Amacr03g01040, Amacr03g01060, Amacr03g01090, Amacr03g01100, Amacr14g09100, Amacr16g03990, Amacr17g04060, Amacr17g04070	Aqcoe0031s0004.1, Aqcoe1G172300.1, Aqcoe1G175500.1, Aqcoe1G176100.1, Aqcoe1G176200.1, Aqcoe1G253200.1, Aqcoe1G471000.1, Aqcoe3G358000.1, Aqcoe3G358100.1, Aqcoe3G358200.1, Aqcoe4G021400.1, Aqcoe4G021500.1, Aqcoe4G021600.1, Aqcoe4G021800.1, Aqcoe4G022300.1, Aqcoe4G035400.1, Aqcoe4G039600.1, Aqcoe4G040200.1, Aqcoe4G054900.1, Aqcoe4G067700.1, Aqcoe4G067900.1, Aqcoe4G115100.1, Aqcoe4G146800.1, Aqcoe4G…	Bv3_050300_iyqy.t1, Bv3_050320_azzi.t1, Bv3_050340_fspe.t2, Bv4_085310_xfwu.t1, Bv7_157130_rfjq.t1, Bv7_157190_onsf.t1	Ca_sin_THF95527.1, Ca_sin_THF96115.1, Ca_sin_THF96712.1, Ca_sin_THF97827.1, Ca_sin_THF97829.1, Ca_sin_THG04334.1, Ca_sin_THG05085.1, Ca_sin_THG07859.1, Ca_sin_THG08395.1, Ca_sin_THG08403.1, Ca_sin_THG10204.1, Ca_sin_THG10258.1, Ca_sin_THG11781.1, Ca_sin_THG12033.1, Ca_sin_THG12044.1, Ca_sin_THG12051.1, Ca_sin_THG12150.1, Ca_sin_THG12155.1, Ca_sin_THG12345.1, Ca_sin_THG14687.1, Ca_sin_THG14689.1, …	Co_can_CDO98498.1, Co_can_CDO98579.1, Co_can_CDO98580.1, Co_can_CDO99133.1, Co_can_CDO99149.1, Co_can_CDO99152.1, Co_can_CDO99154.1, Co_can_CDO99230.1, Co_can_CDO99264.1, Co_can_CDO99266.1, Co_can_CDO99311.1, Co_can_CDO99314.1, Co_can_CDO99401.1, Co_can_CDP06283.1, Co_can_CDP06284.1, Co_can_CDP06302.1, Co_can_CDP07161.1, Co_can_CDP07960.1, Co_can_CDP07961.1, Co_can_CDP07963.1, Co_can_CDP10112.1, …	Fa_tar_0001067500.01.T01, Fa_tar_0001604600.01.T01, Fa_tar_0003379800.01.T01, Fa_tar_0004378700.01.T01, Fa_tar_0004425100.01.T01, Fa_tar_0006396700.01.T01, Fa_tar_0007100100.01.T01, Fa_tar_0007967700.01.T01	HanXRQChr15g0482661	Hy_und_04G01639.1, Hy_und_08G01951.1, Hy_und_11G01104.1, Hy_und_11G01106.1	Or_sat_XP_015615063.1, Or_sat_XP_015615065.1, Or_sat_XP_015615066.1, Or_sat_XP_015615067.1, Or_sat_XP_015615068.1	Potri.003G149800.1, Potri.003G150200.1, Potri.018G138500.2	RnoG0008180.1, RnoG0020629.1, RnoG0020638.1, RnoG0020639.1, RnoG0027813.1, RnoG0029950.1, RnoG0034548.1	Rh_pal_03G009020.1, Rh_pal_03G009120.1, Rh_pal_03G009260.1, Rh_pal_03G009280.1, Rh_pal_03G009290.1, Rh_pal_03G009300.1, Rh_pal_03G009340.1, Rh_pal_04G001920.1, Rh_pal_04G007960.1, Rh_pal_04G008190.1, Rh_pal_04G043880.1, Rh_pal_06G015970.1, Rh_pal_11G016830.1	RtaG0002032.1, RtaG0011356.1, RtaG0011365.1, RtaG0011366.1, RtaG0011368.1, RtaG0011375.1, RtaG0011377.1, RtaG0011378.1, RtaG0011382.1, RtaG0011383.1, RtaG0011385.1, RtaG0013045.1, RtaG0013046.1, RtaG0013852.1, RtaG0013855.1, RtaG0013857.1, RtaG0039143.1	Se_tor_08g259450, Se_tor_11g364390	Sc06g0007200.01, Sc06g0007210.01, Sc06g0007220.01, Sc06g0007230.01, Sc07g0007280.01, Sc14g0006730.01, Sc15g0003350.01, Sc19g0002980.01, Sc19g0002990.01, Sc25g0001860.01, Sc25g0002110.01, Sc25g0002170.01, Sc25g0002180.01	SOV1g036320.1, SOV3g006900.1, SOV3g007160.1, SOV3g007280.1, SOV3g007290.1, SOV3g027540.1, SOV4g038720.1	VIT_200s0448g00020.1, VIT_200s0455g00050.1, VIT_202s0033g01113.1, VIT_203s0038g01400.1, VIT_203s0038g01520.1, VIT_203s0038g01530.1, VIT_203s0038g01540.1, VIT_203s0038g01550.1, VIT_203s0038g01580.1, VIT_203s0038g01590.1, VIT_203s0038g01610.1, VIT_203s0038g01620.1, VIT_203s0038g01630.1, VIT_203s0038g01670.4, VIT_203s0038g01740.1, VIT_203s0038g01750.1, VIT_203s0132g00305.1, VIT_209s0096g00930.1, VIT…
OG0000041	Amacr06g01310, Amacr06g09010, Amacr11g06290, Amacr11g06330, Amacr12g00770, Amacr12g00780, Amacr12g10520, Amacr12g12990, Amacr13g02840, Amacr14g00140, Amacr14g00160	Aqcoe1G235800.1, Aqcoe4G251900.1, Aqcoe4G263800.1, Aqcoe4G290400.1, Aqcoe4G300100.1, Aqcoe7G395800.1	Bv1_023340_ckua.t1, Bv1_023360_zhwh.t1, Bv2_043920_mudz.t1, Bv3_054700_khmh.t1, Bv4_089540_uzph.t1, Bv5_104580_yzpy.t1	Ca_sin_THF94135.1, Ca_sin_THF95582.1, Ca_sin_THF95583.1, Ca_sin_THF95968.1, Ca_sin_THF95976.1, Ca_sin_THF95989.1, Ca_sin_THF96151.1, Ca_sin_THF96161.1, Ca_sin_THG00144.1, Ca_sin_THG00821.1, Ca_sin_THG01170.1, Ca_sin_THG01497.1, Ca_sin_THG01915.1, Ca_sin_THG04504.1, Ca_sin_THG05911.1, Ca_sin_THG06175.1, Ca_sin_THG06181.1, Ca_sin_THG07100.1, Ca_sin_THG07516.1, Ca_sin_THG08161.1, Ca_sin_THG17056.1, …	Co_can_CDP00343.1, Co_can_CDP08013.1, Co_can_CDP08030.1, Co_can_CDP10893.1, Co_can_CDP16262.1, Co_can_CDP19717.1, Co_can_CDP21223.1, Co_can_CDP21917.1	Fa_tar_0000503200.01.T01, Fa_tar_0001677100.01.T01, Fa_tar_0001877600.01.T01, Fa_tar_0001877700.01.T01, Fa_tar_0002458200.01.T01, Fa_tar_0004186400.01.T01, Fa_tar_0004960400.01.T01, Fa_tar_0004960600.01.T01, Fa_tar_0007089800.01.T01, Fa_tar_0007090000.01.T01, Fa_tar_0007090200.01.T01, Fa_tar_0007395500.01.T01, Fa_tar_0008167300.01.T01, Fa_tar_0009658000.01.T01, Fa_tar_0009658200.01.T01	HanXRQChr04g0097301, HanXRQChr06g0175651, HanXRQChr08g0216251, HanXRQChr08g0216271, HanXRQChr08g0216411, HanXRQChr08g0225581, HanXRQChr11g0338431, HanXRQChr11g0338451, HanXRQChr11g0340151, HanXRQChr12g0366541, HanXRQChr12g0366551, HanXRQChr13g0417971, HanXRQChr13g0417981, HanXRQChr14g0427671, HanXRQChr14g0430301, HanXRQChr14g0430311, HanXRQChr14g0430321	Hy_und_05G00249.1, Hy_und_05G00250.1	Or_sat_XP_015612829.1, Or_sat_XP_015612830.1, Or_sat_XP_015614042.1, Or_sat_XP_015616331.2, Or_sat_XP_015616363.1, Or_sat_XP_015617049.1, Or_sat_XP_015617845.1, Or_sat_XP_015617876.1, Or_sat_XP_015620457.1, Or_sat_XP_015621873.1, Or_sat_XP_015624369.1, Or_sat_XP_015624370.1, Or_sat_XP_015634494.2, Or_sat_XP_015634692.1, Or_sat_XP_015634698.1, Or_sat_XP_015634722.1, Or_sat_XP_015635901.1, Or_sat_X…	Potri.001G146800.1, Potri.003G064200.2, Potri.006G010900.1, Potri.006G011100.1, Potri.006G011200.1, Potri.006G013300.3, Potri.006G013400.2, Potri.006G013500.1, Potri.006G013600.2, Potri.006G013750.2, Potri.007G025500.2, Potri.007G123100.2, Potri.010G154866.1, Potri.010G154932.1, Potri.012G018400.1, Potri.012G018500.2, Potri.014G030400.2, Potri.014G135550.1, Potri.015G059200.1, Potri.015G107300.1,…	RnoG0002205.1, RnoG0002255.1, RnoG0002257.1, RnoG0002258.1, RnoG0004637.1, RnoG0008360.1, RnoG0011108.1, RnoG0012243.1, RnoG0012244.1, RnoG0017734.1, RnoG0019664.1, RnoG0019665.1, RnoG0019666.1, RnoG0019667.1, RnoG0019668.1, RnoG0021662.1, RnoG0021666.1, RnoG0021667.1, RnoG0033621.1, RnoG0033622.1, RnoG0035143.1, RnoG0035144.1	Rh_pal_02G040810.1, Rh_pal_02G040840.1, Rh_pal_02G061290.1, Rh_pal_03G045620.1, Rh_pal_06G029250.1, Rh_pal_06G029260.1, Rh_pal_06G029310.1, Rh_pal_06G029320.1, Rh_pal_08G005570.1, Rh_pal_08G010170.1, Rh_pal_08G037510.1, Rh_pal_09G026740.1, Rh_pal_10G023340.1	RtaG0002044.1, RtaG0009733.1, RtaG0010759.1, RtaG0010760.1, RtaG0014808.1, RtaG0014809.1, RtaG0016369.1, RtaG0017919.1, RtaG0026453.1, RtaG0026454.1, RtaG0028880.1, RtaG0043316.1, RtaG0043318.1, RtaG0043327.1, RtaG0045714.1, RtaG0045715.1, RtaG0045721.1	Se_tor_01g004990, Se_tor_01g005000, Se_tor_01g015270, Se_tor_01g022400, Se_tor_01g023780, Se_tor_01g023790, Se_tor_10g326510, Se_tor_12g387350	Sc10g0001270.01, Sc15g0004330.02, Sc15g0004340.01, Sc21g0004910.01, Sc25g0001490.01	SOV1g017420.1, SOV3g007190.1, SOV5g025970.1, SOV5g037660.1, SOV5g037670.1, SOV6g000590.1	VIT_203s0017g00930.1, VIT_205s0102g00790.1, VIT_205s0102g00800.1, VIT_205s0102g00810.1, VIT_205s0102g00830.1, VIT_205s0102g00850.1, VIT_205s0102g00860.1, VIT_205s0102g00900.1, VIT_205s0102g00920.1, VIT_205s0102g00970.1, VIT_205s0102g00980.1, VIT_205s0102g01036.1, VIT_205s0102g01060.1, VIT_205s0102g01080.1, VIT_205s0102g01090.1, VIT_205s0102g01130.1, VIT_209s0002g01200.1, VIT_209s0002g01220.1, VIT…
OG0000042	Amacr04g11820, Amacr04g11850, Amacr11g02430, Amacr11g02440, Amacr13g07120, Amacr13g13070, Amacr13g13080	Aqcoe0023s0001.1, Aqcoe0023s0002.1, Aqcoe1G212300.1, Aqcoe1G212400.1, Aqcoe1G212500.1, Aqcoe1G212600.1, Aqcoe1G212700.1, Aqcoe1G212800.1, Aqcoe1G212900.1, Aqcoe2G370700.1, Aqcoe2G370800.1, Aqcoe2G370900.1, Aqcoe2G371000.1, Aqcoe2G371100.1, Aqcoe2G371200.1, Aqcoe2G371300.1, Aqcoe2G372900.1, Aqcoe2G373000.1, Aqcoe2G373100.1, Aqcoe2G373200.1, Aqcoe2G373300.1, Aqcoe4G273500.1, Aqcoe5G029300.1, Aqcoe5…	Bv2_045090_fuxx.t1, Bv3_049360_umac.t1, Bv3_049370_adgp.t1, Bv3_049380_xxoz.t1, Bv3_049390_hnsi.t1, Bv3_049410_qzxk.t1, Bv3_049420_rczf.t1, Bv3_056560_payn.t1, Bv3_060960_heso.t1, Bv3_061180_ucfq.t1, Bv5_120890_okgh.t1, Bv5_120900_pkmg.t1, Bv6_130040_gkpy.t1, Bv6_132830_osxt.t1, Bv_014290_tcfw.t1, Bv_016880_kiiq.t1, Bv_017550_wgpy.t1	Ca_sin_THF95138.1, Ca_sin_THF96396.1, Ca_sin_THG03937.1, Ca_sin_THG03949.1, Ca_sin_THG05008.1, Ca_sin_THG05515.1, Ca_sin_THG18508.1, Ca_sin_THG18509.1, Ca_sin_THG21817.1	Co_can_CDO99192.1, Co_can_CDO99200.1, Co_can_CDO99201.1, Co_can_CDO99203.1, Co_can_CDO99204.1, Co_can_CDO99206.1, Co_can_CDO99207.1, Co_can_CDO99213.1, Co_can_CDO99214.1, Co_can_CDO99215.1, Co_can_CDP03727.1, Co_can_CDP08879.1, Co_can_CDP10307.1, Co_can_CDP15442.1, Co_can_CDP15734.1, Co_can_CDP19921.1	Fa_tar_0001451900.01.T01, Fa_tar_0001643100.01.T02, Fa_tar_0001643500.01.T01, Fa_tar_0001736300.01.T01, Fa_tar_0001830100.01.T01, Fa_tar_0003420300.01.T01, Fa_tar_0003420700.01.T01, Fa_tar_0003421300.01.T01, Fa_tar_0003422700.01.T01, Fa_tar_0003422900.01.T01, Fa_tar_0003423100.01.T01, Fa_tar_0003423500.01.T01, Fa_tar_0003423700.01.T01, Fa_tar_0005265300.01.T01, Fa_tar_0007111000.01.T01, Fa_tar_00…	HanXRQChr00c0316g0573551, HanXRQChr03g0092061, HanXRQChr03g0092071, HanXRQChr03g0092081, HanXRQChr03g0092121, HanXRQChr03g0092131, HanXRQChr03g0092151, HanXRQChr03g0092161, HanXRQChr03g0092181, HanXRQChr03g0092201, HanXRQChr10g0281081, HanXRQChr12g0373891, HanXRQChr12g0381401, HanXRQChr12g0381411, HanXRQChr12g0381431, HanXRQChr12g0381441, HanXRQChr13g0419021, HanXRQChr13g0422211, HanXRQChr13g0422…	Hy_und_02G02032.1, Hy_und_02G02033.1, Hy_und_02G02034.1, Hy_und_02G02035.1, Hy_und_02G03365.1, Hy_und_02G03367.1, Hy_und_02G03368.1, Hy_und_02G03369.1, Hy_und_02G03370.1, Hy_und_04G01816.1, Hy_und_04G01817.1, Hy_und_06G02326.1	Or_sat_XP_015628439.1, Or_sat_XP_015633514.1, Or_sat_XP_015648806.1, Or_sat_XP_015648853.1, Or_sat_XP_015649380.1, Or_sat_XP_025880246.1	Potri.002G040700.1, Potri.004G083100.1, Potri.005G222300.1, Potri.005G222401.1, Potri.008G165400.2, Potri.010G073100.1, Potri.010G073166.1, Potri.010G073232.1, Potri.010G073300.2, Potri.011G156200.1, Potri.013G045000.1, Potri.013G045101.1, Potri.017G135800.2, Potri.017G136000.1	RnoG0006423.1, RnoG0006424.1, RnoG0008393.1, RnoG0014716.1, RnoG0014719.1, RnoG0014721.1, RnoG0019838.1, RnoG0019839.1, RnoG0020880.1, RnoG0020881.1, RnoG0020883.1, RnoG0024751.1, RnoG0024752.1, RnoG0024753.1, RnoG0024754.1, RnoG0035669.1	Rh_pal_04G040360.1, Rh_pal_07G029210.1, Rh_pal_07G029230.1, Rh_pal_07G029240.1, Rh_pal_07G029250.1, Rh_pal_07G029260.1, Rh_pal_10G003800.1, Rh_pal_10G003830.1, Rh_pal_10G014610.1, Rh_pal_11G015460.1, Rh_pal_11G015470.1, Rh_pal_11G015520.1	RtaG0013404.1, RtaG0013405.1, RtaG0013406.1, RtaG0013407.1, RtaG0013413.1, RtaG0013416.1, RtaG0016201.1, RtaG0016203.1, RtaG0020260.1, RtaG0041346.1, RtaG0041347.1, RtaG0046660.1	Se_tor_03g059970, Se_tor_03g059980, Se_tor_03g060000, Se_tor_03g062270, Se_tor_08g232390, Se_tor_11g353060, Se_tor_11g353090, Se_tor_12g391820	Sc13g0005180.01, Sc13g0005190.01, Sc13g0005200.01, Sc13g0005210.01, Sc19g0000050.01, Sc19g0003510.01, Sc19g0003520.01, Sc19g0003540.01, Sc19g0003570.01, Sc19g0003590.01, Sc24g0003090.01, Sc25g0003830.01, Sc25g0003840.01, Sc25g0003880.01, Sc25g0003890.02, Sc25g0003900.01, Sc25g0003920.01, Sc25g0003940.01, Sc25g0003950.01, Sc25g0003960.01, Sc25g0003980.01, Sc25g0003990.01	SOV1g009130.1, SOV1g041930.1, SOV2g025550.1, SOV3g008500.1, SOV3g008510.1, SOV3g008550.1, SOV3g008570.1, SOV3g008590.1, SOV3g008620.1, SOV3g008630.1, SOV3g008640.1, SOV3g008650.1, SOV3g008660.1, SOV3g008680.1, SOV3g008690.1, SOV3g008700.1, SOV3g010890.1, SOV3g010910.1, SOV3g010920.1, SOV3g010930.1, SOV3g010940.1, SOV3g010960.1, SOV5g001900.1, SOV6g003980.1, SOV6g043800.1	VIT_200s1313g00010.1, VIT_205s0049g00220.1, VIT_205s0049g00230.1, VIT_205s0049g00250.1, VIT_205s0049g00260.1, VIT_205s0049g00270.1, VIT_205s0049g00280.1, VIT_205s0049g00300.1, VIT_205s0049g00310.1, VIT_205s0049g00330.1, VIT_205s0049g00340.1, VIT_205s0049g00350.1, VIT_205s0049g00360.1, VIT_205s0049g00370.1, VIT_205s0049g00390.1, VIT_205s0049g00400.1, VIT_205s0049g00410.1, VIT_205s0049g00420.1, VIT…
OG0000043	Amacr01g13560, Amacr02g08370, Amacr03g09000, Amacr04g08850, Amacr04g10690, Amacr05g07300, Amacr06g06160, Amacr07g05560, Amacr08g00750, Amacr09g11090, Amacr09g11860, Amacr10g08470, Amacr114g00010, Amacr12g12960, Amacr15g01150, Amacr17g11820	Aqcoe5G301100.1, Aqcoe7G209800.1	Bv1_005670_mrif.t1, Bv1_016060_ayyz.t1, Bv1_018230_pfcy.t1, Bv4_077910_asca.t1, Bv6_146160_rkjn.t1, Bv6_156120_ywjz.t1, Bv7_165790_jgns.t1, Bv9_205730_ysux.t1, Bv9_212180_ydaf.t1, Bv9_215300_mzty.t1, Bv_001900_fjye.t1, Bv_016860_anxf.t1		Co_can_CDO98472.1, Co_can_CDO99863.1, Co_can_CDP03404.1, Co_can_CDP04581.1, Co_can_CDP05489.1, Co_can_CDP05540.1, Co_can_CDP06252.1, Co_can_CDP07160.1, Co_can_CDP08410.1, Co_can_CDP09521.1, Co_can_CDP11551.1, Co_can_CDP15970.1, Co_can_CDP16503.1, Co_can_CDP18038.1, Co_can_CDP19744.1, Co_can_CDP19772.1	Fa_tar_0001822500.01.T01, Fa_tar_0003098400.01.T01, Fa_tar_0006001400.01.T01, Fa_tar_0006285600.01.T01, Fa_tar_0006576900.01.T01, Fa_tar_0006725400.01.T01, Fa_tar_0007343000.01.T01, Fa_tar_0009204800.01.T01, Fa_tar_0009205200.01.T01	HanXRQChr02g0036241, HanXRQChr02g0059381, HanXRQChr03g0077651, HanXRQChr03g0088121, HanXRQChr04g0123061, HanXRQChr05g0143481, HanXRQChr06g0168961, HanXRQChr07g0199291, HanXRQChr08g0212951, HanXRQChr09g0268751, HanXRQChr10g0279481, HanXRQChr10g0313541, HanXRQChr11g0331041, HanXRQChr11g0353081, HanXRQChr12g0361021, HanXRQChr12g0372731, HanXRQChr12g0382961, HanXRQChr13g0400341, HanXRQChr14g0446331	Hy_und_02G02221.1, Hy_und_06G01770.1	Or_sat_XP_015611049.1, Or_sat_XP_015612210.1, Or_sat_XP_015612211.1, Or_sat_XP_015612739.1, Or_sat_XP_015612740.1, Or_sat_XP_015615563.1, Or_sat_XP_015616138.1, Or_sat_XP_015618616.1, Or_sat_XP_015623416.1, Or_sat_XP_015623417.1, Or_sat_XP_015624334.1, Or_sat_XP_015628801.1, Or_sat_XP_015632368.1, Or_sat_XP_015633668.1, Or_sat_XP_015633669.1, Or_sat_XP_015637526.1, Or_sat_XP_015638532.1, Or_sat_X…		RnoG0005809.1	Rh_pal_04G024960.1, Rh_pal_04G025060.1, Rh_pal_05G026300.1, Rh_pal_08G010550.1, Rh_pal_09G023800.1, Rh_pal_11G018660.1, Rh_pal_11G042870.1	RtaG0006538.1, RtaG0037674.1	Se_tor_00g444520, Se_tor_00g446360, Se_tor_00g446780, Se_tor_00g448510, Se_tor_01g008010, Se_tor_01g009080, Se_tor_01g009320, Se_tor_01g011140, Se_tor_02g026180, Se_tor_02g031810, Se_tor_02g036040, Se_tor_02g036090, Se_tor_02g036920, Se_tor_02g039120, Se_tor_02g039340, Se_tor_02g041320, Se_tor_02g041350, Se_tor_02g044960, Se_tor_02g046530, Se_tor_03g072290, Se_tor_03g074390, Se_tor_03g078660, Se_…	Sc05g0005320.01	SOV2g031150.1, SOV3g027660.1, SOV3g044160.1, SOV5g016600.1, SOV5g038230.1	VIT_217s0000g02130.1
OG0000044	Amacr03g03270, Amacr08g05100, Amacr08g10470, Amacr09g13080, Amacr11g05430, Amacr15g09980	Aqcoe1G109600.1, Aqcoe1G128000.1, Aqcoe1G186700.1, Aqcoe1G292700.1, Aqcoe1G322000.1, Aqcoe1G398400.1, Aqcoe1G398600.1, Aqcoe1G447600.1, Aqcoe1G486100.1, Aqcoe2G006400.1, Aqcoe2G041800.1, Aqcoe2G098800.1, Aqcoe2G231400.1, Aqcoe2G245000.1, Aqcoe2G250800.1, Aqcoe2G329000.1, Aqcoe2G360800.1, Aqcoe3G071000.1, Aqcoe3G141900.1, Aqcoe3G163800.1, Aqcoe3G275500.1, Aqcoe3G325600.1, Aqcoe3G364500.1, Aqcoe4G2…	Bv2_042800_njcg.t1, Bv5_122600_cgcu.t1, Bv6_127560_hxge.t1, Bv7_157930_dcxh.t1, Bv7_167640_tjjd.t1, Bv7_174460_ujay.t1, Bv8_194980_twac.t1	Ca_sin_THF95809.1, Ca_sin_THF96694.1, Ca_sin_THF98085.1, Ca_sin_THF99226.1, Ca_sin_THG01174.1, Ca_sin_THG03041.1, Ca_sin_THG05579.1, Ca_sin_THG06977.1, Ca_sin_THG08590.1, Ca_sin_THG09783.1, Ca_sin_THG10223.1, Ca_sin_THG14265.1, Ca_sin_THG16840.1, Ca_sin_THG17135.1, Ca_sin_THG19255.1, Ca_sin_THG22516.1, Ca_sin_THG22524.1, Ca_sin_THG23084.1	Co_can_CDO98172.1, Co_can_CDP03984.1, Co_can_CDP05384.1, Co_can_CDP09178.1, Co_can_CDP09324.1, Co_can_CDP10374.1, Co_can_CDP11395.1, Co_can_CDP13497.1, Co_can_CDP14216.1, Co_can_CDP15243.1, Co_can_CDP15415.1, Co_can_CDP15445.1	Fa_tar_0001055600.01.T01, Fa_tar_0001897500.01.T01, Fa_tar_0003684000.01.T01, Fa_tar_0003755100.01.T01, Fa_tar_0007442600.01.T01, Fa_tar_0008043100.01.T01, Fa_tar_0008295700.01.T01, Fa_tar_0008695900.01.T01, Fa_tar_0008884400.01.T01, Fa_tar_0009187700.01.T01	HanXRQChr01g0004791, HanXRQChr01g0011401, HanXRQChr02g0032291, HanXRQChr03g0083411, HanXRQChr04g0114041, HanXRQChr05g0133561, HanXRQChr06g0185001, HanXRQChr08g0228471, HanXRQChr08g0229291, HanXRQChr08g0236991, HanXRQChr10g0302811, HanXRQChr11g0336961, HanXRQChr11g0353661, HanXRQChr12g0361171, HanXRQChr15g0486531, HanXRQChr16g0504711, HanXRQChr16g0509721, HanXRQChr16g0527211	Hy_und_02G00776.1, Hy_und_02G01647.1, Hy_und_02G01648.1, Hy_und_03G02777.1, Hy_und_06G00396.1, Hy_und_07G01461.1, Hy_und_07G02308.1, Hy_und_08G01141.1, Hy_und_11G01560.1	Or_sat_XP_015612413.1, Or_sat_XP_015612414.1, Or_sat_XP_015613248.1, Or_sat_XP_015613256.1, Or_sat_XP_015613263.1, Or_sat_XP_015613270.1, Or_sat_XP_015613278.1, Or_sat_XP_015613285.1, Or_sat_XP_015613293.1, Or_sat_XP_015613302.1, Or_sat_XP_015618301.1, Or_sat_XP_015625578.1, Or_sat_XP_015625579.1, Or_sat_XP_015625586.1, Or_sat_XP_015628956.1, Or_sat_XP_015629572.1, Or_sat_XP_015640992.2, Or_sat_X…	Potri.001G369900.1, Potri.002G239600.1, Potri.003G031600.2, Potri.004G237000.1, Potri.005G012600.2, Potri.006G105700.1, Potri.006G252400.2, Potri.007G050200.2, Potri.009G044700.1, Potri.014G191200.1, Potri.016G065500.1, Potri.016G077700.1, Potri.016G128900.3, Potri.018G040100.1, Potri.018G071800.1	RnoG0002988.1, RnoG0006225.1, RnoG0008890.1, RnoG0014412.1, RnoG0014810.1, RnoG0015530.1, RnoG0022112.1, RnoG0022657.1, RnoG0023063.1, RnoG0023089.1, RnoG0023177.1, RnoG0023269.1, RnoG0025767.1, RnoG0025953.1, RnoG0033398.1, RnoG0033520.1, RnoG0035148.1	Rh_pal_01G035750.1, Rh_pal_01G047890.1, Rh_pal_02G017180.1, Rh_pal_02G061340.1, Rh_pal_03G005130.1, Rh_pal_05G029230.1, Rh_pal_05G030210.1, Rh_pal_06G019790.1, Rh_pal_07G007960.1, Rh_pal_08G000490.1, Rh_pal_08G014850.1, Rh_pal_10G037760.1, Rh_pal_11G003340.1, Rh_pal_11G037300.1	RtaG0001053.1, RtaG0003010.1, RtaG0003698.1, RtaG0006995.1, RtaG0007606.1, RtaG0024800.1, RtaG0024801.1, RtaG0026458.1, RtaG0034119.1, RtaG0034120.1, RtaG0034122.1, RtaG0041195.1, RtaG0042100.1, RtaG0042141.1, RtaG0044179.1, RtaG0048818.1	Se_tor_01g021580, Se_tor_02g029520, Se_tor_03g061190, Se_tor_05g135120, Se_tor_06g198240, Se_tor_07g213860, Se_tor_08g236550, Se_tor_08g242590, Se_tor_08g243450, Se_tor_08g256240, Se_tor_09g282240, Se_tor_09g283720, Se_tor_09g283730, Se_tor_09g303830, Se_tor_09g312110, Se_tor_13g429610, Se_tor_13g441560	Sc02g0000370.01, Sc03g0001920.01, Sc10g0004600.01, Sc14g0007700.01, Sc20g0006770.01, Sc21g0006280.01, Sc25g0002120.01	SOV1g015890.1, SOV2g018920.1, SOV3g043670.1, SOV6g025470.1, SOV6g035270.1	VIT_200s0193g00030.1, VIT_200s0193g00093.1, VIT_200s0201g00020.1, VIT_200s0202g00060.1, VIT_200s0941g00010.1, VIT_201s0011g00660.1, VIT_201s0026g01560.1, VIT_202s0087g00080.1, VIT_204s0008g05280.1, VIT_204s0069g00930.1, VIT_206s0004g01520.1, VIT_206s0004g06420.1, VIT_206s0004g07820.1, VIT_206s0080g00300.1, VIT_207s0005g00570.1, VIT_207s0129g00680.1, VIT_208s0007g03070.1, VIT_208s0007g03080.1, VIT…
OG0000045	Amacr03g05720, Amacr05g05120, Amacr05g05130, Amacr10g08160	Aqcoe0908s0001.1, Aqcoe4G010500.1, Aqcoe4G038900.1, Aqcoe4G190000.1, Aqcoe4G241400.1, Aqcoe4G251100.1, Aqcoe4G287600.1, Aqcoe4G287800.1, Aqcoe4G301600.1, Aqcoe6G081200.1, Aqcoe6G081300.1, Aqcoe6G081500.1, Aqcoe6G081700.1, Aqcoe6G081800.1, Aqcoe6G089800.1	Bv1_008780_geac.t1, Bv1_008800_xyuj.t1, Bv1_008810_awfn.t1, Bv1_008820_agmt.t1, Bv1_008830_rexn.t1, Bv1_008840_xtmj.t1, Bv1_008850_jwpc.t1, Bv6_134890_spue.t1, Bv6_134900_pmxx.t1, Bv9_215360_dxfs.t1	Ca_sin_THF94638.1, Ca_sin_THF94997.1, Ca_sin_THF94998.1, Ca_sin_THF94999.1, Ca_sin_THF95000.1, Ca_sin_THF97967.1, Ca_sin_THF98885.1, Ca_sin_THF99945.1, Ca_sin_THF99948.1, Ca_sin_THF99949.1, Ca_sin_THG01405.1, Ca_sin_THG01406.1, Ca_sin_THG01410.1, Ca_sin_THG01670.1, Ca_sin_THG03243.1, Ca_sin_THG03325.1, Ca_sin_THG03332.1, Ca_sin_THG04156.1, Ca_sin_THG04967.1, Ca_sin_THG10929.1, Ca_sin_THG10934.1, …	Co_can_CDO97426.1, Co_can_CDO97427.1, Co_can_CDO97432.1, Co_can_CDP01072.1, Co_can_CDP01073.1, Co_can_CDP01076.1, Co_can_CDP01078.1, Co_can_CDP01079.1, Co_can_CDP01080.1, Co_can_CDP01082.1, Co_can_CDP01085.1, Co_can_CDP01087.1, Co_can_CDP01478.1, Co_can_CDP01479.1, Co_can_CDP04810.1, Co_can_CDP13142.1, Co_can_CDP13143.1, Co_can_CDP13145.1, Co_can_CDP13147.1, Co_can_CDP16497.1, Co_can_CDP20292.1, …	Fa_tar_0001485200.01.T01, Fa_tar_0002057100.01.T01, Fa_tar_0002057300.01.T01, Fa_tar_0002057500.01.T01, Fa_tar_0002057700.01.T01, Fa_tar_0002057900.01.T01, Fa_tar_0003322600.01.T01, Fa_tar_0003322800.01.T01, Fa_tar_0003326800.01.T01, Fa_tar_0003327600.01.T01, Fa_tar_0003327800.01.T01, Fa_tar_0004177600.01.T01, Fa_tar_0005965900.01.T01, Fa_tar_0005966300.01.T01, Fa_tar_0005966900.01.T01	HanXRQChr00c0734g0577021, HanXRQChr05g0149591, HanXRQChr05g0161441, HanXRQChr05g0161461, HanXRQChr05g0161471, HanXRQChr05g0161481, HanXRQChr05g0161511, HanXRQChr05g0161521, HanXRQChr05g0163041, HanXRQChr09g0244891, HanXRQChr09g0244901, HanXRQChr10g0278861, HanXRQChr10g0278871, HanXRQChr11g0332871, HanXRQChr11g0338021, HanXRQChr11g0338031, HanXRQChr14g0428681, HanXRQChr14g0428691, HanXRQChr14g0461…	Hy_und_04G00763.1, Hy_und_06G00796.1, Hy_und_07G00408.1, Hy_und_07G00409.1, Hy_und_07G00410.1, Hy_und_11G01392.1, Hy_und_11G01393.1	Or_sat_XP_015622802.1, Or_sat_XP_015623508.1, Or_sat_XP_015623647.1, Or_sat_XP_015623649.1, Or_sat_XP_015624127.1, Or_sat_XP_015627220.1, Or_sat_XP_015634120.1, Or_sat_XP_015634584.1, Or_sat_XP_015634597.1, Or_sat_XP_015634787.1, Or_sat_XP_015635100.1, Or_sat_XP_015635876.1, Or_sat_XP_015636970.1, Or_sat_XP_025880724.1	Potri.001G312600.1, Potri.001G312650.1, Potri.001G313000.1, Potri.002G098300.1, Potri.002G098400.1, Potri.004G172700.1, Potri.005G073766.1, Potri.005G073800.1, Potri.006G022300.1, Potri.006G022500.1, Potri.006G022600.1, Potri.006G022850.1, Potri.006G023101.1, Potri.006G023151.1, Potri.006G023700.1, Potri.006G103850.1, Potri.007G095000.1, Potri.016G020201.1, Potri.016G020500.1, Potri.016G020900.1,…	RnoG0007166.1, RnoG0016021.1, RnoG0029373.1	Rh_pal_02G062890.1, Rh_pal_02G062920.1, Rh_pal_02G062950.1, Rh_pal_05G006710.1, Rh_pal_05G007170.1, Rh_pal_09G025720.1, Rh_pal_09G025860.1	RtaG0006850.1, RtaG0011648.1, RtaG0011650.1, RtaG0015846.1, RtaG0026604.1, RtaG0040187.1	Se_tor_03g084140, Se_tor_07g212030, Se_tor_09g294170, Se_tor_09g294220, Se_tor_09g294240, Se_tor_09g294260, Se_tor_09g309450, Se_tor_13g415500, Se_tor_13g417770, Se_tor_13g428400, Se_tor_13g428410, Se_tor_13g428420, Se_tor_13g428430, Se_tor_13g428440, Se_tor_13g428450, Se_tor_13g428480, Se_tor_13g428490, Se_tor_13g428500, Se_tor_13g428510	Sc01g0000610.01, Sc01g0000640.01, Sc01g0000650.01, Sc12g0002860.01, Sc14g0008410.01, Sc18g0006350.01, Sc23g0000270.01, Sc26g0000130.01	SOV1g005820.1, SOV1g038750.1, SOV1g038760.1, SOV1g038790.1, SOV2g038130.1, SOV2g038140.1, SOV2g038150.1, SOV3g040950.1	VIT_200s0324g00050.1, VIT_200s0324g00060.1, VIT_200s0324g00070.1, VIT_200s0324g00080.1, VIT_200s1251g00010.1, VIT_203s0017g01130.1, VIT_203s0017g01140.1, VIT_203s0017g01360.1, VIT_218s0001g05910.1, VIT_218s0001g05950.1, VIT_218s0001g05990.1, VIT_218s0001g06060.1, VIT_218s0001g06080.1, VIT_218s0001g06090.1, VIT_218s0001g06120.1
OG0000046	Amacr01g11670, Amacr11g07010, Amacr11g07030, Amacr12g07940, Amacr12g08400	Aqcoe1G386800.1, Aqcoe2G430300.1, Aqcoe3G173700.1, Aqcoe4G119400.1, Aqcoe4G119700.1, Aqcoe4G119900.1, Aqcoe4G120000.1, Aqcoe4G120100.1, Aqcoe4G120200.1, Aqcoe4G120300.1, Aqcoe4G120700.1, Aqcoe4G121000.1, Aqcoe4G121200.1, Aqcoe4G121300.1, Aqcoe4G121400.1, Aqcoe4G121500.1, Aqcoe4G121600.1, Aqcoe4G121700.1, Aqcoe4G121800.1, Aqcoe4G121900.1, Aqcoe4G122000.1, Aqcoe4G122100.1, Aqcoe4G136800.1, Aqcoe4G1…	Bv1_012950_cfmo.t1, Bv1_022090_euey.t1, Bv4_093980_hrrf.t1, Bv4_093990_kkod.t1, Bv5_102650_itko.t1, Bv5_102660_ugqg.t1, Bv5_116590_uprw.t1, Bv5_116600_ddhx.t1, Bv5_116610_ewoo.t1, Bv5_116620_egnq.t1, Bv7_158760_rhtf.t1, Bv7_158790_cinx.t1, Bv_000950_fauw.t1, Bv_007750_ayhw.t1, Bv_018190_ufjz.t1, Bv_032990_kuuz.t1	Ca_sin_THF93890.1, Ca_sin_THF98982.1, Ca_sin_THF98984.1, Ca_sin_THF99302.1, Ca_sin_THG01149.1, Ca_sin_THG01161.1, Ca_sin_THG01166.1, Ca_sin_THG01168.1, Ca_sin_THG01172.1, Ca_sin_THG01176.1, Ca_sin_THG01178.1, Ca_sin_THG01365.1, Ca_sin_THG01366.1, Ca_sin_THG02742.1, Ca_sin_THG04421.1, Ca_sin_THG05357.1, Ca_sin_THG08714.1, Ca_sin_THG10356.1, Ca_sin_THG13452.1, Ca_sin_THG13458.1, Ca_sin_THG13489.1, …	Co_can_CDP03103.1, Co_can_CDP04590.1, Co_can_CDP05683.1, Co_can_CDP06075.1, Co_can_CDP06076.1, Co_can_CDP11334.1, Co_can_CDP11335.1, Co_can_CDP14358.1, Co_can_CDP14360.1, Co_can_CDP15972.1, Co_can_CDP15973.1, Co_can_CDP15974.1, Co_can_CDP15975.1, Co_can_CDP15976.1, Co_can_CDP15977.1, Co_can_CDP15978.1, Co_can_CDP15979.1, Co_can_CDP15980.1, Co_can_CDP15981.1, Co_can_CDP15982.1, Co_can_CDP15983.1, …	Fa_tar_0000251700.01.T01, Fa_tar_0000500300.01.T01, Fa_tar_0000500500.01.T01, Fa_tar_0004787500.01.T01, Fa_tar_0004787700.01.T01, Fa_tar_0004787900.01.T01, Fa_tar_0004788100.01.T01, Fa_tar_0005039800.01.T01, Fa_tar_0008170300.01.T01, Fa_tar_0008961400.01.T01	HanXRQChr03g0072731, HanXRQChr03g0072751, HanXRQChr03g0072771, HanXRQChr05g0132541, HanXRQChr06g0170831, HanXRQChr06g0170841, HanXRQChr07g0190211, HanXRQChr07g0190311, HanXRQChr07g0204371, HanXRQChr07g0204381, HanXRQChr07g0204401, HanXRQChr10g0305651, HanXRQChr12g0366431, HanXRQChr12g0366451, HanXRQChr12g0366851, HanXRQChr12g0367311, HanXRQChr12g0367321, HanXRQChr12g0367361, HanXRQChr12g0367391, …	Hy_und_01G02499.1, Hy_und_04G01109.1, Hy_und_04G01112.1, Hy_und_08G00385.1, Hy_und_08G00702.1, Hy_und_11G00100.1	Or_sat_XP_015615867.1, Or_sat_XP_015615878.1, Or_sat_XP_015615885.1, Or_sat_XP_015615893.1, Or_sat_XP_015616732.1, Or_sat_XP_015621094.1, Or_sat_XP_015621095.1, Or_sat_XP_015622501.1, Or_sat_XP_015631580.1, Or_sat_XP_015634142.1, Or_sat_XP_015637323.1, Or_sat_XP_015638552.1, Or_sat_XP_015648776.1, Or_sat_XP_025882732.1	Potri.011G098800.4, Potri.011G099200.2, Potri.011G099400.1, Potri.011G099800.2, Potri.011G101250.1, Potri.011G101401.1, Potri.011G101500.5, Potri.011G101700.1, Potri.011G117600.1, Potri.011G117700.3	RnoG0014477.1, RnoG0020270.1, RnoG0021573.1, RnoG0032526.1	Rh_pal_01G032780.1, Rh_pal_02G002820.1, Rh_pal_02G028000.1, Rh_pal_04G021260.1, Rh_pal_07G043300.1, Rh_pal_07G043330.1, Rh_pal_11G023600.1, Rh_pal_11G023710.1	RtaG0000260.1, RtaG0012556.1, RtaG0029367.1, RtaG0043619.1, RtaG0043627.1	Se_tor_03g064000, Se_tor_04g114490, Se_tor_04g114510, Se_tor_04g114520, Se_tor_05g127520, Se_tor_07g206980, Se_tor_07g207010, Se_tor_07g207020	Sc03g0010820.01, Sc03g0010830.03, Sc03g0010840.01, Sc03g0010850.01, Sc03g0010880.01, Sc06g0001500.01, Sc07g0002310.01, Sc07g0002320.01, Sc16g0007830.01, Sc16g0007840.01, Sc16g0007850.02, Sc16g0007890.01	SOV2g006590.1, SOV2g022480.1, SOV4g046930.1, SOV4g055620.1, SOV4g055630.1, SOV4g055650.1, SOV4g055660.1, SOV5g006420.1, SOV5g006460.1, SOV6g038300.1, SOV6g039040.1, SOV6g039090.1	VIT_200s0389g00030.1, VIT_200s0389g00040.1, VIT_204s0008g01860.1, VIT_211s0016g01290.2, VIT_219s0015g02050.1, VIT_219s0015g02090.1, VIT_219s0015g02140.1, VIT_219s0015g02160.1, VIT_219s0015g02440.1, VIT_219s0015g02500.1, VIT_219s0015g02520.1, VIT_219s0015g02535.1, VIT_219s0015g02540.1, VIT_219s0015g02660.1, VIT_219s0015g02750.1, VIT_219s0015g02780.1, VIT_219s0015g02900.1, VIT_219s0015g02910.1, VIT…
OG0000047	Amacr01g24120, Amacr01g24130, Amacr01g24140, Amacr02g07390, Amacr02g07400, Amacr02g07410, Amacr03g15790, Amacr03g15810, Amacr03g15820, Amacr03g15830, Amacr03g15840, Amacr03g15850, Amacr05g00770, Amacr05g00780, Amacr06g01750, Amacr06g01760, Amacr06g01770, Amacr06g01790, Amacr06g01800, Amacr06g01820, Amacr11g12560, Amacr17g03790, Amacr17g03800	Aqcoe5G123900.1, Aqcoe5G124200.1, Aqcoe5G124300.1, Aqcoe5G124400.1, Aqcoe5G124500.1, Aqcoe6G182900.1, Aqcoe6G183000.1, Aqcoe6G183100.1, Aqcoe6G183200.1, Aqcoe6G191700.1, Aqcoe6G191800.1, Aqcoe6G193000.1, Aqcoe6G193100.1, Aqcoe6G194000.1, Aqcoe6G194100.1, Aqcoe6G194300.1, Aqcoe6G194400.1	Bv4_088680_juym.t1, Bv4_088690_nmmg.t1, Bv4_088700_xnho.t1, Bv4_088710_jfiz.t1, Bv4_088720_egzp.t1, Bv4_088730_mfxs.t1, Bv4_088740_pipa.t1, Bv4_088760_skzs.t1, Bv4_088770_ytdc.t1, Bv6_152230_czpc.t1, Bv6_152270_pkgz.t1, Bv6_152290_uuqi.t1, Bv6_152300_zptd.t1, Bv6_152310_guae.t1, Bv6_152320_zjxf.t1, Bv9_212870_dqdz.t1, Bv_011940_hhhh.t1, Bv_013060_wwro.t1	Ca_sin_THF94646.1, Ca_sin_THF94653.1, Ca_sin_THF94655.1, Ca_sin_THF94658.1, Ca_sin_THF97081.1, Ca_sin_THF97207.1, Ca_sin_THF97445.1, Ca_sin_THF97447.1, Ca_sin_THG05389.1, Ca_sin_THG10326.1, Ca_sin_THG10339.1, Ca_sin_THG12040.1, Ca_sin_THG12052.1, Ca_sin_THG18040.1, Ca_sin_THG18041.1, Ca_sin_THG18066.1, Ca_sin_THG18067.1, Ca_sin_THG18070.1, Ca_sin_THG18073.1, Ca_sin_THG18074.1	Co_can_CDP01821.1, Co_can_CDP01822.1, Co_can_CDP11115.1, Co_can_CDP17672.1, Co_can_CDP17673.1, Co_can_CDP17689.1, Co_can_CDP19983.1	Fa_tar_0001069700.01.T01, Fa_tar_0001073600.01.T01, Fa_tar_0001073800.01.T01, Fa_tar_0001074000.01.T01, Fa_tar_0001074600.01.T01, Fa_tar_0001075200.01.T01, Fa_tar_0003483700.01.T01, Fa_tar_0005782100.01.T01, Fa_tar_0005782300.01.T01, Fa_tar_0006400400.01.T01, Fa_tar_0008116100.01.T01, Fa_tar_0008880500.01.T01	HanXRQChr00c0014g0571071, HanXRQChr06g0181141, HanXRQChr06g0181151, HanXRQChr07g0191911, HanXRQChr07g0192001, HanXRQChr07g0192011, HanXRQChr07g0192021, HanXRQChr07g0192031, HanXRQChr07g0192041, HanXRQChr07g0192591, HanXRQChr07g0192601, HanXRQChr09g0254041, HanXRQChr09g0257731, HanXRQChr14g0442331, HanXRQChr15g0483241, HanXRQChr15g0483271, HanXRQChr15g0483281, HanXRQChr15g0483291, HanXRQChr15g0483…	Hy_und_01G00422.1, Hy_und_01G00423.1, Hy_und_01G00424.1, Hy_und_01G01480.1, Hy_und_01G01484.1, Hy_und_01G01496.1, Hy_und_02G02703.1, Hy_und_02G02704.1, Hy_und_02G02705.1, Hy_und_02G02709.1, Hy_und_09G01187.1, Hy_und_09G01188.1, Hy_und_09G01189.1, Hy_und_09G01192.1		Potri.002G012100.1, Potri.002G012200.1, Potri.002G012400.1, Potri.002G012433.1, Potri.002G012466.1, Potri.004G182250.1, Potri.004G182400.1, Potri.004G182550.1, Potri.004G182700.1, Potri.005G103400.1, Potri.005G103600.1, Potri.005G103700.2, Potri.005G103800.1, Potri.005G248950.1, Potri.005G248975.1, Potri.005G249000.1, Potri.005G249100.1, Potri.007G059700.1, Potri.009G142400.1, Potri.009G142500.1,…	RnoG0001602.1, RnoG0010020.1, RnoG0010021.1, RnoG0010022.1, RnoG0010023.1, RnoG0010024.1, RnoG0010025.1, RnoG0010026.1, RnoG0010384.1, RnoG0010385.1, RnoG0010386.1, RnoG0010388.1, RnoG0010389.1, RnoG0017749.1, RnoG0017750.1, RnoG0017752.1, RnoG0019111.1, RnoG0021655.1, RnoG0033088.1, RnoG0033089.1, RnoG0033090.1, RnoG0033091.1, RnoG0033092.1, RnoG0033093.1	Rh_pal_03G001420.1, Rh_pal_05G013740.1, Rh_pal_05G013750.1, Rh_pal_05G013770.1, Rh_pal_05G013780.1, Rh_pal_07G009010.1, Rh_pal_07G027880.1, Rh_pal_07G027900.1, Rh_pal_07G028010.1, Rh_pal_07G028020.1, Rh_pal_07G028030.1, Rh_pal_07G028060.1, Rh_pal_11G024430.1	RtaG0024387.1, RtaG0038255.1, RtaG0038257.1, RtaG0038265.1, RtaG0045848.1, RtaG0045850.1	Se_tor_02g032740, Se_tor_02g032750, Se_tor_02g032760, Se_tor_06g201860, Se_tor_06g201880, Se_tor_10g318460, Se_tor_10g318470, Se_tor_10g318480, Se_tor_10g318490, Se_tor_10g318510, Se_tor_10g318520, Se_tor_11g363450, Se_tor_11g363470, Se_tor_11g363480	Sc02g0006700.01, Sc03g0003840.01, Sc03g0003880.01, Sc08g0002500.01, Sc08g0002530.01, Sc08g0002550.01, Sc15g0004510.01, Sc15g0004530.01, Sc16g0001740.01	SOV4g043990.1, SOV4g044020.1, SOV4g044040.1, SOV4g044050.1, SOV4g051970.1, SOV4g051980.1, SOV5g036110.1, SOV6g021500.1, SOV6g021530.1, SOV6g021550.1, SOV6g021560.1, SOV6g021580.1, SOV6g031570.1, SOV6g031580.1	VIT_200s0517g00010.1, VIT_200s0517g00020.1, VIT_200s0560g00010.1, VIT_200s0560g00020.1, VIT_200s0869g00010.1, VIT_200s0918g00015.1, VIT_200s0976g00003.1, VIT_200s0976g00006.1, VIT_200s0976g00010.1, VIT_200s1235g00020.1, VIT_200s1235g00030.1, VIT_200s2386g00010.1, VIT_203s0038g03280.1, VIT_203s0038g03300.1, VIT_203s0038g03320.1, VIT_203s0038g03340.1, VIT_203s0038g03350.1, VIT_203s0038g03360.1, VIT…
OG0000048	Amacr02g07080, Amacr04g12390, Amacr09g03380, Amacr09g14270, Amacr117g00030, Amacr11g01740, Amacr12g05490, Amacr12g06100, Amacr12g06110, Amacr12g06120, Amacr12g06130, Amacr12g06140, Amacr13g11280, Amacr13g12280, Amacr13g12290, Amacr14g04280, Amacr17g00770, Amacr36g00010, Amacr36g00020, Amacr36g00030, Amacr36g00040, Amacr36g00050	Aqcoe1G410300.1, Aqcoe1G502400.1, Aqcoe3G248300.1, Aqcoe3G248400.1	Bv3_067790_thek.t1, Bv3_067800_sond.t1, Bv4_092510_oiop.t1, Bv5_103080_zgue.t1, Bv5_119800_woex.t1, Bv9_225680_tdgp.t1	Ca_sin_THF95585.1, Ca_sin_THG03184.1, Ca_sin_THG04423.1, Ca_sin_THG04424.1, Ca_sin_THG04425.1, Ca_sin_THG06287.1, Ca_sin_THG06288.1, Ca_sin_THG07250.1, Ca_sin_THG12326.1, Ca_sin_THG12333.1, Ca_sin_THG13085.1, Ca_sin_THG15274.1, Ca_sin_THG15587.1, Ca_sin_THG15599.1, Ca_sin_THG17923.1, Ca_sin_THG19732.1, Ca_sin_THG20584.1, Ca_sin_THG21529.1	Co_can_CDP06454.1, Co_can_CDP07081.1, Co_can_CDP08327.1, Co_can_CDP08329.1, Co_can_CDP10192.1, Co_can_CDP10897.1, Co_can_CDP13063.1, Co_can_CDP14228.1, Co_can_CDP15604.1, Co_can_CDP15608.1, Co_can_CDP15611.1, Co_can_CDP15612.1, Co_can_CDP15614.1, Co_can_CDP15617.1, Co_can_CDP15618.1, Co_can_CDP15619.1, Co_can_CDP15700.1, Co_can_CDP18311.1, Co_can_CDP21864.1	Fa_tar_0000275900.01.T01, Fa_tar_0000300000.01.T01, Fa_tar_0000300100.01.T01, Fa_tar_0000300300.01.T01, Fa_tar_0001423200.01.T01, Fa_tar_0003046500.01.T01, Fa_tar_0006044400.01.T01, Fa_tar_0006045000.01.T01, Fa_tar_0006356500.01.T01, Fa_tar_0009211800.01.T01, Fa_tar_0009212000.01.T01, Fa_tar_0009688600.01.T01, Fa_tar_0009689200.01.T01	HanXRQChr04g0104781, HanXRQChr04g0104791, HanXRQChr04g0104801, HanXRQChr07g0202811, HanXRQChr08g0214891, HanXRQChr08g0214901, HanXRQChr10g0286901, HanXRQChr10g0286921, HanXRQChr10g0286941, HanXRQChr10g0286951, HanXRQChr10g0291451, HanXRQChr10g0299961, HanXRQChr10g0299971, HanXRQChr11g0329541, HanXRQChr11g0329861, HanXRQChr11g0329891, HanXRQChr11g0329901, HanXRQChr11g0351511, HanXRQChr12g0384341, …	Hy_und_01G01928.1, Hy_und_02G00144.1, Hy_und_02G00477.1, Hy_und_02G00494.1, Hy_und_02G01967.1, Hy_und_02G01968.1, Hy_und_05G00693.1, Hy_und_05G00694.1, Hy_und_05G00695.1, Hy_und_05G00696.1, Hy_und_05G00697.1, Hy_und_05G00698.1, Hy_und_05G01322.1, Hy_und_06G02168.1, Hy_und_09G01675.1, Hy_und_09G01676.1, Hy_und_09G01677.1, Hy_und_09G01678.1, Hy_und_10G00727.1, Hy_und_10G01748.1, Hy_und_10G01750.1	Or_sat_XP_015618227.1, Or_sat_XP_015618794.2, Or_sat_XP_015618944.1, Or_sat_XP_015619052.1, Or_sat_XP_015619063.1, Or_sat_XP_015619460.2, Or_sat_XP_015620067.1, Or_sat_XP_015623772.1, Or_sat_XP_015624847.1, Or_sat_XP_015624940.1, Or_sat_XP_015627257.1, Or_sat_XP_015630998.1, Or_sat_XP_015634426.1, Or_sat_XP_015636217.1, Or_sat_XP_015645319.1, Or_sat_XP_025877619.1, Or_sat_XP_025877624.1, Or_sat_X…	Potri.001G128400.1, Potri.001G389100.1, Potri.001G400500.1, Potri.011G162101.1, Potri.016G120466.2, Potri.016G120532.2, Potri.016G120600.1, Potri.016G126900.1, Potri.016G127001.1, Potri.016G127101.1	RnoG0022281.1, RnoG0022282.1, RnoG0022298.1, RnoG0022299.1, RnoG0022301.1, RnoG0022332.1, RnoG0022333.1, RnoG0022335.1		RtaG0009573.1, RtaG0009587.1, RtaG0009590.1, RtaG0009789.1, RtaG0009799.1, RtaG0009801.1, RtaG0009804.1, RtaG0012642.1, RtaG0012648.1, RtaG0022068.1	Se_tor_01g021970, Se_tor_01g021990, Se_tor_01g022040, Se_tor_01g022050, Se_tor_01g022060, Se_tor_01g022070, Se_tor_01g022080, Se_tor_01g022090, Se_tor_06g166770, Se_tor_06g166780, Se_tor_06g166790, Se_tor_06g169020	Sc02g0006090.01, Sc03g0011200.01, Sc03g0011210.01, Sc03g0011220.01, Sc03g0011230.01, Sc05g0001250.01, Sc08g0003550.01, Sc08g0003560.01, Sc14g0005290.01, Sc25g0001180.01	SOV3g000540.1, SOV3g028180.1, SOV5g003080.1, SOV5g003090.1, SOV6g038440.1	VIT_203s0017g00090.1, VIT_203s0017g00510.1, VIT_203s0110g00170.1, VIT_208s0058g00010.1, VIT_208s0058g00040.1, VIT_208s0058g00055.1, VIT_208s0058g00060.1, VIT_208s0058g00064.1, VIT_208s0058g00070.1, VIT_208s0058g00090.1, VIT_208s0058g00100.1, VIT_208s0058g00104.1, VIT_212s0055g00550.1, VIT_212s0057g00620.1, VIT_212s0057g00750.1, VIT_212s0057g00760.1, VIT_212s0057g00780.1, VIT_212s0057g00800.1, VIT…
OG0000049	Amacr01g22910, Amacr01g22950, Amacr03g10080, Amacr03g10630, Amacr03g15530, Amacr03g15560, Amacr03g15570, Amacr15g06180, Amacr16g01950, Amacr16g01960, Amacr16g04930, Amacr16g04950	Aqcoe4G300600.1, Aqcoe4G300700.1	Bv2_031090_zfid.t1, Bv2_031100_xacx.t1, Bv4_089480_ugko.t1, Bv6_137720_kdtz.t1, Bv6_137730_qkxw.t1, Bv6_137750_zziu.t1, Bv6_137780_pnij.t1, Bv6_142590_qptd.t1	Ca_sin_THF94617.1, Ca_sin_THF94622.1, Ca_sin_THF95054.1, Ca_sin_THF95056.1, Ca_sin_THF95065.1, Ca_sin_THF96377.1, Ca_sin_THF96775.1, Ca_sin_THF96776.1, Ca_sin_THF98123.1, Ca_sin_THF98199.1, Ca_sin_THF98213.1, Ca_sin_THF98214.1, Ca_sin_THF98216.1, Ca_sin_THG00682.1, Ca_sin_THG01230.1, Ca_sin_THG03885.1, Ca_sin_THG04824.1, Ca_sin_THG05981.1, Ca_sin_THG05996.1, Ca_sin_THG09847.1, Ca_sin_THG10573.1, …	Co_can_CDP00183.1, Co_can_CDP00837.1, Co_can_CDP14767.1, Co_can_CDP14768.1, Co_can_CDP16270.1, Co_can_CDP16297.1, Co_can_CDP16300.1, Co_can_CDP16301.1, Co_can_CDP16302.1, Co_can_CDP16303.1, Co_can_CDP20343.1, Co_can_CDP20422.1, Co_can_CDP21116.1	Fa_tar_0003318200.01.T01	HanXRQChr06g0174631, HanXRQChr06g0174641, HanXRQChr14g0453881	Hy_und_01G00069.1, Hy_und_05G02240.1, Hy_und_06G01860.1, Hy_und_07G01343.1, Hy_und_07G01344.1, Hy_und_09G01371.1, Hy_und_09G01610.1	Or_sat_XP_015611453.2, Or_sat_XP_015615088.1, Or_sat_XP_015615742.1, Or_sat_XP_015616035.1, Or_sat_XP_015616132.1, Or_sat_XP_015642828.1, Or_sat_XP_015644934.1, Or_sat_XP_015644935.1, Or_sat_XP_015644936.1, Or_sat_XP_015645737.2, Or_sat_XP_015646012.1, Or_sat_XP_025876926.1, Or_sat_XP_025877171.1, Or_sat_XP_025877376.1, Or_sat_XP_025877454.1, Or_sat_XP_025877455.1, Or_sat_XP_025877456.1, Or_sat_X…	Potri.011G133300.1, Potri.011G133400.1, Potri.011G133600.2, Potri.011G133700.1, Potri.019G105900.1, Potri.019G106000.1, Potri.019G106300.4, Potri.019G107000.1, Potri.019G107400.1, Potri.019G107700.3, Potri.019G107800.1, Potri.019G108000.2, Potri.019G108200.1, Potri.019G108501.1, Potri.019G108801.1, Potri.019G109150.1	RnoG0029384.1	Rh_pal_02G062760.1	RtaG0026580.1, RtaG0026581.1	Se_tor_02g028260, Se_tor_02g047070, Se_tor_02g047080, Se_tor_02g047090, Se_tor_02g047100, Se_tor_03g055120, Se_tor_03g055130, Se_tor_03g055140, Se_tor_03g055150, Se_tor_03g055160, Se_tor_03g055170, Se_tor_03g074070, Se_tor_07g211400, Se_tor_07g211420, Se_tor_07g211430, Se_tor_07g211450, Se_tor_07g211460, Se_tor_07g211470, Se_tor_07g211480, Se_tor_07g211490, Se_tor_08g266120, Se_tor_08g279000, Se_…	Sc06g0005980.01, Sc06g0006110.02, Sc07g0003530.01, Sc07g0003540.01, Sc07g0003550.01, Sc07g0003560.01, Sc12g0002970.01, Sc12g0002980.01, Sc16g0001060.01, Sc16g0001070.01, Sc16g0001090.01, Sc16g0001300.01, Sc16g0001320.01, Sc16g0001380.01, Sc16g0001410.01	SOV1g026030.1, SOV1g026040.1, SOV1g026060.1, SOV1g033080.1, SOV1g033190.1, SOV6g029940.1, SOV6g031690.1	VIT_205s0020g04750.1, VIT_205s0029g01285.1, VIT_205s0029g01410.2, VIT_205s0029g01420.1, VIT_205s0029g01430.1, VIT_205s0029g01490.1, VIT_205s0029g01525.1, VIT_205s0029g01540.1, VIT_205s0029g01580.1, VIT_205s0102g00020.1, VIT_205s0102g00030.1, VIT_205s0102g00040.1, VIT_205s0102g00050.1, VIT_205s0102g00060.1, VIT_205s0124g00070.1, VIT_205s0124g00345.1, VIT_205s0124g00460.1, VIT_205s0124g00600.1, VIT…
OG0000050	Amacr15g02070	Aqcoe1G254000.1, Aqcoe1G375700.1, Aqcoe2G208000.1, Aqcoe2G271000.1, Aqcoe2G302400.1, Aqcoe3G081200.1, Aqcoe4G082600.1, Aqcoe5G322800.1, Aqcoe6G207800.1, Aqcoe6G268900.1	Bv4_081080_ynoj.t1, Bv4_095640_haea.t1, Bv7_179290_kcrj.t1, Bv8_184690_ehnt.t1		Co_can_CDP04274.1, Co_can_CDP09717.1, Co_can_CDP10978.1, Co_can_CDP14440.1, Co_can_CDP14470.1, Co_can_CDP17492.1, Co_can_CDP17598.1, Co_can_CDP18963.1, Co_can_CDP19251.1	Fa_tar_0000242100.01.T01, Fa_tar_0000428600.01.T01, Fa_tar_0001034800.01.T01, Fa_tar_0001149200.01.T01, Fa_tar_0001229300.01.T01, Fa_tar_0001491300.01.T01, Fa_tar_0001618800.01.T01, Fa_tar_0001661600.01.T01, Fa_tar_0002375800.01.T01, Fa_tar_0002576300.01.T01, Fa_tar_0002967600.01.T01, Fa_tar_0002980400.01.T01, Fa_tar_0002985900.01.T01, Fa_tar_0003348100.01.T01, Fa_tar_0003348300.01.T01, Fa_tar_00…	HanXRQChr01g0027891, HanXRQChr02g0037941, HanXRQChr02g0041251, HanXRQChr02g0046591, HanXRQChr02g0058101, HanXRQChr02g0058661, HanXRQChr03g0071601, HanXRQChr04g0113211, HanXRQChr04g0127051, HanXRQChr05g0136121, HanXRQChr05g0143941, HanXRQChr05g0144061, HanXRQChr05g0147551, HanXRQChr05g0148651, HanXRQChr05g0151751, HanXRQChr05g0162321, HanXRQChr06g0177091, HanXRQChr07g0188391, HanXRQChr07g0193581, …		Or_sat_XP_015619246.1, Or_sat_XP_025877363.1, Or_sat_XP_025877668.1, Or_sat_XP_025882016.1, Or_sat_XP_025883057.1	Potri.001G266504.1, Potri.002G000452.1, Potri.002G067201.1, Potri.004G015067.1, Potri.004G185050.1, Potri.006G175124.1, Potri.012G064850.2, Potri.013G148950.1, Potri.018G042350.1		Rh_pal_01G008590.1, Rh_pal_01G021010.1, Rh_pal_01G031180.1, Rh_pal_01G050890.1, Rh_pal_02G010210.1, Rh_pal_03G037740.1, Rh_pal_03G038960.1, Rh_pal_03G053440.1, Rh_pal_04G007230.1, Rh_pal_04G022800.1, Rh_pal_05G013040.1, Rh_pal_05G021610.1, Rh_pal_06G025120.1, Rh_pal_06G034930.1, Rh_pal_06G034970.1, Rh_pal_06G036210.1, Rh_pal_07G026140.1, Rh_pal_07G038980.1, Rh_pal_07G041230.1, Rh_pal_08G016830.1,…	RtaG0004864.1, RtaG0005336.1, RtaG0024081.1, RtaG0029901.1, RtaG0037725.1, RtaG0040519.1	Se_tor_00g448010, Se_tor_01g008160, Se_tor_01g010120, Se_tor_02g035470, Se_tor_02g036950, Se_tor_02g039020, Se_tor_02g047300, Se_tor_02g049210, Se_tor_03g077330, Se_tor_03g080570, Se_tor_04g106390, Se_tor_05g141580, Se_tor_05g146910, Se_tor_05g155360, Se_tor_06g162700, Se_tor_06g163880, Se_tor_06g174410, Se_tor_06g176720, Se_tor_06g176970, Se_tor_06g176980, Se_tor_06g177360, Se_tor_06g189380, Se_…	Sc03g0002360.01, Sc05g0003200.01, Sc21g0005920.01, ScUNg0000210.01, ScUNg0000220.01	SOV1g001890.1, SOV1g006240.1, SOV1g011720.1, SOV1g019790.1, SOV1g020600.1, SOV1g021740.1, SOV1g029030.1, SOV2g005950.1, SOV2g007330.1, SOV2g010600.1, SOV2g012140.1, SOV2g030280.1, SOV3g019460.1, SOV3g029230.1, SOV3g043710.1, SOV4g009710.1, SOV4g011680.1, SOV4g014920.1, SOV4g022080.1, SOV4g023150.1, SOV4g029330.1, SOV4g037490.1, SOV5g018840.1, SOV5g024870.1, SOV5g030100.1, SOV5g037460.1, SOV6g0119…
OG0000051	Amacr03g09140, Amacr14g00500	Aqcoe1G123400.1, Aqcoe1G123500.1, Aqcoe1G123600.1, Aqcoe4G049000.1, Aqcoe4G049500.1, Aqcoe6G132900.1, Aqcoe6G133000.1, Aqcoe6G133100.1, Aqcoe6G133200.1, Aqcoe6G133400.1, Aqcoe7G280800.1	Bv1_000490_urud.t1, Bv2_036790_tinc.t1, Bv6_140440_rwdj.t1, Bv7_161130_nget.t1, Bv7_161150_umtk.t1, Bv7_161310_fwst.t1, Bv8_192680_khdk.t1, Bv9_216220_amwc.t1, Bv9_224260_paaa.t1, Bv9_224270_sdzt.t1, Bv9_224280_wrdn.t1, Bv9_224290_aryh.t1, Bv9_224300_ttcr.t1	Ca_sin_THF94801.1, Ca_sin_THF95222.1, Ca_sin_THF95227.1, Ca_sin_THF97472.1, Ca_sin_THF99303.1, Ca_sin_THF99865.1, Ca_sin_THF99881.1, Ca_sin_THG00298.1, Ca_sin_THG00299.1, Ca_sin_THG03105.1, Ca_sin_THG06353.1, Ca_sin_THG06355.1, Ca_sin_THG06360.1, Ca_sin_THG06364.1, Ca_sin_THG06413.1, Ca_sin_THG08623.1, Ca_sin_THG08628.1, Ca_sin_THG08639.1, Ca_sin_THG09356.1, Ca_sin_THG09409.1, Ca_sin_THG09410.1, …	Co_can_CDO97203.1, Co_can_CDP01301.1, Co_can_CDP07855.1, Co_can_CDP09466.1, Co_can_CDP15301.1, Co_can_CDP15302.1, Co_can_CDP15303.1, Co_can_CDP15306.1, Co_can_CDP19616.1	Fa_tar_0001609400.01.T01, Fa_tar_0001609600.01.T01, Fa_tar_0001609800.01.T01, Fa_tar_0002030200.01.T01, Fa_tar_0002430300.01.T01, Fa_tar_0003194600.01.T01, Fa_tar_0003298500.01.T01, Fa_tar_0004289500.01.T01, Fa_tar_0004866300.01.T01, Fa_tar_0008112500.01.T02, Fa_tar_0008230500.01.T01, Fa_tar_0008257700.01.T01, Fa_tar_0008357000.01.T01, Fa_tar_0008357900.01.T01, Fa_tar_0008358100.01.T01	HanXRQChr01g0027851, HanXRQChr01g0028061, HanXRQChr01g0028071, HanXRQChr07g0186231, HanXRQChr07g0188151, HanXRQChr07g0188171, HanXRQChr07g0188211, HanXRQChr10g0301641, HanXRQChr10g0301791, HanXRQChr11g0350641, HanXRQChr11g0350651, HanXRQChr11g0350661, HanXRQChr11g0350931, HanXRQChr11g0350951, HanXRQChr13g0400381, HanXRQChr13g0400391, HanXRQChr13g0400411, HanXRQChr13g0400431, HanXRQChr13g0400451, …	Hy_und_01G00156.1, Hy_und_01G00157.1, Hy_und_01G00158.1, Hy_und_01G00159.1, Hy_und_03G00258.1, Hy_und_03G00265.1, Hy_und_03G00266.1, Hy_und_03G00267.1, Hy_und_03G01671.1, Hy_und_05G01924.1, Hy_und_10G00514.1	Or_sat_XP_015613265.1, Or_sat_XP_015613308.1, Or_sat_XP_015613320.1, Or_sat_XP_015613332.1, Or_sat_XP_015621166.1, Or_sat_XP_015627973.1, Or_sat_XP_015629474.1, Or_sat_XP_015630152.1, Or_sat_XP_015632080.1, Or_sat_XP_015633515.1, Or_sat_XP_015633518.1, Or_sat_XP_015638457.1, Or_sat_XP_025881371.1	Potri.001G302300.1, Potri.001G302400.1, Potri.001G303000.1, Potri.001G303150.1, Potri.001G303300.1, Potri.001G303600.1, Potri.001G303700.1, Potri.001G303802.1, Potri.002G123700.1, Potri.005G008050.1, Potri.005G010016.1, Potri.006G120600.1, Potri.009G098400.1, Potri.009G098966.1, Potri.009G099032.1, Potri.012G048700.1, Potri.016G097400.1	RnoG0000865.1, RnoG0000896.1, RnoG0011222.1, RnoG0017638.1, RnoG0020554.1, RnoG0022685.1, RnoG0022686.1	Rh_pal_01G011290.1, Rh_pal_02G012370.1, Rh_pal_02G037650.1, Rh_pal_02G037680.1, Rh_pal_03G007840.1, Rh_pal_11G028630.1, Rh_pal_11G029470.1	RtaG0001523.1, RtaG0008224.1, RtaG0008238.1, RtaG0010243.1, RtaG0010245.1, RtaG0032975.1	Se_tor_02g031060, Se_tor_02g031070, Se_tor_02g031080, Se_tor_02g031090, Se_tor_02g031100, Se_tor_02g031120, Se_tor_02g031140, Se_tor_02g031150, Se_tor_08g241390, Se_tor_08g241400, Se_tor_08g241420, Se_tor_08g241440, Se_tor_08g241450, Se_tor_08g241460, Se_tor_08g241470, Se_tor_10g319710, Se_tor_10g319720, Se_tor_10g319740, Se_tor_10g319760, Se_tor_10g319770, Se_tor_10g319780, Se_tor_10g319790, Se_…	Sc02g0001350.01, Sc02g0001360.01, Sc07g0004770.01, Sc08g0001580.01, Sc08g0001590.01, Sc11g0002810.01, Sc11g0002820.01, Sc11g0002840.01, Sc15g0005940.01, Sc20g0005840.01	SOV1g041600.1, SOV1g041880.1, SOV2g021060.1, SOV2g021700.1, SOV2g040350.1, SOV4g004800.1, SOV4g010600.1, SOV4g033880.1, SOV4g033900.1, SOV4g058130.1, SOV5g021030.1, SOV5g021280.1, SOV6g029320.1, SOV6g029350.1	VIT_203s0063g00040.1, VIT_203s0063g00050.1, VIT_208s0007g04570.1, VIT_208s0007g04580.1, VIT_208s0007g04590.1, VIT_208s0007g04600.1, VIT_208s0007g04610.1, VIT_208s0040g01520.1, VIT_218s0001g10110.1
OG0000052	Amacr01g21370, Amacr08g14670, Amacr08g14680, Amacr09g11680, Amacr12g13230, Amacr12g13440, Amacr12g13450, Amacr15g09140	Aqcoe1G185700.1, Aqcoe1G453300.1, Aqcoe2G035600.1, Aqcoe2G130200.1, Aqcoe3G215000.1, Aqcoe3G283700.1, Aqcoe5G114800.1, Aqcoe7G135600.1, Aqcoe7G156400.1, Aqcoe7G197500.1, Aqcoe7G202200.1, Aqcoe7G202300.1, Aqcoe7G202400.1, Aqcoe7G202600.1, Aqcoe7G202700.1, Aqcoe7G202900.1, Aqcoe7G213900.1, Aqcoe7G408700.1	Bv2_043420_qkgm.t1, Bv2_043550_pccg.t1, Bv7_159990_gfrk.t1, Bv7_160000_tazi.t1, Bv7_160010_yrsz.t1, Bv8_195550_zfgu.t1, Bv9_220300_mzaj.t1, Bv9_224870_kgfn.t1, Bv_015760_irkm.t1	Ca_sin_THF96033.1, Ca_sin_THF96511.1, Ca_sin_THF97891.1, Ca_sin_THF98148.1, Ca_sin_THG03511.1, Ca_sin_THG03516.1, Ca_sin_THG08369.1, Ca_sin_THG08780.1, Ca_sin_THG09231.1, Ca_sin_THG11937.1, Ca_sin_THG13881.1, Ca_sin_THG15186.1, Ca_sin_THG15793.1, Ca_sin_THG15809.1, Ca_sin_THG17126.1, Ca_sin_THG20017.1, Ca_sin_THG23290.1	Co_can_CDO97979.1, Co_can_CDO97981.1, Co_can_CDO98092.1, Co_can_CDO98093.1, Co_can_CDO99881.1, Co_can_CDO99882.1, Co_can_CDP03382.1, Co_can_CDP04826.1, Co_can_CDP04827.1, Co_can_CDP04828.1, Co_can_CDP04830.1, Co_can_CDP04832.1, Co_can_CDP06962.1, Co_can_CDP19030.1, Co_can_CDP21524.1	Fa_tar_0001080100.01.T01, Fa_tar_0001849000.01.T01, Fa_tar_0002227200.01.T01, Fa_tar_0002503100.01.T01, Fa_tar_0003221400.01.T01, Fa_tar_0003670200.01.T01, Fa_tar_0005456400.01.T01, Fa_tar_0005456600.01.T01, Fa_tar_0005457100.01.T01, Fa_tar_0005457500.01.T01, Fa_tar_0005457700.01.T01, Fa_tar_0006978500.01.T01, Fa_tar_0006978900.01.T01, Fa_tar_0006979300.01.T01, Fa_tar_0007110300.01.T01, Fa_tar_00…	HanXRQChr02g0032591, HanXRQChr04g0096631, HanXRQChr04g0108841, HanXRQChr08g0217851, HanXRQChr09g0253191, HanXRQChr09g0254681, HanXRQChr09g0254691, HanXRQChr09g0275081, HanXRQChr09g0275091, HanXRQChr09g0275121, HanXRQChr09g0275761, HanXRQChr10g0302131, HanXRQChr10g0302161, HanXRQChr10g0302191, HanXRQChr10g0302201, HanXRQChr10g0317581, HanXRQChr12g0368161, HanXRQChr13g0402091, HanXRQChr16g0500781, …	Hy_und_01G00712.1, Hy_und_01G00713.1, Hy_und_01G00813.1, Hy_und_03G00708.1, Hy_und_03G02808.1, Hy_und_05G01121.1, Hy_und_09G00949.1, Hy_und_11G00121.1, Hy_und_11G00122.1	Or_sat_XP_015610794.1, Or_sat_XP_015611136.1, Or_sat_XP_015611955.1, Or_sat_XP_015616976.1, Or_sat_XP_015622300.1, Or_sat_XP_015622301.1, Or_sat_XP_015625140.1, Or_sat_XP_015626248.1, Or_sat_XP_015627330.1, Or_sat_XP_015627331.1, Or_sat_XP_015631031.2, Or_sat_XP_015638596.1, Or_sat_XP_015643013.1, Or_sat_XP_015646575.1, Or_sat_XP_015648322.1, Or_sat_XP_015648329.1, Or_sat_XP_015648337.1, Or_sat_X…	Potri.001G048700.1, Potri.001G048800.1, Potri.001G048900.4, Potri.001G049000.3, Potri.001G175700.1, Potri.001G189500.3, Potri.003G049600.1, Potri.003G178900.1, Potri.003G179000.1, Potri.003G183200.4, Potri.006G115000.1, Potri.006G248500.1, Potri.008G024400.1, Potri.010G235801.1, Potri.018G032900.1, Potri.018G074500.4	RnoG0002427.1, RnoG0003025.1, RnoG0003042.1, RnoG0006032.1, RnoG0013606.1, RnoG0020488.1, RnoG0021202.1, RnoG0023641.1, RnoG0023649.1, RnoG0025512.1, RnoG0025513.1, RnoG0026916.1, RnoG0026918.1, RnoG0026920.1, RnoG0029965.1, RnoG0031401.1, RnoG0031406.1, RnoG0031883.1	Rh_pal_01G027910.1, Rh_pal_02G016190.1, Rh_pal_03G029870.1, Rh_pal_09G027790.1	RtaG0007658.1, RtaG0014572.1, RtaG0019676.1, RtaG0028214.1, RtaG0033950.1, RtaG0036301.1, RtaG0038892.1, RtaG0038893.1, RtaG0038895.1, RtaG0038897.1, RtaG0038900.1, RtaG0044190.1, RtaG0045454.1, RtaG0046383.1	Se_tor_01g002040, Se_tor_01g002050, Se_tor_01g003020, Se_tor_05g125800, Se_tor_05g125820, Se_tor_07g214080, Se_tor_08g257110, Se_tor_09g281910, Se_tor_09g282930, Se_tor_09g282950, Se_tor_12g384970, Se_tor_13g427150	Sc02g0001060.01, Sc09g0008710.01, Sc09g0008790.01, Sc10g0007510.01, Sc10g0007570.01, Sc12g0007310.01, Sc12g0009070.01, Sc12g0009750.01, Sc18g0000950.01, Sc21g0004180.01, Sc23g0006980.01	SOV1g016660.1, SOV1g016900.1, SOV1g045080.1, SOV2g018240.1, SOV2g022810.1, SOV2g033490.1, SOV4g026420.1, SOV4g048540.1, SOV4g057080.1	VIT_204s0008g04230.1, VIT_204s0008g04790.1, VIT_204s0008g04820.1, VIT_206s0061g01480.1, VIT_206s0061g01490.1, VIT_206s0080g00040.1, VIT_207s0005g02240.1, VIT_208s0007g03710.1, VIT_209s0002g03550.1, VIT_209s0002g03580.1, VIT_209s0002g03630.1, VIT_209s0002g03640.6, VIT_209s0002g05360.1, VIT_209s0002g05370.1, VIT_209s0002g05400.1, VIT_209s0002g05410.2, VIT_209s0002g05530.1, VIT_209s0002g05560.1, VIT…
OG0000053	Amacr02g02260, Amacr02g04880, Amacr03g09800, Amacr03g10840, Amacr09g14780, Amacr09g17270, Amacr10g06860, Amacr11g05340, Amacr11g07620, Amacr11g08570, Amacr12g04400, Amacr13g08130, Amacr14g08670, Amacr17g01520, Amacr17g09970	Aqcoe0077s0002.1, Aqcoe1G199600.1, Aqcoe3G261500.1, Aqcoe3G360300.1, Aqcoe5G135500.1, Aqcoe5G350500.1, Aqcoe6G045000.1, Aqcoe6G048300.1, Aqcoe7G023800.1, Aqcoe7G281800.1	Bv1_003980_zfhn.t1, Bv1_017620_fumq.t1, Bv2_034240_wzwm.t2, Bv3_054430_ykdf.t1, Bv5_122100_ygdi.t1, Bv5_124680_rnqu.t1, Bv6_133580_rsgt.t1, Bv6_136850_qpam.t1, Bv6_150420_ndcm.t1, Bv6_150450_zeyz.t1, Bv_002510_sgmx.t1	Ca_sin_THF93846.1, Ca_sin_THF97024.1, Ca_sin_THF97613.1, Ca_sin_THF99067.1, Ca_sin_THF99334.1, Ca_sin_THG01923.1, Ca_sin_THG03912.1, Ca_sin_THG04114.1, Ca_sin_THG04975.1, Ca_sin_THG07663.1, Ca_sin_THG08312.1, Ca_sin_THG10817.1, Ca_sin_THG11662.1, Ca_sin_THG17704.1, Ca_sin_THG18268.1, Ca_sin_THG21432.1, Ca_sin_THG23966.1	Co_can_CDO98748.1, Co_can_CDP00413.1, Co_can_CDP01136.1, Co_can_CDP05622.1, Co_can_CDP06161.1, Co_can_CDP06312.1, Co_can_CDP08305.1, Co_can_CDP08754.1, Co_can_CDP09423.1, Co_can_CDP12079.1, Co_can_CDP12868.1, Co_can_CDP12885.1, Co_can_CDP13366.1, Co_can_CDP16710.1	Fa_tar_0000403800.01.T01, Fa_tar_0000497200.01.T01, Fa_tar_0001770900.01.T01, Fa_tar_0002325700.01.T01, Fa_tar_0002688700.01.T01, Fa_tar_0005008400.01.T01, Fa_tar_0005089400.01.T01, Fa_tar_0005486000.01.T01, Fa_tar_0006083600.01.T01, Fa_tar_0007227700.01.T01, Fa_tar_0007458900.01.T01, Fa_tar_0007732600.01.T01, Fa_tar_0008419400.01.T01, Fa_tar_0008726200.01.T01, Fa_tar_0009255800.01.T01	HanXRQChr01g0017641, HanXRQChr03g0071411, HanXRQChr04g0106231, HanXRQChr04g0119391, HanXRQChr05g0128791, HanXRQChr06g0166061, HanXRQChr06g0168101, HanXRQChr08g0209791, HanXRQChr08g0211541, HanXRQChr09g0248011, HanXRQChr09g0259681, HanXRQChr10g0314431, HanXRQChr11g0320071, HanXRQChr12g0361341, HanXRQChr12g0379531, HanXRQChr13g0395251, HanXRQChr14g0427721, HanXRQChr15g0473091, HanXRQChr15g0480431	Hy_und_01G02174.1, Hy_und_02G00037.1, Hy_und_02G00385.1, Hy_und_02G02120.1, Hy_und_02G02777.1, Hy_und_02G03012.1, Hy_und_02G03246.1, Hy_und_04G00262.1, Hy_und_04G01891.1, Hy_und_06G02188.1, Hy_und_08G01835.1, Hy_und_09G01343.1, Hy_und_09G01525.1, Hy_und_10G00045.1, Hy_und_10G00427.1, Hy_und_11G01740.1	Or_sat_XP_015615223.1, Or_sat_XP_015624962.1, Or_sat_XP_015626307.1, Or_sat_XP_015630965.1, Or_sat_XP_015631421.1, Or_sat_XP_015631422.1, Or_sat_XP_015632226.1, Or_sat_XP_015632233.1, Or_sat_XP_015633261.1, Or_sat_XP_015635031.1, Or_sat_XP_015635033.1, Or_sat_XP_015635650.1, Or_sat_XP_015637708.1, Or_sat_XP_015637709.1, Or_sat_XP_015637836.1, Or_sat_XP_015637886.1, Or_sat_XP_015637917.1, Or_sat_X…	Potri.001G058800.1, Potri.001G328000.2, Potri.001G352400.1, Potri.002G059100.1, Potri.002G138900.1, Potri.002G164900.1, Potri.002G193000.1, Potri.003G169100.1, Potri.005G085200.1, Potri.005G086400.1, Potri.005G203200.1, Potri.006G224100.1, Potri.007G078200.2, Potri.007G079800.1, Potri.008G094000.1, Potri.008G103300.1, Potri.010G147700.1, Potri.010G160100.5, Potri.011G079300.2, Potri.014G050000.1,…	RnoG0006674.1, RnoG0011141.1, RnoG0013784.1, RnoG0015754.1, RnoG0017741.1, RnoG0029921.1	Rh_pal_01G025780.1, Rh_pal_01G043040.1, Rh_pal_02G042930.1, Rh_pal_02G056510.1, Rh_pal_04G015010.1, Rh_pal_04G041090.1, Rh_pal_04G041180.1, Rh_pal_04G043430.1, Rh_pal_05G000730.1, Rh_pal_07G003060.1, Rh_pal_07G029950.1, Rh_pal_07G031870.1, Rh_pal_08G010380.1, Rh_pal_10G039870.1, Rh_pal_11G039760.1	RtaG0003894.1, RtaG0012915.1, RtaG0012916.1, RtaG0020601.1, RtaG0022028.1, RtaG0023501.1, RtaG0039379.1, RtaG0042764.1, RtaG0048626.1	Se_tor_02g027260, Se_tor_03g061790, Se_tor_03g085200, Se_tor_04g090680, Se_tor_05g127680, Se_tor_06g172710, Se_tor_06g191570, Se_tor_08g235720, Se_tor_08g248590, Se_tor_09g296850, Se_tor_09g313300, Se_tor_12g389750, Se_tor_13g408390, Se_tor_13g423090, Se_tor_13g440550	Sc01g0010270.01, Sc02g0003160.01, Sc03g0004570.01, Sc04g0007700.01, Sc04g0010270.01, Sc05g0000310.01, Sc05g0006500.01, Sc09g0009970.01, Sc13g0006010.01, Sc13g0006640.01, Sc17g0000330.01, Sc22g0003770.01, Sc22g0005300.01, Sc24g0001820.01	SOV1g034690.1, SOV1g047760.1, SOV2g028490.1, SOV2g032090.1, SOV3g011080.1, SOV3g038030.1, SOV5g000650.1, SOV5g012650.1, SOV5g026680.1, SOV6g039810.1, SOV6g041330.1	VIT_201s0010g03930.1, VIT_201s0011g00720.1, VIT_204s0008g01470.1, VIT_204s0069g00970.1, VIT_204s0069g00980.1, VIT_205s0077g00730.1, VIT_207s0005g01710.1, VIT_207s0031g01710.1, VIT_207s0031g01840.1, VIT_210s0003g02810.1, VIT_212s0028g00270.1, VIT_214s0068g01770.1, VIT_215s0021g01310.1, VIT_215s0046g02150.1, VIT_216s0039g01960.1, VIT_217s0000g01280.1
OG0000054	Amacr09g04250, Amacr11g00630, Amacr14g09370, Amacr14g09380, Amacr14g09410, Amacr15g06270, Amacr15g06280	Aqcoe2G038300.1, Aqcoe2G038400.1, Aqcoe2G038500.1, Aqcoe2G038600.1, Aqcoe2G038700.1, Aqcoe4G135200.1, Aqcoe4G241300.1, Aqcoe5G170500.1, Aqcoe5G170600.1, Aqcoe5G170700.1, Aqcoe5G170800.1, Aqcoe5G205700.1, Aqcoe5G205800.1, Aqcoe5G206000.1, Aqcoe6G101900.1, Aqcoe6G102200.1, Aqcoe6G102300.1, Aqcoe6G102400.1, Aqcoe7G348700.1	Bv7_178650_gnha.t1, Bv8_181690_ierx.t1, Bv8_181740_jjeu.t1, Bv8_199900_njsn.t1	Ca_sin_THF93934.1, Ca_sin_THF94812.1, Ca_sin_THF96976.1, Ca_sin_THF96982.1, Ca_sin_THF99347.1, Ca_sin_THF99993.1, Ca_sin_THG00214.1, Ca_sin_THG00221.1, Ca_sin_THG00233.1, Ca_sin_THG05446.1, Ca_sin_THG11470.1, Ca_sin_THG11471.1, Ca_sin_THG15268.1, Ca_sin_THG17445.1, Ca_sin_THG19146.1, Ca_sin_THG19148.1, Ca_sin_THG19154.1, Ca_sin_THG19162.1, Ca_sin_THG19834.1, Ca_sin_THG19835.1, Ca_sin_THG21722.1, …	Co_can_CDP00859.1, Co_can_CDP03915.1, Co_can_CDP07593.1, Co_can_CDP07595.1, Co_can_CDP15065.1, Co_can_CDP15066.1, Co_can_CDP15067.1, Co_can_CDP15727.1, Co_can_CDP15728.1, Co_can_CDP16080.1, Co_can_CDP21229.1	Fa_tar_0001085600.01.T01, Fa_tar_0002490600.01.T01, Fa_tar_0002490800.01.T01, Fa_tar_0005299700.01.T01, Fa_tar_0007162700.01.T01, Fa_tar_0007163100.01.T01, Fa_tar_0007163300.01.T01	HanXRQChr02g0038391, HanXRQChr02g0051781, HanXRQChr03g0086101, HanXRQChr04g0106281, HanXRQChr05g0154161, HanXRQChr05g0157371, HanXRQChr05g0157381, HanXRQChr05g0157391, HanXRQChr07g0196331, HanXRQChr07g0196341, HanXRQChr07g0196351, HanXRQChr07g0196361, HanXRQChr08g0232171, HanXRQChr08g0232241, HanXRQChr08g0232251, HanXRQChr08g0232261, HanXRQChr08g0232631, HanXRQChr09g0252641, HanXRQChr09g0262321, …	Hy_und_03G01864.1, Hy_und_03G02512.1, Hy_und_07G01127.1, Hy_und_11G00216.1, Hy_und_11G00943.1, Hy_und_11G00944.1, Hy_und_11G00945.1, Hy_und_11G00946.1, Hy_und_11G00947.1, Hy_und_11G00950.1, Hy_und_11G01017.1		Potri.001G334700.1, Potri.004G106600.1, Potri.004G147600.2, Potri.009G108600.3, Potri.009G108766.1, Potri.009G108832.1, Potri.013G125300.1, Potri.014G037300.2, Potri.014G037400.1, Potri.014G037500.1, Potri.014G037600.1, Potri.014G037700.1, Potri.014G037800.1, Potri.014G037900.1, Potri.014G038000.1, Potri.014G038100.3, Potri.014G038200.1, Potri.016G008500.4	RnoG0000950.1, RnoG0011590.1, RnoG0011592.1, RnoG0017521.1	Rh_pal_02G009780.1, Rh_pal_02G010250.1, Rh_pal_09G018940.1, Rh_pal_11G031310.1	RtaG0007803.1, RtaG0030290.1, RtaG0030352.1, RtaG0031547.1, RtaG0036060.1	Se_tor_01g025000, Se_tor_01g025030, Se_tor_05g120500, Se_tor_05g120510, Se_tor_05g132770, Se_tor_06g170020, Se_tor_06g170030, Se_tor_06g170040, Se_tor_06g170060, Se_tor_06g170070, Se_tor_09g315100, Se_tor_11g365230, Se_tor_11g365240, Se_tor_11g365250, Se_tor_11g365260	Sc02g0002010.01, Sc02g0002020.01, Sc15g0006630.01, Sc15g0006640.01, Sc15g0006650.01, Sc17g0002030.01, Sc20g0004850.02, Sc20g0004860.01, Sc20g0004870.01, Sc26g0003730.01, Sc26g0003740.01, Sc26g0003750.01, Sc26g0003760.01, Sc26g0003790.01, Sc26g0003800.01, Sc26g0003810.01, Sc26g0003820.01, Sc26g0003830.01, Sc26g0003840.01, Sc26g0003850.01, Sc26g0003880.01, Sc26g0003890.01, Sc26g0003910.01, Sc26g000…	SOV1g042410.1, SOV5g030280.1, SOV5g030470.1	VIT_200s1216g00010.1, VIT_200s1216g00020.1, VIT_201s0010g01235.1, VIT_203s0063g01480.1, VIT_203s0063g01490.1, VIT_203s0063g01500.1, VIT_203s0063g01520.1, VIT_203s0063g01530.1, VIT_203s0063g01550.1, VIT_203s0063g01560.1, VIT_203s0063g01580.1, VIT_203s0063g01590.1, VIT_203s0063g01630.1, VIT_203s0063g01640.1, VIT_203s0063g01650.1, VIT_203s0063g01680.1, VIT_203s0063g01690.1, VIT_204s0044g01610.1, VIT…
OG0000055	Amacr01g15580, Amacr06g00700, Amacr06g00720, Amacr06g00750, Amacr06g03140, Amacr06g04410, Amacr09g02660, Amacr13g03260, Amacr15g05270	Aqcoe4G168300.1, Aqcoe4G168400.1, Aqcoe4G168500.1, Aqcoe4G168700.1, Aqcoe4G171300.1, Aqcoe4G171700.1, Aqcoe4G171800.1, Aqcoe4G174300.1, Aqcoe4G174400.1, Aqcoe4G174700.1, Aqcoe4G175100.1, Aqcoe4G175800.1, Aqcoe4G180700.1, Aqcoe4G181100.1, Aqcoe4G187500.1, Aqcoe4G187600.1, Aqcoe4G224100.1, Aqcoe4G244500.1, Aqcoe5G264900.1, Aqcoe5G430700.1, Aqcoe6G280100.1	Bv4_087170_ygkw.t1, Bv4_087530_ghwz.t1, Bv4_087550_pgsa.t1, Bv4_087560_hrdz.t1, Bv4_087580_pskn.t1, Bv5_113770_efty.t1, Bv7_168480_ojty.t1, Bv7_168550_inik.t1, Bv7_168690_xpza.t1, Bv7_177740_zcug.t1, Bv8_200300_frqg.t1, Bv8_200570_praz.t1	Ca_sin_THF95927.1, Ca_sin_THF99170.1, Ca_sin_THF99171.1, Ca_sin_THF99181.1, Ca_sin_THF99515.1, Ca_sin_THF99603.1, Ca_sin_THF99605.1, Ca_sin_THF99610.1, Ca_sin_THG01418.1, Ca_sin_THG02378.1, Ca_sin_THG02381.1, Ca_sin_THG07955.1, Ca_sin_THG08008.1, Ca_sin_THG19879.1, Ca_sin_THG22936.1, Ca_sin_THG22939.1, Ca_sin_THG22941.1, Ca_sin_THG22946.1, Ca_sin_THG22948.1, Ca_sin_THG22954.1	Co_can_CDP04668.1, Co_can_CDP04669.1, Co_can_CDP04670.1, Co_can_CDP05717.1, Co_can_CDP05719.1, Co_can_CDP09680.1, Co_can_CDP11827.1, Co_can_CDP14717.1, Co_can_CDP16474.1, Co_can_CDP16480.1, Co_can_CDP16608.1, Co_can_CDP16609.1, Co_can_CDP17472.1, Co_can_CDP17473.1, Co_can_CDP17475.1, Co_can_CDP17477.1, Co_can_CDP17480.1, Co_can_CDP17481.1, Co_can_CDP17482.1, Co_can_CDP17483.1, Co_can_CDP17484.1, …	Fa_tar_0001275500.01.T01, Fa_tar_0001276200.01.T01, Fa_tar_0002172700.01.T01, Fa_tar_0002409700.01.T01, Fa_tar_0002410700.01.T01, Fa_tar_0002411100.01.T01, Fa_tar_0006091200.01.T01, Fa_tar_0006209000.01.T01, Fa_tar_0006209200.01.T01, Fa_tar_0009154800.01.T01, Fa_tar_0009155000.01.T01, Fa_tar_0009155200.01.T01, Fa_tar_0009155300.01.T01	HanXRQChr02g0046161, HanXRQChr11g0333001, HanXRQChr11g0333011, HanXRQChr11g0333071, HanXRQChr11g0333081, HanXRQChr11g0333091			Potri.001G305200.2, Potri.001G404800.4, Potri.001G404875.1, Potri.001G405025.1, Potri.001G405100.3, Potri.001G405900.3, Potri.001G406000.3, Potri.011G124000.1, Potri.011G124100.1, Potri.011G124240.1, Potri.011G124432.1, Potri.011G127200.8, Potri.011G127300.3, Potri.017G035300.2, Potri.017G035401.1, Potri.018G135600.2, Potri.018G135702.1, Potri.018G136301.3, Potri.018G136500.3, Potri.018G136700.2,…	RnoG0019609.1, RnoG0022616.1, RnoG0022618.1, RnoG0022619.1, RnoG0022620.1, RnoG0034744.1, RnoG0034745.1	Rh_pal_03G055180.1, Rh_pal_08G036620.1, Rh_pal_08G036640.1	RtaG0000029.1, RtaG0004755.1, RtaG0028946.1, RtaG0028948.1	Se_tor_04g112500, Se_tor_04g112510, Se_tor_04g112530	Sc05g0009120.01, Sc05g0009130.02, Sc05g0009140.01, Sc05g0009150.01	SOV1g044360.1, SOV1g044390.1, SOV1g044450.1, SOV6g001770.1, SOV6g002370.1	VIT_206s0009g01660.1, VIT_209s0002g09276.1, VIT_219s0014g00570.1, VIT_219s0014g00870.1, VIT_219s0014g00900.1, VIT_219s0014g00920.1, VIT_219s0014g05135.1, VIT_219s0014g05140.1, VIT_219s0014g05150.1, VIT_219s0014g05160.1, VIT_219s0014g05170.1, VIT_219s0014g05180.1, VIT_219s0093g00380.1
OG0000056	Amacr01g21000, Amacr04g03020, Amacr09g04610	Aqcoe4G025400.1, Aqcoe4G025700.1, Aqcoe4G025800.1, Aqcoe4G026000.1, Aqcoe4G026100.1, Aqcoe4G026400.1, Aqcoe4G026500.1, Aqcoe4G026600.1, Aqcoe4G052000.1	Bv4_085130_ratf.t1, Bv4_085150_kroz.t1, Bv4_085170_mxdg.t1, Bv4_085180_xism.t1, Bv8_200990_pqjh.t1, Bv8_201000_ixxd.t1, Bv9_220120_domn.t2	Ca_sin_THF94302.1, Ca_sin_THF94439.1, Ca_sin_THF97534.1, Ca_sin_THF99549.1, Ca_sin_THG03998.1, Ca_sin_THG05550.1, Ca_sin_THG05551.1, Ca_sin_THG05552.1, Ca_sin_THG07242.1, Ca_sin_THG07245.1, Ca_sin_THG08951.1, Ca_sin_THG08955.1, Ca_sin_THG11783.1, Ca_sin_THG12161.1, Ca_sin_THG12169.1, Ca_sin_THG12922.1, Ca_sin_THG23170.1, Ca_sin_THG23332.1, Ca_sin_THG23337.1, Ca_sin_THG23338.1, Ca_sin_THG23340.1	Co_can_CDO96887.1, Co_can_CDO96888.1, Co_can_CDO96891.1, Co_can_CDO96892.1, Co_can_CDP06038.1, Co_can_CDP06039.1, Co_can_CDP06040.1, Co_can_CDP06041.1, Co_can_CDP06042.1, Co_can_CDP17904.1, Co_can_CDP18745.1	Fa_tar_0001225700.01.T01, Fa_tar_0001226700.01.T01, Fa_tar_0003350200.01.T02, Fa_tar_0003350400.01.T01, Fa_tar_0005402200.01.T02, Fa_tar_0005402400.01.T01, Fa_tar_0009262100.01.T01	HanXRQChr01g0006411, HanXRQChr01g0028671, HanXRQChr04g0100221, HanXRQChr04g0116211, HanXRQChr07g0187441, HanXRQChr08g0224851, HanXRQChr09g0258651, HanXRQChr10g0279211, HanXRQChr10g0305541, HanXRQChr11g0331101, HanXRQChr11g0331141, HanXRQChr11g0343791, HanXRQChr13g0406051, HanXRQChr13g0406061, HanXRQChr13g0406071, HanXRQChr13g0406081, HanXRQChr13g0412061, HanXRQChr13g0412071, HanXRQChr13g0412081, …	Hy_und_02G00093.1, Hy_und_02G00094.1, Hy_und_02G00132.1, Hy_und_02G00133.1, Hy_und_04G01063.1, Hy_und_04G01064.1, Hy_und_04G01067.1, Hy_und_08G01897.1	Or_sat_XP_015626771.1, Or_sat_XP_015651358.1, Or_sat_XP_015651360.1, Or_sat_XP_015651361.1, Or_sat_XP_025876271.1	Potri.001G308600.1, Potri.001G385200.1, Potri.001G385300.1, Potri.001G385400.1, Potri.001G385600.2, Potri.001G385750.1, Potri.001G385900.4, Potri.001G386300.1, Potri.003G025566.1, Potri.003G025632.1, Potri.003G025800.2, Potri.003G026325.1, Potri.004G063200.3, Potri.004G063500.1, Potri.004G063600.3, Potri.004G063900.1, Potri.004G135500.1, Potri.011G072300.1, Potri.011G072566.1, Potri.011G072591.1,…	RnoG0000435.1, RnoG0015637.1, RnoG0019287.1, RnoG0028419.1, RnoG0029282.1, RnoG0029283.1, RnoG0031900.1, RnoG0031902.1	Rh_pal_01G048470.1, Rh_pal_01G053010.1, Rh_pal_02G042680.1, Rh_pal_02G055610.1, Rh_pal_03G000520.1, Rh_pal_03G000530.1, Rh_pal_03G000870.1, Rh_pal_03G000900.1, Rh_pal_04G027890.1, Rh_pal_11G020160.1	RtaG0005894.1, RtaG0012822.1, RtaG0026680.1, RtaG0026681.1, RtaG0027293.1, RtaG0035993.1, RtaG0043762.1, RtaG0043763.1, RtaG0043764.1, RtaG0044122.1	Se_tor_04g114810, Se_tor_04g114820, Se_tor_05g158810, Se_tor_07g207360, Se_tor_07g207380, Se_tor_07g207390, Se_tor_07g207400, Se_tor_13g423440, Se_tor_13g423450	Sc03g0010650.01, Sc03g0010680.01, Sc07g0002420.01, Sc07g0002500.01	SOV4g048140.1, SOV4g058800.1, SOV5g028110.1, SOV5g028170.1	VIT_210s0003g01850.1, VIT_210s0003g01860.1, VIT_210s0003g01880.1, VIT_210s0003g01890.1, VIT_210s0003g01900.1, VIT_210s0003g01920.2, VIT_210s0003g01940.1, VIT_210s0003g01960.1, VIT_210s0003g01970.1, VIT_210s0003g01980.4, VIT_210s0003g01990.2, VIT_210s0003g02000.1, VIT_210s0003g02010.1, VIT_210s0003g02020.1, VIT_212s0028g01350.1, VIT_219s0014g00470.1, VIT_219s0014g00480.1, VIT_219s0014g00500.1, VIT…
OG0000057	Amacr03g05880, Amacr08g03140, Amacr08g03870, Amacr08g03880, Amacr08g03890, Amacr08g03900, Amacr08g03910, Amacr08g03950, Amacr08g03960, Amacr08g03970, Amacr10g10600, Amacr12g09590, Amacr15g01610, Amacr16g07800, Amacr67g00010, Amacr67g00020	Aqcoe1G103300.1, Aqcoe1G495200.1	Bv2_025270_morf.t1, Bv6_150070_iqhc.t1, Bv6_150080_aczq.t1, Bv6_150090_nhyf.t1, Bv6_150100_wspm.t1, Bv7_173340_rrrf.t1, Bv7_173350_zsry.t1, Bv7_173360_jooj.t1, Bv7_173370_hdix.t1, Bv7_173380_fmme.t1, Bv7_173390_wqjc.t1	Ca_sin_THF94550.1, Ca_sin_THF95831.1, Ca_sin_THF96607.1, Ca_sin_THF96610.1, Ca_sin_THF96612.1, Ca_sin_THF98476.1, Ca_sin_THF98477.1, Ca_sin_THF98497.1, Ca_sin_THF98511.1, Ca_sin_THG01577.1, Ca_sin_THG01578.1, Ca_sin_THG01677.1, Ca_sin_THG01679.1, Ca_sin_THG01682.1, Ca_sin_THG01685.1, Ca_sin_THG01687.1, Ca_sin_THG04662.1, Ca_sin_THG05919.1, Ca_sin_THG05921.1, Ca_sin_THG09703.1, Ca_sin_THG09707.1, …	Co_can_CDP00126.1, Co_can_CDP07846.1, Co_can_CDP10818.1, Co_can_CDP10819.1, Co_can_CDP10820.1, Co_can_CDP13824.1, Co_can_CDP13825.1, Co_can_CDP14355.1, Co_can_CDP14356.1, Co_can_CDP14357.1, Co_can_CDP14359.1, Co_can_CDP14363.1, Co_can_CDP14364.1, Co_can_CDP14365.1, Co_can_CDP14367.1, Co_can_CDP14368.1, Co_can_CDP14370.1, Co_can_CDP17268.1, Co_can_CDP17269.1, Co_can_CDP17270.1, Co_can_CDP17271.1, …	Fa_tar_0001806200.01.T01, Fa_tar_0001806400.01.T01, Fa_tar_0001806800.01.T01, Fa_tar_0001807000.01.T01, Fa_tar_0001807200.01.T01, Fa_tar_0002120800.01.T01, Fa_tar_0002389100.01.T01, Fa_tar_0002389300.01.T01, Fa_tar_0002389500.01.T01, Fa_tar_0002389700.01.T01, Fa_tar_0002390000.01.T01, Fa_tar_0002390300.01.T01, Fa_tar_0002890700.01.T01, Fa_tar_0003174700.01.T01, Fa_tar_0003175000.01.T01, Fa_tar_00…	HanXRQChr05g0136971, HanXRQChr10g0312831, HanXRQChr13g0406891	Hy_und_02G01591.1, Hy_und_06G00553.1, Hy_und_07G02231.1, Hy_und_07G02232.1, Hy_und_07G02233.1, Hy_und_07G02234.1	Or_sat_XP_015610894.1, Or_sat_XP_015613982.1, Or_sat_XP_015614941.2, Or_sat_XP_015618465.1, Or_sat_XP_015623360.1, Or_sat_XP_015624170.1, Or_sat_XP_015626401.1, Or_sat_XP_015626402.1, Or_sat_XP_015628036.1, Or_sat_XP_015630754.1, Or_sat_XP_015635471.1, Or_sat_XP_015635472.1, Or_sat_XP_015641786.1, Or_sat_XP_015644581.1, Or_sat_XP_015644927.1, Or_sat_XP_015645090.1, Or_sat_XP_015645135.1, Or_sat_X…	Potri.001G244000.3, Potri.003G196600.1, Potri.006G088400.1, Potri.006G088600.1, Potri.006G088632.1, Potri.006G088648.1, Potri.006G088680.1, Potri.006G088801.1, Potri.006G088900.2, Potri.008G058400.1, Potri.009G035400.1, Potri.009G035500.1, Potri.009G035601.1, Potri.009G035701.1, Potri.009G035800.2, Potri.009G036100.1, Potri.009G036300.1, Potri.009G036450.1, Potri.009G036500.1, Potri.010G200600.1,…	RnoG0000561.1, RnoG0000563.1, RnoG0006789.1, RnoG0012081.1, RnoG0012083.1, RnoG0013900.1, RnoG0013903.1, RnoG0017480.1, RnoG0022067.1, RnoG0022068.1, RnoG0022069.1, RnoG0022071.1, RnoG0026677.1, RnoG0026679.1, RnoG0028932.1, RnoG0029138.1, RnoG0030045.1	Rh_pal_01G009540.1, Rh_pal_01G009570.1, Rh_pal_01G051350.1, Rh_pal_02G009080.1, Rh_pal_03G052140.1, Rh_pal_04G030620.1, Rh_pal_04G030650.1, Rh_pal_09G003520.1, Rh_pal_11G036590.1, Rh_pal_11G036600.1, Rh_pal_11G036610.1, Rh_pal_11G036620.1, Rh_pal_11G036640.1, Rh_pal_11G049270.1	RtaG0013465.1, RtaG0018225.1, RtaG0023001.1, RtaG0033862.1, RtaG0033865.1, RtaG0034180.1, RtaG0034182.1, RtaG0034183.1, RtaG0034184.1, RtaG0034185.1, RtaG0034186.1, RtaG0035750.1, RtaG0036647.1, RtaG0042907.1, RtaG0042908.1, RtaG0043895.1	Se_tor_01g011280, Se_tor_01g023670, Se_tor_01g023680, Se_tor_01g023700, Se_tor_09g303790	Sc06g0008360.01, Sc11g0007750.01, Sc11g0007760.01, Sc11g0007810.01, Sc11g0007820.01	SOV1g029940.1, SOV6g023890.1, SOV6g023900.1	VIT_206s0004g05170.1, VIT_208s0007g00810.1, VIT_208s0007g00830.1, VIT_213s0019g02040.1, VIT_213s0067g01570.1, VIT_213s0067g01590.1, VIT_213s0067g01640.1
OG0000058	Amacr04g05850, Amacr06g13360, Amacr06g13370, Amacr08g04730	Aqcoe0021s0001.1, Aqcoe7G295300.1, Aqcoe7G300000.1, Aqcoe7G300100.1, Aqcoe7G300600.1, Aqcoe7G300700.1, Aqcoe7G301000.1, Aqcoe7G301400.1	Bv4_071980_uyqo.t1, Bv4_071990_eyis.t1, Bv4_072000_hjgf.t1, Bv4_072010_apwd.t1	Ca_sin_THF96506.1, Ca_sin_THF97439.1, Ca_sin_THG03564.1, Ca_sin_THG03572.1, Ca_sin_THG04548.1, Ca_sin_THG10757.1, Ca_sin_THG15337.1, Ca_sin_THG15997.1, Ca_sin_THG17825.1, Ca_sin_THG20779.1, Ca_sin_THG20807.1, Ca_sin_THG22472.1	Co_can_CDP07696.1, Co_can_CDP07698.1, Co_can_CDP07699.1, Co_can_CDP07700.1, Co_can_CDP07701.1, Co_can_CDP07702.1, Co_can_CDP07703.1, Co_can_CDP07706.1, Co_can_CDP07709.1, Co_can_CDP11229.1, Co_can_CDP12571.1, Co_can_CDP14375.1, Co_can_CDP14435.1, Co_can_CDP15636.1, Co_can_CDP15637.1, Co_can_CDP15638.1, Co_can_CDP19428.1, Co_can_CDP19882.1, Co_can_CDP21123.1, Co_can_CDP21554.1, Co_can_CDP22059.1	Fa_tar_0000726200.01.T01, Fa_tar_0000727000.01.T01, Fa_tar_0000727400.01.T01, Fa_tar_0002517700.01.T01, Fa_tar_0002517900.01.T01, Fa_tar_0003438100.01.T01, Fa_tar_0003440400.01.T01, Fa_tar_0004331000.01.T01, Fa_tar_0005008500.01.T01, Fa_tar_0006915200.01.T01, Fa_tar_0006915800.01.T01, Fa_tar_0006916000.01.T02, Fa_tar_0006916400.01.T02, Fa_tar_0006916600.01.T01, Fa_tar_0006916800.01.T01, Fa_tar_00…	HanXRQChr02g0039781, HanXRQChr13g0404261, HanXRQChr17g0542041	Hy_und_08G01018.1, Hy_und_08G01126.1, Hy_und_08G01640.1, Hy_und_0G00236.1	Or_sat_XP_015610659.1, Or_sat_XP_015610660.1, Or_sat_XP_015610949.1, Or_sat_XP_015620634.1, Or_sat_XP_015630330.1, Or_sat_XP_015630897.1, Or_sat_XP_015636037.1, Or_sat_XP_015636039.1, Or_sat_XP_015636043.1, Or_sat_XP_015636101.1, Or_sat_XP_015636102.1, Or_sat_XP_015636540.1, Or_sat_XP_015636541.1, Or_sat_XP_015636597.1, Or_sat_XP_015636700.1, Or_sat_XP_015644259.2, Or_sat_XP_015648467.2, Or_sat_X…	Potri.001G015150.1, Potri.001G222704.1, Potri.001G222800.2, Potri.001G222900.1, Potri.001G222904.1, Potri.001G223300.1, Potri.001G223500.3, Potri.001G223700.1, Potri.001G223704.1, Potri.001G223708.1, Potri.001G223712.1, Potri.001G223716.1, Potri.001G223720.1, Potri.001G223724.1, Potri.001G223800.1, Potri.001G223900.1, Potri.001G224000.2, Potri.001G225812.1, Potri.001G227200.1, Potri.001G227300.1,…	RnoG0011491.1, RnoG0011494.1, RnoG0011495.1, RnoG0011498.1, RnoG0011500.1, RnoG0011503.1, RnoG0011506.1, RnoG0011508.1, RnoG0013786.1, RnoG0027899.1, RnoG0028203.1	Rh_pal_01G000440.1, Rh_pal_01G013620.1, Rh_pal_01G013810.1, Rh_pal_01G016650.1, Rh_pal_01G016760.1, Rh_pal_01G016790.1, Rh_pal_01G016830.1, Rh_pal_01G016900.1, Rh_pal_01G016960.1, Rh_pal_01G017050.1, Rh_pal_01G043020.1, Rh_pal_08G042700.1, Rh_pal_11G018290.1, Rh_pal_11G018440.1	RtaG0006734.1, RtaG0011778.1, RtaG0011779.1, RtaG0011784.1, RtaG0011786.1, RtaG0011796.1, RtaG0014044.1, RtaG0023500.1, RtaG0026192.1, RtaG0046870.1	Se_tor_04g108300, Se_tor_07g221060, Se_tor_07g221540, Se_tor_07g221580, Se_tor_07g221600, Se_tor_07g221650, Se_tor_07g222040, Se_tor_07g226330, Se_tor_07g226340, Se_tor_07g226350, Se_tor_07g226380, Se_tor_07g226390, Se_tor_07g226440, Se_tor_07g226470, Se_tor_11g357950, Se_tor_12g375260, Se_tor_12g375280, Se_tor_12g375290, Se_tor_12g375310	Sc06g0004420.01, Sc06g0008010.01, Sc07g0001270.01, Sc07g0001280.01, Sc07g0003480.01, Sc07g0003490.01, Sc09g0000440.01, Sc09g0000450.01, Sc09g0000460.01, Sc09g0000470.01, Sc16g0011730.01, Sc16g0011750.01, Sc16g0011760.01, Sc16g0011770.01, Sc16g0011780.01, Sc16g0011800.01, Sc16g0011810.01, Sc16g0011820.01, Sc16g0011830.01, Sc16g0011840.01, Sc16g0011850.01, Sc16g0011860.01, Sc16g0011870.01, Sc17g000…	SOV3g009780.1, SOV4g000880.1, SOV4g000890.1, SOV4g000900.1	VIT_206s0004g01420.2, VIT_206s0004g01430.1, VIT_206s0004g01440.1, VIT_213s0064g00480.2, VIT_213s0064g00520.1, VIT_213s0064g01520.1, VIT_213s0064g01540.1, VIT_213s0064g01570.1, VIT_213s0064g01580.1, VIT_213s0064g01600.1, VIT_213s0064g01640.1, VIT_213s0064g01660.1, VIT_213s0064g01690.1, VIT_213s0064g01700.1, VIT_213s0064g01710.1, VIT_213s0064g01720.1, VIT_213s0064g01740.1, VIT_213s0064g01750.1, VIT…
OG0000059	Amacr03g07500, Amacr03g15920, Amacr08g06260, Amacr08g06270, Amacr09g15540, Amacr11g09540	Aqcoe0008s0014.1, Aqcoe1G277700.1, Aqcoe1G277800.1, Aqcoe1G278000.1, Aqcoe1G278100.1, Aqcoe1G278300.1, Aqcoe1G278500.1, Aqcoe1G278600.1, Aqcoe2G346900.1, Aqcoe2G347000.1, Aqcoe4G068600.1, Aqcoe4G163000.1, Aqcoe4G193000.1, Aqcoe4G213300.1, Aqcoe4G215000.1, Aqcoe4G218400.1, Aqcoe4G219300.1, Aqcoe4G225800.1, Aqcoe4G232700.1, Aqcoe4G298100.1, Aqcoe5G408000.1, Aqcoe5G408600.1, Aqcoe5G408700.1, Aqcoe5G…	Bv2_035970_wnzc.t1, Bv6_148000_pfpc.t1, Bv7_177960_sqfu.t1	Ca_sin_THF97569.1, Ca_sin_THG01723.1, Ca_sin_THG02184.1, Ca_sin_THG02362.1, Ca_sin_THG03356.1, Ca_sin_THG03597.1, Ca_sin_THG03602.1, Ca_sin_THG04659.1, Ca_sin_THG07732.1, Ca_sin_THG08111.1, Ca_sin_THG09350.1, Ca_sin_THG11529.1, Ca_sin_THG12123.1, Ca_sin_THG12126.1, Ca_sin_THG14480.1, Ca_sin_THG15991.1, Ca_sin_THG15992.1, Ca_sin_THG16115.1, Ca_sin_THG16691.1, Ca_sin_THG16697.1, Ca_sin_THG17477.1, …	Co_can_CDO98601.1, Co_can_CDP04721.1, Co_can_CDP10715.1, Co_can_CDP10717.1, Co_can_CDP10718.1, Co_can_CDP11383.1, Co_can_CDP12479.1, Co_can_CDP12622.1, Co_can_CDP14237.1, Co_can_CDP14240.1, Co_can_CDP15356.1, Co_can_CDP17152.1, Co_can_CDP18056.1, Co_can_CDP18172.1, Co_can_CDP18585.1, Co_can_CDP18586.1, Co_can_CDP19442.1, Co_can_CDP19704.1, Co_can_CDP19705.1, Co_can_CDP19706.1, Co_can_CDP20362.1, …	Fa_tar_0001815400.01.T01, Fa_tar_0001815500.01.T01, Fa_tar_0003992400.01.T01, Fa_tar_0003992800.01.T01, Fa_tar_0008406500.01.T01	HanXRQChr02g0043281, HanXRQChr03g0067111, HanXRQChr05g0138131, HanXRQChr07g0186631, HanXRQChr07g0186641, HanXRQChr07g0186651, HanXRQChr10g0309481, HanXRQChr12g0358551, HanXRQChr12g0358561, HanXRQChr13g0409771, HanXRQChr13g0409781, HanXRQChr13g0409801, HanXRQChr13g0409811, HanXRQChr13g0410121, HanXRQChr14g0437231, HanXRQChr14g0437241, HanXRQChr14g0437261, HanXRQChr14g0437301, HanXRQChr14g0437311, …	Hy_und_02G00649.1, Hy_und_02G03109.1, Hy_und_02G03111.1, Hy_und_02G03112.1, Hy_und_02G03113.1, Hy_und_04G00825.1, Hy_und_05G00673.1, Hy_und_05G00674.1, Hy_und_11G01585.1	Or_sat_XP_015645012.1, Or_sat_XP_015645016.1, Or_sat_XP_015645161.1, Or_sat_XP_015645175.1, Or_sat_XP_015645176.1, Or_sat_XP_015645177.1, Or_sat_XP_015645370.1, Or_sat_XP_015645463.1, Or_sat_XP_015645464.1, Or_sat_XP_015645465.1, Or_sat_XP_015645466.1, Or_sat_XP_015645467.1, Or_sat_XP_015645468.1, Or_sat_XP_015645469.1, Or_sat_XP_015646095.1, Or_sat_XP_015647461.1, Or_sat_XP_015647885.1, Or_sat_X…	Potri.001G002800.1, Potri.001G003000.1, Potri.001G003100.4, Potri.001G425675.1, Potri.001G440200.1, Potri.004G017633.1, Potri.004G017700.1, Potri.004G017800.1, Potri.006G085500.1, Potri.007G002400.1, Potri.011G001300.1, Potri.011G001500.4, Potri.011G137750.1, Potri.011G137800.2, Potri.011G137950.1, Potri.011G155600.1, Potri.013G106100.1, Potri.013G106200.1, Potri.018G133901.1, Potri.018G134000.1,…	RnoG0001431.1, RnoG0003837.1, RnoG0013831.1, RnoG0015620.1, RnoG0021921.1, RnoG0021925.1, RnoG0027703.1, RnoG0027704.1	Rh_pal_03G022310.1, Rh_pal_03G048020.1, Rh_pal_03G048030.1, Rh_pal_03G051010.1, Rh_pal_05G032220.1, Rh_pal_09G033400.1, Rh_pal_11G006980.1	RtaG0007232.1, RtaG0007354.1, RtaG0009039.1, RtaG0016429.1, RtaG0023079.1	Se_tor_03g054210, Se_tor_05g137070, Se_tor_08g259100, Se_tor_09g297760, Se_tor_09g297770	Sc03g0010890.01, Sc09g0000030.01, Sc23g0001550.01	SOV1g032920.1, SOV2g033510.1, SOV2g033540.1, SOV2g033550.1, SOV2g033910.1, SOV3g041200.1	VIT_200s0704g00020.1, VIT_200s0704g00030.1, VIT_204s0008g02960.1, VIT_206s0004g00290.1, VIT_210s0092g00070.1, VIT_211s0065g00040.1, VIT_211s0065g00130.1, VIT_211s0065g00630.1, VIT_215s0024g01830.1, VIT_218s0041g01500.1, VIT_218s0041g01510.1, VIT_218s0041g01530.1, VIT_218s0041g01580.1, VIT_218s0041g01590.1, VIT_218s0041g01800.1, VIT_218s0041g01810.1, VIT_218s0072g00580.1, VIT_219s0027g00360.1, VIT…
[truncated: 33,249 more rows]

## Sheet: TableS14a
Table S14a One-to-one collinearity between R. palmatum genes and R. tanguticum genes
[truncated: 30,481 more rows]

[truncated: 3 more sheets: TableS14b, TableS15a, TableS15b]
