# Supplementary material for: A chromosome-level genome reveals genome evolution and molecular basis of anthraquinone biosynthesis in Rheum palmatum
Source: BMC Plant Biol. 2024 Apr 10;24:261. doi: 10.1186/s12870-024-04972-2 (PMC11005207; doi:10.1186/s12870-024-04972-2)
Supplement: Supplementary file 3 — Supplementary Material 3 [file 12870_2024_4972_MOESM3_ESM.xlsx]

## Sheet: TableS16
Table S16 Summary of related genes of active ingredient biosynthesis in R. palmatum
Idetiifier	Full name	Abbreviations	Biosynthesis	Pathway	Term in KEGG	Relative expression level of root	Relative expression level of stem	Relative expression level of leaf	Relative expression level of flower
Rh_pal_09G005440.1	acetyl-CoA carboxylase	ACC	anthraquinone-related	-	K11262	-1.00228	-0.494839	0.589719	0.363111
Rh_pal_10G025660.1	acetyl-CoA carboxylase	ACC	anthraquinone-related	-	K11262	0.450408	0.118527	-0.999547	0.067351
Rh_pal_11G037430.1	acetyl-CoA carboxylase	ACC	anthraquinone-related	-	K01962	-0.050444	-0.41895	-0.383128	0.60371
Rh_pal_11G037460.1	acetyl-CoA carboxylase	ACC	anthraquinone-related	-	K01962	-0.11169	-0.390943	-0.40513	0.638488
Rh_pal_03G036140.2	isopentenyl-diphosphate delta-isomerase	IPPI	anthraquinone-related	-	K01823	-1.04937	-0.059336	0.71724	-0.131184
Rh_pal_09G022660.1	isopentenyl-diphosphate delta-isomerase	IPPI	anthraquinone-related	-	K01823	0.04352	-0.206886	0.387548	-0.331333
Rh_pal_06G008540.1	1-deoxy-D-xylulose-5-phosphate synthase	DXS	anthraquinone-related	MEP	K01662	0.300749	-0.326058	-0.672794	0.425687
Rh_pal_09G011400.1	1-deoxy-D-xylulose-5-phosphate synthase	DXS	anthraquinone-related	MEP	K01662	-3.75719	-1.10213	-0.899105	1.54794
Rh_pal_10G007140.1	1-deoxy-D-xylulose-5-phosphate synthase	DXS	anthraquinone-related	MEP	K01662	0.491482	0.78313	-0.589093	-2.26194
Rh_pal_01G005470.1	1-deoxy-D-xylulose-5-phosphate reductoisomerase	DXR	anthraquinone-related	MEP	K00099	-1.43056	-0.037011	-0.504132	0.962923
Rh_pal_10G031400.1	1-deoxy-D-xylulose-5-phosphate reductoisomerase	DXR	anthraquinone-related	MEP	K00099	-0.319504	-0.138382	0.097076	0.287489
Rh_pal_11G037400.1	1-deoxy-D-xylulose-5-phosphate reductoisomerase	DXR-like	anthraquinone-related	MEP	K00099	-0.564384	0.265336	-1.28011	0.774062
Rh_pal_06G025540.1	2-C-methyl-D-erythritol 4-phosphate cytidylyltransferase	CDP-MES	anthraquinone-related	MEP	K00991	-0.509948	-0.527703	0.530205	0.214074
Rh_pal_03G035360.1	4-diphosphocytidyl-2-C-methyl-D-erythritol kinase	CDP-MEK	anthraquinone-related	MEP	K00919	0.64428	-0.780418	0.016252	-0.245515
Rh_pal_04G001450.1	4-diphosphocytidyl-2-C-methyl-D-erythritol kinase	CDP-MEK	anthraquinone-related	MEP	K00919	0.264416	-0.479903	0.295377	-0.226648
Rh_pal_10G035200.1	4-diphosphocytidyl-2-C-methyl-D-erythritol kinase	CDP-MEK	anthraquinone-related	MEP	K00919	0.433316	-0.911032	0.250577	-0.107525
RpChr02_309618676-309613555	(E)-4-hydroxy-3-methylbut-2-enyl-diphosphate synthase	HMB-PPS	anthraquinone-related	MEP	K03526	-3.23297	-0.701014	1.0352	0.297611
Rh_pal_03G013320.1	4-hydroxy-3-methylbut-2-enyl diphosphate reductase	HMB-PPR	anthraquinone-related	MEP	K03527	-2.44815	-0.626823	0.922377	0.349273
Rh_pal_06G040460.1	4-hydroxy-3-methylbut-2-enyl diphosphate reductase	HMB-PPR	anthraquinone-related	MEP	K03527	-0.394412	0.124805	-0.314217	0.427127
Rh_pal_03G047820.1	acetyl-CoA C-acetyltransferase	ACAT	anthraquinone-related	MVA	K00626	-0.773161	0.089446	0.681524	-0.420683
Rh_pal_07G042030.1	acetyl-CoA C-acetyltransferase	ACAT	anthraquinone-related	MVA	K00626	-0.50183	0.03845	-0.107938	0.421012
Rh_pal_03G054440.1	hydroxymethylglutaryl-CoA synthase	HMGS	anthraquinone-related	MVA	K01641	-0.39708	0.04415	-0.246272	0.450441
Rh_pal_07G033270.1	hydroxymethylglutaryl-CoA synthase	HMGS	anthraquinone-related	MVA	K01641	-0.227932	0.400677	-0.187317	-0.07738
Rh_pal_02G000970.1	3-hydroxy-3-methylglutaryl-CoA reductase	HMGR	anthraquinone-related	MVA	K00021	-0.48397	-0.253158	0.110766	0.450098
Rh_pal_04G019760.1	3-hydroxy-3-methylglutaryl-CoA reductase	HMGR	anthraquinone-related	MVA	K00021	0.101425	-0.039192	0.122376	-0.208491
Rh_pal_04G020680.1	3-hydroxy-3-methylglutaryl-CoA reductase	HMGR	anthraquinone-related	MVA	K00021	0.087486	-0.045198	0.134879	-0.200373
Rh_pal_05G009220.1	3-hydroxy-3-methylglutaryl-CoA reductase	HMGR	anthraquinone-related	MVA	K00021	0.797	-0.791101	-0.930664	0.214119
Rh_pal_07G024520.1	3-hydroxy-3-methylglutaryl-CoA reductase	HMGR	anthraquinone-related	MVA	K00021	-2.20429	0.236862	-2.90673	1.30523
Rh_pal_02G037330.1	3-hydroxy-3-methylglutaryl-CoA reductase	HMGR-like	anthraquinone-related	MVA	K00021	-1.30078	-0.011651	0.84509	-0.311576
Rh_pal_03G031380.1	mevalonate kinase	MVK	anthraquinone-related	MVA	K00869	-0.568579	0.07855	-0.101789	0.419956
Rh_pal_09G033080.2	mevalonate kinase	MVK	anthraquinone-related	MVA	K00869	0.567513	-0.144141	-0.075586	-0.5904
Rh_pal_09G033670.2	mevalonate kinase	MVK	anthraquinone-related	MVA	K00869	0.382619	-0.110387	0.108876	-0.532059
Rh_pal_04G044040.1	phosphomevalonate kinase	MVAK2	anthraquinone-related	MVA	K00938	-1.00613	0.143653	0.381713	0.130318
Rh_pal_06G012880.1	diphosphomevalonate decarboxylase	MVD	anthraquinone-related	MVA	K01597	-0.91419	0.589833	0.234404	-0.34398
Rh_pal_07G022820.1	diphosphomevalonate decarboxylase	MVD	anthraquinone-related	MVA	K01597	0.346334	-0.200247	0.720074	-2.24464
Rh_pal_07G023100.1	diphosphomevalonate decarboxylase	MVD	anthraquinone-related	MVA	K01597	0.358502	-0.190673	0.606068	-1.64564
Rh_pal_04G015460.1	3-deoxy-7-phosphoheptulonate synthase	DAHPS_1	anthraquinone-related	shikimate	K01626	-0.916202	-0.318116	0.714396	0.038697
Rh_pal_04G016870.1	3-deoxy-7-phosphoheptulonate synthase	DAHPS_1	anthraquinone-related	shikimate	K01626	-0.932438	0.936711	-0.11924	-0.641162
Rh_pal_06G019190.1	3-deoxy-7-phosphoheptulonate synthase	DAHPS_1	anthraquinone-related	shikimate	K01626	-1.15317	1.24918	-0.551133	-1.02676
Rh_pal_05G013210.1	3-dehydroquinate synthase	DHQS_1	anthraquinone-related	shikimate	K01735	-0.444297	0.468971	0.290832	-0.604738
Rh_pal_06G010810.1	3-dehydroquinate dehydratase; shikimate 5-dehydrogenase	DHD_3(DHD-SDH)	anthraquinone-related	shikimate	K13832	-0.909743	-1.90556	-0.265672	1.24428
Rh_pal_09G007440.1	shikimate kinase	SK	anthraquinone-related	shikimate	K00891	-0.571426	0.097234	0.191695	0.157333
Rh_pal_07G042810.1	3-phosphoshikimate 1-carboxyvinyl transferase	EPSPS_1	anthraquinone-related	shikimate	K00800	0.124339	0.643027	-0.287556	-0.918385
Rh_pal_03G026040.1	chorismate synthase	CS	anthraquinone-related	shikimate	K01736	-0.293455	0.621912	0.071685	-0.750986
Rh_pal_07G038460.1	menaquinone-specific isochorismate synthase	menF	anthraquinone-related	shikimate	K02552	-0.733632	0.267739	-0.419395	0.533019
Rh_pal_03G043520.1	isochorismate synthase / 2-succinyl-5-enolpyruvyl-6-hydroxy-3-cyclohexene-1-carboxylate synthase / 2-succinyl-6-hydroxy-2,4-cyclohexadiene-1-carboxylate synthase / o-succinylbenzoate synthase	PHYLLO-like	anthraquinone-related	shikimate	K14759	-1.24091	-0.188508	-0.74742	1.07294
RpChr04_249032790-249050868	o-succinylbenzoic acid---CoA ligase	AAE14	anthraquinone-related	shikimate	K14760	-5.34791	0.120843	-1.33487	1.3171
Rh_pal_07G006380.1	naphthoate synthase	menB	anthraquinone-related	shikimate	K01661	-1.16951	-0.061194	-0.394976	0.876923
Rh_pal_07G020560.1	naphthoate synthase	menB	anthraquinone-related	shikimate	K01661
Rh_pal_07G046050.1	naphthoate synthase	menB	anthraquinone-related	shikimate	K01661	1.44638	-0.72939	-0.788469	-3.43196
Rh_pal_02G035140.1	1,4-dihydroxy-2-naphthoyl-CoA hydrolase	menI_1	anthraquinone-related	shikimate	K19222	-2.71342	-0.156958	0.443443	0.669727
Rh_pal_03G014190.1	1,4-dihydroxy-2-naphthoyl-CoA hydrolase	menI_1	anthraquinone-related	shikimate	K19222	-0.936682	-0.645392	-0.100481	0.930189
Rh_pal_07G026480.1	1,4-dihydroxy-2-naphthoyl-CoA hydrolase	menI_1	anthraquinone-related	shikimate	K19222	-0.744035	-0.255022	0.471242	0.237143
Rh_pal_10G031640.1	1,4-dihydroxy-2-naphthoyl-CoA hydrolase	menI_1	anthraquinone-related	shikimate	K19222	-1.31935	1.11885	-0.428257	-0.54711
Rh_pal_01G052420.1	phenylalanine ammonia-lyase	PAL	flavonoids-related	substrate	K10775	-2.22404	1.36522	-0.623733	-0.834418
Rh_pal_02G011530.1	phenylalanine ammonia-lyase	PAL	flavonoids-related	substrate	K10775	-1.02889	1.17492	-0.4982	-0.877997
Rh_pal_02G049830.1	phenylalanine ammonia-lyase	PAL	flavonoids-related	substrate	K10775	-0.837274	1.34107	-1.16147	-1.12074
Rh_pal_03G025630.1	phenylalanine ammonia-lyase	PAL	flavonoids-related	substrate	K10775	-1.32417	1.27161	-0.327509	-1.36067
Rh_pal_05G022440.1	phenylalanine ammonia-lyase	PAL	flavonoids-related	substrate	K10775	1.26911	-1.76155	-1.76155
Rh_pal_06G014840.1	phenylalanine ammonia-lyase	PAL	flavonoids-related	substrate	K10775	-1.14843	1.36743	-0.866564	-1.25044
Rh_pal_08G042620.1	phenylalanine ammonia-lyase	PAL	flavonoids-related	substrate	K10775	-1.62453	-1.22788	0.634159	0.76274
Rh_pal_08G043360.1	phenylalanine ammonia-lyase	PAL	flavonoids-related	substrate	K10775	-1.9086	-1.55413	0.609403	0.901098
Rh_pal_09G048520.1	phenylalanine ammonia-lyase	PAL	flavonoids-related	substrate	K10775	-0.458532	1.24477	-1.43288	-0.910302
Rh_pal_10G050070.1	phenylalanine ammonia-lyase	PAL	flavonoids-related	substrate	K10775	-1.35194	1.45057	-1.09876	-1.29278
Rh_pal_10G030630.1	phenylalanine ammonia-lyase	PAL-like	flavonoids-related	substrate	K10775	0
Rh_pal_02G043310.1	trans-cinnamate 4-monooxygenase	4CH	flavonoids-related	substrate	K00487	-1.0049	-0.657444	-7.26433	1.51662
Rh_pal_02G043720.1	trans-cinnamate 4-monooxygenase	4CH	flavonoids-related	substrate	K00487	-1.37973	-0.417056	-5.81923	1.51048
Rh_pal_04G023230.1	trans-cinnamate 4-monooxygenase	4CH	flavonoids-related	substrate	K00487
Rh_pal_06G025810.1	trans-cinnamate 4-monooxygenase	4CH	flavonoids-related	substrate	K00487	-0.614188	1.16739	-0.216573	-2.05861
Rh_pal_01G006680.1	4-coumarate--CoA ligase	4CL	flavonoids-related	substrate	K01904	0.00198	0.279597	-0.226098	-0.104966
Rh_pal_01G038590.1	4-coumarate--CoA ligase	4CL	flavonoids-related	substrate	K01904	-1.4375	1.60191	-1.35129	-2.29758
Rh_pal_02G016690.1	4-coumarate--CoA ligase	4CL	flavonoids-related	substrate	K01904	-1.11943	1.19262	-0.124942	-1.56914
Rh_pal_03G015930.1	4-coumarate--CoA ligase	4CL	flavonoids-related	substrate	K01904	-1.1296	0.355668	0.583051	-0.385775
Rh_pal_03G037300.1	4-coumarate--CoA ligase	4CL	flavonoids-related	substrate	K01904	-1.58577	0.402838	1.15619	-3.10695
Rh_pal_04G044130.1	4-coumarate--CoA ligase	4CL	flavonoids-related	substrate	K01904	1.63407	-1.0109	-2.37051	-2.27568
Rh_pal_08G015930.1	4-coumarate--CoA ligase	4CL	flavonoids-related	substrate	K01904
Rh_pal_10G044890.1	4-coumarate--CoA ligase	4CL	flavonoids-related	substrate	K01904	-0.158275	-2.96618	-4.53265	1.55225
Rh_pal_06G029130.2	4-coumarate--CoA ligase	4CL-like	flavonoids-related	substrate	K01904	-0.955469	-0.088289	0.769634	-0.253513
Rh_pal_11G040170.1	4-coumarate--CoA ligase	4CL-like	flavonoids-related	substrate	K01904	-0.315745	-0.752654	-1.08076	1.09104
Rh_pal_01G019080.1	chalcone synthase	CHS	flavonoids-related	core	K00660	-1.69406	-0.385231	0.563228	0.53378
Rh_pal_01G019110.1	chalcone synthase	CHS	flavonoids-related	core	K00660	-1.7134	-0.381428	0.575654	0.52309
Rh_pal_11G013510.1	chalcone synthase	CHS	flavonoids-related	core	K00660	-0.817707	-0.500669	0.506002	0.384899
Rh_pal_11G013540.1	chalcone synthase	CHS	flavonoids-related	core	K00660	-0.809218	-0.491071	0.522169	0.358058
Rh_pal_03G019300.1	chalcone synthase	CHS-like	flavonoids-related	core	K00660	-1.88034	-0.334467	0.910324	0.078386
Rh_pal_09G005740.1	chalcone synthase	CHS-like	flavonoids-related	core	K00660	-1.39405	-2.51976	-2.29681	1.69671
Rh_pal_10G043350.1	chalcone synthase	CHS-like	flavonoids-related	core	K00660	0.798157			-1.9372
Rh_pal_11G013910.1	chalcone synthase	CHS-like	flavonoids-related	core	K00660
Rh_pal_09G009760.1	chalcone isomerase	CHI	flavonoids-related	core	K01859	-1.30545	-0.000617	0.225441	0.51268
Rh_pal_10G048720.1	chalcone isomerase	CHI	flavonoids-related	core	K01859	-0.630937	0.030367	0.380848	0.043854
Rh_pal_10G013340.1	chalcone isomerase	CHI-like	flavonoids-related	core	K01859		0.972498		-4.72683
Rh_pal_02G003370.1	Naringenin 3-dioxygenase	F3H	flavonoids-related	catechin, anthocynanin	K00475	-1.87441	-0.172151	1.0937	-0.503221
Rh_pal_05G004510.1	Naringenin 3-dioxygenase	F3H	flavonoids-related	catechin, anthocynanin	K00475	-0.926409	-0.742405	0.128558	0.834218
Rh_pal_02G057630.1	flavonoid 3'-monooxygenase	F3'H	flavonoids-related	catechin, anthocynanin	K05280	-0.638058	-0.217364	0.456832	0.16962
Rh_pal_10G000010.1	flavonoid 3',5'-hydroxylase	F3'5'H	flavonoids-related	catechin, anthocynanin	K13083	-4.91418	-1.25324	0.481915	1.10483
Rh_pal_10G000030.1	flavonoid 3',5'-hydroxylase	F3'5'H	flavonoids-related	catechin, anthocynanin	K13083	-0.460391	-1.25302	-0.434527	1.07977
Rh_pal_04G032010.1	dihydroflavonol-4-reductase	DFR	flavonoids-related	catechin, anthocynanin	K13082	-0.97555	-1.19729	0.593862	0.628615
Rh_pal_06G020860.1	dihydroflavonol-4-reductase	DFR-like	flavonoids-related	catechin, anthocynanin	K13082	-3.20055	0.617943	-0.729545	0.81019
Rh_pal_06G020910.1	dihydroflavonol-4-reductase	DFR-like	flavonoids-related	catechin, anthocynanin	K13082	0.134541	0.00609	-0.520157	0.263912
Rh_pal_07G033840.1	anthocyanidin synthase	ANS	flavonoids-related	catechin, anthocynanin	K05277	-1.13358	0.013105	0.66745	-0.078827
Rh_pal_01G015750.1	leucoanthocyanidin reductase	LAR	flavonoids-related	catechin, anthocynanin	K13081	-1.57554	-1.61641	-0.450521	1.38215
Rh_pal_08G006460.1	leucoanthocyanidin reductase	LAR	flavonoids-related	catechin, anthocynanin	K13081	-1.56173	-2.12688	0.885456	0.66444
Rh_pal_11G009890.1	leucoanthocyanidin reductase	LAR	flavonoids-related	catechin, anthocynanin	K13081	1.39619	-1.96548	-2.67314	-0.066255
Rh_pal_02G061010.1	anthocyanidin reductase	ANR	flavonoids-related	catechin, anthocynanin	K08695	-0.26752	-0.680673	0.209583	0.474073
Rh_pal_09G008770.1	anthocyanidin reductase	ANR	flavonoids-related	catechin, anthocynanin	K08695
Rh_pal_11G024440.1	anthocyanidin reductase	ANR	flavonoids-related	catechin, anthocynanin	K08695	0.925431	-0.214771	-1.58732	-0.141976
Rh_pal_09G007980.1	anthocyanidin reductase	ANR-like	flavonoids-related	catechin, anthocynanin	K08695	1.75002	-1.94243	-3.4068	-1.82674
Rh_pal_03G007000.1	flavonol synthase	FLS	flavonoids-related	catechin, anthocynanin	K05278	-5.4607	1.3788	-1.40667	-0.00058
Rh_pal_03G039650.1	flavonol synthase	FLS	flavonoids-related	catechin, anthocynanin	K05278	-1.9577	-0.56899	-0.590904	1.26577
Rh_pal_03G039720.1	flavonol synthase	FLS	flavonoids-related	catechin, anthocynanin	K05278	-3.99337	1.3054	-1.00106	-0.04983
Rh_pal_03G039730.1	flavonol synthase	FLS	flavonoids-related	catechin, anthocynanin	K05278	-3.7005	0.8871	0.23479	-0.156997
Rh_pal_03G039740.1	flavonol synthase	FLS	flavonoids-related	catechin, anthocynanin	K05278	-6.85532	1.41769	-1.42455	-0.078177
Rh_pal_06G017880.1	flavonol synthase	FLS	flavonoids-related	catechin, anthocynanin	K05278	-2.45762	1.64745	-3.74151	-0.712198
Rh_pal_03G010970.1	flavonoid O-methyltransferase	AOMT-like	flavonoids-related	catechin, anthocynanin	K13272	-1.75784	1.5893	-0.933471	-2.54215
Rh_pal_03G011010.1	flavonoid O-methyltransferase	AOMT-like	flavonoids-related	catechin, anthocynanin	K13272	-1.23413	1.49226	-0.759576	-2.54852
Rh_pal_03G016310.1	flavonoid O-methyltransferase	AOMT-like	flavonoids-related	catechin, anthocynanin	K13272	0.97226	0.759138	-3.67659	-1.90291
Rh_pal_07G000530.1	flavonoid O-methyltransferase	AOMT-like	flavonoids-related	catechin, anthocynanin	K13272	-1.09224	1.44857	-0.554354	-3.05126
Rh_pal_08G042020.1	flavonoid O-methyltransferase	AOMT-like	flavonoids-related	catechin, anthocynanin	K13272	-1.28167	-1.39738	-0.269311	1.25057
Rh_pal_08G042040.1	flavonoid O-methyltransferase	AOMT-like	flavonoids-related	catechin, anthocynanin	K13272	-0.74312	-0.140071	0.823373	-0.46287
Rh_pal_10G006980.1	flavonoid O-methyltransferase	AOMT-like	flavonoids-related	catechin, anthocynanin	K13272	-2.9779	0.309267	1.15705	-1.30762
Rh_pal_10G048810.1	flavonoid O-methyltransferase	AOMT-like	flavonoids-related	catechin, anthocynanin	K13272			-3.16313	0.917137
Rh_pal_03G050960.1	chalcone reductase	CHR-like	flavonoids-related	isoflavonoid	K08243	1.16211	0.740589	-8.05992	-3.51375
Rh_pal_05G005300.1	chalcone reductase	CHR-like	flavonoids-related	isoflavonoid	K08243	0.49701	0.061021	0.432782	-2.35346
Rh_pal_01G020550.1	2-hydroxyisoflavanone dehydratase	HIDH-like	flavonoids-related	isoflavonoid	K13258	-0.966991	0.522947	0.210524	-0.160955
Rh_pal_02G000510.1	2-hydroxyisoflavanone dehydratase	HIDH-like	flavonoids-related	isoflavonoid	K13258	-1.23905	0.385341	0.38892	-0.05774
Rh_pal_02G036130.1	2-hydroxyisoflavanone dehydratase	HIDH-like	flavonoids-related	isoflavonoid	K13258	-1.17974	0.123453	-0.105332	0.622592
Rh_pal_03G008850.1	2-hydroxyisoflavanone dehydratase	HIDH-like	flavonoids-related	isoflavonoid	K13258	-0.625326	0.161912	0.417047	-0.155589
Rh_pal_03G008910.1	2-hydroxyisoflavanone dehydratase	HIDH-like	flavonoids-related	isoflavonoid	K13258	-0.398369	0.316107	0.431305	-0.626233
Rh_pal_01G009140.1	isoflavone/4'-methoxyisoflavone 2'-hydroxylase	CYP81E-like	flavonoids-related	isoflavonoid	K13260		-1.58936	1.39354	-4.62725
Rh_pal_01G010980.1	isoflavone/4'-methoxyisoflavone 2'-hydroxylase	CYP81E-like	flavonoids-related	isoflavonoid	K13260	-1.67317	1.43256	-1.68527	-0.564393
Rh_pal_01G011010.1	isoflavone/4'-methoxyisoflavone 2'-hydroxylase	CYP81E-like	flavonoids-related	isoflavonoid	K13260	1.73125	-1.28992	-3.32718	-2.54595
Rh_pal_01G011040.1	isoflavone/4'-methoxyisoflavone 2'-hydroxylase	CYP81E-like	flavonoids-related	isoflavonoid	K13260	-0.125659	-0.731408	0.816455	-0.47388
Rh_pal_01G036260.1	isoflavone/4'-methoxyisoflavone 2'-hydroxylase	CYP81E-like	flavonoids-related	isoflavonoid	K13260	-0.395942	-0.354778	-0.631912	0.858137
Rh_pal_08G042740.1	isoflavone/4'-methoxyisoflavone 2'-hydroxylase	CYP81E-like	flavonoids-related	isoflavonoid	K13260	-1.54435	0.404832	0.565457	-0.228772
Rh_pal_08G042750.1	isoflavone/4'-methoxyisoflavone 2'-hydroxylase	CYP81E-like	flavonoids-related	isoflavonoid	K13260	-1.13862	0.630106	0.542705	-0.885161
Rh_pal_09G017810.1	isoflavone/4'-methoxyisoflavone 2'-hydroxylase	CYP81E-like	flavonoids-related	isoflavonoid	K13260	-0.741866	-0.054263	0.75326	-0.408607
Rh_pal_09G018090.1	isoflavone/4'-methoxyisoflavone 2'-hydroxylase	CYP81E-like	flavonoids-related	isoflavonoid	K13260	-3.04447	1.39661	-2.37835	0.075396
Rh_pal_09G018100.1	isoflavone/4'-methoxyisoflavone 2'-hydroxylase	CYP81E-like	flavonoids-related	isoflavonoid	K13260	-0.306298	0.195899	-0.394257	0.361731
Rh_pal_11G032740.1	isoflavone/4'-methoxyisoflavone 2'-hydroxylase	CYP81E-like	flavonoids-related	isoflavonoid	K13260	0.096102	-0.655479	0.26223	0.133462
Rh_pal_11G032880.1	isoflavone/4'-methoxyisoflavone 2'-hydroxylase	CYP81E-like	flavonoids-related	isoflavonoid	K13260	-0.183355	-0.304655	-0.439821	0.653047
Rh_pal_11G032890.1	isoflavone/4'-methoxyisoflavone 2'-hydroxylase	CYP81E-like	flavonoids-related	isoflavonoid	K13260	0.3755	-0.958972	0.154459	0.104717
Rh_pal_11G050340.1	isoflavone/4'-methoxyisoflavone 2'-hydroxylase	CYP81E-like	flavonoids-related	isoflavonoid	K13260	-0.274996	-1.259	-1.68844	1.2901
Rh_pal_01G012920.1	pterocarpan reductase	PTR	flavonoids-related	isoflavonoid	K13266	-0.687547	1.2387	-1.1605	-0.80623
Rh_pal_02G036890.1	pterocarpan reductase	PTR	flavonoids-related	isoflavonoid	K13266	-3.25732	-0.360184	0.493438	0.77278
Rh_pal_03G013350.1	pterocarpan reductase	PTR	flavonoids-related	isoflavonoid	K13266	-0.243207	-0.290634	-0.054212	0.458877
Rh_pal_07G000750.1	pterocarpan reductase	PTR-like	flavonoids-related	isoflavonoid	K13266	-1.40392	-2.23996	-0.44059	1.41877
Rh_pal_07G038400.1	flavone synthase II	FNS_II-like	flavonoids-related	isoflavonoid	K23179（CYP93B）、K23180（CYP93G）		-2.45169	-2.69806	1.41311
Rh_pal_11G013580.1	stilbene sythase	STS	flavonoids-related	stilbene, others	K00660	0.471148	0.32883	0.425457	-6.0787
Rh_pal_10G010970.1	flavanone 7-O-glucoside 2''-O-beta-L-rhamnosyltransferase	C12RT1-like	flavonoids-related	stilbene, others	K13080	-0.05994	-0.125999	0.770843	-1.25822
Rh_pal_02G037680.1	UDP-glucose glucosyltransferase	CAUGT2-like	flavonoids-related	stilbene, others	K13235	-1.42065	-0.187576	0.42956	0.487027
Rh_pal_02G062870.1	desmethylxanthohumol 6'-O-methyltransferase	DMX6OMT-like	flavonoids-related	stilbene, others	K21581	1.9283	-7.0152	-8.63749	-2.44459
Rh_pal_10G010990.1	flavanone 7-O-glucoside 2''-O-beta-L-rhamnosyltransferase	C12RT1-like	flavonoids-related	stilbene. others	K13080	-3.32401	-1.13125	1.65859	-1.80319

## Sheet: TableS17
Table S17 The CYP gene family member of R. palmatum, the expression pattern in different organs and the originate ways									Relative expression level (log2 transformed)						log2(raw_counts/average_raw_counts)
Identifier	Pseudochromosome	Start	End	Direction	Coding sequences	Length	Number of exons	Originate way	Root	Stem	Leaf	Flower		2	2
Rh_pal_01G001700.1	RpChr01	3740563	3744152	-	ATGTCAAACAACAACAATGCCACCTCCGAAACTCAATTCTATTTGTTCCTCCTCATCTTATGGATCCTCTCAACCTTACTAATCAAATCCTTCTTAACCACAATTAACCACCCTAATAAGCCAATTAATTACAAGCTTCCTCCAAGCCCACCTTCACTCCCTCTCATAGGCCACCTCCACCACCTCTTCTCCTCCCACCTCTACAAGTCCTTCCACACCCTTTCCTCCAAGCATGGCCCACTCCTCTACCTCCGGTTCGGGTCCTCCAAGACCCTGCTCGTGTCCTCTCCGAGCCACGCGACCCAGGTCTTCAAGACACTCGACGTTTGCTTCTCCTCTCGCCCTACTTTCTACTTTGCTGACAAGATCCTATATGGAACCTCTGGGTTCATCAATGCC…	1587	4	Dispersed						1.6	1.6
Rh_pal_01G002190.1	RpChr01	4627980	4635420	+	ATGTTTATAAAAATTATACTTATTGGGTTGATTTTGTTAATTCTCAGCCTCATCTTCCGCAGCAACAAAAGCAACGTTCAAATCAGTGTGGTGTTGATTTGGGGGATTCTCAACTTCAAGTCACAGTTTAGGCAGAGGAGGAAGCTGAGGAAACAAGGTATAAAAGGCCCTCCTCCTTCTTCTTTCTTATGCGGCAACATGGTTGAGATGCAGAGGATCATCCGCTCCTCCACGGCTACTAAGCCTGCGCCTCCACGAATCGACGGCCCTGATCGGTTCGGGATCTCCCATGATTACACTTCCGCTATCTTCCCCTACTTTCGACACTGGGCCGAAAAATACGGTTTGGTATACACGTACTCGACAGGCGATAGGCAACACTTGTACGTAAACGAGCCA…	1653	5	Dispersed	-1.01639	1.23491	-2.94152	0.03113		1.2	1.2
Rh_pal_01G006000.1	RpChr01	15243168	15247281	+	ATGGAGATTATAGATAAGGGCTTAATCCTGCAAATTGCCAATCCTTTCACTATCATTGTCCTCTTTTTGTCCTGCCTATTCCTATACAAACGCCTAATTCAACCTAACTCCACCACCACAAAACCCAACCTCCCACCTTCTCCGTCAGGTCTTCCGATCATCGGAAACCTCCACCAGCTAACCTCATGCCCCCACCGCGGTCTCTTTCGCCTCTCCCGCCAATACGGCGACACCATGCTTCTCCATTTCGGGGTCAAGCCCGTGCTTGTAGTCTCATCCGCCAGCTCAGCGTGCCACATCATGAAGACCCATGATGTGGCATTCGCCAACCGGCCCCAATCGGGCATTTTCCACCGCCTCTTGTTCGACGGAAAGGACATCGCCACCGCCCCTTATGGC…	1539	3	WGD or segmental	1.69851	-4.46492	-6.91702	-0.512965		0.8	0.8
Rh_pal_01G006020.1	RpChr01	15325372	15325830	+	ATGAAGTACCTAAAAGCAACAATCAAGGAGTCCATGAGAATACACCCTCCAGTCCCGCTCTTGGTCCCGCGAGAGTCGACTCGAGACGTCGAGATTAATGGATACACCATCCCCACGGGGACCCAAGTCATAGTGAATGTGTGGTCCATCCAAAGAGACCCGACCCATTGGGCCATGCCACATGAGTTTCAACCTGAGAGATTCCTTGACTCTAAAATTGATTTTAAAGGGCGGGATTTCGAGTTGATCCCTTTCGATGCAGGGAGAAGGGGTTGCCCTGGAATATCGTTTGCAATCACGAGCATCGAGCTTGCGCTTGCGAGCTTGGTATGGAAGTTCAATTGGAGTTTACCTAGAGGTGCGGAACCAAAATCTTTGGATATAAAGGAACACAGTGCA…	459	1	Tandem	1.89981	-2.36017	-4.17212	-5.78677		0.4	0.4
Rh_pal_01G006040.1	RpChr01	15438911	15439153	+	ATGATAATCCTCCAAGACGAGGTTCATCGAATCATCGGATCACCGCTCACCATAACCGACGATGATCTAGACAAAATGAAGTACCTAAAAGCAACAATCAAAAATACCATGAGACTACACCCTCCGGTCCCGCTCTTGGTCCCGCGAGAGTCGACTCAAGACGTCGAGCTTAACGGCTACACCATTCACGCGGGAACCCAAGTCATAGCAAATGTGTGGGCCATCCAAAGAGATCCGGCCTAA	243	1	Proximal	0					0	0
Rh_pal_01G006130.2	RpChr01	15717770	15732970	+	ATGATGGAGAAGGGCTTAATTTTCAATCCTTTCAATATCATTCCCCTCTTCTTTTTCTGCCTATTCCTATACAAACGCTTAATTAAACCCAACTCCACCACCACCACAAAACCCAACCTCCCACCTTCTCCGCCAGGTCTTCCGGTCATCGGAAACCTCCATCAGCTGACCTCATGCCCCCACCGCGGCCTCTTCCGCCTCTCCCACCAATACGGCGACACCATGCTTCTCCACCTCGGGTCCAAGCCCGTGCTTGTAGTCTCCTCTGCCAGCTCAGCGTGCCACGTCATGAAGACCCATGATGTGGCGTTCGCCAGTCGGCCCCAATCGGGGGTCTTCCACCACATCCTCTATGATGGCAGGGACATCGCCTCCTCCCCTTACGGCGAGTACTGGCGC…	1524	3	Tandem	1.46679	-2.84996	-0.047505	-2.94758		-0.4	-0.4
Rh_pal_01G006180.1	RpChr01	16018981	16021366	+	ATGCAACCCTTCCAAGAAACACTAAACTTCCTCTTCTCGCACCCTTTCTCATGTTTCCCTCTCCTTCTCTTCCTACCCTTCATCTACAAATGGATTCTACCAAATCCAACTCCCAAGAAAAACTTACCACCATCGCCACCAAGGATTCCGATTATCGGAAACCTACATCAGCTAGGCACTTATCCATACCGCTCCCTCCAAGCCTTATCTCAAAAGCATGGAGATTTGATATTACTTCACCTAGGAAGTAAGCCAGCAATCGTTGTCTCCTCCTCAAAAGTAGCTTTCCAAGTTCTCAAAACACATGACCTCATTTTTGCTAGTAGGCCACAATTAAGTGTCTTCACGAGGCTTCTTGGCAATGGAAAGGATATGGTTTCATCGCCTTATGGCGAACAT…	1518	2	Tandem	1.71586	-2.18062	-1.71255	-2.40071		-0.8	-0.8
Rh_pal_01G006240.1	RpChr01	16168547	16170336	+	ATGGCGATTTCCATTCAATTCCCACTCGAAAACTCGCTACCCATCTTCCTATCTGCACTCATTTTCCTCCTCACAACACTCAAAATCCTCATAAAACTCAAAACCCCACACCAAAACCTCCCACCAAGCCCTCCAAAACTTCCAATCATCGGCAACCTCCACCAACTAGGCAAAATGCCGCATCTCTCCCTCGCCCGAATAACCGAAAAACTCGGCCCAATCGTCTTCTTACAGCTCGGTGAGGTCCCCACCGTGTTCGTCTCCTCCTCCGACACCGCCAAGGAAGTCATGAAAACACACGACCTCGCCTTTTGTAGCCGGCCGCAGCTCTTCGCCGCCAAGTGGCTCTTCTACAACTGCACCGACGTCGTCTTCTCCCCCTACGGCGCGTATTGGAGG…	1533	2	Tandem	-1.4192	0.272138	0.850992	-0.701945		-1.2	-1.2
Rh_pal_01G006780.1	RpChr01	18026934	18031973	-	ATGGCTGCTTTAGATATCTTCTTCTTCCTCCCACTCCTCCTCATCGTCGTCTCCTTCCTCTTCCACAAACGCCCCGTAAAACCGGACCCCACCGCGGCCTCCGGGCCGGCGTCGTACCCGATAATAGGGTGCCTGCCGTCGTTCTACAAGAACCGGTTCAGGCTGCTGGACTGGTACACGGAGCTGCTGGCCGGTTCGGAGGGGCAGACAGTAGTGGTGAACCGGGTCGGGGCGGGGCGGATCGTGGTGACGGCGAACCCGGATAACGTTGAGTACGTGTTGAAGGGGAATTTCCCGAATTACCCCAAGGGGAAGCCCTTCACGGACCTTATTGGGGATTTGCTCGGCCGGGGGATTTTCAATGCCGACGGGGAGTTGTGGGCCAGCCAGAGGAAGCTT…	1506	2	Dispersed	0.664054	-0.018042	-0.583186	-0.395149		-1.6	-1.6
Rh_pal_01G009140.1	RpChr01	30884308	30889622	+	ATGGCCACTGAATTATCATACTGCTTTGCTATCCTTGCAATTCTTATTCTCCTCTTCTTTTTCACCAAAAAAAGAATTCAAATGACAACAAACCCATCTCCCAAACAAGCCCCATTACCGCCAAGCCCGCCAGCCCGGCCCATAATGGGTCACCTCCACCTCCTCAAGGAGCCATTCCACCGCAGCTTCCAGTCCCTCTCCCACCGCTACGGCCCCATCTTCCTCCTCCGTCTCGGGTTCTGCCGCGTTGTGGTGGTCTCCTCTCCCGCGGTCGTCGAGCAATGCTTCACCCAAAACGATGTCGCCTTCGCCAACCGCCCCAACTTCCTTGCCAGCGAAGTCCTGGGGTACGGTCAGACCCACCTCGGGTGGGCCCCCTATGGCGACCACTGGCGCAAC…	1473	3	Dispersed		-1.58936	1.39354	-4.62725		-2	-2
Rh_pal_01G009710.1	RpChr01	33799286	33805352	+	ATGCATTATTCTCTCTCTTCTCCCACTCCTCCTCCTCCTTCTTTCCTTGTCATATTGTTGGTGTTCATAATAACATCACTTCTCCTTCTCTTGTTCCTCCTCCAATGGCGGCGACAACACGATAACCACCTTCCACCCGGATCCATGGGCTGGCCTTATATCGGAGAGACTCTCCGGCTCTACACCGAGAACCCTAACTCCTTCTTCTCCAACCGCCAAAAGAGGTATGGGGATATATTCAAGACCCACATATTGGGATGCCCTTGTGTGATGATAACAAGCCCAGAGGCAGCAAAAGTGGTGCTTGTTAGCAAAGCTCATCTCTTCAAGCCAACTTACCCACCAAGCAAAGAGAAGATGATTGGGCCCCAAGCCCTCTTCTTCCACCAGGGTCACTAC…	1485	8	Dispersed	-2.85387	-0.277475	0.557314	0.646269
Rh_pal_01G010950.1	RpChr01	41482056	41483854	-	ATGGCCACCTTTTTGCCTGTCCAAGCTGCAAACAGTCCGCGTCGAGAGAGGATTTTTCAAGGTGTGGATGCACAATCACAAGAACACCTCCTCCTTCAAGAGGGATTTGAACCTCGATTTTGGCAACAATGGCGACAAAATTGGGGTTGCAGCAAATGGAAGTTCGTCTTCCTCTTGAATCTTGGTTTGACCGGTGTTAGAAAACTGACCTTCCAGATCATCATGCACATCTTCTTGAGCTCCGAGAGTGAGAGCGTAATGGAGGCACTCGAAAGATGCTACACCGATCTCAATTACGGAGTTAGTTCCATGGCGATTAACATCCCTGGATTCGCATTTCACAAAGCACTCAAGGCGAAGAAGGGGCTTTTGGCGGTGTTTCAGTCGATAGTACATGGA…	1050	8	Dispersed
Rh_pal_01G010980.1	RpChr01	41744645	41750371	+	ATGGATAACGATACGTGGTATTGCCTAGCTTTCCTTTCAATCCTCTTCCACTTCTTCTTTAAGAGTTTAAAAGTCCGGCTTCAACCCGGGAAGAAGCTCCGACCGCCGAGCCCACCGGGCATGCCCATAATGGGCCATCTCCACCTCCTCAAGGAGCCCTTCCACCGCTCCCTCCAGTCCCTCTCCTACCGCTACGGCCCTGTCTTCCACCTCCGCCTGGGCCGCCTCCGCGTCCTGGTGGTCTCCTCCCCGGAGGCTGTGGAGAACTGCTTCACCCAAAACGACGTCGCCTTCGCCGACCGCCCCAACTTCCTCGCTGGCAAGATCCTGGCCTACAACTGCACCAACCTCGCGTGGGTCCCGTACGGCGACCTATGGCGTAACCTCCGCCGCTTCCAC…	1497	2	WGD or segmental	-1.67317	1.43256	-1.68527	-0.564393
Rh_pal_01G011000.1	RpChr01	42107058	42107975	+	ATGGACACCGAATTACTCTACTGCTCGGCTGTCCTTGCGATCATCCTCTTCTTCCTCTACACCAAACAACGAGCTCAACCCACAAACCAAATCCCGCCACCGAGCCCGCCGGCCCGGCCCATAGTGGGCCATCTCCACCTCCTCAAGGAGCCGATGCACCGTTTCCTCCAATCTCTCTCCCACCGCTACGGCCCCGTCTTCCTCCTCCGCCTCGGCTACTGCCGCATCCTAGTGGTCTCCTCCCCAGAGGCCGTCGAGCACTGCTTCGCCCAAAACGACGTCGTATTCGCCAACCGCCCCAAGTTCCTATCGGGCGAGATCATCGGAAACGACTACACCATGATGGGCTGGGCCCCATACGGCGACCTGTGGCGCAACCTCCGCCGCGTCACCACCCTC…	918	1	Tandem	1.66045	-0.979625	-2.98868	-2.28095
Rh_pal_01G011010.1	RpChr01	42127116	42127733	+	ATGCTAACGGCGGGAACCGACACCTCCGCCCGCACCATGGAATGGGCGATGTCCCTCCTCCTCAACCACCCCGCCGTCTTCCAGAAAGCGCGGGACGAAATCGACGCCCACGTGGGCACCATGCGCCTGGTGGACGACTCCGACCTCTCTAGCCTCCCTTACCTCCGCTGCGTGGTCAACGAGACGCTCCGCCTCTTCCCCGTGGGCCCTCTACTGGTGCCACACTTCTCCTCCGCGGATGCCACCGTGGCGGGCTATCACGTCCCGAAGGAAACCGTGCTCCTAGTCAACGCGTGGGCATTGCACCGAGACCCGGGAGTGTGGGAAGAGCCTCTGGCGTTTAGGCCCGAGAGGTTCGAGGGGGTCGACGCCGGAGGCGGGTACAGGTTTGTTCCGTTT…	618	1	Proximal	1.73125	-1.28992	-3.32718	-2.54595
Rh_pal_01G011040.1	RpChr01	42402148	42404460	+	ATGAAGATCTCCGACACGATTTTATCCCACTTTCTTCTCATTGCATCCATATTTTTCCTCTTCCTCGTCCTTTTCAAACGAAGCCGCAAAATCGCCAAGAAATCCAACCTCCCACCAAGCCCGCCGGCGCTGCCCGTGGTGGGCCACCTCCACCTCCTAAAGCCGGGATCCTACCACCGCTCCCTGGAGGCGCTGGCCCGGCGATACGGCCCCGTCCTCCACCTCCGCCTGGGCCTCTGCCGCGTCCTCGTGGTCTCTTCCCCACGCGCCTTGGAGCAGTGCTTCACCAAGAACGACGTCGTGTTCGCCAACCGGCCCAACTTCATAGTGGGCCAGCTCCTGGGCTACGACTTCTCCATGGTGACGTGGGCCTCGTACGGCGACCTCTGGCGCAACCTC…	1515	2	Proximal	-0.125659	-0.731408	0.816455	-0.47388
Rh_pal_01G011530.1	RpChr01	45021518	45024192	+	ATGTGTGGAGCATTTGCATACTTCCTTCCCATCTTCTTTCTTACTCTACTCTCTTTCATATTGTTCATAACTTATAAGAAGCCATGGCTCAGAGCTCGGCTTCCGCCCGGTTCCATGGGATGGCCATACATAGGGGAAACTCTTCAGCTCTATTCTCAGGACCCAAATGTCTTCTTTGCCAACAAAAAGAAAAGATATGGGGAGATATTCAAGACCCATATACTTGGATGCCCATGTGTGATGCTGGCTAGCCCTGAAGCAGCCAAGTTTGTGCTCGCAACACAAGCTCATCTGTTCAAACCCACTTACCCAAAGAGCAAGGAGACCTTGATTGGTCCCTCCGCTCTCTTCTTCCACCAAGGCGACTATCATATGCGACTACGGAAGCTGGTTCAAGCC…	1410	9	WGD or segmental	-1.80808	-0.538398	0.796163	0.36672
Rh_pal_01G011680.1	RpChr01	45743979	45745884	+	ATGCATCTCTTCATTGTAGCTTTTCTTGTTACACTTATATGTTTCTTTCTTTTCCTCCTCCAAATAAGAAGAGGAGAAAATAAAAGTAAAAATGGCCTTCGATTACCTCAGGGGCCTCCACGGCTTCCAATCATCGGAAACCTATTCCAATTTGTTTCCCCTAGCCCACACATTTACTTGCATGAGCTGTCTAAAACCTATGGGCCCCTTGTTTCATTGAAACTCGGGTCGGTATCAACCCTTGTGATATCCTCTGCAAAATTAGCCAAAGAAGTGATGAAAACCCATGATATGATCTTCTCTAATAGGCCAAAGCTTGCAACACACCAAAAGCTATCTTACAATGGTTCTGACATAGCATTTGCGACCTATGGCGAGCATTGGAGGCAATTTAAGAAA…	1488	3	Dispersed	-0.495233	-1.60992	1.54312	-4.35993
Rh_pal_01G012270.1	RpChr01	50249646	50251238	-	ATGGCCACTCCTCTTACCCTTCCCCACCACCACCTCATTCTCTTCTCCCACAACAACAAATCCACCGCCGCTAATTTCCCTCCTCTCACTTTCCGAACACCCACCGCCACCCGCCTCACAGTCACCGCCACATCCACCGTCCCTCCACCCTCCCGCACCTCATCTTCCTCCGGACCGGAGCCAGCCCATCATCCCATCCGCCCGATCCCTGGCGACTACGGGCTCCCGATCATCGGACCCGTTAAGGACCGACTCGACTACTTCTACAACCAAGGCAAGGAGGAGTTCTTCAAATCGAGAATGAACAAGTACAAGTCCACGGTGTTCCGGGCCAACATGCCGCCGGGCCCGCTCATCGCCCACGACCCACGCGTCGTCGTTTTGCTCGACGGGAAGTCT…	1593	1	WGD or segmental	-0.020172	0.248681	0.565229	-1.53056
Rh_pal_01G012790.1	RpChr01	54093172	54093678	-	ATGCATCTCTTCCTGCAACTTCTACTTGTAGCAGCAGCTCTTTTTAGTCCCTTCATTTTTCTCCTCCAAGCAAGAACAACAAGTAAGGGAAGGAGGCTTGTTCTTCCTCTAGGGCCACATGAAATTCCGCTCATCGGAAACCTCCATGAGTTTGTTTCGTCGTGCCCTCACCTTTATTTGCAAGAGCTATCCAAGAAATATGGCCCTCTAATGTATTTGAAACTCGGGTTCGTTCCAACCCTTGTGGTTTTCTCCGCAAAATTGGAAAAAAAAGTGATGAAAACACATGATCAAAGCTTCTCTGGCAGACCAATGTTTGCTACTATTAGGAAGCTATCTTACAACGGATTTAATGTAGAATTTGCACCCTATGGCGATTACTGGAAGGAGATTAAACGC…	507	1	Dispersed
Rh_pal_01G014540.1	RpChr01	66449341	66451220	-	ATGCATCTCTTCTTGCAGCTTCTCCTTATTCTTGTCCTTGTTATCTCCTTCTTGATCTTCATCCAAAAACCCTATAAAAAACAACCACCGGGACCTCCTAGGCTTCCACTCATAGGAAACCTCCACCAATTTGCCTCCTCTTGCCCACACCTCCGGTTACATGAACTATCCAAGACGTACGGCCCCGTCATGTCTTTGAAACTGGGCTTCATACCAACCCTTGTGGTTTCCTCAGCTAAAATGGCCCAACAAGTAATGAAAACACAAGATCACGCCTTTTGTAGTAGGCCACTTTTGGCAACTCAACAAAAGCTATCTTACAATGGGCTTGATGTAGCCTTTGCACCCTATGGTGATTACTGGAGGAGAGTTAGGAAACTTTGTGTGCATCAGCTCCTT…	1500	3	Tandem	1.525	-3.78603	-4.33242
Rh_pal_01G014550.1	RpChr01	66714803	66715660	-	ATGACGTGGGAGATCTCATGTCTCTCAGATGAGGGCAGGGTTGTGGATTTGAGTGAAGCGATGATGAGCCTTAATAGCAATGTCCTATGTAGAATCGCGTTCGGGAGGAGGTATATATATGATGGTGTTGATTCGAGAAGTTTCCGCGACTTGCTAAAAAATGCACAAGAGATGCTTATGACTTTCTCCTTCTCGGATTATTTTCCAGGTATGGGTTGGATTGACAAGATTACAAGGATGTCAACACTCCTTGATAAGGTTTTTATAGAGTTGGACAAGTTTTATGAGGAAGTTATTGAAGAGCATCTCAACACAATTAGGCCTATTGCAATACCCGGACAAGAGGATATAGTTGATGTGCTACTCAAGCTCCAAAGAGAGGGATCACTGGGATTTGAC…	450	2	Tandem	0
Rh_pal_01G014600.1	RpChr01	67632420	67636059	+	ATGCATCTCTTCCTTCAGATTCTCCTAGTAGCAATTCTTAGTTTCTTCTTTAATTTCTTCCTCCAAAGTTGGAGAAGAAGAAATGAAAGAGAAAATGTTCTTCCTCGACCACCGGGGCCTTTGGGGCTTCCGATCATCGGAAACCTCCACCAATTTGTTTCCCCTTTCCCTCACCTTTACTTCCATGAACTATCCAAGATCTATGGCCCTCTCTTGTCGTTGAAGCTCGGTTCCGTACCAATTCTTGTAGTTTCCTCCGCAGAATTAGCCAAACAAGTGTTGAAAACCCAGGATCTCATCTTCTGTAATAGGCCAAAGCTTGCAACCCTACAAAAGCTATCTTACGGTGGCTTGGACATATCGTTTGCGCCCTATGGCGAGCATTGGAGGCAGTTCAAG…	1542	2	Tandem	-1.1159	-1.87753	1.61874	-2.35566
Rh_pal_01G014610.1	RpChr01	67648721	67652369	+	ATGCATCTCTTCCTTCAGATTCTCCTAGTAGCAATTCTTAGTTTCTTCTTTAATTTCTTCCTCCAAAGTTGGAGAAGAAGAAATGAAAGAGAAAATGTTCTTCCTCGACCACCGGGGCCTTTGGGGCTTCCGATCATTGGAAACCTCCACCAATTTGTTTCCCCTTTCCCTCACCTTTACTTCCATGAACTATCCAAGATCTATGGCCCTCTCTTGTCGTTGAAGCTCGGTTCCGTACCAATTCTTGTAGTTTCCTCCGCAGAATTAGCCAAACAAGTGTTGAAAACCCAGGATCTCATCTTCTGTAATAGGCCAAAGCTTGCAACCCTACAAAAGCTATCTTACGGTGGCTTGGACATATCGTTTGCGCCCTATGGCGAGCATTGGAGGCAGTTCAAG…	1491	3	Tandem	-1.28278	-2.12941	1.61525	-1.75247
Rh_pal_01G014640.1	RpChr01	67954946	67956874	-	ATGAGCATGCATCTCTTCCTTGTAGCTTTTCTTGTTACACTTATATGTTTTTTCCTTTTCCTCCTCCAAACAAGAAGAGGAGGAAATGAAAGTAAAAATGGCCTTCGATTACCTCTGGGGCCTCCACGGCTTCCAATCATCGGAAACCTATTCCAATTTGTTTCCCCGAGCCCACACATTTACTTGCATGAACTGTCTAAAACCTACGGGCCCCTCGTTTCATTGAAACTCGGGTCGGTATCAACCCTTGTGATATCCTCTGCAAAATTAGCCAAAGAAGTGATGAAAACCCATGATATGATCTTCTCTAATAGGCCAAAGCTTACAACACACCAAAAGCTATCTTACAATGGTTCCGACATAGCGTTTGCGACCTATGGCGAGCATTGGAGACAATTC…	1494	3	Tandem	-0.160076	-1.74811	1.35849	-2.03997
Rh_pal_01G014740.1_fol	RpChr01	68552002	68558654	+	ATGAATCTCTTTGTCTTTCAAATTCTTCCTGTAGTGATCGTGATTTTGAGTGCCTTGCTGTTTGTCCTCCAAACAAGGAGAAGAAGAAATGAAAGAGAAAATGTTCTTCCTCGACCACCAGGGACTTTGGGGCTTCCGATCATCGGAAACCTCCACCAATTTGTTTCCCCTTTACCTCACCTTTACTTCCATGAACTATCCAAGATCTATGGCCCTCTCTTGTTGTTGAAGCTCGGTTCCGTACCAATCCTTGTAGTTTCCTCCGCAGAATTAGCCAAACAAGTGTTGAAAACCCAAGATCTCATCTCCTCTAATAGGCCAAAGCTAGCAACCCTACAAAAGCTATCTTACAATTACTTTGATATATCATTCACAACCGAGGGCGAGCACTGGAGGAAA…	1482	2	-		-1.63924	0.74758
Rh_pal_01G014740.1_pre	RpChr01	68536963	68539023	+	ATGCATCTCTTCCTTCAAATTCTCCCTGCAGTTATCGTGATTTTTAGTACCTTCTTGTTTGTCCTCCGAACAAGGAGAAGAAGGGAAAATGTTCTTGGTCGACCACCGGGGCCTTTGGGGCTTCCGATGATCGGAAACCTTCACCAATTTGTTTTCTCTTGCCCTCACCTTTACTTCCATGAACTATCCAAGATCCACGGCCCTCTCTTGTCTCTGAAACTCGGTTTCGTACCAATCCTTATAGTTTCCTCTGCAGAATTAGCCAAACAAGTGTTGAAAACCCAGGATCTCATCTTCTCTAATAGGCCAAAGCTAGCAACCCTACAAAAGCTATCTTACAATTACTTGGATATATCATTCGCACCTCAAGGCAAGCATTGGAGGCAATTCAAGAAACTA…	1542	2	-	-4.07634	-1.44238	1.79827	-3.40011
Rh_pal_01G014880.1	RpChr01	68878087	68880277	+	ATGCATCTCTTCCTTCAAACTCTTCTCGTAGCACTTACTAGTTTCTTCCTTTTTCTCCTCCACACAAGGAGAAAAGAAAATGAAAAAAAACACGCTCTCCATCAACCTCCGGGGCCTCCCGGGCTCCCGATCATCGGAAATCTTTATCCGTTTGTTTTCTCTTATCCACACATCTACTTGCATGAGTTATCTAAGACCTACGGCCCCCTTGTTTCGTTGAAACTCGGGTTCGTGCCGACCCTCGTGATTTCCTCTGCAGAATTAGCCAAAGAAGTGATGAAAATCCAAGACGCCATCTTCTCTAATAGGCCAAAGTTTGCAACTCAACAAAAGCTATCTTACAATGGCTCCGACATAGGGTTTGCGCCCTATGGCGAGCATTGGAGGCTATTCAAGAAA…	1524	2	Tandem	-0.376984		-8.18053	1.15478
Rh_pal_01G014900.1	RpChr01	69143341	69145460	-	ATGCATCTCTTTGTGTTTCAAATTCTCCCTGTAGTGATCGTGATTTTGAGTGCCTTGTTGTTTGTCCTCCGAACAAGGAGAAGAAGAAATGAAAGAGAAAATGTTCTTCCTCGACCTCCTGGGCCTTTGGGGCTTCCGGTCATCGGAAACCTCCACCAATTTGTTTTCTCTTGCCCTCACCTTTACTTCCATGAACTATCTAAGATCCACGGCCCTCTTCTGTCTCTGAAACTCGGTTCCGTACCAATCCTTGTAGTTTCCTCTGCAAGATTAGCCAAACAAGTGTTGAAAACCCAGGATCTCATCTTCTCTAATAGGCCAAAGCTTGCAACCCTAAAAAAGCTATCTTACGGTGGCCTCGACATATCATTCGCGCCCCATGGCGATCATTGGAGGCAG…	1515	3	Tandem
Rh_pal_01G014910.1	RpChr01	69148256	69150326	-	ATGCATCTCTTTGTCTTTCAAATTCTTCCTGTAGTGATCGTGATTTTGAGTGCCTTGCTGTTTGTCCTCCGAACAAGGAGAAGAAGAAATGAAAGAGAAAATGTTCTTCCTCGACCACCGGGGCCTTTAGGGCTTCCGATCATCGGAAACCTCCACCAATTTGTTTCCCCTTTACCTCACCTTTACTTCCATGAACTATCCAAGATCTATGGCCCTCTCTTGTCGTTGAAGCTCGGTTCCGTACCAATCCTTGTAGTTTCCTCCGTAGAATTAGCCAAACAAGTGTTGAAAACCCAAGATCTCATCTTCTCTAATAGGCCAAAGCTAGCAACCCTACAAAAGCTATCTTACAATTACTTGGATATATCATTCGCAACCCAGGGCGAGCACTGGAGGAAA…	1554	2	Tandem	-3.33091	-2.0598	1.84673	-3.96748
Rh_pal_01G015630.1	RpChr01	73156855	73159900	+	ATGGCCCTCACAGAGGCGGTCGTCGTTCTTCACGGCGGTCGCTGGCTTCATGGCAGCGGTCTCCGTCTCCCTGGCGGCGGTCTCCGTCTCCCTGGCATCATCATGCACATCTTCTTGAGCTCCGAGAGCGAGAGACTGATGGAGGCAATCAAAAGTAGGGGTGAGAAAATATATCCGATCCGGCTGGTCCGATCCGAAAATCCATGCTACATCGATCTAAATTACGGAGTTAGGGCCATGGCGATTAACATCCCTGGATTCGCATTTCACAAAGCACTCAAGAAGAAGAAACAAGTTATTGTTAAAGCGATGAAGGATATGATGGATGCTTTGCTTGATGTTGAGGATGAAGATGGTAGAAAATTGGATGATGAAGAGATCATCGATATCATGGTTATA…	861	9	Dispersed
Rh_pal_01G019560.1	RpChr01	102398858	102403191	-	ATGACGCCTACACTTTTGTGGCTGCCTCCATCACTCCTTATTGTGCCGTTCGGTGAAGAGCAAGGTGGACCGGCACATGAGATGAAATGCAGCCCCTCAATTACTCAACAAGATGGAGAGGCACAGCGCTGCGTAACTCCTTCTCTCATAAATCTTCGTCCACCCAGGTCTGCGAGCGCAATCTTCTTGAGCTCCGAGAGCGAGAGCGTGATGGAGGCACTCAAAAGATGCTACACCAATCTCAATTATGGAGTTAGGGCCATGGCGATTAACATCCCTGGATTCGCATTTCACAAAGCACTCAAGGTTATTGTTAAAGCGAGGAAGGATATGATGGATGCTTTGCTTGATGTTGAGGATGAAGATGGTAGAAAATTGACCGATGAAGAGATCATCGAT…	978	8	Dispersed		-2.30118	0.600399	0.357233
Rh_pal_01G025530.1	RpChr01	142598617	142614651	-	ATGGTGATGAGGTGCAATGAAGTTGTTGCATTTGCAGTCTCGTTCATCCTTTGGAAGCTTCTGGTGTCATGCTACTTGAAGCCAATCAAGGCTCTCCGCAGCCTGAGCAACCATGGCTTCAGCGGCCCAACTCCCTCTTTCCCTCTAGGAAACCTCAGATCCATCAAGGGCGACGCGGCGGCCGACGCCCCTTCGCCTCATGATCAGATCAGCCACGACATCCACTCCACGTCCCTTCCCTACTTCGCCACCTGGCAAAGAGCTCACGGAAAGGTGTTCGTGTACTGGATGGGCACGGAGCCCTTTGTGTACGTGGCGGACGCAGAGTTCCTCAAGGAGATGGCAGGAGGGGTGGCCGGGAAGAGCTGGGGGAAGCCCGCCGTGTTCCGGAGCCACAGG…	1518	4	Dispersed	0.933416	-0.93616	0.430078	-2.18259
Rh_pal_01G029800.1	RpChr01	177476501	177480798	-	ATGGATGAAGAATGGTGTGATGGTGGGGGGAAGCAGTACTACTTGTGGGTGCAATTGGCGGTGACGGCGGCGGTGGGGCTGTGGGTGGTGTGGGCGAAGCTGGCGGTGCAGCTGTGGTGGGGGCCCGCCAGGATCAGGCGCCATTTCACGGCGCAGGGGGTGCGGGGCCCGCCGCCCCACCCGCTGCTCGGCAACATGAAGGAGATTGGCGAGCTGATGGCCATGGCTTCGGCGCAGCCCATGTCTCCTCCCTCCCACAACATTCTCCCCAGGGTCCTCCCTTTCTACCACCACTGGAAGAAGATTTATGGCGCGACATTTCTAATATGGTTCGGACCAACAGCCCGTTTTGCCATATCCGACCCAGCTCTCATTCGAGAAATTTTCGCGACCAAGTCG…	1602	5	WGD or segmental	-3.98348	1.28533	-3.30337	0.48347
Rh_pal_01G031730.1	RpChr01	190913010	190916743	-	ATGTTGTTCTTCTCCTTTACACCAGCAGCTGCAGCAGCAACTTCTCTTCTCTTGCTCTCTCCCCTTCTCCTGCTCATCAACTCCACAATCTTCAAAAGACTCGTCCTCGCCACCACCAATAAAGTATTCCGGCGAAGATGTAACACAAGCAGGCTTGTGCCCCCGGGCAGCTTAGGCTGGCCGCTTGTCGGAGAAACCATGGAGTTCGTGTCCTGCGCCTACTCCAACCGCCCCGAGGGATTCATGGACAAACGGCGCCGTCGGTACGGGAAGGTGTTCAAGTCGCACATATTCGGGAAGAGGACGATAGTGTCGACGGACGAGGAGGTGAGCCGGTACATACTGCAGAGCGACTCGAAGGTGTTCGTGCCCTGCTACCCCAGGTCGCTCACCGAGCTC…	1473	8	Dispersed	-1.76074	0.651731	-0.984189	0.703403
Rh_pal_01G032780.1	RpChr01	197880028	197882529	-	ATGGAAGCAGCAATTATGGTGGCCGTGGTGGCGGCGGTGGCGGCGGCATGGTTGTGGCGGGGGTTGAATTGGACATGGGTGAAGCCGAAGAAGCTGGAGAGGCAGCTGAGAGAGCAAGGCTTGAAGGGCAACTCCTACAGATTTCTCCACGGCGACCTCCTCGACTACTCCAAGCTCACTAAAGTGGCCAAGTCGAAGCCCATCGCTCTTTCTCAACCAATCTTCCCCCGCGCTCTCCCTTTCCTCCACCACACGCTCCGCACCTACGGCAAAGCCTCCTTTGCCTGGAACGGCCCGACACCGATGGTGAACATCACTGACCCTGAATTGATCAAACAAGTTCTTAACAAAATGCCCGAATTCCCCAAAACACCGAAGAATCCCTTGGCTAAGTTGCTC…	1449	5	WGD or segmental	-1.61158	0.127081	0.817233	-0.288673
Rh_pal_01G034020.1	RpChr01	204676665	204678831	-	ATGCATGACCTCAATTGCCACAACACCATGAACATGACTTCCATCTCGTCGACGTTCGGCCTGGAGATCCTCGTGGCAGTGTCGGTTTTCGTGACCATCCACTCCCTCCGGCAGAAGCGCCGCCATGGGCTGCCCGTGTGGCCTCTGCTCGGGATGCTGCCTTCCCTGGCCCTGGCCCTGCGGGGCAACTTGTACGAGTGGCTCACGGAGGTGCTCCGGCGCAGGAACGGGACGTTCCGGTTCAGGGGGCCTGCCTTCAGCAGCCTCAACTGCGTGGTGACGGCGGACCCGAGGAACGTGGAGCACCTGCTCAAGACCAAGTTTGGGAGGTTCCCCAAGGGAGACTACTTCCGCAGCACTCTCAGGGATCTCCTAGGAGACGGCATCTTCAACGCAGAC…	1593	3	Dispersed	0.941349	-1.21731	-1.83959	0.454376
Rh_pal_01G035330.1	RpChr01	211566365	211566823	+	ATGTCTACCCTAGACTTCGACTCCGTCAAACAGATGCCGCTTGTCGAATCATTCGTCTACGAGACCCTGCGGCTCAACCCGCCCGTACCCCTGCAATACGGGCGAGCCAGGAAGGACTTCCTATTGAGCTCGAGTGACTCGGTGTTCGAGGTCAAGAAGGGTGAGTTGCTGTGCGGGTACCAGAAGTTGGTTATGAGGGATCCCAGGGTCTTCAATGACCCGGAAACCTTTGTGGCCGATCGGTTTGCTGGGGAGATGGGCCGTGGGCTGCTCGACTACCTGTACTGGTCCAATGGGCCGCAGACAGGAACCCCGGGCCCAGAAAATAAGCAGTGTGCTGCTAAGGATACTGTCGCACTCTCGGGCTGCTTGATTGTGGCCTACCTCCTGCACAGGTAT…	459	1	Dispersed	-4.90899	-1.30602	1.60623	-0.949701
Rh_pal_01G035890.1	RpChr01	214902292	214924690	+	ATGGGAAAGCTCATATCAATCTTAACCAGCGGGTCCATATCCGTTCTCCTCGGAGCTCTCTCTGTTTTCTTCTTGGCGTTGTTTTGCATCCGGCGTTCAGGGTCAGTTCGACAACGGAGGGCTTCGAATCATCGTCTGCCTGCAGTACCCAGTGTGGCTGGGGCGTTGCCGTTTCTTGGTAATCTGCTGCAACTCAGAGGGCATAAACCCTTTCTGACCTTCACTCAATGGGCACGTGTTTATGGCCCAATTTACTCCATTCGAATTGGTCCTTGTACCGTAATTGTTCTCAATTCAACACAGCTTGCCAAGGAGGCTATGGTCACAAGATTTGACTCTCATTCTAAACATATGTCGATTGCCATGACTTTGATCAGTCACAACAAAGGGGTTATTTCT…	1467	8	Tandem	1.91837	-3.35501	-4.07616	-3.98792
Rh_pal_01G035900.1	RpChr01	214928215	214946928	+	ATGGGGAAGCTCATATCAATCTTAACCAGCGGGTCCATATCCGTTCTCCTCGGAGCTCTCTCTGTTTTCTTCTTGGCGTTGTTTTGCATCCGGCGTTCAGGGTCAGTTCGACAATGGAGGGCTTCGAATCATCGTCTACCTGCAGTACCCAGTGTGGCTGGGGCGTTGCCGTTTCTTGGTAATCTGCTGCAACTCAGAGGGCATAAACCCTTTCTGACCTTCACTCAATGGGCACGTGTTTATGGCCCAATTTACTCCATTCGAATTGGTCCTTGTACCGTAATTGTTCTCAATTCAACACAGCTTGCCAAGGAGGCTATGGTCACAAGATTTGACTCTCATTCTAAACATATGTCGATTGCCATGACTTTGATCAGTCACAACAAAGGGGTTATTTCT…	1506	9	Tandem	1.90459	-2.60657	-3.78905	-5.6838
Rh_pal_01G036220.1	RpChr01	216962424	216963053	-	ATGCTGACAGCAGGAACCGACACCTCCGCCCGCACAATGGAGTGGGCCATGTCACTCCTCCTCAACCACCCTGCCATCCTCCACAAGGCCCGGGCCGAAATCGACGCCCACGTGGGCACCACGCGCCTGGTGGACGACTGTGACCTAGCCAACCTCCCCTACCTCCGCTGCATCGTCAATGAGACGCTCCGCCTCTTCCCTGTCGCCCCACTCCTCATACCTCACTTTTCATCGATCGACTCCAGTGTGGCGGGCTACCACGTCCCCAAAGGCACGATACTGGTGGTCAACGCATGGGCCCTCCACCGGGACCCGGGAGTGTGGGAGGAGCCTCTAGCGTTCAGGCCTGAGAGGTTTGATGGGGACGTCGGTGGTGGGGTTGGGTTCAAGTTTATACCG…	630	1	Proximal	-1.23474	-0.263594	-0.657182	1.07584
Rh_pal_01G036240.1	RpChr01	216985255	216986187	-	ATGGATACTCAATTTCTTTACTGCTTGCCTCTCCTTGCAATCCTCCTCCTCTTCTTCACCACCAAACGCCGCCTCCAAAACCGTGAAAATATTCCGCCGAGCCCGCCGGGGCTACCCGTACTGGGCCATCTCCACCTCCTCAAGGAGCCGTTGCACCGCTCCCTCCAATCCCTCTCTCACCGCTACGGCCCCGTCTTCCTCCTCCGCCTCGGCTGCCGCCGCTTCCTGGTGATCTCCTCCCCCGAGGCCGTCGAGGACTGCTTATCCCAAAACGACATCGCATTCGCCAACCGCCCCCCCGATTTTCTCGCCGGCGAGGTAATCGGCTACGACTACACGACAATCGCGTGGGCCTCATACGGTGACCTATGGCGGGACCTCCGCCGCGTCATCACCGTC…	933	1	Tandem	-0.735127	-0.220177	-0.715149	0.94982
Rh_pal_01G036260.1	RpChr01	216990015	217017763	-	ATGGATACTCAATTTCTTTACTGCTTGCCTCTCCTTGCAATCCTCCTCCTCTTCTTCACCACCAAACGCCGCCTCCAAAACCGTGAAAATATTCCGCCGAGCCCGCCGGGGCTACCCGTACTGGGCCATCTCCACCTCCTCAAGGAGCCGTTGCACCGCTCCCTCCAATCCCTCTCTCACCGCTACGGCCCCGTCTTTCTCCTCCGCCTCGGCTGCCGCCGCTTCCTGGTGATCTCCTCCCCCTCCGTCGAGGACTGCTTATCCCAAAACGACATCGCATTCGTAATCGGCTACGACTACACGACAATCGTGTGGGCCTCATACGGTGACCTATGGCGGGACCTCCGCCGCGTCATCACCGTCCAAACCCTCTCATCAAACCGCCTCCAAGATTCGGCC…	1050	4	Tandem	-0.395942	-0.354778	-0.631912	0.858137
Rh_pal_01G042330.1	RpChr01	247794442	247795515	+	ATGTTCGGTCTTCTCTTCGCCAGTTCGGAATCAATTAAAACGTCACTAACTTTGGTGTTCAAGCTCTTGGCGGAACATCCTCTTGTCGTAGATGAAATCATGGCTGAGCAGGAAAGAATCGTAAAGAAGAAAACAAACCCGCGATCTGCTCTGACTTGGGATGAAGTTAAATCGATGACCTTCACACTTAACGTGATCAATGAGAGCCTCAGACTAATGGGCAATGTCTCCCTTGGTTTGCTTCGAAAAGCATTGAAAGACATCCAATTTAACGGATACACGGTACCAGCCGGGTGGACTATAATGGTGCTCACCTCTGCATGCAATTACAACTCCGACGTCTACACTGATCCTCTCACCTTCAATCCGTGGCGCTGGAAGGATCTTACACCGGATGTC…	513	5	Dispersed	1.02659	-0.859221	0.116878	-1.61192
Rh_pal_01G049270.1	RpChr01	275753188	275755511	-	ATGTTTTCAGACATTTGGTTTCCCTTGGTAACCTTTTGCTGCACAGTATGGATCAGCTGGCTCCTCATTACCAACCTTTCCAACCGGGGCAAAGCCCATCCGCCGCTGCCTCCAGGCCCAAAAGGCCTTCCGGTGGTGGGAATGCTACCGTTCCTAAACCCGCAACTCCACACCTACTTTGCCCGCTTGGCCCAGACCTACGGCCCGTTTATTAGCCTACGACTGGGCTCCAAAACCGTGGTCGTCGTAAGCTCGCCTTTGGCGGCCAAACAATTTCTCAAGGATTTTGACGTCGTCTTTGCCAACCATGATACACTAGTGTCCTCCAAGGAGTTAACCTATGGCGGGGTAGATTTGACCTTCTCGCCCTATGGCCCGGATTGGAGGATGCTAAGAAAG…	1539	3	WGD or segmental	-0.164172	-4.16195	-1.57304	1.44127
Rh_pal_01G049280.1_fol	RpChr01	275844467	275847511	-	ATGCTATCAGAAACTTGGTTTCCCTTGGTAACATTGTGCTGCATAGCATGGATCATCCGGATCTTCATGTCCAACCGGAGCAGCACTCAACCGCCACTACCTCCAGGCCCGATGGGCCTTCCTATAGTCGGAATGTTACCGTTCCTGGACCCACAACTCCACACCTACTTCACTCGATTGGCCCAAACCTACGGCCCATTGTTGAGCCTCCGGCTAGGCAGGAAAACTGTGATTGTTGTGAGCTCACCTCTGCTGGCCAAGGAAGTGCTCAAGGACTTTGACATCACCTTTGCCAACCATGATGTATCAGCGGCCAGCAGAGCGGTTAGCTATGGCAGAAACGACATTCCCTTCTCACCTTATGGTCCGGTATGGAGGATGCTAAGAAAGGCGGGAAAG…	1506	3	-	-1.3589	-0.356204	0.14191	0.787047
Rh_pal_01G049280.1_pre	RpChr01	275840021	275842408	-	ATGTTATCAGAGATTTGGTTTCCGTTGGTAACCTTGTGCTGCATAGCATGGATGTCGACCTGCATCTTCATATCCACCAGGAGCAGGCCGCAGCCGCCGCTCCCTCCAGGCCCAACGGGCCTTCCGGTGGTGGGGATGCTGCCTTTCCTGAGCTCACAGCTCCACACCCACTTCACTCACTTGGCCCAGACCTACGGCCCAATAATGAGCCTCCGGCTTGGGATGAAGACCATCGTCGTCGTGAGCTCGCCTTTGCTGGCCAAGCAAGTTTTAAAGGATTTCGACGTCACGTTTGCTAACCATCATGTACCAGCTGCAGGCAGAGAGCTTACCTATGGCGGACATGATATCCCCTTCATTCCCTATGGTCTACAATGGAGGGTACTAAGAAAGGTCAGT…	1494	3	-	-0.420513	0.220855	1.00135	-3.54723
Rh_pal_01G049310.1	RpChr01	275856034	275856453	-	ATGTTCTTGGACTCATGGGTTGCCATCCTAGCCTTGTGTTGCGTAGCATGGGTGAGTTGGATGTTCATCTCCAACCGCAGCAGCCGGGCTCACCCGCCTCTGCCACCAGGCCCATTGGGCCTGCCCGTGGTTGGTAGCCTGCCCTTCTTGGACCCGGAGCTCCACACCTACTTCGCAAACTTGACCAAGACGTACGGCCCATTAGTCACCCTCCGGCTAGGGAAGAAGATTGGTATAGTGGTGGGCTCTTCTTCTATGGCTAAGGAAATCCTCAAGGAACATGATGTCATCTTCGCCAACCATGACGTCCCAGCCGCCGGCAGGGAGGTCACTTACGGCGGTTTCGACATCGCCTGGTCACCTTACGGCCCCGAATGGAGGATGCTAAGAAAGGTATAT…	420	1	Tandem	0.088711	0.00508	-0.731755	0.412383
Rh_pal_01G049330.1	RpChr01	275908461	275910479	-	ATGCTGGGATCTGCTACTCTGGATGCACTCTACAGCCTGCGAAAGCACGAGATCGGCCGGACGATGCAGTACTTGAAGGAACGGTCAGGATCTGCCGTGAACGTGGGAGACGAGATGTTTCTAACGGCGATGAACGTGCTGACGAGCATGCTGTGGGGGAGCACCGTGGAGGGCGAGGAGAGGGCGAAGCTTGGGGCCGACTTCCGCGCGGTGGTGGCGGAGATCACGGATCTGCTGGGGGCGCCCAACGTGTCGGATTTCTTCCCGGCGCTGGCGAGGTTCGATCTGCAGGGGATTGTGAAGAAGATGAAAGTGTGTGCAAAGAAGTTGGATGATATATTTGAGGGAGTGATTGATAAGCGTAGGAGAATGGCGAATGTCGAAGATAGCTGCACCAAG…	1110	2	Tandem	0.61105	-1.05803	0.927702	-3.47235
Rh_pal_01G049340.1	RpChr01	275916343	275916939	-	ATGCTATTAGGAGGGACGGACACAACCTCCAGCACGCTCGAGTTTGCGATGGCGGAGATAGTGAACAACCCACAAGTGATGAGAAGAGCCCAGCAAGAACTCGACACAATACCCGGTCCATTGGAGGAGTCCGACGTTGTCCATCTTCCTTATTTGCAAGCCATCATGAAAGAAACCCTGAGGCTGCACTCGATTCTCCCGCTGTTGATCCCTCGCCGCCCAAGCCAATCCTGCATCGTCGGAGGCTACACCGCACCGAAGGGATCGAGGGTTTTCATCAACGTTTGGGCCATTCACAGGGACCCTTCGATCTGGAAGGACCCCCTGGAGTTCAAACCCGAGAGGTTTTTGGATGGGAGATATGATCTAAGCGGGAATGATTTCACTTACTTCCCGTTT…	597	1	Tandem	1.22696	-2.40388	0.132422	-1.4182
Rh_pal_01G049390.1	RpChr01	276097111	276097722	-	ATGATTGTAGGCGGGACGGACACAACCTCCAACACGCTCGAGTTCGCGATGGCGGAGATACTAAACAACCCTCAAGTGATGAGAAGAGCCCAACAAGAGCTCGACGCGGTTGTCGGTTCGAGTGACGCTCCATTGGAGGAGTCCCACATCCTCCATCTCCCCTATTTGCAAGCCATCATGAAGGAAACCCTGAGGCTGTACCCGATCGCCCCGCTCCTGCTCCCGCGCTGCCCGACCCAATCACGCGTTGTGGCGGGCCACACCGTCCCCAAGGGCTCGAGGGTTTTCGTGAACGTGTGGGCCATCCATAGGGACCCTTCGGTGTGGGAGGATCCGCTGGAGTTCAAACCCGAGAGGTTCTTGGAGGACGGGAGGCCTGATTTTAGCGGCCATGATTTC…	612	1	Tandem	-8.8058	-1.50624	1.85146	-4.75263
Rh_pal_01G049410.1	RpChr01	276137223	276137834	-	ATGATTGTAGGCGGGACGGACACAACCTCCAACACGCTCGAGTTCGCGATGGCGGAGATACTAAACAACCCTCAAGTGATGAGAAGAGCCCAACAAGAGCTCGACGCGGTTGTCGGTTCGAGTGACGCTCCATTGGAGGAGTCCCACATCCTCCATCTCCCCTATTTGCAAGCCATCATGAAGGAAACCCTGAGGCTGTACCCGATCGCCCCGCTCCTGCTCCCGCGCTGCCCGACCCAATCACGCGTTGTGGCGGGCCACACCGTCCCCAAGGGCTCGAGGGTTTTCGTGAACGTGTGGGCCATCCATAGGGACCCTTCGGTGTGGGAGGATCCGCTGGAGTTCAAACCCGAGAGGTTCTTGGAGGACGGGAGGCCTGATTTTAGCGGCCATGATTTC…	612	1	Tandem	-8.7375	-1.43691	1.84375	-4.68433
Rh_pal_01G049440.1	RpChr01	276202415	276203026	-	ATGATTGTAGGCGGGACGGACACAACCTCCAACACGCTCGAGTTCGCGATGGCGGAGATACTAAACAACCCGCACGTGATGAGAAGGGCCCAACAAGAGCTCGATGCGGTTGTCGGTTCAAGTGACGCTCCATTGAAGGAGTCCCACATTCTCCATCTCCCCTATTTGCAAGCCATCATGAAGGAAACCCTAAGGCTGCATCCGATCCTCCCGCTCCTGGTCCCGCGCTGCCCGACCCAATCATGCGTTGTGGCAGGCCACACTGTCCCCAAGGGCTCGAGGGTTTTTGTGAACGTGTGGGCCATCCACAGGGACCCTTCAGTGTGTGAGGATCCGCTGGAGTTCAAACCCGAGAGGTTCTTGGAGGACATGAGGCCTGATTTTAGCGGCCATGATTTC…	612	1	Tandem	-4.82036	0.563053	0.640093	-0.106584
Rh_pal_01G049450.1	RpChr01	276234396	276236336	+	ATGAAGAGGTTGAATGAACGGCCAGGATGTGGTGTAGTCGACATAGGGGAGCTTATGTTTGCCACGATGGCGAACGTGGTGATGAGCATGCTGTGGGGCGACACCGTGAAGGGAGGCGAGAGAGCGGAGTTGCCAGCGGGTTTCCGAGCAGCGGTGACGGACTTGACTCATCTAGTAGGGTTGCCCAACGTGTCGGACTTTTTCCCTGCGTTGGAGAGGCTCGATTTGCAGGGGATTGTGAGGAAGATGAGTCGATGTGCCAAGAAGGTGGATGCTATAGCTGAAGCCGTCATTGGTCGCCGGAGGAAGATGGACGAGATCGGTGGTGACGGTGTTGAGGATAGCAAGGATTTCCTGAGAGTTCTACTTGAATTCATGGATAGCGGGGCTTCTAAAACG…	1050	2	Tandem	-6.21877	-1.21022	1.78254	-3.13207
Rh_pal_01G049480.1	RpChr01	276275109	276275720	-	ATGATTGTAGGCGGGACGGACACAACCTCCAACACGCTCGAGTTCGCGATGGCGGAGATACTAAACAACCCGCACGTGATGAGAAGGGCCCAACAAGAGCTCGATGCGGTTGTCGGTTCAAGTGACGCTCCATTGGAGGAGTCCCACATTCTCCATCTCCCCTATTTGCAAGCCATCATGAAGGAAACCCTAAGGCTGCATCCGATCCTCCCGCTCCTGGTCCCGCGCTGCCCGACCCAATCATGCGTTGTGGCAGGCCACACCGTCCCCAAGGGCTCGAGGGTTTTTGTGAACGTGTGGGCCATCCACAGGGACCCTTCAGTGTGGGAGGATCCGCTGGAGTTCAAACCCGAGAGGTTCTTGGAGGACATGAGGCCTGATTTTAGCGGCCATGATTTC…	612	1	Tandem	-4.5456	0.651466	0.543846	-0.106927
Rh_pal_02G001890.1	RpChr02	3511236	3515269	+	ATGGCGACTGCCACCGCTAACACACCGGCGTTGTTCTCTCGTAATCCCCATGGCGATTTCTCCTTCAAGTGTAAAGTCTGCACCTTTCCCGCCTCTAATTCTCCGTTGCCTTCCAATCGAATACGGCGTCGCATCATGTGCCAATCAAGTAGTGAAGCAGGCAAGCCAAAGGCGAAAATGAGCTTGTTCGACAACGCCAGCAACCTGTTGACAAGCGTTTTGAGTGGAGGGAATCTTGGGTCTATGCCCACTGCTGAAGGAGCTGTCTCTGACTTGTTTGGGAAGCCACTCTTCTTCTCTTTGTATGATTGGTTCTTGGAGCACGGTGCAGTTTACAAACTTGCTTTTGGCCCAAAGGCATTTGTTGTTGTGTCAGATCCTATTGTTGCCAAACATATC…	1743	14	Dispersed	-0.511383	0.359886	0.385778	-0.497033
Rh_pal_02G002820.1	RpChr02	6001116	6006938	+	ATGGAGGTCAGCATAATCTACGTTGCAATTTCAATGGGTGCAGTTTTGGGGATAATATGGGTATGGAAAGCACTGAATTGGGTATTGTTTAGGCCTCGGAAGCTAGAGAGGCTACTAAGAAAACAAGGTTTTTTTGGTAATTCCTACAAATTTCCTTTTGGAGAATTGATGGATTTAATCCGATTAAAAAAAGAAGCAAGCTTCAAACCAATGGAGTTCTCCAACCTTATTCTAACTCGCGTCGACCCTTTGCTCTATCACACCATCAAGAACCACGGCAAGGATTCATTTTTCTGGTTTGGGCCTGTACCAATGGTGATAGTTACTGAACCGGAGTTGATAAGACAAGTTTTATCCAGAGTCGACGAGTTTCCAAAGCCAAATTTTGGTATTGCAGAA…	1560	5	Dispersed		-1.31872	-1.31872	1.13633
Rh_pal_02G009140.1	RpChr02	30270778	30272824	+	ATGTCTCTCAAGCTAGCGAGCCTCACCACAATCGTCGTCTCATCTCCTTCCATGGCTCAACAAGTCCTTCAAAAGGACGACCTCGTCTTCTCCAATAGATGGGTTTCTGACGCCGTCCGCTCCCATCGCCACCACGAATTCTCCATCGTTTTTCAGCCCACAAATCTCGCTTGGAAAAACCTTCGCAAAATCTGCAACCTTCAGTTGTTTTCGAACACGTGTTTGGCTGCTACCCAACACGTTCGACAGAAGAAGGTGGAGGAGTTGGTCTTGCACCTCCATAGATGTTGTGAAGCTGGTGTTTCAGTCAACATTGCTCAGGTAGTGTTTTCCCTGACCCTCGATATGATCTCCAAAACACTATTCTCTATGGATTTGGACGACGACTCCTTAGATTCA…	1308	3	Tandem	-3.24825	-4.19069	-8.39147	1.93999
Rh_pal_02G009160.1	RpChr02	30423564	30425660	+	ATGTCTCTCAAGCTAGCGAGCCTCACCACAATCGTCGTCTCATCTCCTTCCATGGCTCAACAAGTCCTTCAAAAGCACGACCACGTCTTCTCCAATAGATGGGTTTCTGACGCCGTCCGCTCCCATCGCCACCACGAATTCTCCATCGTTTTTCAGCCCACAAATCTCTCTTGGCAAAACCTTCGCAAAATCTGCAACCTTCAGTTGTTTTCGAACACGTGTTTGGCTGCTACCCAACATGTTCGACAGAAGAAGGTGGAGGAGTTGGTCTTGTACCTCCATAGATGTTGCGAAGCTTGTGTTTCAGTCAACATTGCTCAGGTAGTGTTTTCCCTGACCTTCGATTTGATCTCCAAAACACTATTCTCTGTGGATTTCGACGACGACTCCTTAGATTCA…	1308	3	Tandem	-4.24028	-4.52793	-10.2957	1.96456
Rh_pal_02G009780.1	RpChr02	33811920	33814236	+	ATGCCGATGGAACTGGTGGTTGGTATAGTAGCGGTGGTGGTAGCACTGGTGGTGTACAACACGATGCTATCGGCATGGGCATGGCCGTTACTCCGGCGTAGAGCCCCTGTTTGTCGAACCTTGGCGGCCTTAGCTGACGAGTACGGCCCTTTCTTCACTCTCCGGATCGGATTCCGTCGCACCCACGTCGTCAGCAGCTGGGAAGCCCTCAAGGAATGCTTTACCACCAATGACAAGTTCTTGGCTTCCCGACCCGCTTCCGCTCTAGGGAAATACATTGGTCAAAATTACGCCATATTTGGGCTGGGTCCAGATGGCCCATACTGGCGACACATGAGAAAGCTAGTCACGGTGGAGCTTCTATCAAGCGCAAAGCTTAGCGAGCTGAGTCATGTTCGC…	1428	4	WGD or segmental	0.312941	-0.437283	-1.46847	0.729334
Rh_pal_02G010250.1	RpChr02	36235209	36237227	+	ATGCAAGCAATGCCGATGGAACTGGTGGTTGGTATAGTAGCGGTGGTGGTAGCACTGGTGGTGTACAACGCGATGCTATCGGCATGGGCATGGCCGTTACTCCGGCGTAGAGCCCCTGTTTGTCGAACCTTGGCGGCCTTAGCAGACGAGTACGGCCCTTTCTTCACTCTCCGGATCGGATTCCGTCGCACCCACGTCGTCAGCAGCTGGGAAGCCCTCAAGGAATGCTTTACCACCAATGACAAGTTCTTGGCTTCCCGACCCGCTTCCGCTCTAGGGAAATACATTGGTCAAAATTACGCCATATTTGGGCTGGGTCCAGATGGCCCATACTGGCGACACATGAGAAAGCTAGTCACGGTGGAGCTTCTATCAAGCGCAAAGCTTAGCGAGCTGAGT…	1500	3	WGD or segmental	-0.026074	-0.635642	-1.69878	1.04699
Rh_pal_02G025700.1	RpChr02	142284767	142295664	+	ATGGATATTTTGATGTCGAGCCTCTTGATCCTGCTCCTCTTATCCCTTCCTCTGCTCTTCCTCCTCAAACTCTACGCAGGAAAGTCCATCGGGGACCCGGCCCGTCCTCCGGTAAAGGGGACCGTATACCACCAGCTGCTCTACCTGAGGAGCCTGTACGATTACCAGGCCCGGGTGGCCCGGGAGCACCCGACATTCAGGCTGGTGGCGCCAGAGCAGAGCGAGTGCTACACGGCGGATCCCCGGAACGTGGAACACGTGCTTAAAACTAACTTCGCCAAATATGAGAAGGGGAAGTACCAGACGGATGTCTTCAGAGACCTTTTCGGGCTCGGAATCTTTGCCGTCGACGGCGATAGGTGGCGCCACCAGAGGAAGCTGGCTAGCATCGAGTTCTCT…	1542	5	Tandem	-2.68007	-1.13215	0.477449	0.996716
Rh_pal_02G025720.1	RpChr02	142368472	142370714	-	ATGGATGCACTTTTGAGTTCCAAAGCCCTAAAATCAGCATTCGGAGTAGCATTGCTTCTCCTCGTCGCCGTAAAATTCCTCTCAAGCAAGAAACGCCACCCAGTAGACAAGGAAAAGAAGTATCACCGAGTAGCCGGCACCAGTCTCCACCTTCTCTTCAACTTCCAGAGGCTCCATGATTATTTGACTCATCTCTCAGCCAAACACACCACTTTCAGGATCATCTCTCTCTTCAGGAGCGAGATTTTCACTTCTGATCCCGCCGTTGTGGAGTACATCCTCAAGACCAACTTCGATAATTACGGCAAGGGATTGCAAAACTACAGAAACCTTAGTGATCTTCTCGGTGATGGAATTTTTACTGTTGATGGTGATAAATGGAGAGAACAAAGGAAGATC…	1518	6	Tandem	-0.046716	-0.109256	0.126125	0.019258
Rh_pal_02G027950.1	RpChr02	160701050	160704069	-	ATGGAAGTAGGCATGGGTAGCATTGCATTTTCAGTGGTGATTGGTGCGGTGTTGGCAATGGCTTGGAGAGCCCTGAATTCGGTATGGTTGAGTCCGAAGAAAGTCAAAAGGATCCTACGACAACAGGATGCAATAGGCATGCTTCGGATGCACACACAAGCAAGATCAAAGCCTATGGACTTCTCCCACAACATCTGCTCCCGTGTCGAGCCTTTCTTGTATCAAACCATCAAGAACCATGGTAAGAATCCATTTGCATGGTTCGGTACGATACCAATGGTGGTGATTACTGAAGCACAAGTAGCCAAAGAAATTCTCTCAAGGATGAGCGACTTTCCCAAGCCCTACTTCTGGTCTTCGGCATTGATTGCCCCAGGAGTAGCAAGTTATGAGGGCGAA…	1377	8	Proximal			-0.953291	0.569051
Rh_pal_02G028000.1	RpChr02	161311914	161314252	-	ATGGTACAGAGCTCCGTTGAAAGCGCAAGTTATAATACAGAGGCGGTAGTGGTGATAGCGGTGCTGCTTGCATGGATATGGATATGGAGGGTGCTGGAATGGGTTTGGTTGGGTCCGAGAAGGCTGGAAAGGCGGCTTAGACAGCAGGGAATCGGTGGGCATCCCTACCGGCTTTTCCATGGCGACATGAAGGATATGAGGAGGATGAGATCCGAAGCTGTTGCCGCCCCCATGCCCCAATTCTCCCACCATTACTTTCCTCGTATCCGCCCCTTCCTCCACCGTACCTTCATAAATCACGGGAAAGTGAGCGTGACGTGGGAGGGGCCGGTGGCCACGGTCAACGTGGGAGAAGCGGACCTGATGAAGGAAGTTCTTTCCAACCCCTCCGACTTCTTC…	1575	5	Tandem	-4.78154	-6.79368	-7.12458	1.98093
Rh_pal_02G028020.1	RpChr02	161487800	161488042	-	ATGGTGCCTTCATTTTATACGTGCTGCGGTGAGACGTTGAGTTTTTGGGAAAAGAAGATATCAAACGGTGAGCAAGAGATCGACGTGTGCAATGATCTTATAAGTTTATCGGCAGATGCCATTTCGAGGGCGGTGTTTGGGAGCTCGTACAAGGAAGGCATGCGTATTTTCCAACTCATCAGAGACCAGATTTTCGTCACTGTCAAAATTGCACAATCTGTGTATTTTCCTGGGCGCAAGTAA	243	1	Tandem
Rh_pal_02G028040.1	RpChr02	161504101	161504931	-	ATGGATTCAAACTCCCAAAACAATGAGAATATGAACAAGCAGAAGATGATATGGATCACTACCGAAGAGCTTATAGACGAGTGTAAACTGTTCTACCTTGCAGGTCAAGAGACCACCTCCACACTCTTGATTTGGACCTTGATCTTGCTCGTCCTCCAAGTATTCGGCACCAACAAGCCTAGATTCGACGAACTAAACCATCTCAAAATTATGAGCATGATATTTCATGAGGTGCTAAGATTATACCCGTCGGTGGTTGAATTGAGGCGAAGTGTTGTTGACGACAACACAAGGTTGGGAAACCTAGCATTGCCCAAAGGAGCGCTCCTCAACTTATTGGTCATCCATATCCACCACGACCCCAAAGTATGGGGCAATGACGCCAAAGAGTTCAAGCCC…	465	3	Proximal	0
Rh_pal_02G043310.1	RpChr02	253814842	253817615	+	ATGGATCCGGTCCTCCTCCAGAAGGGCCTCTACGGCCTGTTCGTGGCCGTCATCCTGGCCATCCTCATCTCGAAGCTGCGCGGCAAGAAGTACCGGCTCCCCCCGGGCCCCATCCCCGTCCCCGTCTTCGGAAACTGGCTCCAGGTCGGCGACGACCTCAACCACCGCAACCTCACCGACCTCGCCAAGAAGTTCGGCGACATCTTCCTCCTCCGCATGGGCCAGCGCAACCTCGTCGTGGTCTCCTCCCCGGAGCTCGCCAAGGAGGTCCTCCACACCCAGGGCGTCGAGTTCGGGTCCCGCACCCGCAACGTCGTCTTCGACATCTTCACCGGCAAGGGCCAGGACATGGTCTTCACCGTCTACGGCGACCACTGGCGCAAGATGCGCCGCATCATG…	1515	3	Dispersed	-1.0049	-0.657444	-7.26433	1.51662
Rh_pal_02G043720.1	RpChr02	255783776	255786601	+	ATGGATCCGGTCCTCCTCCAGAAGGGCCTCTACGGCCTGTTCGTGGCCGTCATCCTGGCCATCCTCATCTCGAAGCTGCGCGGCAAGAAGTACCGGCTCCCCCCGGGCCCCATCCCCGTCCCCGTCTTCGGAAACTGGCTCCAGGTCGGCGACGACCTCAACCACCGCAACCTCACCGACCTCGCCAAGAAGTTCGGCGACATCTTCCTCCTCCGCATGGGCCAGCGCAACCTCGTCGTGGTCTCCTCCCCGGAGCTCGCCAAGGAGGTCCTCCACACCCAGGGCGTCGAGTTCGGCTCCCGCACCCGCAACGTCGTCTTCGACATCTTCACCGGCAAGGGCCAGGACATGGTCTTCACCGTCTACGGCGACCACTGGCGCAAGATGCGCCGCATCATG…	1515	3	WGD or segmental	-1.37973	-0.417056	-5.81923	1.51048
Rh_pal_02G046250.1	RpChr02	263871349	263874614	+	ATGGAAATAGTTATCGTGGCCTTGATGGTGGGGTCTGCGGCGGCCTACCTCCTGTGGTTCAGCCTCCTCTGCCGCCGCACCGCGACGGGCCCACCACTCTTTCCGCTCATCGGAAGCCTGCCGTCCCTCTTCATGAACCGCCACAGGATGCACGACTGGATCGCCCAAAACCTAAGGCGAACCGGAGGGGCCGCCACCTACCAAACCACCACAATTGCCCTGCCCTTGTTGGCTTACAAGCAGGGGTTCTACACGGTCACGTGCCACCCTAAGAATATAGAGCACGTGCTACGAACCCGGTTCGACAACTACCCGAAGGGACCCACTTGGCAGGGCGCATTTCATGATTTGTTGGGGCAGGGGATATTCAACAGCGACGGGGAGACATGGCTTATGCAG…	1590	3	WGD or segmental	1.58419	-1.73439	-3.01837	-0.791713
Rh_pal_02G047530.1	RpChr02	268653009	268654481	-	ATGGATTCCCACCGCCGCCTCTTCCTCCTCCTCGTCTTCTCCGCCATCTTCCTCCTCTGTCTCGTCAAGCGGCTGCTAAGGCCCGTTTGGTGCAAATGTGACACTTGCCAAGCTTACCTCTCATCAAGCTGGACCTCCCGCTTCCACAACCTCTCGGATTGGCACGCCCACCTTCTCTCAAACTCCCCCACGCAGACGATCCACGTACACGTCACTAACAACACGATTACCGCCAACCCAAAGAATGTCGAGTACATTCTGAGGACCAACTTCGACAACTACCCCAAGGGGAAGCAGTTCTCCGCCATCCTTGGAGATCTCCTGGGGAAAGGGATCTTCAATGTCGACGGCGAGCTTTGGGGTTTCCAGAGGAAGATTGCAAGCTTGGAGCTAGGAAGC…	1473	1	Dispersed	0.173548	-0.485259	-1.1408	0.769175
Rh_pal_02G052780.1	RpChr02	286133050	286137515	-	ATGGAAAATTCAATTCCAGTGCTGCTATCCGTACTGTGCGTCTCTCTCTGCATTCTAATGAAGCTCTGTTTTTTAGCCCAAGCAAAAACCAACCCCAACAAACTCCCACCAGGGCCAAAACCATGGCCAATTCTAGGCAACATCTCACAACTCACCACCAAGCCTCACCACGCCTTAGCCACCCTCTCACGGAGCTACGGCCCCCTAATGACCCTCAACCTGGGACGCGTCAGAACAGTTGTCGTATCCTCGCCTGACGTGGCAAGAGACCTCTTCTTAAACCACGACTTACCCCTGTCGAGCCGCCACGCGCCTGACGTCCTACGAGCCCTAAACCACCGCCAGAATTCCATGGTTTGGCTGCCGGTTTCGCCCCGATGGAGAAACCTACGAAAGCTC…	1500	2	Dispersed	0.721891	0.300124	-0.568694	-1.16754
Rh_pal_02G054800.1	RpChr02	291968353	291970430	+	ATGGAGTTTAACTTGCTGTGGGCTGCTCTGGCGGTGGTGGCCGTGGTGGAGATTCTCAAGAGGCTAAACTCATGGTACTACGAAGTCCTCAAATTGGGGGAAAAGCGTCACAATCTTCCTCCCGGCGATCTCGGCTGGCCTTTCGTCGGAAACATGTGGACTTTCCTCAGAGCCTTTCGCTCCACCCATCCCGAATCCTTCATGTCCTCCTTCTTCACCAGGTATGGAAAAACAGGGATCTACAAGGCGTTTATGTTCGGAAGTCCGAGCGTGATCTGCACTTCGCCGGAAACATGCAGAAAAGTGCTAACCGACGACGACAATTTCAAGCCTGGCTGGCCAATCTCGACGGAGAGGCTAATCGGTGAGAAATCGTTCGTTTCGATTTCCTATGAGGAG…	1455	8	Dispersed	-0.373405	0.579564	-0.525636	0.055183
Rh_pal_02G057630.1	RpChr02	299827527	299832133	+	ATGGGAATATTCTCCCTCTTTGACCACCCTATGTCAACCCTTGAACTCGCCATCTACTCCCTCACATCCCTCCTCTTCCTCTACTTCCTCTACAACCTCCTCTTTGGTCGCGGGCCCAGCGGGCTCCCGCCAGGCCCGCGGCCGCTGCCGGTGGTCGGAAACCTCCCACACATGGGGGCGGTTCCCCACCACTCCTTGGCGGCCCTGGCCAAGGAGTATGGCCCGCTTATGCACCTCCGGCTGGGCTCCGTACACGTGGTTGTGGCTGCCTCCGCCGCCGTAGCCGCCCAGTTTCTTAAGACTCATGACGCCAACTTCTCCTCACGCCCGCCCAACTCCGGCGCTAAGCATATAGCTTATAACTACCAGGATATGGTGTTTGCGCCGTACGGGGCGCGG…	1575	3	Dispersed	-0.638058	-0.217364	0.456832	0.16962
Rh_pal_02G057860.1	RpChr02	300334942	300337118	+	ATGTCTTCCGCCGCCGATGAATACTGCCTCCTCTTTCTCTGCACCTCCCTCCTCGGCCACCCTCTTCTCATCCCTCTCCTCCTCCTCGCCACCGTATCCGCCTTCCTCCTCCACCCCGGCGGCCTCGCCTGGTCCCTATCAAAGAAGCGCCGCTCACTCCACTCGACCCGATCCGAATCCGGGTCCACCATACCCGGACCCTCCGGCGTGCCCTTCCTCGGGCTGGTGTCCGCATTCACCGGCCCGCTTGCCCACCGCGTCCTCGCCGGACTCGCGAAGGCCTCCGACGCCGTGAGCTTGATGGCTTTCTCAATCGGGTCGACCCGGTTCGTCATCTCAAGCCAGCCCGATACCGCCAAGGAGATTCTCGGGTCGTCGGCGTTCGCCGATCGGCCGGTG…	1629	2	WGD or segmental	-0.291028	-4.51989	0.975509	0.229904
Rh_pal_02G057870.1	RpChr02	300406408	300408842	+	ATGTCCGGCGCCGCCGTAGAAGATTACTGCTTCTTCTTCCTCTGCCCCGCCCTTCTCGGCCACCCTCTCCTCCTCCCACTCCTCTTCCTCGCCGCCGTTTCCGCTTTCCTCCTCCACCCCGGCGGTCTCGCTTGGTCGCTGTCTAAGAAGCGCCGTTCCCTCTTCTCGACCCGACCCGACTCCGAGTCCACCATACCCGGACCCGCTGGCGTTCCGGTCCTCGGCCTAGTCTCCGCGTTCACCGGCCCTCTCGCCCACCGCGTCCTCGCTAGCCTTGCTAAGGCCACCGATGCCGTAAGCCTCATGGCTTTCTCAATCGGGTCGACCCGGTTCGTCATCTCCAGCCAACCCGAGACCGCCAAGGAGATTCTCGGGTCATCGGCTTTTGCCGATCGGCCC…	1623	2	Tandem	0.572324	-0.411789	0.677345	-2.62417
Rh_pal_02G060410.1	RpChr02	305365608	305367999	-	ATGGACTTACTAGACACCCTCCTCTTCCTCCTCGCCGCCTTCTTCTTCCACCTCTGGTGGCGCCGCTGCGCCGCCACTGGCAAGACCCTCAAGAACCTCCCGCCGGGCCCACCGGGGTGGCCGTTGGTGGGGAACCTCTTCCAAGTCCTCATGGAGCGGAGGCCGTTCATCTACGTGGTGGGCGACCTCCGCAAGCAGTACGGGCCCATATTCACGCTCCGGATGGGCCAGCGGACGATGGTGATCGTGACCAGCTCCGAGCTGACCCACGAGGCGCTCGTGCAGCGGGGGCCCATGTTCGCCACCCGCCCGCCCGACTCCCCCATACGGCTGGTGTTCAGCATGGGGAAGTGCGCCATCAACTCGGCCGAGTACGGGCCCCTGTGGCGGGCCCTCAGG…	1530	3	Dispersed	-3.81417	-2.89189	-1.30435	1.76098
Rh_pal_02G061420.1	RpChr02	307164800	307167881	-	ATGGATTCTCTACACTTGCTCTACTGCGCCCTCTTCATCACGTGCTCTACCCTCCTCCTCATCCTCCGCCGCGTCCGCCGCCTGTCGTGCAAATGCGACACGTGTCGCTGCTTCGTGAGCCGCGGCTGGGCCGCCTCCTTCCCCAGCCTCCCCGACTGGTACGCCCACCTCCTCCGTCGATCGCCGACGTCCACCGTCCAGATCCACGTCCTCCGCAACACCGTCACCGCCAACCCGGAGAACGTCGAGTACATGCTCAAGACCAACTTCAAAAACTACCCCAAGGGTAGGCCCCACTCCGTCATCCTCGGCGACCTCCTCGGCCGGGGAATCTTCGTTGTCGACGGCGAGCACTGGCGCTTCCAGCGCAAGCTCGCCTCCCTCGAGCTCGGCTCCGTC…	1467	2	WGD or segmental	-0.666576	0.395552	0.079622	-0.003159
Rh_pal_03G003290.1	RpChr03	5978545	5981096	-	ATGGAGACACTCACGTGGGCCGAGTTCGCCGCCACCTCGCTGGCGGCGCTCCTCCTCCTCCGCCTGATCACCTCCTTCCTCCGCCACCGGAAGCTCAACCTCCCACCGGGCCCGAAACCCTGGCCCATAATAGGCAACTTCAACCTCATAGGCTCCCTCCCGCACCGCTCCCTTGACAACCTCTCCAAGTCCTACGGACCCGTCATGATGCTCCGGTTCGGGTCCCATCGAGTCCTGGTCGTCTCCTCGGTCGAAACCGCCAAGCTCATCCTCAAAACCCAGGACCTCCACTTCGCCTCCCGCCCCAAGACGGCTGCAGGAAAACTCACGACGTACAACTACTCCGACATCACGTGGTCCCCGTACGGGCCCTACTGGCGCCAGGCCCGCAAGATGTGC…	1548	2	WGD or segmental	-3.59895	-1.47728	-2.71092	1.7679
Rh_pal_03G004710.1	RpChr03	7805514	7808926	-	ATGGAGCCAATTTGGCTTGTTGCACTCTTGAGTTTGACATGGATCTTGATCCATAGGTGGGGCCAGAGGAACTACATGGGTCCCAAAACTTGGCCTCTTATTGGAGCTGCATGGGAGCAGCTGATCAACTACAACCGGATGCACGATTGGCTCGTCGCCTACCTTTCCAAGTCAAGAACTGTGGTTGTCCCCATGCCCTTCACTACCTACACTTACATTGCTGATCCTCTTTGTGTTGAGCATGTCCTCAAAACCAACTTTGCCAATTATCCCAAGGGCGAAACTTACCATTCATACATGGAAGTTCTTCTAGGCGACGGTATCTTCAATGCAGATGGTGAGTTATGGAGGAGACAAAGGAAAACCTCAAGCTTTGAGTTTGCATCAAAGAACTTGAGA…	1581	6	Dispersed	-1.64651	-2.11637	-1.5398	1.63507
Rh_pal_03G011810.1	RpChr03	22205913	22209382	+	ATGTCAGATTTAGAGTTCCTTCTCTGCCTTGTACCTCCAACTTTAATCTTGTATTACTTGATAATTATCACCACAAGAAGCAAACCCAGATTAAATCTCCCACCAGGAAACATGGGTTTGCCCTTAATTGGGGAGACAATCTCCTACTTAAACCCTTACTCTGCCACCACTCTTGGACGCTTCATGGAACACCACATTTCAAAGTTTGGGAAGATATACAAGTCCAATTTGTTCGGGGAGCCGACAATCGTATCAGCCGATCCAGGGCTAAATCGATTCATACTTCAAAACGAAGGGCGATTATTCGAGTGCAGTTATCCAAGAAGCATCGGAGGGATACTGGGGAAGTGGTCTATGCTGGTTCTTGTTGGAGAAATGCATAGAAATATGAGAAACATT…	1434	8	WGD or segmental	-3.55009	0.504861	-1.37901	1.07803
Rh_pal_03G012180.1	RpChr03	23729092	23742576	+	ATGGAATATTTTATTGGGTTTAGCTTGGTTGTATTCTTTCTCATTCTCACCCTACTTTCTTTTGTGTGTATGATGAGGTCCAAACAATTTGGTGGGTTACCCCCTCAAACTAGGGACAAGCTCCCTCCTGGCTCCATGGGCTTGCCCTTCCTAGGAGAGACTCTCAAACTCTTTTCTCAAAATCCAAATCAATTCTTCGCCACTAGGCAATCAAGGTATGGAGATATGTTCAAGACCCACATCCTTGGGTGCCCTTGCATCATGATGGCTAACCCGGATGCGGCTCGGTTCGTGCTTGTGACAAAGGCTAGCTTGTTCAAGCCCACTTACCCTAAGAGCAAGGAGAGGTTGATTGGCTCGTCGGCCATCTTCTACCGACAAGGCAGCCGCCATAGCCAA…	1473	9	Dispersed		-9.16295	-1.54162	1.40858
Rh_pal_03G012490.1	RpChr03	24531154	24534610	-	ATGTCAGATTTAGAGTTCCTTCTCTGCCTTGTACCTCCAACTTTAATCTTGTATTACTTGATAATTATCACCACAAGAAGCAAACCCAGATTAAATCTCCCCCCAGGAAACATGGGTTTACCCTTAATTGGGGAGACAATCTCCTACTTAAACCCTTACTCTGCCACCACTCTTGGACGCTTCATGGAACACCACATTTCAAAGTTTGGGAAGATATACAAGTCCAATTTGTTCGGGGAGCCGACAATCGTATCAGCCGATCCAGGGCTAAATCGATTCATACTTCAAAACGAAGGGCGATTATTCGAGTGCAGTTATCCAAGAAGCATCGGAGGGATACTGGGGAAGTGGTCTATGCTGGTTCTTGTTGGAGAAATGCATAGAAATATGAGAAACATT…	1434	8	WGD or segmental	-2.54463	0.651983	-0.77054	0.740784
Rh_pal_03G021520.1	RpChr03	61621026	61622668	+	ATGGATTTTCTATTTTTATCAACACTCCTTGCATTTGCACTTGTTGTTGCAAAACTATGGGTGACTAATCAAAAGGCTACAGGCAAACCAAAGAGGCTTCCACCTGGACCGCCACGCTGGCCCATCGTTGGCAACCTCTTCCAGCTGGGACCACTCCCTCACCGCGACCTAGCCTCCTTTTGTGACCAATACGGGCCTCTAGTCTACCTTCGGTTAGGCAACGTGGACGCCATCACCACCAATGACCCCGACGTCATCCGTGAGATCCTCCTACGCCAGGATGACGTCTTCTCATCTCGTCCGCGTACCCTCGCTGCCGTCCACCTAGCGTACAACTGCGGGGACGTGGCATTGGCCCCGATGGGGCCCAAGTGGAAGAGGATGAGGAGGATTTGCATG…	1539	2	Dispersed			0
Rh_pal_03G021870.1	RpChr03	64383975	64385564	-	ATGGACACGTGTGTGGGTCTGCTCATTGTAGCATTGATCACAGCTTACTTGCTATGGTTCACCTTCATCTCACGCTCCCTCAAGGGTCCACGTGTCTGGCCCCTATTGGGCAGCCTCCCGGGCCTCATCGAGAACTTCGACCGCATGCACGACTGGATGGCTGACAACCTCCGCGCCTGCGGCGGCACCTACCAAACCTGCATCTGCGCCGTCCCGTTCCTCGCCCGGAAGCAGGGGCTCGTGACCGTCACGTGTGATCCCAGGAACCTCGAGCACATACTCAAGGCACGAGCCGACAACTACCCGAAGGGACCCACGTGGCACGCCGTGTTCCATGACCTCCTGGGGGACGGGATCTTCAACTCCGACGGCCACACGTGGCTGTTCCAGAGAAAGACG…	1590	1	WGD or segmental	-1.76894	-3.60548	-3.07205	1.80962
Rh_pal_03G022230.1	RpChr03	66054516	66056222	+	ATGGTCAAATATTCTGCTGACGTATTCAAAACGTCGGTCCTTGGAGATCATGTCGCGGTGCTGTGCGGCGCAGCAGGGAGCAAGTTCTTGTTTTCGAAAGGAAACAAATCGGTGGAGAAACGGCCGGCCAGGCCAGCTCTATTGCTTTTTGGTTCTGGTGGCGGCCCGGTGACGTTCCATCGACAAATAAAGCCAGAATTCCTTAGGTTCGTCAAACATGATGGCCTCAAAAATTTTGTTGGAGTGATGGATGCGATGGCACAACATCATCTGGAATCTCGTTGGCATGGAGTACAGGTAATTACGGTGTATCCATCTGTCAAGAGGTACGCCTTTGCATTGGCTTGTCGGTTACTTATGTCGATCGAAGATCCTGACGTAGTGGAATCCTTGTTTGAT…	729	2	Proximal	-0.794133	0.022717	-2.16753	1.12753
Rh_pal_03G022290.1	RpChr03	66428894	66429241	+	ATGGAGATCCTAACCACTGGGATCCAATCGGTGCCAATAAATCTCCCAGGGACTCGAATGAATCAAGGCCTCAAAGCGGCCGCTTCGTTGAGGTCGCAGATTCAGCAGATAGTGATTAGGGAAAGGACACTGATAACGAAATCACCTTCTGGTTACGATGATCGCCAAACTCTCTTCTCCTATCTGCTGCAAGAGAACGACGACGACAACGTGGTCGTTGACTGTGTTTTGGGGATGCTCTTTGCTGGACACGAGACCTCTACTTCGGTTTTATCCATGGTTTTCAAGGTCATGGAAGACAATCCTCACGTTTATAATGGAGTATATCAAGGTAAGGCCACTAAATAA	348	1	Tandem	-0.730998	0.924386		-1.00105
Rh_pal_03G022310.1	RpChr03	66698908	66708250	-	ATGGTGATCTTCCTTAGTTTAATGATAGGCTTGGTGCTCCTCTCCGTGCACCTCTTCCACAGCCGGAGGAGCTCACCGGACCTTCCTCTAGGGAGCAAAGGGTGGCCGGTGATCGGAGAGACCCTGGAGTTCCTGTCGACGGGGTGGAAGGGCCACCCAGAGAGATTCGTGCTGGACAGGATGGCGCGGTTCTCGGGGCGGTGCTTCAGGACGAGCCTCCTCGGGGAGAGTGAGATGGCGGTGATGTGCGGGGCCCAGGGGAACAAGTTCCTCTTCTCGAACCACAGCAGCCTGGTGGAGGTGTGGTGGCCGCCGGCAGTGAAGAAGTTGTTGTTCACGTCGTGGAAACCGGTAGACCCGAACGCAGAGGCGAGGAAGATGAGGATGACGATGCAGCAG…	1443	4	Tandem	-0.308531	0.434638	-0.084868	-0.155061
Rh_pal_03G029740.1	RpChr03	120747636	120747920	-	ATGAACCCTAATAAATTCAAACCGAAGAGATTTTTAGACTCTGAAATTGATTTTAAGGGCAACCATTTTGAGCTCCTTCCGTTTGGCAATGGTCGTAGGATTTGTGTTGGGTTTCCGTTGGCGATCAGGATGTTGCCCTTAATGTTGGGAAATTTGTTAAACTTCCTTGAGTGGAAACTAGAAGATGGAGTTAAACCTGAAGCCATGGACATGGATGACAAGTTTGGATTGGCTCTGCAGAAAGCTACTCCCGTGTATGCCATTCCTGTTAATATTACTAGTTAA	285	1	Dispersed
Rh_pal_03G032420.1	RpChr03	141822171	141825557	-	ATGTTTTTCATTATTTTGATTATTGGGCCAAAGGGCCCCTGCAGAACTGTTTGCCAGTCTGTTCGAATCATCTTCGTCATCGTGGATCCGACCCGAATTAAACCCCCACCCTATCTCATCGGTAAGTCTCCCTACCTAGTTGCTTTGGTACATTTATGGCATATGACTCTTAATTTGGGTTCGATTGAGGTTTATTGCTCCTTAATTTGTCAGTTTTCAATCACTTGCGTTCAATGTAGAATTCGTTTTCTGGCTGACCAGATTACACTCGATCTTTGTGGATCATATTTGATTGGTGTGTGTTATGTGATTAATTCCAAGTTCGGCTATAGTGGAAATCACAGTGCGAATCTCTATGTTAATTTGATGTATAGCTCTATTCGTTCTCTTTTTATCTTG…	1116	6	Dispersed
Rh_pal_03G042310.1	RpChr03	210616287	210625469	+	ATGGAGGCGAGCAGCTTGGTGTGGATTGCGGCGGTTGTATTGGTGGCGGTGGTGGCGCTGAAGAGGGTGAATTGGTTGGTGTATGAAGTCGTGAAGCTTGGGGAGAAGAGGCACCATCTTCCGCCTGGTGAATTGGGATGGCCTTTCGTAGGAAACATGTTGTCTTTTCTCAGAGCGTTTCGCTCTTCCAATCCGGGGTCCTTCATGTCTTCTTACTTAACCAGGTACGGGAAGACAGGCCTATACAAAGCGTTCATGTTCGGAAGGCCGAGCGTGATCGCGTTGTCGTGGGAGATAAACCGAAGGGTACTGACGGACGACGACAACTTCAAGGCGGCTTGGCCGGTTTCGACATTGAGGCTGATTGGGGAGAAGTCGTTTGCGGCACTCCCGCAGGAG…	1482	8	Dispersed	-4.78817	-2.17978	-2.12243	1.81288
Rh_pal_03G043900.1	RpChr03	218297777	218301177	-	ATGACGACGGACTATTGGGTTGCACTCTCCTTGCTCTGCTTATCCGCATTCTGCATAGCTCTGAAGCTTCGCCACGCACATGGCAAGGCGTGGAGGAGTAAGCTCCCGCCTGGCCCCAAGCCGCTGCCGCTTCTCGGCAACGTGCTGCAGCTAACTGCTAAGCCCCACCGCGCCTTAGCCGCGCTCTCCGCGAAACACGGCCCTCTGATGTACCTGCGCCTGGGCAGCGTCCACACTCTGGTGGTGAGCTCGGCCGCCGTCGCCACCGAGGTTTTCCTGAAGCACGACCTAGCCTTGTCGAGCCGCAAGGTCCCCGACGCCGTTCGCGCGCTCGACCATCACCTCCACTCCGTGGCCTGGGTGCCCGTCGCCCCCAAGTGGCGCGGCCTCAGGAAGATC…	1503	2	Dispersed	0.717241	-0.316625	0.053469	-0.956623
Rh_pal_03G045710.1	RpChr03	229366389	229376986	+	ATGGATTCCTTCACTTTCATCACTTTAACTGCTTTGCTGATCCTCATCCTCTACCGCCGCTTCCGCCGGCTGTCGTGCGAGTGCGACACGTGCTGCTGCTTCGTCGGCCGCGCCTGGACGACGTCGTTTCCGAGCCTCCCGGACTGGTACGCCTACCTCCTCCGCCGCTCCCCGACGGCCACCATCCAGATCCACGTCCTCCGCAACACGGTCACGGCGGACCCCACCAACGTGGAGCACATCCTCAAGACCAACTTCCACGTCTACGTCAAGGGCAAGCAACACCAAGTCATCCTCGGTGACCTCCTCGGCCACGGTATCTTCGTCGTCGACGGCGACCAATGGCGCTTCCAGCGCAAGGTCGCGTCAACGGCGCTGGGCTCGCTCTCCGTCCGGTCC…	1473	3	WGD or segmental	-1.91398	-1.23062		1.20696
Rh_pal_03G048020.1	RpChr03	239845729	239847977	+	ATGGAGTTTCTCCTTACTTGCATGCTACTAGGTTTGGTCTTCCTCATCCTTCTCGCCCTGCAGCTTCTCCTCCTCCACCACCACCACCGTGGATCCTCCGACCTGCCTCCGGGTACGACAGGGTGGCCGTTCATCGGAGAGACCTTGGAGTTCCTGTCGACGGGGTGGAAGGGGCACCCGGAGAGGTTCGTGTTCGATAGGATGGGGCGGTTCTCGGAGCGCGACGTGGCGGTGATGTGCGGGGCCCAGGGGAACAAGTTCCTCTTCTCCAACGAGAACAAGCTGGTGGAGGCGTGGTGGCCCGCTGCTGTGGAGAAGGTGTTCCCGTCGTCCAACCAGACGTCCGACGCCAAGGACGAGGCCCGCAAGATGAGGAAGATGCTGCCGCAATTCCTCAAG…	1440	5	WGD or segmental		-0.891042	0.09659	0.476674
Rh_pal_03G048030.1	RpChr03	239855468	239857393	+	ATGGAGTTTTTCCTTACTTGCTTGCTACTAGGTTTGGTCTTCCTCATCCTCCTCTCCCTGCAGATGCTCCTCCTCCACCACCACCGTGGGTCCTCCGACCTGCCGCCGGGAACGACGGGGTGGCCGTTCATCGGAGAGACCCTGGAGTTCCTCTCGACAGGTTGGAAGGGGCAGCCGGAGAGGTTCGTGTTCGAGAGGATGGGGCGGTTCTCGGAGTGGTGCTTCAGGACGAGCCTCCTCGGGGAGAGCGACGTGGCGGTGATGTGCGGGGCCGAGGGGAACAAGTTCCTCTTCTCCAACGAGAACAAGCTGGTGGAGGCGTGGTGGCCCGCCGCCATGGAGAAGGTGTTCCCGTCGTCCAACCAGACTTCCGACGCCAAGGACGAGGCCCGCAAGATG…	1467	3	Tandem		-1.72258	-0.037172	0.784446
Rh_pal_03G050130.1	RpChr03	247309222	247309527	-	ATGGGAAGAGACTCTCGGGTTTGGGAGAACCCGGATTCGTTTGAACCCGAGAGGTTCATACGGAGGGATATTGAAGATAAGGTCATGGATTTCGAGCTCATTCCTTTTGGTGGTGGTCGGAGGATTTGCCCTGCACTTCCTTTGGCTATGAAAATGGTCCCCTTGATTTTGGGAGCCTTGGTTCATTCCTTTGATTGGAAGCTTGAAGATGGGGCCGATCCTCGAGGTTTGAATATGGATGATAAGCTTGGAGTGACCTTGCTTAAAGCACATCCGCTACGTATCATACCAGTACGCGACGATTAA	306	1	Proximal		0.434319	0.230973	-1.0737
Rh_pal_03G050150.1	RpChr03	247322977	247327820	-	ATGGAGTATTTGAATTTTATTATTGTGTGGCTTGTTTTGCCCTGGATGGCACTTGCATATCTCCTTCTAGTCATGATTAGAAGGAAACAAGTACCCTTACCGCCGGGGCCTTTTCCTCTTCCCGTTGTGGGAAACCTATTCGAGTTTGAGGGTAAGCATCATCACAAGTGTCTAGCTAAGCTAGCTCAAACCTACGGGCCTATAATGAAACTCCGACTTAGCCATCAAACCATTGTGGTCGTGTCCTCGGCTTCCATGGCCAAAGAAGTGCTCGGGAAGAATGACAGCTCCGTGGCCAGTAGGCCAATGGGCGATGTGATGCGCGCCCACCTCCACCACGATTTCTCCCTTGTTTGCCTACCCGTTGGCAGTCGGTGGCGGAGTCTTCGGGAAGTATGC…	936	2	Dispersed		0.442488	0.245023	-1.13308
Rh_pal_03G050170.1	RpChr03	247434874	247435170	-	ATGGGAAGAGACCCTCGGGTTTGGGAGAACCCGGATTCATTTGAACCCGAGAGGTTCCTACGAACGGGTATTGAAGATAAGGCCTTGGAGATCATTCCTTTCGGTGGGGGTCGGAGGATTTGCCCTGCCCTTCCTCTTGCTATGAGGATGGTTCCCTTAATTGTAGGGTTATTGGTTCATTCCTTTGATTGGGAGCTCGAAGATGGCGCCGATGCTCTAAGTTTGGACATGGATCATAGGCTCGGAATCACCATGCTTAAAGCACAGCCGTTGAATGCCATCCCAATACGCATTTAG	297	1	Tandem	-2.7221	0.555712	-0.375085	0.684812
Rh_pal_03G050200.1	RpChr03	247485036	247485341	+	ATGGGAATAGACTCTCGGGTTTGGGAGACACCGGATTCATTTGAACCCGAGAGGTTCATACGGAGGGATATTGAAGATAAGGTTATGGATTTCGAGCTCATTCCTTTTGGTGGTAGTCGTAGGATTTGCCTTGCATTTCCTTTGGCTATGATTATTGTCCCCTTGATTTTGGGAGCTTTGGTTCATTCCTTTGATTGGAACCTTGAAGATGGGGCCAATCCTCAAGGTTTGAATATGGATGATAAGCTTGGAGTGACCATGCTTAAAGCACATCCGCTACATGTCATACCAGTACGCGATGATTAA	306	1	Tandem		0	0
Rh_pal_03G050230.1	RpChr03	247559603	247562275	+	ATGACGATCGATGGTTACGCAACCCCCTTTTCAACTTCCGTCGTCTTAGGAGGACTCTTGCTTTTACTCGTCGCTTTCATCGTTAAGAGGTCGGCGGCGTTCACTCGGGGGACTGTCTCTTCTCAACTCAAGCCTGTACCAAAGGTTGGTGGACGATTGCCGTTGCTTGGGAATCTGCTGCAACTCAAGGAGAAGAAACCCTTCAAGACTTTCTGTCGTTGGGCAGAAATTTATGGGCCTATTTACTCCATCCAACTTGGCTCTTCTCATGCCATTGTCCTCAATTCCACTGATGTTGCCAAGGAGGCTATGGTTACGAGATTCTCATCCATATCAACAAGGAAATTGTCAAAGGCATTGACGATTCTCACTTATGACAAGTGCATGGTTGCAACAAGT…	1521	8	WGD or segmental	-1.00775	-1.52077	-0.400933	1.26112
Rh_pal_03G051010.1	RpChr03	249901845	249911251	+	ATGGAGATCTTCCTTAGTTGCATGGTGCTGCTAGCTATGGCCTTCCTCTCCCTGCACCTCCTCCACAGCCGGCGGAGCTCATCGGACCTGCCTCTAGGGAGCAAAGGATGGCCGGTGATCGGAGAGACCCTGGAGTTCCTGTCGACGGGGTGGAAGGGCCACCCGGAGAGATTCGTGCTGGACAGGATGGCGCGGTTCTCGCGTCGGTGCTTCAGGACGAGCCTCCTCGGGGAGCGTGACATGGCGGTGATGTGCGGGGCCCAGGGGAACAAGTTCCTCTTCTCCAACCAGGGCAGCCTGGTGGAGGTGTGGTGGCCGCCGGCGGTGAAGAAGCTGATGTTCACGTCGCGGAAGGCGGTGGACCCGAACGCGGAGGCGAGGAAGGTGAGGACGTCGATG…	1449	4	Dispersed	-0.041999	0.960862	-4.80024	0.065335
Rh_pal_03G051330.1	RpChr03	251054796	251055835	-	ATGTGCTTCGGAGTTGAGATGAATGAGGAGATGATCGAACGGATAAACGAGATGATGAAGCTAGTATTGATCACCCTAGACCTGCGCATAGACGATTACCTTCCAATCCTCCGCCCTTTCTTCCATAAGCAATGCAAGAACGCCCTACACGTGCGCCACCAGCATATCCACACCCTCGCCCCCTTCATCGAGCAGCGCCGGGCCTCCATCCGGGACTCAGGCTCCGACCCAAAAGCCACCTCCTTCTCCTACCTCGATACCATATTCGACTTGAAGATCGATAACCGCAAGGCCGCCCCCTCTGCCCCCGAGATCCACTCGCCCACGTACTTCTCCCTGACCCATGCGGTCACAAAACCGACCCGTCTGGGCGGGTACAACATACTCTCGGGCCAAAAC…	729	2	Dispersed
Rh_pal_04G002750.1	RpChr04	6984226	6986904	+	ATGAACTTCGCCGCCTCACTCCTCCTCTTCGCCGCCGCTCTCCTCGCCTTCCTCCTCCGCCGCCGTCCCTTCATCGCCGCCGCCGCCCTCAAGTCGCTCCCCCTCCCGCCGGGAACCCTCGGCTGGCCCTACATCGGCGAGACCTTCCAGCTCTACTCCCAAAACCCTAACCACTTCTTCTCCTCCAAGCTCGCCAAGTATGGAGCGATCTTCAAGACGCACATCCTAGGGTGCCATTGCGTGCTGGTCTCGAGCCCCGAGGCGGTTCGCTTCGTCCTCAGCCGCGCGCATCTCTTCAAGCCGACTTTTCCGGCGAGTAAGGAGCGGATGCTCGGAAAACAGGCCTTGTTCTTCCACCAAGGCGACTACCACCTCCGCCTCCGTCGCCTCGTCCTCCGC…	1443	7	WGD or segmental	-0.320529	0.483407	0.118531	-0.482868
Rh_pal_04G012070.1	RpChr04	49725805	49729280	-	ATGTGCAGCACTAGTACTGAAACCCTCTGCCTCCTCGCCTTTGCGTCGTCCAAATGCAACTCCGTCTCCCCCTCAGTCATCCTGGTGTCCCTCTTCCTCTTCTCCGTTCTCCTCTACTGGGCCCACCCACTTGGGCCCGCATGGGCCCGCTCCCGACCCTCTTCCATCCCCGGCCTACGGGGCCTCCCCTTCCTCGGCAGCATCCCCCTCATGCTCGGCCTCGCCCACCGCAACATCGCCCATGCCGCCTCCGCCCTCTCCGCCCCCAGGCTCATGGCCTTCAGCCTCGGCCCCCACACCCGAGTCGTCGTCTCCTGCCACCCGGACTCCGCCCGCCAGATCCTCGCCAGCCCCGCCTTCTCCGACCGCCCTATCAAGGAGTCCGCCTACGGCCTCCTC…	1602	2	WGD or segmental	-5.41353	1.45503	-7.32258	0.297106
Rh_pal_04G021260.1	RpChr04	115990306	115992810	-	ATGACCCACTTCGGCAAGCCCAGAATAAACCCGACCACCAGATTGATGGCTCCGGGATTAGTCAAGTATGATGGCGAAAAATGGGCCAAGCATAGAAAGATGTTAAGCCCGGCTTTCCATACCGAGAAACTAAAGCTGATGCTACCCGCGTTCTACAAAAGCTGCGCTGAGATGGTCAACCAATGGGAGGAGATGACTGCACGTGATGACGTTGAGCTTGATGCGTGGTCGTACATTGTTAAGCTTTTAGCTGATGTCATCTCTAGGGCTGCATTTGGTAGCAGTTTTGAACAAGGAAGGAGGATATTCGAGCTGATTAAGGAGCAGATTGAACTTACCATCCACATATTTCAATCCGTTTACATCCCGGGGTTAAGGTTGATGCCGACGAAGTCAAAC…	1119	5	Dispersed
Rh_pal_04G023230.1	RpChr04	131884194	131884601	-	ATGGTGATCGCTCTCCTGGTCCCCCACATGAACCTCCAGGACGCCAAGCTCGCCGGCTACGACATCCCGACGGAGAGCAAGATACTCGTCAATGCCTGGTGGCTCGAGTTCCGCCCCAAACGCTTCTTGGAGGAGGAGTCCAAGATTGACGCTAATGGTAATGACTTCCATTACATGCCGTTTGACGTTGGACGGAGGAGCTGCCCTGGGATCATCCTGGCATTGCCGATCGCCGGGATCACCGTTGGGAGGTTCGTTCATAATTTTGAGATAATTCTGCCATCGGGGAAGAGCCAGATTGATACGTCTGAGAAGCCTGGCCAGTTTAGCTTGCAGATTCGCAACCACTACACCATTGTTCATCTTGATGGCTGA	375	2	Dispersed
Rh_pal_04G027610.1	RpChr04	161164753	161166947	+	ATGGATTTGTGGCAACTCTTCCAAGTACTTATCACCCTACTTGTGGCCTCATCCTTGATGTTTCTACTAATCAAACCTAGCAAATCCCACAAGTTTCCTCCTGCTCCAAGGAAGCTCCCAATCCTAGGCAACCTCCACCAAGTAGCCGGGGACATCTCCAACGTGCGCCGTCTTTCCAAGAAGCACGGACCCCTGATGCAGCTACAGCTAGGGTCAGCTAGGACCCTGGTGATCTCATCGGCAAAGATGGCGAGGGAGGTATTCGATTCGCACGACCTCGTCTTCTCTGGTCGCCCACCGTTGTACGTGGCCAACAAGCTAAGCTACGGGTGCAGCAATATAGCGTTTTCTCATGCAAATGAGCACTGGAGGGCACTCAAGAGGATGGCCATAGTTGAG…	1503	2	Dispersed	-10.4169	-0.391237	1.51323	-1.38719
Rh_pal_04G031550.1	RpChr04	184590998	184593667	+	ATGTGTACAATATTTGCATGTGTCCTCCCCTTGTTCTTCCTTGCTCTACTCTCATTCATCTTCCTTACAAGAGATCATAGGAAGCCATGGAAGAGGCAAAGGTCTCGGCTTCCGCCGGGCTCCATGGGTTGGCCTTACATAGGGGAGACCCTCCAGCTTTACTCACAGGATCCCAATCTCTTCTTTGCCAAAAAACAGAAAAGGTATGGGGAGATATTCAAGACCAACATACTTGGATACCCCAGTGTGATGTTGGCCAGCCCAGAAGCAGCCAAGTTTGTGCTTGCAACACAAGCTCACCTCTTCAAACCCACTTACCCAAAGAGCAAGGAGACTCTAATTGGCCCCTCTGCTTTGTTCTTTCACCAAGGAGATTACCATGCCCGAATCCGAAAACTG…	1410	9	WGD or segmental	-0.146767	0.109891	-1.40695	0.714113
Rh_pal_04G031730.1	RpChr04	185747182	185748438	+	ATGCCCCCGGGCCCACCCATCTCCCCCGACCCGAACGTCGTCGTTTTGCTCGACGCCAGGTCCTTCCCCGTACTATTCGACGCCTCTAAAGTCGAGAAGAAAGACGTCTTCACCGGAACCTTCACCCCCTCCACCGATCTCACCGGATGTTACCGCCTCCTCTCCTACCTCGACCCCTCCGAGCCCAACCATGTCAAGCTCAAGAACCTCATTTTCTTCCTCGTCAAGTCAACACGCGACCGAGTCATCCCCGAGTTCCGAACGAGTTACTCCGACCTGTTCTACTCGCTGGAAGCCGAGCTGGCGAAGAAGAATAAAGCCGAGTTCAACGGCCTCGCCGAGCAGGCTGCCTTCAACTTCTTATCACGGGCCTGGTTCGGAGCCGACCCGGCCCGATCC…	1257	1	WGD or segmental	-0.990288	1.20285	-1.32501	-0.329991
Rh_pal_04G031770.1	RpChr04	185949439	185950950	-	ATGGCTTCTTCCCCAAACCCCACCCTCCCATTCTCCCACGACAACACCCCTCTCCTAAGATCCCGATCAACCGCAGTCTCCGCCTCTGCCTCCGGCCCGGACCCGTCCCCCAAACCCATCCGGCCCATCCCGGGCAGCTACGGCCCCCCCATCGTGGGGGCCGTCAAGGACCGCCTCGACTACTTCTACAAGCAAGGCGAGGACGAGTTCTTCCGGTCGAGGATCCAGAAACACGAGTCCACCGTGTTCCGTACCAACATGCCCCCGGGCCCGTTCATCTCCCGCGACTCCCGCGTCATCGTTTTGCTCGACGGCAAGTCCTTCCCCGTGCTCTTCGACGTCACCAAGGTCCAGAAGAAAGACGTCTTCACCGGCACCTACATGCCCTCCACCGGCCTC…	1512	1	Tandem	-3.27739	-1.07435	1.47314	-0.631002
Rh_pal_04G033130.1	RpChr04	195331003	195332570	-	ATGGCAAGTTCAATTCTACTAATTTTGTCCTCCTTGTGTCTATCTCTTTTACTTGTAAAGCTGTTGTTTTCAAACCATGGAAAGAGCAGGCTCAACAAACTTGTTCCTCCTGGCCCCAAACAATTGCCGATCTTCGGCAACATCTTTCAGCTCACTGACAAGCCCCACCATGCTCTGGCTGACCTCTCAAGGATCCATGGCCCTCTGATGACTCTCAAGCTAGGCTGCGTGGACACCTTGATCGTGTCTTCCGCTGACATGGCGAGAGAGGTCCTCTCGAAGCACGACCTGGCCTTCTCCAGCCGCCGAGTGCCGGATGCCATACGAGCGCTGAATCACAACCTGCACTCCATGGCTTGGCTGCCCGTGTCGCCCAAATGGCGAAACCTCCGAAAATTG…	1494	2	Tandem	0.369484	0.102865	-1.14625	0.241725
Rh_pal_04G033140.1	RpChr04	195680554	195682142	-	ATGGAAAGTTCAATTCTACTAATATTGTCCTCCTTGTGTCTATCTCTTTTACTTGTAAAGCTGTTGTTTTCAAACCATGGAAAGAGCAGGCTCAACAAACTTGTTCCTCCTGGCCCCAAACAATTGCCGATCTTCGGTAACATCTTTCAGCTCACTGACAAGCCCCACCATGCTCTGGCTGACCTCTCAAGGATCCATGGCCCTCTGATGACTCTCAGGCTAGGCCACGTGGACACCCTAGTCGTGTCTTCGGCTGAGATGGCGAGAGAGGTGTTTCTAAAGCACGACCTGGCCTTCTCCAGCCGCCAAGTCCCTGACGCTCTACGCGCACTCAACCACAACCTGCACTCCATGGCTTGGTTGCCCGTGTCGCCCAAATGGCGAGACCTGAGGAAGTTG…	1491	2	Tandem	-3.55009	-0.026589	-0.333477	1.09712
Rh_pal_04G033150.1	RpChr04	195901699	195903381	-	ATGGAAATTTCAGTTCCACTGATATTGTCATTCTTGTGTCTGTCTCTTATCTTTCTAAAGCTGTGCTTTTCAGGCCATGGAAAGGGCAAGCTTAACAAACTCCCTCCTGGGCCAAAAGCATTGGCAATTCTGGGCAACATCCTGCAACTTACTGACAAGCCTCACCGTGCGTTGGCCGGCCTCTCGATCAGATACGGCCCTCTGATGTATCTCAAGCTAGGCAGTGTCAACACACTTGTCGTGTCTTCAGCTGACGCGGCCAGAGAGGTTTTCTTGAAGCACGACTTAGCCTTCTCCAGTCGACAAGTGTCTTACGCTGTACGGGCACACAATCACAACCTGCATTCTCTGGTTTGGTTGCCTGTATCACCCAAGTGGCGAAACTTGAGAAAGTTGGCT…	1497	2	Tandem				0
Rh_pal_04G033160.1	RpChr04	195951413	195953036	-	ATGGAATACTCAACTCTACTGCTATTGTCATTCTTGTGTCTGTCTCTGTACCTTTTTAAGCTGTTGTTTTCAGGTCATGGAAAGGGCAAGCTTCACAAACTTCCTCCTGGGCCAAAGCCATTGCCAATTTTGGGCAACATCTTGCAACTCACCGACAAGCCACATCATGCTTTGCTAGGCAGCGTGGACACCCTTGTCGTGTCTTCAGCTGACATGGCGAGAGAGGTGTTCCTAAAGCACGACTTAGCCTTCTCCAGCAAACAAATCCCTGACGCTATACGAGCGCTCAATCATAACCTGCATTCTATGGTTTGGTTGCCCGTGACGCAAAAATGGCGAAACCTCAGAAAGCTGGCTGTCATTCAGCTGTTCTCTGTGAAATGCTTGAATGAAAGTCAG…	1449	3	Tandem	-4.14764	-2.42508	1.33867	0.29654
Rh_pal_04G036720.1	RpChr04	214327645	214332277	+	ATGGAGTGGCTATTGGGGCTTCTTTCGGGCCTCCTAATCCTCCTAGTAATCTTTCTTCACCTCTCCAAAACCACCAAAATTGACGACGGCATAAAACCCGGGCCCGCCCCAGTGCCTGAGCCACCAGGAGCATGGCCAATCTTAGGCCACATTCCGTTGCTGAACAACCGCGAACTGCCGCGGTTTAGACTCATAGGCAAGTTGGCTGATGAATGCGGGATGATTTTCGGGCTGCGGCTGGGCGTGAAATCGGTGGTGTTCGTGAATAGCTGGGAAGCCGCCAAAGAATGCTTCACTGTCCATGACAAGGCCTTGAACGCACGCCCTTCTTCCACAGCTTTTGGGAAATTTATCTTTCACGACGCCTCGTTTGGAATGTGTTCCGGATCCTACTGGAAA…	1563	3	Dispersed	0.384549	-0.096615	-0.503336	0.07567
Rh_pal_04G044650.1	RpChr04	245178372	245181832	+	ATGCTTAGTTTAAGCACCCTTGTTCAAGTCCTCCTGACATGGCTAGCAATCACCTTCCTCTCCTCCCTCTTCAAACGAACCCGGTTCAGCCGGAAGCGGCTCCCGCCGGGCCCGCTCCCGCTGCCGGTGTTGGGCAACCTACTAAGCCTGGGTGCGAAGCCCCACGTGTCCCTGGCGGTCCTGGCCCGGGCCCACGGGGACGTGATGTCTCTGCAGCTGGGGGCGGTGACGGCGGTGGTGGTGTCGTCGGCCCCCGCGGCGAAGCTGGTGCTCCAGAAGCACGACACGGTGTTCTCGAACCGCGCCGTGCTCGACTCCCATACCGTGCTGGGGCACTGCGACAGCTCCATCGTGCTCCTCCCGTCGAACGAGCGGTGGAGGATGCTGAGGAAGATTTGT…	1509	3	WGD or segmental	1.06321	-0.567339	-0.255648	-1.32934
Rh_pal_04G044720.1	RpChr04	245398544	245399996	+	ATGCTTAGTTGGAGCAGCCTTATTCACATCCTCCTCGCGTGGCTGACAATCGCCTACACGTTATCCCTCTTCAAGCGGACCCGGTTCAGCCGGAAACGGCTCCCACCGGGGCCGCTTCCGCTCCCGGTCGTCGGTAACTTGCTGAGTCTGGGAAAGAGGCCCCACGTGTCGCTGGCTGCACTCGCGCGGGCCCACGGAGATGTGATGTCCCTTCAGCTGGGGACAAAGACGACGGTGGTGGTGTCGGCCCCGGAGGCAGCGAAGCTCGTGCTCCAGAAACACGACGCCGCGTTCTCTAACAGGACGGTGCTCGATGCTAGTACCGTACTGGGGCACAGCGAGGCCTCCATCGCCCTCTTGCCGCCGAACGAGAGGTGGAGGGGGCTGAGGAAGATCTGC…	909	2	Tandem			0
Rh_pal_04G044730.1	RpChr04	245405596	245405898	+	ATGGGGAGAGACGGGAGCGTGTGGAAGGACGCGGAGTCGTTCGAACCGGAGCGGTTCTTGGACTCGGGACCCGATTACAAGGGCCGAGATTTCGAGTTTCTGCCATTCGGGGCGGGTCGGAGGATCTGCCCCGGGTTGCAGTTGGGGCAGCGGATGCTTCACTTAGTGTTGGGGTCGTTGATTCATGAGTTTGACTGGAAGCTTGAGGAAGGGTTGACTTCGGAGAGTTTGGACATGGACGACAAGTTTGGATTCACTTTGCAGAAAGCCAATCCATTATTTGCGATTCCTGTAGCTATTTAG	303	1	Proximal			0
Rh_pal_05G004130.1	RpChr05	13950839	13953240	+	ATGAATTCCCTCTTACACTACCTAGACTTCAAGTTTATCCTCTTCCTCATAGCCCCGGCGGCGCTCCTCCTCGCCGCCCTCTCCCGCCTCCGCCGGAAGCCGCTGCCGCCGGGCCCGATGGGCCTTCCCATAATCGGAAACATGAACATGATGGACCAACTCACCCACCGCGGCCTGGCCCGCTTGGCCCACAAGTACGGCGGAATCTTCCACATGCGCATGGGCCTCCTCCACATGGTCACAATCTCGAGCCCGGAGGCGGCCCGGCAAGTCCTCCAAGTGCAGGACAACATCTTCTCGAACCGGCCCGCCACCATCGCCATCCGGTACCTCACCTACGACCGGGCCGACATGGCCTTCGCCCACTACGGGCCGTTCTGGCGGCAGATGCGGAAGCTC…	1530	2	Dispersed	-0.390779	1.05479	-0.152579	-1.94217
Rh_pal_05G009430.1	RpChr05	41041721	41042227	+	ATGTCGACCGAAGATCCTGATGTGGTGAAGAAACTGATGCGTCCGATGGAGACTATAATGTCAGGGCTTATATCCCTACCCATAAACCTCCCGGGGACTCGAATGAATCGAGCTCTTAAAGCGGCAGCTGCCTTGAAGTTGGAGATACTTCAAATAGTAAGGTACCAAAGAATGTTAATGGAGGCTTCTGGTGATCATAGTAACTCTGAACTCAACAACTTACTCTCATATTTCCTCCAAGCGTCTGACGACGACGTCGGTGTCGCCGGTAGTATTTTGGGGATGCTTATTGCTGGCCATGAGACCACAACTTCCATCTTAACCATGATTTTCAAAGTTATGGCAGATTATCCCCATGTTTACCATCGTGTATATCAAGGTACGTTTATATATATTGTG…	507	1	Dispersed	-3.66234	0.802035	-0.569857	0.58859
Rh_pal_05G010080.2	RpChr05	45672253	45674008	-	ATGAATGTAATTACGATTTTAGGGTTTCTGGTGATATGGGCCACAACTCACTGGCTCCTCTCCCACCTCCTATGGCGCCTCAAAAGAGCTCCACCAGGGCCTTTGCCTTTGCCGATTGTCGGAAATATCTTCAGTTTTGGCAAGAAACCACACGTATCCTTCGCGAAGCTCGCCGACTCTTACGGCCCCTTGATGTTCCTCCAGCTAGGGTTCCTGAAGACGGTCGTGGTGTCTTCTCCCGAGGTGGCGCGCGAAATCCTGCACAGAAAGGACGCTTGCTTCTCCAATAGGTTCGTCGGCGACTGCCTCCGCGCGTTTCACCACAACGAGCACGCAATTACCATTTTGCCCGTGGGTGATCGCTGGCGAACTCTTCGCAAAATCATGACCGTTCAGTTG…	1482	3	Dispersed	-0.611104	-0.443441	0.075092	0.638303
Rh_pal_05G025440.1	RpChr05	155463793	155469839	+	ATGTGGGTTCGCCCCTGTCTGTGTGGGAATCCCTATAGGTTGCTATACGATGACATGAAAGACCTCTCAACGTTGGGCACCCGAGCTCGCTCCTCACCAATATCATCCTGCCACGTGTCCTACCCCAACTCCATCATACCCTCATCCCCCACGGTATGTATTGCAGAAAATAATTTTACCTCATTATCTAATTACTTACACTTACCAATGGTGTATCTCACACAACCAGAGTTGATAAGAGAGGTTTTCACTAGAATGACCCACTTTAGCAAGCCCAAAATAAATTCGACCACCAGATTGCTTGCTCTGGGATTACTCAAGTATGATGGCGAAAAATGGGCCAGGCATAGAAAGATGTTATGCCCGACTTTCCATACCGAGAAACTAAAGGTTGTCCGT…	441	2	Dispersed
Rh_pal_05G025450.1	RpChr05	155469879	155470073	+	ATGCCACAACTGATGCTACCCGCTTTCTACAAATGCTGCGCTGAGATGGTCAACCAATGGGAGGAGATGATTGCATGTGAAACGGGATCAGTTGAGCTTGATGCGTGGCCGTACATTTTTAAGCTATCAGCTGATATCATCTCTAGGCTGCATTTGGTAGCAGTTTTGAACAACGAAGGAGGATATTCGAGCTGA	195	1	Dispersed
Rh_pal_05G025760.1	RpChr05	158052152	158053672	-	ATGGATTCTTCTTCATCCACGATGTGGGAAACAATCTCCCGGATCTCCCCCTACCTCATCTCCCTGTTCGCCTTCTGGTGTCTCAAGGAACAAATCAACTACCTCAGAAAGAAATCACACCTCCCGGGCCCCGCCTTCGTCATCCCCTTCCTCGGCACCGTCATCCCCCTCGTCCGCGACCCGGCCCGATACTGGTTCGATCAGGCCCGCCACGCCAGATCCACACCACTCGGCGTCTCCGCTAACTACATCATCGGAAAATTCATGGTGTTCATCAGCAGCTCCGACCTCAGCCACCAGATCTTCTCCAATGTCCGCCCCGACGCCTTCCACCTCATCGGCCACCCCTTCGGTAAAAAGCTATTCGGCGAGCACAACATGATTTACCTCTCCGGCCAG…	1521	1	Dispersed	1.15476	-1.4257	-0.148655	-1.00231
Rh_pal_05G032040.1	RpChr05	193959107	193962499	+	ATGGGCAGTGCTAGTACAATCTGGCTCCCCATTGTAGTGGGCATGGCTTTGGGTGCTCTGGCTCTCATCTTCAACCACTACTTTCCCTTGCTTTCTCAGCATGGGCCTGCCCTCCCCAAGGGCAACTTTGGGTGGCCCCTTTTGGGTGAAACACTTGGGTTTTTGAAGCCCCATACCTCTCACTCTGTTGGCACTTTCCTCCATGATCATTGCTCTAGGTATGGGAAAGTGTTCAAGTCCCATTTGTTCTTCTCTCCCACAGTGGTGTCCTGTGACCCAGAGCTGAACTACTACATCCTCCAGAATGAAGACAAGCTGTTCCAGTGCAGCTACCCACAGTCAATCCATGACATCCTTGGGAATTTATCCATGCTTGTGACTGTTGGTGACACTCATAAG…	1353	8	WGD or segmental	-4.49146	-3.02702		1.50226
Rh_pal_05G032220.1	RpChr05	195327527	195329856	+	ATGGAGCTAGTTCTCCTATACAGTCTGCTACTCTTGGTCCTCCTAACCCTCCTCTCCCTCCAGCTTCTCCTGCTCTACCGTGGATCCGCCGCCGTAGGGGTGCCGCCGGGGAGCACGGGGTGGCCGGTGATCGGAGAGAGCCTGGAGTTCCTGTCGGCGGGGTGGAAGGGGAGGCCGGAGAGGTTCGTGTTCGACAGGATGGGGCGGTTCTCGAGGAGCTGCTTCAGGACGAGCATCCTCGGGGAGCGCGTGGCGGTGGTGTGTGGGCCCAAGGGGAACAAGTTCCTATTCTCCAACGAGGGGAAGTTGGTGGTGTCGTGGTGGCCACGCGCCGTCGAGAAGGTGTTTCCGTCGTCGATGAACACCGACTCCAAGGAGGAGGCCATGAAGATGAGGAGG…	1452	4	WGD or segmental	-3.71981	1.87315	-3.29321	-2.65482
Rh_pal_05G032900.1	RpChr05	199798328	199803176	+	ATGGCGGCGGATCTCACGGCATCTATTATCACATCTGTCTTCATCCTCCTCTTCTTCCTCTACTATTTAATCAGAGATTACAACCTCACGCGCCGCCGAGACAGCAAGCGATCGACGACGGCACGGTTGCCACCGGGAGACATGGGTCTTCCGTGGATAGGGGAGACGATGGAGTTCTTCAGGGCGAGCCAGAGCAACCGCCTCTACGAGGACTTCATCGCCCCGCGCACGCGCCTGATGGGGTCCCCCACCGTGATCGTGAACGGCGACCGGGCCAACCGGTTCTTCCTGTCGAACGAGTTCAAGCTGGTGGTGAGCGCGTGGCCCTCAACCGCCGTGGAGCTCATGGGCCCCACCTCCATCATGGAGAAGCGCGGCGACCCCCACCGCCTCGCCCGC…	1467	4	Dispersed	-1.35116	-0.72235	-0.189508	1.08747
Rh_pal_05G036390.1	RpChr05	218486968	218489105	-	ATGAATGGAGTTCAGCCGTTGCTTATATATCAGAAGTGTTCAAACTCAAGCAAGGCTATAAACATAGGTGAAGTGGCCTTCACCACAATGCTCAACATCTTGTCCAGCACATTTTTCTCAATAGACATGGCTGACCTCAACTCCGACTATGGGCGCGAGTTCAAGGAGCTCGTGTGGGGTATCATGGTGGAGGCCGGGACTCCCAACGTCTCCGACTTCTTCCCGTTGCTCAAGGCGTTGGATCTCCAGGGCGCTAGGCGTCGCTCCACCGCCCACTACCGAAAGACGTTTGAGATTTTCGATGAGATTATTGATAAGAAGGTGGAGGTGAGGAAGGAAAGTGGGCATGTTGAGGACAAAGATGTGCTTGATTCTCTGTTGACGATTAGTCAGGAAGAT…	1047	3	Proximal	0.516613	-0.812467
Rh_pal_05G036430.1	RpChr05	218624880	218626488	-	ATGATGGAGGCGGGGAATCCCAACATAGTTGACTTCTTCCCGGTGCTCAAGGCGGTAGACCCGCAAGGTGCCAGGCGCCGTTCCACCGCCCTGACCCAGAGGATGTTCAAGATTTTCGACGTCATTATCGATGCGAGGGAGAAGAAGAGGAAAGAAAGTAGTAGCATTGAGGATAGGGATGTGCTTGATTGTCTCCTTACAATTTGCAACAAGGAAGATAATGACTTTGCACGTCATGATATCCTGCATTTCTTGCTGGACTTATTTGCAGCAGGAACCGATACAACCTCAAGCACAATCGAGTGGGTAATGGCGGAGCTTCTTCGCAACCCCGAAAAGCTCAAGAAAGCTCAAGCGGAACTCGAACAAGTAGTTGGCAAAGGCAATCTGTATGAAGAA…	810	3	Proximal	-0.042422	-1.16176	-0.601259	0.943232
Rh_pal_05G036440.1	RpChr05	218637461	218637901	-	ATGGGTCTCCTTCTCACAACCACCGGCGGCTACTACTCCCTCCTCCTATTCCTCCTCCCTTTGTTGCTATTATGGACGTTCCGGCGTCGCCAGAAGGCTTCTCCGGCGCCCCTGCCGCCGGGGCCCACGCCTTGGCCCGTGGTCGGGAACCTATTCAGCCTAGGGACCAAACCTCACAAGTCCCTGGCCGAAATCGCCGCCGCCCATGGCCCGCTATTCAGCCTCCGGCTGGGACGGCGGACCACCGTCGTCATCTCATCCGCCTCCGTTGTCCGGGAGGTGATGCTCCACCACGACGCCGCCTTTGCCGGTCGGAGCGTGCAGGACACCGCCACCGTGCTCGGCCACTATGACGCGTCGGTTGTGTTTATGTCGCCCTGCCCCCGCTGGCGCTTCCTC…	441	1	Proximal	0.036245	-1.12617	-0.7254	0.934781
Rh_pal_05G037900.1	RpChr05	223906400	223909068	+	ATGGCGATCGATAGTTACGCAACCCCCTTTTCAACTTCCGTCGTCTTAGGAGGACTCTTGCTTTTACTCGTCGCTTTCATCGTTAAGAGGTCGGCGGTGTTCAATAGGGGGACTGTCTCTTCTCAATTCAAGCATGTACCAAAGGTTGGTGGACGATTGCCGTTACTTGGGAATCTGCTGCAACTCAAGGAGAAGAAACCCTTTAAGACTTTCTGTCGTTGGGCAGAGATTTATGGGCCTATTTACTCCATCCAACTTGGCTCTTCTCATGCCATTGTCCTCAATTCCACTGATGTTGCCAAGGAGGCTATGGTTACGAGATTCTCATCCATATCAACAAGAAAATTGTCAAAGGCATTGACGATTCTCACTTATGACAAGTGCATGGTTGCAACAAGT…	1530	8	Dispersed	-0.808621	0.132049	-0.179121	0.536036
Rh_pal_05G039370.1	RpChr05	229821849	229823701	+	ATGGCAACTGACGACTACTTCCTCTTCCTCCTCTTCCCCGCCGTCCTCCCTCTCCACCCACTCCTCCTCCTCCTCGCCGCCCTTCTCCTCCAGCGTGGCTTCTTCTCACGCTTCTTCTCTCCCTCAGCCCGACCCGGACCCGAACCCGCAATTCCCGGGCCCTTGAACACAATCCCCTTACTCGGCCCGGTCTCCGCCTTCACCGGTCCGGTCGCCCACCGCGTCCTGGCAGCCTTCGCCAAGGCCGCCGATGCTCTACCCCTAATGTCCTTCTCAATCGGGTCGACCCGGTTCGTCATCTCGAGCCTCCCCGAAACCGCCAAGGAGATCCTGAACTCCCCGGCGTTCTCGGACCGGCCGGTGAAGGAGTCCGCCTACGAGCTTCTGTTCCACCGAGCG…	1566	2	WGD or segmental	-4.35521	1.31926	-1.01123	-0.059431
Rh_pal_06G001380.1	RpChr06	2444380	2446568	+	ATGTATGAACTATTTGCATATTTCCTTGCCATCTTCCTCCTTGCTCTACTCTCATACATCTTCTTCTTCACAACAAATGGGAAGCCATGGCAAAGGGCTCGCCTCCCGCCCGGCTCAATGGGATGGCCTTTCTTAGGGGACACTCTTCAAATCTATTCTCAAGACCCCAATCTATTCTTTTCCCAAAAACAAAAAAGGTATGGGGAGATATTCAAGACCCACATACTAGGATGCCCATGTGTGATGGTGGCTAGCCCAGATGCAGCCAAGTCTGTGTTGGCAACACAAGCTCACTTGTTCAAGCCCACTTACCCAAAGAGTAAGGAGACTCTGATTGGCCCATCTGCTCTGTTCTTCCACCAGGGAGACTACCACACTCACCTCAGGAAGATGGTTCAT…	1383	9	WGD or segmental	0.583592	-0.511531	0.064202	-0.406522
Rh_pal_06G002830.3	RpChr06	4689349	4699733	+	ATGACACCATGTGCTCAATTATATCTTTCTGATTTCTTCTTACTATTAAAATATAAAAAATCCAACGCATCTTACCTACCCATTAATTTTCCACTATATAAAAAAATAATTTCTAGCCACTCCAACCCAATTAGTATGGAGTGGCTATTTGGGCTTCTTTTGGGCCTCCTAACCCTCCTACTTGTAATCTTTCTCCACCTCTCCAAAACAACAAAAAATGGCAACGACGTAAAACCCGGGGCCGCCCCGGTGCCAGAGCCACCAGGGGCATGGCCAATCTTAGGCCACATTCCATTGCTCAACAACCGTGAGTTGCCGCGGTTTAGACTCATCGGAAAGTTGGCGGATGAATGCGGGGCGATTTTCGGGTTGCGGTTGGGTGTGAAATCGGTGGTGTTC…	1701	3	Dispersed	-7.39869	0.702632	0.836703	-0.784285
Rh_pal_06G004700.1	RpChr06	7726077	7730017	+	ATGGCTTCCCACGTTTCTCTATTACGCGCCCCTCCTATCTCATCTCCAACCACTCTTCTTCCAAAACCACTTCCTCTACATCTCGCAATCTCTTACTCTTCCAAAACTAGAAACGTGATTACTTGCGCTTCTTCAAATGGGAAGCAGCCAAATGGCCCAATTCAAGATGGCGGGAAGAGTGTCGAGAAGCTTCTCGAAGAGAAACGCCGAGCTGAGTTGTCCGCCCGGATTGCTTCTGGAGCATTCACAGTTCAGGGATCTAGTGTTTCCGCTGGGTTGAGGAATAGCTTGTCGAAGTTGGGGATTCCTCAAGGTGTCCTGGATTTCCTGTTTAAGTCAACTGAAGATTATCCAAAGATACCAGAGGCAAAGGGGTCCATTAATGCCGTTAGAAATGAG…	1857	16	WGD or segmental	-0.570723	-0.628168	0.419537	0.424626
Rh_pal_06G005090.1	RpChr06	8493934	8497816	+	ATGGCTTCCCACGTTTCTCTATTACGCGCCCCTCCTATCTCATCTCCAACCACTCTTCTTCCAAAACCACTTCCTCTACATCTCGCAATCTCTTACTCTTCCAAAACTAGAAACGTGATTACTTGCGCTTCTTCAAATGGGAAGCAGCCAAATGGCCCAATTCAAGATGGCGGGAAGAGTGTCGAGAAGCTTCTCGAAGAGAAACGCCGAGCTGAGTTGTCCGCCCGGATTGCTTCTGGAGCATTCACAGTTCAGGGATCTAGTGTTTCCGCTGGGTTGAGGAATAGCTTGTCGAAGTTGGGGATTCCTCAAGGTGTCCTGGATTTCCTGTTTAAGTCAACTGAAGATTATCCAAAGATACCAGAGGCAAAGGGGTCCATAAATGCCGTTAGAAATGAG…	1824	15	WGD or segmental	-0.493869	-0.621631	0.272456	0.518116
Rh_pal_06G017150.1	RpChr06	43534416	43542678	-	ATGTATCTTCGTCTCGGGTTCATGGACACGGTCGTCGTCTCCTCGTCGGAGGTGGCTCGACAAGTTCTGCAGAAGAAGGACGCCCAGTTCTCCAACAGGGCGGTGCCTGATTGCTTCCGGGCTCTCAACTTTGACGAGTACTCCATCGCAATGATGCCCGCCGCTCATCGTTGGCGCATCGCTCGTAAAATCGCTAACACTTTGTTATTTTCGAGCAAAACTTTGGATGCCAATAAAGAATGTAGAATGAATAAGATCAAGGATCTTGTTTCATACATCAGGACATGTAGCCAGGTCAAAGTTGCAGTGAACATCGGTCAAGTAGCCTTCGACACCAGCCTCAACCTCCTCTCCAACACCTTCTTCTCCATGAACTTAGCTGATCCAGGCTCTGAGCTT…	1302	3	Dispersed	-6.36444	-6.43578	-7.27543	1.98909
Rh_pal_06G025810.1	RpChr06	90034961	90037450	+	ATGGACTTGGTTCTGCTCCAGAAGGGGCTCTATGGCCTCTTCTTCGCCATTCTCGTTGCGATTGTCATCTCCAAGCTCCGGGGGAAGAAGTACAAGCTCCCGCCGGGGCCCATTCCGGTGCCGATTTTCGGAAATTGGCTCCAGGTCGGCGACGATCTGAACCACCGCAACCTGACGGACCTCGCGAAGAGGTACGGCGAGATCTTCCTCCTCCGCATGGGGCAGAGGAATCTGGTGGTGATTTCCTCGCCGGAGCTCGCCAAGGAGGTGCTCCACACGCAGGGGGTGGAGTTCGGATCCAGGACGAGGAATGTCGTCTTCGACATCTTCACCGGGAAGGGGCAGGATATGGTGTTCACGGTGTACGGCGAGCACTGGAGGAAGATGCGGCGGATCATG…	1488	4	WGD or segmental	-0.614188	1.16739	-0.216573	-2.05861
Rh_pal_06G035930.1	RpChr06	149165477	149167564	-	ATGAAAAATTTAGATTCTTTTATACATAGGGTTGGCATTTCATTTAGGTTGAAAGTAGAAGATGCTAGGGTTCGCGGAGGAGATCGGGTGGAAGATGCAACGGGGGAGCGAGGCGACGGTGGTAAAATTCTGCGGCGAAAGAGGCATCGAGAGAGGCGTTTTCAAGGTGTGGATGCACAATCACAAGAACACCTCCTCCTTCAAGAGGAATTTGAACCTCAATTTCGGCAACAATGGCGACAAAATTGGGGTTGCAGCAAATGGAAGTTCGTCTTCCTCTTGAATCTTGGTCTGACCGGCGTTAGAAAACTGACCTTCCAGATCATCATGCACATCTTCTTGAGCTCCGAGAGCGAGAGTGTGATGGAGGCACTCAAAAGATGCTACACCTATCCGAAT…	1182	9	Dispersed	0
Rh_pal_07G023790.1	RpChr07	159546656	159548197	-	ATGGAGGTTTGGTTTTCAGTAGTGGTTTCAGTGTGCCTAATTGCTCTTCTCAAAGCCGTTATCGATGTCGCCTATTCCCCTACCAAAGCAAACTCGGATTCCGACGACCATCTCCGGCGACTTCCACTGCCGCCGGAGGCCCGCACCTCCTTCATACCCCTGATTTCCGGCTTTCTATGGCTCCGCAAATCCTCGACGGAGATGGAAGCAAGCCTTCGATCGCTGCGCGTTAAGCTGGGGCCAATCGTGACCCTCCGTTTCACCTCCAGGCCGGCGATCTTCATCTTCAGCCGCTCGATCGCGCACAAGGCTTTGGTCGAAAACGGCGCCGTTTTCTCCGACCGGCCGAAGCCTCTCCCCACCGGGAAGATCATCACCAGTGACCAGCACAACATCAAC…	1542	1	Dispersed	-1.67983	-0.874215	0.516778	0.775324
Rh_pal_07G024230.1	RpChr07	162252513	162254057	+	ATGGAGGTGTGGTTAGTAATAATAACTTCGGTGTGTTTCGCTGCGCTACTCAAGGCCATCTTTGTAACAAGATCCAAGCCGTCCGATCAGCATCACCTCCCACCGGGCCCCACCGCGCTTCCCTTCATCTCCGGCTTCATATGGCTCCGTAAATCCACGCCGGAGCTTCAAAAGACCCTTCGATCACTCCAGCGAAAACTGGGGCCCATCATTACCCTCCCCATCTTCCCATCCAGGCCGTTCGTTTTCATCTTCAGCCGCTCACTCGCTCACAAGACACTCATTGAAAACGGCGCCGTTTTCGGCGACCGACCCAAGGCACTCGCCACCGGAAGGATCTTTACCAACAACCAACACACCATAAGCTCTGCCGGCTACGGAGACACGTGGCGCATCCTT…	1545	1	Dispersed	-0.913748	-0.876566	0.959968	-0.030227
Rh_pal_07G032690.1	RpChr07	201394700	201397826	+	ATGGGCTGGCCACTACTCGGCGAAACCCTTGAGTTCTTCGCTCCAAACGCTACCTCTGACATTTCTCCGTTTGTCAAAACGAGAATGCAAAGATATGGGCCAATATTCAGAACAAGTCTTGTGGGAAGGCCAATAGTGGTGTCCACAGATGCAGATCTCAACCACTTGATCTTCCAAAAAGAGGGAGAATTATTCCAGAGCTGGTATCCTGATACATTTACAGAGATTTTCGGACGACAGAACGTCGGTTCCTTGAATGGTTTCATGTACAAGTACCTTAAGAGTATGGTGCTTTCTCTATTTGGTCCTGAAAGCCTGAAGAAGATGCTTCCAGATGTTGAAGTGGCTGTGTCTAAACAGCTGCACCGTTGGTCGAGTGTCGATACAGTTGAGCTTAAA…	1335	9	Dispersed
Rh_pal_07G033020.1	RpChr07	202536709	202539930	-	ATGTCACCCTTCTCTTTGATCATCATTTCCTTGATTGTCATATGCATCACTATCCGTTGGCTTTACAGATGGTGGCGCCCTAAATGCAACGGAATCCTCCCACCGGGCTTCATGGGCTGGCCACTACTCGGCGAAACCCTTGAGTTCTTCGCTCCAAACGCTACCTCTGACATTTCTCCGTTTGTCAAAACGAGAATGCAAAGATATGGGCCAATATTCAGAACAAGTCTTGTGGGAAGGCCAATAGTGGTGTCCACAGATCCAGATCTCAACCACTTGATCTTCCAAAAAGAGGGAGAATTATTCCAGAGCTGGTATCCTGATACATTTACAGAGATTTTCGGACGACAGAACGTCGGTTCCTTGAATGGTTTCATGTACAAGTACCTTAAGAGTATG…	1446	9	Dispersed
Rh_pal_07G033740.1	RpChr07	204806658	204808414	+	ATGGATTACATGATCTTCTTACTTTGCATTCTTCTCTCATGTGCAGTTCTTCACCATCTCCTCTCAAGATCAAGCAAACCAAACCTCCCTCCAGGGCCAACTCCTCTGCCCCTTGTGGGCAACCTCTTCAAGCTTGGCAACAGGCCCCATGAATCCCTGGCTGAGCTGGCCAAGATCCATGGCCCGGTTATGTCTCTCAAGCTAGGTGGCCTAACAACCGTCGTCATCTCCTCTTCTTCAGTGGCAAAGCAAGTCCTCCAAAAGAACGATGCTTTGTTCTGCAACAGAAACATTTCTGACTCCCTAACTGCTTGCCATCACCATGAATTCTCAGTTGTGTTCTTGCCAGTTGCAGCTCAGTGGAGGAGCCTCAGGAAGATATGCAACTCTCATGTGTTC…	1482	2	WGD or segmental		-3.35281	0.267395	0.764249
Rh_pal_07G033750.1	RpChr07	204845241	204847580	+	ATGGATTTCTTGAGCTTTCTGCCATGGATTCTGCTCTTATGGGCAACCATCCACCTCATCCGCTCACTTGTTGCAGGCAACAAAAACCTCCCCCCTGGCCCACTTCCTCTGCCAATAGTTGGCAACCTCTTCCAGCTCGGCAGCAGGCCCCACAACTCCCTAGCTGAGCTGGCAAAGCACCATGGCCCTATCATGTGTCTTCAGCTAGGCAGCATAAGGACTATAGTCATCTCCTCCGCTTCCGTGGCCAAACAAGCTCTTCACACCAACGATGCGGCGGTTTGTAACAGGACGACTCCCGATTCCTTCACCGCCCTCCAACACAACGAGTTCTCCTTTGTATTCATGCCTGTGGCGGCGCGTTGGAAGAGCTTCCGCATGATCTGCAACTCCCACGTC…	1482	2	Tandem	-3.04352	0.186741	-1.05157	1.1751
Rh_pal_07G033760.1	RpChr07	204949527	204957263	+	ATGGATTATTTGTTGAGCTTGTTACCATGGATTCTAGTCTCATGGGCAGCCATACACCTCATCATCTCACTTGCTACACGCAACAAAAACCTCCCCCCAGGCCCATTTCCTCTGCCCATAGTCGGCAACCTCTTCCAGCTCGGCAGTAGGCCCCACATCTCCTTAGCTGAGCTGGCGAGGCTCCACGGCCCCGTCATGTTCATCTCCTCAGCGTCCGTGGCAAGAGAGGCTCTTCACAAGAACGACGCCTCCGTAAGCAGCAGGATAGTCCTCGATTGCTTAACCCCACTTCGACACCATGAATGGTCCTTCGTGTGCTTGCCCTACGGGGAGCGTCTGAGGAGCTTGCGTAGGATATTCAACTCCCATCTCTTCTCAAGAAGTCGGTTGGATTCGAGC…	1464	3	Tandem	-6.16541	0.097533	1.33268	-1.33126
Rh_pal_07G033780.1	RpChr07	205109742	205112796	+	ATGATGATGTTGAGCACCGTTGTGTACTTGGTGGTGACATGGATCGCCACCCACTTCCTCCTCTCCGTCTTGCGGCGGAGCAGGCTGAGCCCGAGGCGACTTCCGCCAGGCCCGATGCCAATGCCCATAGTGGGGAACCTACATAACCTGGGCCCGAAGCCCCACCAGTCGTTGGCGGGCCTGGCTAAGAAGTACGGGCCGGTGTTATCCCTCCGGCTGGGGTCTCTGACGACGGTGGTGGTGTCGTCGGTGGGGGCCGCTAGAGAGGTGCTGCAGAAGAATGACGTGGCGTTCTCCAACCGCCAGGTGCAGGACGCCATCACGCAGAACGGCCACAACCAGGTGTCCGTGGTGTTCATGCCCCCGGGCCCCCGGTGGCGCAACCTCCGCAAGATTTGT…	1506	3	Tandem	-2.34531	1.05109	0.376338	-1.20732
Rh_pal_07G035650.1	RpChr07	210893409	210895625	-	ATGGAATTGATGGGTTTTTCAGCCTTTTTGTTGGGTGTTTTGCTGACTTTCTGGGTTCTGCTAAGGAAAGCAAATGAATGGTTTTATGTGAGTGGATTAGGGAAGGAGAAGAAGAAGCTTCTGCCTCCTGGTGACATGGGTTTGCCTTTTCTTGGCACTCAATTGTCTTTCCTCAAGGCCTTCAAATCCAACAATCCGGACTCTTTCATCTCCAATCTTTCTTCAAGATATGGTGCAACCGGGATATACAAAGCATATATGTTTGGAAAGCCATGTGTTATAGTCACAACTCCGGAGGTGTGCAAGAGAGTGTTGTCAGATGAAGCGACTTTCGGGCCAGGGTACCCTACATCCATCACTAAGTTGATGGGGAAGAAGGCGTTCCATGGCATCTCGAAC…	1467	7	Dispersed	0.272069	-1.26342	0.749335	-0.525146
Rh_pal_07G038400.1	RpChr07	217510543	217512642	+	ATGGGTCATCTAATTCCTTGTAATTTGGGCTTTGATACCACTTGTTCCGGTAGCCACCTCATCTTGATGTGGTCCTTAATTCTGCTAGCCCTAGTGGTCGCCATCCGCGGTTGGCGAAAGCACCGCCTCCAGCTCCCTCCTTCGCCGTTATCCCTGCCGGTCATCGGCCACCTCCACCTCCTCGGCCCACTCGTCCACCAATCCTTCCAGAAGATCTCCCTCAAATACGGCCCACTGTTCTCCCTCAAACTCGGATCCATACCTTGCGTTGTGGTGTCCTCGCCGGACGTGGCGAGGGAGTTCCTCAAGGCCAACGAACTCACCTTCTCCTCCCGGAGACAGTCCATCGCCATCAAGCGGCTCACCCACGACTCCGCCTTGGCGTTCGTGCCCTACGGG…	1620	2	Dispersed		-2.45169	-2.69806	1.41311
Rh_pal_07G042490.2	RpChr07	225398403	225403130	-	ATGCCTATGTCTTCACTTCCTCAAGCTCTGTTTGGCAAGCTCAACCGAAAACAGAGCAAACTTCCTCCAGGGCCAAATCCCCTGCCAATTGTAGGCAACATTTTCCAACTCTCCAGTAATCCTCACCATTCACTAACCAAGCTTTCAAAGATCTATGGCCCTTTGATGACACTCAAGCTAGGAAGCATCACAACCATAATTGTGTCATCAGTAGATATTGCTAGAGAGGTTTTTCAAGTCCATGATAAATGCTTCTCCAGTAGGCAAGTTCCTGACGCTGCTCGTGCATTGGATCACCATAGCTACTCAATGGCTTGGTTGCCAGTGTCGCCTAAGTGGCGAGTGCTGAGAAAGATCTCTGCTGTCCAGTTGTTCACCAAACAACGCCTAGACGCCACT…	1656	4	Dispersed	-1.76904	-0.311485	0.203932	0.806489
Rh_pal_07G043300.1	RpChr07	226729879	226735770	-	ATGTCATTAGTGACGGAAACTTGGGTGACAAATATTAATGTTGCAGTTGCGCTGGGGGTGGGCTTGGTGTTTGCGTGGCTATGGAGCCTGGTGAATTGGGTTCTGTTAAGGCCCAAGAGGATGGAGAGATTCCTTAGGAAGCAGGGGATCCGTGGGAGTCCTTACAGGATCTTCTATGGAGACTTGAAGGAAATCAAAGCCATGCGAGCTGAAGCCACCTCCAACCCCATGCCCACGTTCTTCCATGATTACCTGCCACGTGTTCGTCCTTTCCTCCATCGCTCCATCCAACAATATGGGAAAAATTGTTTGATGTGGGATGGACCAATTCCGGTGGTGAACATAGGAGAAGTTGGATTGGTGAGAGAAGTATTCGCCAAGTACAACGAGTTCCAGAAG…	1563	4	WGD or segmental	-1.36834	-1.40813	1.08978	0.147245
Rh_pal_07G043330.1	RpChr07	226811621	226817319	-	ATGTCATTAGTGACGGAAACTTGGGTGACAAATATTAATGTTGCAGTTGCGCTGGGGGTGGGCTTGGTGTTTGCGTGGCTATGGAGCCTGGTGAATTGGGTTCTGCTAAGGCCCAAGAGGGTGGAGAGATTCCTTAGGAAGCAGGGGATCCGTGGGAGTCCTTACAGGATCTTCTATGGAGACTTGGAGGAAATCAAAGCCATGCGAGCTGAAGCCACCTCCAACCCCATGCCCACGTTCTTCCATGATTACCTGCCACGTGTTCGTCCTTTCCTCCATCGCTCCATCCAACAATATGGGAAAAATTGTTTGATGTGGGATGGACCAATTCCGGTGGTGAACATAGGAGAAGTTGGATTGGTGAGAGAAGTATTCGCCAAGTACAACGAGTTCCAGAAG…	1563	4	Tandem	-1.25598	-1.44343	1.06607	0.16334
Rh_pal_07G046100.2	RpChr07	231386565	231388341	-	ATGGAAAGTTTCGAGGTTATCAAAACAGTGAGATGGGTTTTGTCCCAAATCCACATGTCGGACATGCTACTTTCATTTCTAGGCCTCTTCGTGTTCCTCTCCATCTACCAGAGGCTGACGACAAAGGGCCCCATGCTGTGGCCCCTAGTCGGCATGATCCCCACCTTCGCCCGCCACGCCCACGAGCTCCACGAGTGGAACTCCCGCGAGCTCATCGCCTGCGGCGGCACCTACCGCTACAGCGGCCTCTGGATGTGCAACTGCCACGGCATCGTCACCTCCGACCCCGCCAGAGTCGAGCACATGCTCAAGACCAACTTCCCCAACTTCCCCAAGGGCACCTACTACCGCGAGAGGTTCGGCGATCTCCTCGGCGACGGCATCTTCAACGCCGATGGT…	1578	2	Dispersed	-3.79205	-1.5529	-4.44296	1.82416
Rh_pal_07G046220.1	RpChr07	231610594	231611829	+	ATGGATCAGGTCTCCAACCTCCCTTTCCTCCTCCTCACCGCCACCGTCACCGTCGCAGCGGCTTCCTTCCTCCTCCGCCGCCGCCGCAAACAGCTGCTTCCACCTTCGCCGCCGGGGCGGCTGCCCCTGATCGGGCACCTCCACCTCCTGACGGACATGCCGCACCACACCTTTGCGGGGTTGGCCCAGAATATGGGCCCAATAATGTACCTCCAACTGGGCCGAGTGCCTACGGTGGTGATCTCGTCGGCCGAACTGGCCAGGGAGGTGCTGAAGAGCCAGGACCACGTGTTCTGCAACCGGCCGCAGCTGATCTCGGCTCAGTACCTGTCCTTCGGCTGCTCCGACGTCACCTTCTCCCAGTACGGCCCTTACTGGAGGCAGGCGAGGAAGATCTGC…	888	2	WGD or segmental	-1.56467	-1.22189	-1.45293	1.52002
Rh_pal_07G046230.1	RpChr07	231611855	231612520	+	ATGTCAGCTAAGCAGGACATGTTTGTGGCGGGCACCGATACATCGTCATCCACGCTAGAGTGGACCATGACCGAACTGGTTCGACACCCCGAAGCCATGAGGAAAGCACAAGACGAGGTGCGCGGGGTGGCGTCTGGGAAGCAAAGCGTGGACGAGAGCCATCTGCCGCAGCTGGGCTACATGAAGGCCACCATAAAGGAGGCAATGAGGATCCACCCACCCGTTCCCCTGCTGGTGCCCCGGGAATCCATGGACCGGTGTGTGCTCAACGGTTTCGAAATTCCCGCCAAGACCAGGGTCCTGATCAACACCTACGCCATCGGGAGGGACCCAGAATCATGGGACGACCCCTTGAGGTATGACCCCCAGAGGTTCTTGGCGGGGGAAGACGAAGACGAA…	666	1	Dispersed	-1.38156	-1.22207	-1.45883	1.49761
Rh_pal_08G002780.1	RpChr08	13819146	13819568	-	ATGGATCACTGGATGAACTTGGCTGTGCTGATCATACTGATCACACAAGTTGCGTTATGGTACATTGTGGACAAGCTACTGAAGAGGCCAGGAAGTCTGCCGCCAGGGCCATTCCCTCTGCCCATCATTGGCAACCTCCACAATCTGAGCAAAACCCCACACAAGTCCTTGGCTCAACTTGCCAAGATCCATGGCCCCTTAATGTCCCTCAAGCTAGGAAATCTGACCACCGTTGTGGTGTCGTCGCCATCCGTGGCTCAACTAATTCTCCAGAAGCACCACCTTGTCTTCTCCAAAAGATGGGTGACCGACGCTGTCCTTGCACACCACCACAACCGCTACTCCATGGCTTTTCTCCCAACCAATCTTGCTTGGCGAAACCTCTGCAAAATCTGCAAC…	423	1	Dispersed
Rh_pal_08G008060.1	RpChr08	45684340	45689094	-	ATGAATTCCACATCGGACGCCGTCGTTTCACCACACACCACCTCCCCGTCACTCAACCTCCAACTCCTCGAAATCCTCCTCGCCGTCGCCGTCTACGTGGCGATCCGGTCCCTGGCCCACGGCCGGCGGGAGGGGCTACCGGTCTGGCCGGTCCTCGGGATGCTGCCGTCGCTCCTCCTGGGGCTCAGAGGCAACCTCTACGAGTGGATCTCTGACGTTCTAATCCGCCAAAACGCAACGTTTTGGTTCAAGGGCCCGTCGTTTAGTAGCCTGAACTGCGTCGTTACGGCCGACCCGCGTAATCTGGAGCACCTGCTGAAGACCAAGTTCAGAAGCTTCCCCAAGGGGGAGTACTTCCGTAGCACCGTCTCCGATCTGCTCGGCGACGGGATCTTCAAC…	1587	3	Dispersed	-0.53078	-1.31708	-2.82402	1.46741
Rh_pal_08G020250.1	RpChr08	136837579	136839757	-	ATGGAGGTTTTCACGTTGGCCTCTCTCGTAGTTTTCTGTCTTTCCTGGGTGGGTTTTCTTTGCATTGCCCTGTTGAGGTTGAATGAGCTCCGATACACCAAGAAAGGGTTACCCCCTGGGAACATGGGCTGGCCACTCTTTGGGGAGACCACTCAGTTCATCAAACAAGGCCCTAATTTCATGAAGAACCAAAGAGCAAGGTTTGGGCCATTCTTCAAGACACACGTGTTTGGGTCCCCTGTAGTAGTATCGATGGACGCAGAGGTGAACAGGTACATCCTGATGAACGAAGCAAAGGGCATGGTGGCTGGATACCCGCAATCCATGATGAACATCCTCGGCAGATGCAACATCGCCGCCGTCCACGGCGCTCATCACAAATACTTGAGAGGCGCCCTT…	1404	9	WGD or segmental				0
Rh_pal_08G020280.1	RpChr08	136873865	136876041	-	ATGGAGGTTTTCACGTTGGCCTCTCTCGTAGTTTTCTGTCTTTCCTGGGTGGGTTTTCTTTGCATTGCCCTGTTGAGGTTGAATGAGCTCCGATACACCAAGAAAGGGTTACCCCCTGGGAACATGGGCTGGCCACTCTTTGGGGAGACCACTCAGTTCATCAAACAAGGCCCTAATTTCATGAAGAACCAAAGAGCAAGGTTTGGGCCATTCTTCAAGACACACGTGTTTGGGTCCCCTGTAGTAGTATCGATGGACGCAGAGGTGAACAGGTACATCCTGATGAACGAAGCAAAGGGCATGGTGGCTGGATACCCGCAATCCATGATGAACATCCTCGGCAGATGCAACATCGCCGCCGTCCACGGCGCTCATCACAAATACTTGAGAGGCGCCCTT…	1404	9	Proximal				0
Rh_pal_08G020700.1	RpChr08	139121877	139122434	-	ATGCTTCCCGGACTAGTGGCCAACCTCACCAACTTCTTAGACTGGATGAGCGTGGTCTTCGATGAGTCAGGGCAGACTACATTCTTGGTCAAGGGTCCGTGGTTCTCGAACCTAAACCTACTGCTCACCGTGGACCCTGCCAATATCCAGTACACGTCGAGCACTCGATTCTCAAACTTCCCTCGAGGACCCAAGTCACGAGAGATCTTCGACTTGTTCGGGGAGGGGTTCTTTAACCTGGATGGAAAGGAGTGGGCGGCACATCGGAACATCCATAGGTCTTACTTCAACCACAAGCAGTTTAACGAGTGCTCGACGAGGCACGCGCTTGAGAAGGTAGAGAAGGGGATGATGGTGGTTCTTGATCTTGTCGCCTCGGGCGGCCAACTAGGCAGTGGT…	558	1	WGD or segmental	-4.23736	-1.51514	-4.1074	1.82338
Rh_pal_08G020800.1	RpChr08	139579440	139581280	-	ATGGAAACCCTTATTTTAGCATTATGCTACCTTGCAATCTTCCTCTTAGCCCTAATCCTCATATTCACCCTCCCCTTCTCTCCCTTTAGCAACAAGAATGGCATCCCTCGGAACTGGCCGATTCTCGGCATGCTCCCCGCCCTAGTGGCCAACTTCAACAACATTTTGGATTGGGTCACCGTGATTTCCAACGAAACCGGCCAGACCACATACTTAATCAAAGGTCCATTGTTCTCCAATTTGAACGTTTTGCTCACCATGGACCCTGCCAACGTCCAGTACACCTCGAGCACTCGATTCTCAAACTTCCCTCGAGGACCCAAGTCGAGAGAGAACTTCGACGTGTTCGGGGATGGGTACTTTAACTTGGACGCCAAAGAATGGGTGGCGCATAGAAAG…	1566	2	Proximal	0.14614	0.728847	-2.86834	0.136371
Rh_pal_08G035900.1	RpChr08	214235392	214239494	-	ATGGATGACGAGCCCTTTTCTTCCTCTTCCTCCTCCTCCGCCTCCCAATTTCTGTATTGGGGACAGCTGTTGACCCTCTCCCTTACGGGGCTGGTTCTGCTGCTGCGGGTCGCAGTGGTGCTATGGTGGAGGCCCAGGAAGATCGAGGCCCACTTCGCGAAACAGGGGATCAGAGGCCCTCCTTACAGATTCTTCCTGGGCAATGTGAAGGAGCTGGTTCAGCTCATGGTGAAGGCTTCTTCTCAGCCCATGCCTGATTTCTCCCACAATATTCTCCCCAGGGTTTTCTCCTTCTACCACCACTGGAAGAAAATCTATGGTGCAACATTTGTGGTGTGGTTCGGGCCGACGGCCAGGGTAACGGTGTCAGATCCGGATCTAATACGGGAAATCTTCGCC…	1665	5	WGD or segmental	-2.44833	-2.27815	-1.89329	1.74046
Rh_pal_08G037760.1	RpChr08	220400043	220401720	+	ATGGATTTCAACCCCACACTACTCTTGATCACTACCCTCTTCCTGATCCTCCCTTTTCTCCTCTCCCTCCTCCGCCGCCACCGCCGCCTCTCCTGCAAATGCGACACCTGCCGGAGCTTCGTCACCGCGGCCTGGACAGCCTCCTTCCCCAGCCTCCCCGACTGGTACGCCCACCTCCTCCGCCGCTCCCCCACCGCCACCATCCAGATCCACGTCCTCAACAACACCGTCACCGCCGACCCCGCCAACGTCGAGTACATCCTCAAGACCAAATTCGACACCTACGTCAAAGGCAAGCCCCACTCCGTCATCCTCGGCGACCTCCTCGGCCGCGGGATCTTCGTCGTCGACGGCGATCACTGGCGCTTCCAACGCCGCCTCGCCTCCCTCGAGCTCGGA…	1485	2	WGD or segmental	1.01999	-0.137317	-0.312918	-1.95527
Rh_pal_08G039920.1	RpChr08	225906232	225909595	-	ATGGCCACTAGTCTTGGTACTTTGTGGCTTCCCATTTCAGTGGGCATGGCTTTGCTTCTTCTGGGTCTCTTCTTGAGCCACTATCTCCCTCTCTTCACAAAGCATCATGGACTTGGCCTCCCCAAGGGCACCTTTGGGTGGCCCCTTTTGGGTGAGACACTTAGTTTTTTGAAGCCCCATGCTTCTCACTCTATTGGGGTTTTCCTCCAAGACCATTGCACTAGGTATGGGAAAGTGTTCAAATCCCATTTGTTCTTCTCTCCCACAGTGGTGTCCTGTGACCCAGAGCTCAACTACTTCATCCTGCAGAATGAAGACAAGCTTTTCCAGTGCAGCTACCCAAAGCCCATCCATGGAATCCTTGGGGAAATCTCCATGCTTGTGGCTGTGGGTGACACC…	1458	9	WGD or segmental	-1.80153	-0.423729	-1.50627	1.38715
Rh_pal_08G042740.1	RpChr08	231410230	231413649	+	ATGGAGGAACTAATCTTGTCCATTTTAGCCTTCATAATCCTTTACATCTTTACCAAACACATCCTCCACAAAATCCAAAATTTCCCCCCAACTCCCTTCCCCTGTATCCCAATTGTGGGCCACCTCCACCTCTTCAAGTGGCCCTTCCACCGCACCTTGGCCGCCCTCGCCGACCGCCACGGCCCCGTCTTCCTCCTCCGCCTCGGCACCCGCAACCTCCTCGTCGTCTCCTCCCCCTCCGCTGCCGAGGACTGCCTCTCCAAGAACGACGTCGTCTTCGCTAACCGCCCCCGCCTCCTTGGCGGCGAACTCTATGGATACAACTTCACTAACATCCTGTGGGCCCCCTACGGCGACCTCTTGCGCAGCCTCCGCCGCATCGCCGCCACCGAAGTCCTC…	1512	3	Tandem	-1.54435	0.404832	0.565457	-0.228772
Rh_pal_08G042750.1	RpChr08	231416294	231419783	+	ATGGAGGAACTAATCTTGTCCATTTTAGGGTTGATAATCTTATACATCCTCACAGAACGCATTCTCCATGGACTCCAAAAGCTCCCGCCAACTCCCTTCCCTTGCATCCCGATTGTGGGCCACCTCCACCTCTTCAAATTCCCCTTCCACCGCACCCTAGCCGCCCTCTCCGACCGCCACGGTCCCGTCCACCTCCTCCGCCTCGGGGCCCGCAGACTCCTCGTCGTCTCTTCCCCCTCTGCCGCCGAGGAGTGCTTCTCCAAAAACGACGTCATCTTTGCCAACCGCCCAAGCATCCTCCTCGGCGACCTCTTCGGTTACCACTTCACCAACATCTTGTGGGCCCCCTATGGCGACCTCTGGCGCAGTCTCCGCCGCATCGCCACCACCGAACTCCTC…	1524	3	Tandem	-1.13862	0.630106	0.542705	-0.885161
Rh_pal_09G001450.1	RpChr09	2524956	2526422	+	ATGATTGGATGGCTGACAACCTCACCAAGTGCGGCGGGTACATACCAAACTTGCATCTGCGCCATCCCTTTCTTGGCCCGGAAGCAGGGCCTCGTGACGGTCACGTGCGACCCGAAGAACCTCGAGCATATACTCAAGGCCCGGGCCCATAACTACCCGAAGGGCCCGGCGTGGCACGCTGTGTTCCACGACCTCCTTGGCGACGGGATCTTCAACTCCGACGGCGACACGTGGCGGTTCCAGAGGAAGACGGCCGCGCTCGAGTTCACTACCCGGACCCTCAAACAAGCCATGGCCCGGTGGGTGGACCGGGCCATCGGCCTCCGGCTATGCCCGATCCTTGACTCTGCTCAGGCCCGGTCAAAGCCCGTTGACTTACAGGACCTAATGCTGCGGCTC…	1467	1	WGD or segmental	0.634152	-0.917177	-3.1554	0.852954
Rh_pal_09G005630.1	RpChr09	10495946	10500204	-	ATGTATTTCACCGCTACACTTGTCCTCCTGCTAGCCGGCCTGCTGGTAGCTCTGTCCCTCCGCCGCCGCCGCCGCCGCTCCCCCGCCTCCGACGGCGGACGCAAACGCCTCCCACTCCCGCCGGGGACCCTCGGATGGCCCTATATCGGAGAGACCTTCCAGCTATACTCCCAAGATCCCAGCCTTTTCTTCGCCTCCAAACAAGCCAAGTACGGAGGGATATTTAAGAGCCACATATTAGGGTATCCATGCGTGATGGTGTCGAAGCCGGAGGGGGTGAGGGAGGTGTTGGTGAAGAGGGCCCACCTTTTCAAGCCCACTTTCCCGGCGAGCAAGGAGAGGATGCTTGGCAAGCACGCAATCTTCTTCAACCAAGGCGACTACCATTTCCGCCTCCGC…	1437	7	WGD or segmental	-2.05769	-0.272852	1.31589	-1.17605
Rh_pal_09G007070.1	RpChr09	13472734	13476604	+	ATGGAGTGGTGGGTAATTGCGTTGGTAACCCTGGGGTGTTTATGCCTCTCCAAACACTTGTTCTTCACCACCAACAACAACAACAAGAAGAAGAGTTCCGACGATGGAGGAAGAGTCGCGATTAAGGGGAGCAGCGGCTGGCCCTTCATCGGAGAAACCCTCCACTTCATCGCCTCCGGCTACTCTTGTCGCCCTGTTTCCTTCATGGACAAACGCAAGTCTCTGTATGGTGACGTGTTCAAGACTCACTTGCTTGGAAAGCCAGTGATAGTTTCAACGGACACGGATGTGAACAAATTTATACTTGTGAACAACGCGAACTTGTTCGTGCCTTGTTACCCAAAGTCCATAATCGACCTCCTCGGCGACTCTTCCATCTTGAGCATGGACGGCCCTCTC…	1491	9	Dispersed	-0.474637	0.833145	-1.27332	0.1178
Rh_pal_09G008910.1	RpChr09	17334068	17343338	-	ATGGAAAACGAAGAGCAGCAAAAGGTACAGTTGTGGTTATGGAATGGGATGATGGGGCTGAACGGCTTCTGGGTTCGGCTCCTTGTGGCGGCGGCTCTGGGAGCGTGGCTGGTGTGGGGGAAGCTGGTTGTACAGCTCTGGCTGAAGCCGGCTAAGATCAGGAGACACTTCTTAAGGCAAGGCGTGGGGGGCCCGCCGCCGAAGCCGCTTCTGGGGAATTTGAAGGAGATTCGGGAGCAGATGGTGGCGGCTTCGGCTCAGCCCATGGCTCCTCCTAATTCCCACAACATTCTCCCCAGAGTCCTCCCCTTCTATCACATATACAACAAGATTTATGGCGCTACGTTTCTAATATGGTTTGGACCCATTGCTCGGCTAGTCATCTCGGATCCAGCCCTC…	1617	5	Dispersed	-0.507479	-2.94911	-5.56535	1.65349
Rh_pal_09G009030.1	RpChr09	17751311	17752807	+	ATGGATTCCCATCACCTTCTCTTCATCGTCTGCTTCTTCCTCTTCTTCTTCGTCCTCAAATGGCTGCTAAGCCCCGTCTGGTGCAAATGCGGTGTGTGCCAAGCATACCTCTCATCCAGCTGGACCTCCCACTTCCACAACCTCTCGGATTGGTACACCCACTTGCTGTCGAATTCCCCGACCCAAACGATCCACATCCACGTCCTCAACACCGCCATCACCGCCAACCCGAAGAACGTCGAGTACGTACTCAAGACGAGGTTCCACAACTTCCCCAAAGGGAAGCAATTCTCCGCCATTTTAGGAGATCTCTTGGGAGAGGGGATCTTCAACGTTGATGGCAAGATGTGGGCCTTCCAAAGGAAGATCGCAAGCCTGGAACTTGGCAGCGCGGCCTTC…	1497	1	WGD or segmental	0.80634	0.193861	-2.27394	-0.15097
Rh_pal_09G017810.1	RpChr09	45379420	45381031	-	ATGGAAATCACCTACTTCACTTACCTCCCTATTTTCATAGCTCTGTACATCACCACCAAACTCCTCCTCCACCGGATCCGAAACCTCCCGCCCGGCCCGTTTATCTGCCTCCCTATACTGGGCCACCTCAACCTCCTCAAACCGCCAATCCACAAATCCCTCGCCAAATTATCGGCTCAGTACGGCCCAATTATGTTCCTCCGCCTGGGATCCCGCCCAGCACTAGTCGTGTCCTCCGCTTCAGCCGTCGAAGAATGCTTTTCCAAAAACGACATCGTTTTCGCCAACCGTCCCCGTCTCATCGCGGGCAAGCACCTCGGCTACAACTACACCAGCCTCGCCTGGGCCCCGTACGGCGAGAGATGGCGCGATCTACGCCGAATCTCCACCGTCGAGCTT…	1527	2	WGD or segmental	-0.741866	-0.054263	0.75326	-0.408607
Rh_pal_09G018090.1	RpChr09	45771339	45772979	-	ATGGAGGATTTGTATTTGTACATTGCAATATTCACAACCGCTTTCATCGCCACCAAACACTTCCTTACCAAAATTCGAAATCTCCCGCCAAGTCCGTTTCCCGTCATCCCCGTCATCGGCCACCTCCACCTCCTCCGGGAGCCCATCCACCGCTCCCTCCTCCAAATCTCCCGCCGCCACGGCCCCCTCCTCCTCCTCCGCCTCGGCTGCCGCAAGGTCCTCCTAGTTTCCTCCCCTGCCGCCGCCGAGGAATGCCTCCACAGAAACGACCTTGTCTTCTCCAACCGCCCTTGCTTCCTCGCCGGCGAGATCTTCAGCTACAACTCCACGGCTCTCTCCTGGAGTCCCTACGGCGACCACTGGCGCAAACTCCGCCGGATCTCGAACACCGAGATTCTC…	1551	2	WGD or segmental	-3.04447	1.39661	-2.37835	0.075396
Rh_pal_09G018100.1	RpChr09	45879378	45880999	-	ATGGAGGATCTGTTCTTGTACATCTTACTATTATTCATAACCCTCGCCGTTGTCGCGAAGCACTTTCATGGCAAAATTCGAAATCTCCCTCCAAGTCCGTTTCCCTGTTTTCCCGTGGTTGGCCACCTCCACCTTCTCCGGGACCCGTTACACCGCTCTCTGTTCGAAATTTCCCGCCGCCATGGCTCGATCCTCTTCCTCCGCTTCGGCTGCCGCCAAGCTCTCCTTGTCTCCTCCCCAGCCGCAGCCGAGGAGTGCCTCCACAAAAACGACACCGTTTTCGCCAACCGCCCTGACTTCGTCGCCGGCGAGATTTTCGGGTACAACTTCACCGCCATCACCTGGGCTCCGTACGGCGATCTATGGCGCAATCTTCGCCGGATCTCGAACACGGAGGTT…	1542	2	Tandem	-0.306298	0.195899	-0.394257	0.361731
Rh_pal_09G018130.1	RpChr09	45897650	45898597	+	ATGGAGGATTTCTACTTCTACATAGCAGTATTTGTAACCCTAGCCATGGTCACCCAACACTTCCTTAACAAAATTCGAAATCTCCCGCCAAGTCCATTCCCCGCCATCCCCATACTCGGCCACCTCCACCTCCTCCGGGAGCCAATCCACCGCTCCTTACTCCAAATCTCCCGCCGCCACGGCCCGCTCCTCCTCCTCCGCCTAGGTTTCCGCCAAGTCCTCCTCGTCTCCTCCCCTGCCGGTGCCGAGGAGTGCCTCCAAAAGAACGACGTCACCTTCTCGAACCGCCCACGCTTCGTCGCCGGCGAGCTTTTCGGCTACGACTTCACGGCGCTCTCCTGGGCGCCGTACGGCGACCACTGGCGCAATCTCCGCCGGATCTCGAACACCGAGATCCTC…	948	1	Proximal			0
Rh_pal_09G018840.1	RpChr09	48323964	48326720	-	ATGGCGATCGATGGTTACGCAACCCCCTTTTCAACTTCCGTCGTCTTAGGAGGACTCTTGCTTTTACTCGTCGCTTTCATCGTTAAGAGGTCGGCGGCGTTCAATCGGGGGACTGTCTCTTCTCAACTCAAGCATGTACCAAAGGTTGGTGGAGGATTGCCGTTGCTTGGGAATCTGCTGCAACTCAAGGAGAAGAAACCCTTCAAGACTTTCTGTCGTTGGGCAGAGATTTATGGGCCTATTTACTCCATCCAACTTGGCTCTTCTCATGCCATTGTCCTCAATTCCACTGATGTTGCCAAGGAGGCTATGGTTACGAGATTCTCATCCATATCAACAAGGAAATTGTCAAAGGCATTGACGATTCTCACTTATGACAAGTGCATGGTTGCAACAAGT…	1530	8	Dispersed	-0.99917	-0.622484	-0.491269	1.09678
Rh_pal_09G018940.1	RpChr09	48662628	48664726	+	ATGGCTACTTTCTTCCATCATTGCCTATCTTCAACTTCAATTTGTAGTAGCATTGTTTATGTCTCTCTACTTACCTTTTTGTTCATTTTGTGTGTAATAAAACTATGGTCAAGGAAGAATGAAAATAAGGGCAAACCAGTGGCGCCGCCTGAAGCTGGAGGGGCTTGGCCTATCATTGGTCATCTTCATCTCTTTGGAGGGAAGCTGTTGCCCCACAAGCTACTGGCTCAAATGGCTGATAAGCATGGACCCATTTTCTGTATTAGGAATGGGGTGCGAAAGGCCTTAGTCGTGAGCTCTTGGGAGATGGCAAAAGAGTGTTTCCTTTTGAATGACAAAGCTCTTACTACTCGACCCCACCTAGTAGTAGTAGATATCATGGGTTATGGTGATGCAAAC…	1596	2	Dispersed	1.77945	-1.79838	-3.36741	-2.45284
Rh_pal_09G028690.1	RpChr09	94895766	94898419	+	ATGTTTTCTATCATTGCCATACTACTAGTATGGACACTACTGTCAGTTGTAGGGGCTCTAGGATACTTCTACGTGCCCTATTGGAGGGTTAGGAGAGTGCCTGGTCCTCCACTCGTGCCGTTTCTAGGGCACCTACCCTTGTTGGCTAAGTATGGCCCTGATGTTTTCTCCATCCTGGCCAAGCAATATGGCCCAGTTTACAGGTTCCACATGGGGAGACAAGCTTTGGTGATAGTAGCTGATGCAGAGGTGTGTAGAGAAGTTGGCATAAGGAAGTTCAAATACTTCCGAAATAGAAGCATTCCTTCTCCCATCTCAGCTTCTCCGCTTCATCAAAAAGGCCTTTTCTTCAGCAGGGACTCAAGATGGTCAAGCATGAGGAACACAATCATATCAATG…	1503	6	Dispersed	-0.064941	0.222711	-0.22846	0.033575
Rh_pal_09G030290.1	RpChr09	104467191	104469249	+	ATGTGTCTTGATCTTGATCGAGCCAATTCCAACCGCCTTGCAGACAGAGCTGAGATGGTCTTCCGAGGAACGGACACTGTTGCAATTCTACTGGAGTGGATTCTTGCAAGGACCCTGATATACAACACTCGACGAGATGTTCAAGATTCGGACCTTCTGAATCTGCCTTATCTCAATGCCATCATCAAGGAAACCCTGAGGATGCACCCCCTCCTCTCTACGAAGGGCACCCACGTCGGGTCCCATTTCGTCCCAGCGGTACCACTCGTTTGGCCCGAGCCCGAGAAGTTTAACCCGGAGAAGTTCATTGAGAAGGATGTGGATATCACAGGATCCGACCTGAGACTGGCTCCGGCGCCGGGCAAGGCCATGGGGATGGTGACCATGCAGCTCTGGCTG…	549	4	Dispersed
Rh_pal_09G033400.1	RpChr09	127935145	127937571	+	ATGCTGCCGCTCATAGCAGCAGTATTCATCCTATTGCTGCTAATCATCAAAATATTCAGTCTCTACAATAAGAAGAAGAATGACTCAAGCCCCAAAAATCTTCCTCCGGGAAGCCTAGGGTTTCCCCTTCTTGGGGAGACTCTGCAGCTGTTCAGGGCGTTGAAGAAGGGAGAACCAGAGCTCTTCCTCACCCAGAGGATCCTCACAAATGGCGACGGGATCCGCCTTTTCAAGACCTCCTTGTTCGGTTACCCTACCGTTGTCTTCTGCGGAAAAGCTGCGAACAAGTTTCTCTTCTCCAACGAGAACAAGCTGGTTCAGATATGGTGGCCGCCGTCTGTGCACAAGCTCTTTGGGTCTTGCGTAAGCACCTCTCTCGGCGACGATGCTAAGCGCTTG…	1443	4	Dispersed	0.507694	-0.452389	0.314187	-0.727185
Rh_pal_09G040570.1	RpChr09	185800824	185805925	-	ATGATCCTGCCTAGCTTGAGCACCGCCCTCTGCTGCCTCCTCGCGTGGATATCCACCCACTTCCTCGTCTCCTTCCTCCGCCGAGCACGGCGGCTTCCCCCGGGCCCGTTGCCGGCTCCGGTGGTGGGAAACCTCCTGAGCGTGGGCGACAGGCCCCACCGCTCCCTGGCCCGCCTGGCGAAGGTGTACGGGCCGGTGCTCTCCCTCCGGCTGGGGTCCCTGACCACGGTGGTGGTGTCGTCGGTGGAGGCGGCCAGGGAAGTCCTCCAGAAGAATGACGTGGCGTTCTCCAACCGCCACGTCCAGGACGCCATCACGTGGAACGCCCACAACGAGGTGTCCGTCGTTTTCATGCCGCTCGGCCCCCGCTGGCGCAACCTCCGCAAGATTTGCAACTCT…	1494	3	WGD or segmental	1.50608	-2.28633	-4.2269	-0.150025
Rh_pal_09G042600.1	RpChr09	198346123	198353734	-	ATGGACTACCAGATTCCACTCCTGTGTTTGCTTTGCTTATCATGCTTATGCGTTTACTTGTTCAAACTCCGCTCTTCAACCAAACGCAAACTTCCTCCAGGGCCGAAGCCGTGGCCCATCATCGGCAACATCTTCCAACTCTCCCACAATCCTCACCATTCGCTGGCCCGCCTTTCTAAGATCTATGGCCCTTTGATGAGCCTTCAGTTAGGGAGTCACACTACCGTCGTGGTTTCATCGGTTGACATGGCGAGAGACGTGTTTCAAATCCATGATTTATCCTTCTCTAGTAGGAAATTACCCGACGCTTCTCATGCAATGAGTCACTGTGAGTACTCTGTGGCCTGGCTACCGGTTTCGCCCAAGTGGCGAAGCCTGCGGAGGATCTGCGCCGTCCAC…	1491	2	Dispersed	-0.689943	0.166579	1.15947	-5.38276
Rh_pal_09G046110.1	RpChr09	217524092	217526302	-	ATGTTTCTACGCTTCGGATTCACGAAAACCGTCGTTGTCTCCTCGTCGGAGGTGGCTCGGGAAGTGTTGCAAAAGGAGGACACTCGTTTCTGCAACAGAACGGTGCCGGACGCCCTCCACGCTCAAAGCGTCGCCGCTTATTCCATTACCATGTTACCCGTCGGCGATTGCTGGCGCACCCTTCGCAAAATCGCCAACACTCTGTTTCTTTCGAGCAAAATTCTGGATGCTAATCAACTAACAAGAATGAAGAAGATCAACGACCTTGTTTCCTATGTTCGTAGTTGCAGTCAAGACGGAAATGCGGTGAACATTGGTCAAGTAGTCTTCGACACCAGCCTCAACCTTCTTTCCAACACTTTCTTTTCCATGGATCTTGCAGATCCCAATTCCGAGCTT…	1299	3	Dispersed	-0.323771	-1.14362	0.947668	-0.286925
Rh_pal_10G000010.1	RpChr10	47832	51823	-	ATGCTCTTCTTAGCAGTAGCGCTCTACTTCCTCACCGGCGTCATCCTCCGCCGCCTCCTCCTCGGTGGCAGCCGCCGCCGCCTGCCTTTCCCACCGGGACCCACCGGATGGCCGGTCGTGGGGTGCCTGCCTCTCCTGGGGCCCACGCCCCACATCTCCCTCACCAACCTAGGCAAGAAATACGGGCCACTGATGTACCTCAAGCTGGGCACATGCAACATACTCGTCGCCTCCACCCCTGACGCCGCCAAGACTTGCCTCAAGAGCCTCGACCGCCAGTTCTGCAACCGCCCACGTGGCGCCGGCCCCAACTACATCGCCTACAACGCTGAGGACATGGTGTTCGCCGACGTGGGCCCCAGGTGGAAGCTGTTGAGGAAGCTGTCAAACCTCCACATG…	1509	3	WGD or segmental	-4.91418	-1.25324	0.481915	1.10483
Rh_pal_10G000030.1	RpChr10	179936	182227	-	ATGCCCCACGTCTCCCTCACCCACTTATCCAAGAAACATGGCCCACTAATGTACCTCAAATTAGGCACGTGTGACGTAGTAGTTGCATCCTCCCCTGACGTGGCGAGGACTTTCTTGAAGAGCCTTGACCACCGGTTCACGAACCGGCCGGGCGGCGCGGGGCCCACCTACATCGCCTACAACGCAGAGGACATGGTGTTCGCCGACGTGGGCCCCAGGTGGAAGCTGCTGAGGAAGCTGGCCAACCTCCACATGCTTGGCGCCAAGTCATTTGCTGACTGGGCTCCCTTGAGGCACCGTGAAGTCGGGCTCATGGTCCTGGAGATGGTGTCTTGTGCCTTGGCTAATGTAATTGGCCAGAAGAGTATTAGCCGGAGAGTGTTCGCCACGCGCGGGGAG…	1323	3	Tandem	-0.460391	-1.25302	-0.434527	1.07977
Rh_pal_10G000310.1	RpChr10	601293	603036	-	ATGGAAACACCAATCATGAATTTCATTTCCCTTTCCTTCATCCTCCTCTTCTCCCTCTTCCTCTACCGCCGCCGCCGCCGGAGCTCCGGCGGCTTCCGACACTACCCATTGATAGGGACCCTGCCGGACTTCCTAGCGAACCGCCACCGCTTCCTCGACTGGTCCACCGCAGTCCTGACCTCCACCCCAACTTACACCTCCGTGTTCTGCCGCCCCGGGAAAGTCCACGGCGTCATCACGGCGTTTCCCGCCAACGTGGAGCACATCCTGAAAACCAACTTCCCTAACTACCCGAAAGGCGACCGGTTCAGGTCCCTCCTGGAGGACTTCCTCGGCCGCGGAATCTTCAACTCCGACGACGACACGTGGCGCCACCAGCGCAAGACTTCTAGCTATGAG…	1557	2	WGD or segmental	-1.41018	-0.662042	-0.082404	1.0337
Rh_pal_10G000410.1	RpChr10	720499	723931	+	ATGATCCTCCTCATCTCCATCCTCCTCCTCACCCTCTTCCTCTCCTACCACCTCTACAACCGCCTCCGCTTCAAGCTGCCGCCAGGCCCGACGCCCTGGCCCGTCGTGGGAAACCTCTACGACATCAAGCCCGTCCGGTTCCGTTGCTACCACGAATGGGCCCGGGTCTACGGTCCCATCATATCGGTCTGGTTCGGGTCAAATCTCAATGTGATCGTGTCCAACACCGAGCTCGCCCGGGAGGTGCTCAAGGAAAAGGACCAGCAGCTGGCGGACCGGCACCGGAGCCGGTCCGCAGTCCGGTTCAGCCGGAACGGGCAGGATCTCATATGGGCCGACTATGGGCCCCACTATGTGAAGGTTAGGAAGGTTTGTACTTTGGAGCTTTTTACCCCTAAG…	1524	3	WGD or segmental	-0.64975	1.34929	-1.14276	-1.46655
Rh_pal_10G011090.1	RpChr10	36884953	36888247	-	ATGGATTCCCTCTTGCTCTTCGTCTCCTTAGCCCTTCTCCTCCCCACCCTCATTTTCGCCTTCCGAACCCGGTCCAAGCAGGGCTCCGCCGAAAAGGCGGGTTCGGGCCGGGTTCGGCTCCCTCCAGGCCCGCCCGGGTGGCCCGTGGTGGGGAACCTCTTCCAGTTCTCGAGCTCCGGGAAGCAGTTCTTCGAGTACGCGCGGGACCTGAGGCCCGTGTACGGCCCGATATTCACGCTGAGGATGGGGACGAGGACGATGGTGGTGATAAGCAGCCCGGCGCTGGCCCACGAGGCCCTGGTGGAGAAGGGCGCGCTCTTCGCGACCCGGCCCAGGGAGAACCCGACCCGGAACATCTTCAGCTGCAACAAGTTCACGGTCAACGCCGCGTTGTACGGC…	1536	3	Dispersed	-3.27099	-1.74988	-1.48648	1.69697
Rh_pal_10G012790.1	RpChr10	45942239	45950120	-	ATGCTCGTCCTCATCTCCGCCCTAATCCTCACCCTCCTCCTCGCCTACCACCTCTACTCTCGCCTTCGGTTCCGCCTTCCCCCGAGCCCAAAACCCTGGCCCGTAGTCGGAAACCTCTACGACATCAAGCCCGTTCGATTCCATTGCTTCCACGAATGGGCTCGAGTCTACGGGCCCATTATATCGGTTTGGTTCGGGTCGACCTTGAACGTGATCGTTTCGACCATCGAGCTGGCGCGTGAGGTGCTCAAGGAGCATGACCAGCAGCTGGCGGACCGCCACCAGAGCCGGTATGCGGTCCGATTCAGCCGGAATGGGCAGGACCTTATATGGGCCGACTACGGGCCCCACTATGTGAAGGTGAGAAAGGTTTGTACTTTGGATTTTCAGTTCTCCCCT…	1446	6	WGD or segmental	-1.98601	-0.348019	1.28237	-0.917242
Rh_pal_10G012820.1	RpChr10	46004935	46008951	+	ATGGAAATTCACCCCCTTTGCTTCATCTCCCTCTTATGTCTCATTTCTCTCTTCATTTGGCTCCGCTTCCTCCGCCCACCGAAACCCGTCGCCAAGGGCGGGTTCCGGCACTACCCGTTGGTGGGCGGGCTTCCGGGGTTCCTAGCAAACCGGCACCGGTTCCTGGAATGGACGACCGGCGTGCTGTCGTCCAGCCCCTCGAACACGGCGGTGTTCCGGCGGCCTGGCAAGGTCCACATCATAGTGACGGCGAACCCGGCGAACCTGGAGCACATACTGAAGACCAACTTCCCCAACTACCCCAAGGGCGACCGCTTAATCTACCTGCTGCAGGACTTCCTCGGCCACGGAATCTTCAACTCCGACGACGCCATCTGGCGCCACCAGCGCAAGACCTCT…	1539	2	WGD or segmental	-0.565011	0.178773	-0.427155	0.534462
Rh_pal_10G013080.1	RpChr10	47128570	47129997	+	ATGGATTCCCTTTATCTAGACTTCAAAACTATCCTCTTCTTCTTAGCCCTGGCGGTCTTCTTCCTCGCAGCCCTCCCCCGCTTTCGCCAAAAACCACTGCCACCGGGCCCGTCGGGCCTTCCCCTAATTGGAAACATGAACATGATGGACCAACTCACCCACCGCGGCCTGGCCCGTCTGGCCCAAAAATATGGAGGAATCTTCTACATGCGCATGGGCTTCCTCCACATGGTTACAATCTCAAGCCCAGAGGCGGCCCGACAAGTCCTCCAAGTGCATGACAACATCTTCTCAAACCGGCCCGCCACGATCGCCATCCGATACCTTACCTACGACCGGGCCGACATGGTCTTCGCCCACTATGGACCCTTTTGGCGCCAGATGCGAAAGCTCTCCGTC…	1113	2	WGD or segmental	-2.25146	-0.496597		1.05742
Rh_pal_10G013090.1	RpChr10	47148441	47149058	+	ATGTTTGGCGGCACCGAAACAGTAGCATTTGCAATAGAATGGGCACTGGCATTGCTGATGAAGAGACCGGAAGCCATGAAACAGGCCCAAAACGAGCTCAACGAGGTGATAGGGCCCCACCGTCGTGTAGAGGAGACCGACCTCGACAAGCTCCCCTACTTGCGCTGCATCATAAAGGAGACCCTGCGTCTGCACCCACCCATCCCCCTCCTCCTCCATGAGACCGCAGAGGAGGCGGTGGTCATGGGATACCGGATACCCGCCCGGGCCCGAGTCGTGATAAATGTCTGGGCCATCGGGCGGGACAAGGCCTCGTGGGCCGACCCGAACTCTTTCAGGCCCGAGAGATTCCTAGAGGAGGGAGTGGCAGATTTCAAGGGCGGGAATTTCGAGTTCATT…	618	1	Dispersed	-1.90539	-0.521147		1.02591
Rh_pal_10G020270.1	RpChr10	91849318	91851215	+	ATGGGGAGTCAATTAGACACCCTCTGCCTCTTTGCCTTCCTCACTTCCAAATGCAATTCCTCCGTGATATTCTCCACCAACGCCCTTGTCCTTCTCGCCGCCGCCTTCTTCTCCGCCATCTCCCTACTCTTCTGGCTCCACCCAGGTGGCCCCGCCTGGGGAAAACACCGCCTCTCCTCCTCCATCGCCACCGCCATCCCCGGGCCCAGAGGCCTCCCGGTTGTGGGCAGCATGGGCCTCATGACCGGTCTGGCCCACATCAAGATAGCCGCCACGGCCACCTCCCTCGGCGCAACCCGCCTCATGGCGTTCAGCATCGGGTCGACCCGGGCCGTGGTGTCCTGCCACCCGGACTCGGCCCGGGAGATCCTCAACGGCGCCGCCTTTTCCAACCGCCCC…	1629	2	WGD or segmental	-0.322743	0.386992	-1.37911	0.592953
Rh_pal_10G021340.1	RpChr10	101270977	101272440	+	ATGTCTTCACCGTCTTCCTCCACAAACACCCACCCGCTCCGGGAAATCCCCGGCGGGTATGGCCTCCCGATCATGGGCGCCCTCCGGGACCGCTTCGACTACTTCTACCTCCAAAGCAACGACGCCTTCTTCGGGTCCCGCATGGACAAACACAAGTCCACCGTGTTCCGCACCAACATGCCGCCGGGGCCGGGCCTCCTCTCGGCCTCCTCCAAGGTCATTGTCCTCCTCGACTCCGCCTCCTTCCCGGTCCTCTTCGACTCCTCCAGGGTCGAGAAGCGCAACGTCCTCCTCGGACCCTTCCTCCCGTCCCTCTCCTTCACGGGCGGCCGCCGCATCTGCACCTACCTCGACCCCTCCGAACCCTCCCACCACCTCCTCAAGTCCCTCCTCCTCACC…	1464	1	Dispersed	-0.249755	0.757187	-3.14471	0.439037
Rh_pal_10G028670.1	RpChr10	162156146	162158640	-	ATGGAGAAGCAAGGAGTACGTGGGCCCCCCTCGATCCCACTCCTCGGCAACCTCCCCGATATGGCCCGCCTCGTGTCCGCCTCCACCGCCGCCGTGCTTCCGTCGCACCACCACCACGGGCTGGTACCCCGCCTCCTCCCGCAATACCTCCTCTGGTCTCGCCTATACGGAAAAAGATTCATATACTGGAACGGGTCGGAGCCAAGGATGTGCTTGACGGATCCGGATATGATAAAGGAACTGCTGTCTAAGCACACCATGGTCACTGGCAAGTCTTGGCTCCAGCAGCAGGGATCCAAGAACTTTGTGGGCGGCGGACTTCTCATGGCCAACGGCCACCAATGGCACCGCCAGCGCCACCTGGTCGCCCCCGCTTTCATGGGAGACAAGCTCAAGAGC…	1422	5	Dispersed	0.243166	0.014671	0.092229	-0.43406
Rh_pal_10G031700.1	RpChr10	185076583	185089856	+	ATGGAGAAGCAAGGAGTTGGTGGGCCCCCCTCGGCCCCACTCCACGGCAACCTCCTCGACATGGCTCGCCTGCTCGCTTCCTCCACCGCCTCCGACTTGCCCTCCCACCACGACCACCGCCTCGTGCCTCGCTTGCTCCCACATTACCTTCTGTGGTCGCGCCTATACGGAAAGAGATTCATATTATGGAACGGGTTTGAGCCGAGGATGTGCCTGACGGACCCGGATATGATAAAGGAGCTGCTGTCCAAGTACAGCTTGGTGTCGGGGAAGTCGTGGCTGCAGCAGCAGGGCGCCAGGAATTTCATCGGCGAGGGGCTTTTGATGGCCAACGGCAACCAGTGGCACCGCCAGCGCCACCTCGTGGCCCCGGCTTTCATCGGAGATAGGCTCAAGAGC…	1377	5	Dispersed	-0.098861	1.15337	-2.33574	-0.635303
Rh_pal_10G033840.1	RpChr10	199184530	199186466	-	ATGAAGTCGATGTACTTGGTAGCAAATGTGTGTCTCCTCCTGAGCCTTTGCTTGGGAGCCACCCTGCAAAACACCGCATGGCCTCTTATTCTGGTGAGTTTCACCGCCCTCTCTCTGTCTTACTTGCTCCTGAGTCTCTGGCTTGTCCCGGGAGGCTGGGCATGGCGAAGAGCCTCCTCTGAGATCCGCGGCCCAATGGGCTGGCCCCTGCTGGGGAGCCTGACCCAGATGGGGCCATTGGCCCACCGCAACCTGGCGGCCCTGGCCGGCTCAATGGGGGCGAAGCGGCTCATGGCAATGAGCCTGGGCGCGACCCGCGTGATCATCAGCAGCCACCCGGAGACGGCCAGGGAGATCCTCTGCTCCCCGGCCTTCTCGGACCGGCCCATCAAGGCCTCC…	1557	2	WGD or segmental	-0.818473	-2.68771	-7.25476	1.70982
Rh_pal_10G045670.1	RpChr10	265784869	265787853	+	ATGGCACTTTTCTTGGTGGCTTATATAGTGTTTTTCTGGGTTTGTGTTCTTTGCACTGCCCTTTTGAGGTGGAATGAGCTCAGATTCAACAAGAAAGGGCTCCCCCCTGGCACTATGGGCTGGCCTGTCTTTGGAGAAACCACTGAGTTTCTCAAACAAGGCCCTAGTTTCATCAAGAACCAAAGAGCAAGGTTTGGGACATTCTTCAAGTCCCACATTCTAGGGTGCCCTACAATAGTATCAATGGATCCAGAGCTGAACAGATACATCTTAATGAATGAATCAAAGGGTTTGGTTCCTGGATACCCACAATCCATGCTTGACATCCTTGGCAAATGTAACATAGCAGCTGTCCATGGCTCCACCCACAAGTACATGAGAGGTGCCCTTCTTTCCCTA…	1392	9	WGD or segmental	-3.28939	0.671324	-0.113964	0.465859
Rh_pal_10G046970.1	RpChr10	271006453	271009437	-	ATGGCACTTTTCTTGGTGGCTTATATAGTGTTTTTCTGGGTTTGTGTTCTTTGCACTGCCCTTTTGAGGTGGAATGAGCTCAGATTCAACAAGAAAGGGCTCCCCCCTGGCACTATGGGCTGGCCTGTCTTTGGAGAAACCACTGAGTTTCTCAAACAAGGCCCTAGTTTCATCAAGAACCAAAGAGCAAGGTTTGGGACATTCTTCAAGTCCCACATTCTAGGGTGCCCTACAATAGTATCAATGGATCCAGAGCTGAACAGATACATCTTAATGAATGAATCAAAGGGTTTGGTTCCTGGATACCCACAATCCATGCTTGACATCCTTGGCAAATGCAACATAGCAGCTGTCCATGGCTCCACCCACAAGTACATGAGAGGTGCCCTTCTTTCCCTA…	1392	9	WGD or segmental	-3.266	0.68493	-0.11244	0.44721
Rh_pal_10G047330.1	RpChr10	272606144	272609012	-	ATGGTTGCAGCCGCAGCCGCCGCCGCCATTCTTCTATCATCATTATGTTGCCTTGTAATCTTCCTCTTAACCCTAATCTTGATCTTTTCTCCCCACAGGCACAGCCACATCAGCAAAAACAAACTCCCTAGGAACTGGCCCATCCTCGGCATGCTCCCTGACCTAGTGGCCAATTTCAACAGCTTGCTGACGTGGGGCACGTCGGTTGCTAACCAACCCGGGTTCACCACCTTCACCATCAAGGGCCCATGGTTCTCTAAGCTAGACCTATTGATCACCGTGGACCCCGCCAACGTGCAGTACACGTCGAGCACTCGGTTCGCCAACTTCCCTAGAGGGCCCAAGTCGAGGGAGAGCTTCGACGTGTTCGGGGCCGGGTACTTCAACTTGGAAGCCAAT…	1572	2	WGD or segmental	-3.02642	1.04166		-0.28863
Rh_pal_10G049540.1	RpChr10	279524772	279529940	-	ATGGACAATCAAACCCAAATCCTCCTCTTCCTCCTCCTCCTAATCCCCTTCCTCCACCTCATCCGCCTCCTACGGCGCCGCCGCCAGCGACTCCCGCCGGGAACCACCGGCATCCTACCCTTAATAGGGGAGACTCTACAATTAATCTCAGCCTACAAATCGGATAACCCGGAACCGTTCATAGACCGGCGGGTGAACCGGTTCGGCCCGATCTTCACGACCCACGTTTTCGGCGAGGCGACGGTTTTCTCGGCCGACCCGGAAACGAACCGGTTCATCCTCCAAAATGAAGGGAAGCTTTTTGAGATCAGTTATCCGAGCTCAATCTCCAATTTGCTCGGAAAACATTCTCTATTACTCATGAAAGGGAGTCTCCACAAGCGAATGCATTCGCTTACG…	1431	8	Dispersed	-0.778284	0.756831	-0.213869	-0.209322
Rh_pal_11G006980.1	RpChr11	17979859	17988130	+	ATGGAGTTAATATTGCTGTGGGGTGTCCTACTCTCCATACTTACAATCTCTCTGTTGCAATACTACTTAACAGTCCTGAGAAGCTCCGCCAATCCCCGGTTGCCACCCGGTAAAACAGGATGGCCTGTGATTGGGGAGTCGATCGAATTCATGTCCAACTTGCGAGATGTGAATCTGGAGAAATTCACCTTCAAGCGGATGGCCAAGCACTCTCCAGACGTGTTCAAGACATCGATTCTAGGGGATCATGTGGCGGTGCTGTGTGGCGCTGCGGGAAGCAAGTTCCTGTTCTCCAATGCGAACAAGTTGGTGAAGAGATGGGTGATCAAACCAGCTCGATGGGTTTTGCGCTTTGAACAGCTCGAGGTGTCCTTCGATGGATACATAAGGCAGGAATTC…	1401	4	Dispersed	-3.07176	0.195148	-0.249556	0.92225
Rh_pal_11G007470.1	RpChr11	20230491	20230778	+	ATGGCGGAGGTTCTGAGCCACCCCCAAATCCTAGAAAAGGCTCAACAAGAGCTGCACACAAGCGTCGGCAGAGGCAAACTCATAAAAGACTCCCACATTTGCAAGCTTCCCTACATCCAGGCACTGCTAAAGGAGACTTTTCGACTCCATCCACCGGTTCCCTTCCTCCCCCCTCGTCGAACCCAAAACGACGTCCAATTTCACGGCTACACAATCCCTAAGGGCTCAAGATTGTTGGTAATTAATTTCATTTTTTATCTTGACGAGGACATAATTTCGATCAAATAA	288	1	Dispersed		-4.21376	-6.32699	1.5527
Rh_pal_11G007830.1	RpChr11	21620820	21624794	-	ATGTTGGGTCCTAATGCCCTAGATGCAGTCTGCAACATAAGAAAGCAATGGATCCATGAAACCATACTACATTTGGAGGAACAATCAGGATTGAACACTGCCTTTGGGTTGGTAGGGTCACCAAATGTGTCCGACTTTTATCCTGCATTGGCAAGGTTTGATTTGCAAAGGGTTGTGAAGAAGATGCGAGATTGCTCAAAGAGGTTGGATTGTATGATTAGTGCCGTTATTGATGAACGCCAAAAAATGGGTATCAAGGAAAGTGGTGGCAAGGATTTCTTACAATTTCTCCTGCACTTGAAGGATAAAGGCGACCCAAAAACAAGAATTACCATGGCCCATATCAAGGCTATGCTTACTGATATGATTCTAGCGGGGACGGACACAAGCTCAGATACA…	873	4	Dispersed
Rh_pal_11G008260.1	RpChr11	23341145	23341516	-	ATGGCAGAGATAATGAATAAACCAGAAGTCATGAGAAAAGCCAAGCAAAAGTTGGAAGCAACGGTTGGAGATGGCAACCAACTAGAGGAATCCCATATTTACCAACTGCCCTACATGCAAGCCATCATGAAAGATACCCTAAGGCTACACCCTATCGTCCCACTCTTGGTCCCTCACCGCCTAAGCGAGTCTTGCGTTGTTGGAGGCTACACCATACCAAAGGGTTCCACGGTTCTCTTCAATGTGTGGGCAATTCATAAAGACCCTTTACTTTGGGAGGATCCTTTAGAGTTCAAACCCGAGAGGTTCTTGGATAGAAAACACGATTTCAACCATGCTTATTTCCCATTCGGATCAGGAAAAAGGATTTGA	372	1	Dispersed
Rh_pal_11G023600.1	RpChr11	108521127	108523535	+	ATGTGGTCCTTCGTTTTGGTGTTTTTAACGGCGGCGTGTCTGTGCTGGTGGGCTGTGGAGTGGGTGTGGTTGAAGCCCAAGAGGCTGGAGCGGTGGCTCAGAAAACAGGGCCTCTCTGGGAACCCCTACAGGCTGTTGTACGGCGACATGAGAGACCTCTCGAAGTTGCGCAACGAAGCTCGCTCCAAGCCCATCTGCTTCACCAATGACATCCTGCCACGTGTCATACCCCAACTCCGTCATACCCTCCTCCGCCACGGGAAAAACTCATTTGTATGGCTGGGTCCTTTACCAATGGTGTATATCACACAGCCAGAACTGATCAGAGAGGTTTTTACCAGGATGACCGACTTCGGCAAGCCCGAAATGAATCCAGCCGCCAGATTGCTAGCTCCGGGA…	1548	5	Proximal	-0.145174	0.076303	-0.328627	0.316288
Rh_pal_11G023710.1	RpChr11	109415884	109418377	-	ATGTGGTCCTTCGTTTTGGTGTTTTTAACGGCGGCGTGTCTGTGCTGGTGGGCTGTGGAGTGGGTGTGGTTGAAGCCCAAGAGGCTGGAGCGGTGGCTCAGAAAACAGGGCCTCTCTGGGAACCCCTACAGGCTGTTGTACGGCGACATGAGAGACCTCTCGAAGTTGCGCAACGAAGCTCGCTCCAAGCCCATCTGCTTCACCAATGACATCCTGCCACGTGTCATACCCCAACTCCGTCATACCCTCCTCCGCCACGGGAAAAACTCATTTGTATGGCTGGGTCCTTTACCAATGGTGTATATCACACAGCCAGAATTGATCAGAGAGGTTTTTACCAGGATGACCGACTTCGGCAAGCCCGAAATGAATCCAGCCGCCAGATTGCTAGCTCCGGGA…	1626	4	Proximal	-0.188446	0.007057	-0.359219	0.420035
Rh_pal_11G028700.1	RpChr11	150313175	150316898	-	ATGGCGACGATTTCTTCTTACCCAGCTCTATCTTCTCTCTCCACTCCCCACGCCTTCCCCTCCGCCGCTCGCCGCCGCCGCCGCCGCCGCCGCCTACCCATCAGATCCTGGCTTCCCAAGGAGCCTCCGAATTCCGCCAACCTCAAATCCTCCTCCGACGCAAAGCCCAGCTCGTGGGTGAGCCCCGACTGGCTTACCTTGCTCTCTCGCTCCCTCACTCTCTCCAGTGCCGACGACTCCGGCATCCCCGTCGCATCTGCCAAGCTCGACGACGTGTCGGACCTCCTGGGAGGAGCCCTCTTCCTCCCATTGTTCAAGTGGATGAACCTGTACGGCCCCATCTACCGCCTGCCGGCTGGACCCCGCAACTTTGTCGTGGTGAGCGATCCGGCGATCGCT…	1656	9	Dispersed	-0.343283	-0.292911	0.19719	0.320817
Rh_pal_11G031310.1	RpChr11	170962122	170964044	-	ATGGACTTACTCAGTGTCGTCCTTGTATCATCTTTGCTACCTACGCTCCTGCTTGTTTACTGTCTATTGAAACTCGGAAAAATGGTACCCCAGACCAAGACAAGCTCATCTACCTCTCTAAACGCATCCGGGGCATGGCCGATTCTTGGTCACCTCCCTTTATTTGCATCCAAAAATACTCCGACTTTCCGAACCCTAGCAGCCATGGCAGATCTAAACGGCCCTGTCTTTGTAGTCCGACTTGGGATGAAGCCCATTGTGGTTGTCAGCACTTGGGAATTCGTCAAGGAATGTCTCACCGTCAAAGATAAGCAGTTGGCCTCAAGACCACCTTTTGCTCAAGGGAAATACCTTGGAGATGACTTTGCATCTTTTGGGCTTGCTCCACTTGGACCACTA…	1566	3	Dispersed	-4.1427	-0.371902	0.884962	0.404801
Rh_pal_11G032740.1	RpChr11	182058663	182061341	+	ATGGATACCGGTTTCCTCTATTTCCTGGCCCTTATTGCAACCGTAATCTTTTTCTCAACAAGGGCACGCCTAACTCGCAACCCAACCAAGACAAAAACCCTGCCCCCAACCCCACCTGCTTTCCCGGTGGTCGGTCACATCCACCTCTTCAAGCAACCGTTCCATCGCACCCTCGAGTCCCTCTCCCGCCGCTACGGCCCCGTCTTCCGCCTCCGCTTCGGCCGCTGCCGCTTCCTCATAGTCTCCTCCCCACAGGCCGCCGAGCAGTGCCTCGCCCAGAACGACGTCGTCTTCGCCAACCGCCCCGCGTTCGTTCCTGGCGAGCTCCTCGCCTACAACTACACAATCATCGCCTGGGCCATGTACGGCGATTTATGGCGCAACCTACGCCGAGTCGTG…	1479	2	WGD or segmental	0.096102	-0.655479	0.26223	0.133462
Rh_pal_11G032880.1	RpChr11	182498133	182500537	+	ATGGAGATCAATCAGCTTTACTACTACATACCGATTCTTGCAATTCTGTTTCTCCTAACAAAATTCATACTCCGCCGGGCCCAAAACCTCCCTCCGAGCCCGTTCCCGGCCCTACCATTCTTGGGCCACCTCCACCTCCTCAAGCTCCCACTCCCGCAAACCCTAGCCGGGCTCTCGGCCCGCTACGGGCCCGTCCTGACCCTCTGGCTGGGCCACCGCAGGGTCCTCTTAGTCTCGTCGCCGTCCGCCGCCGAGGACTGCCTCCAGAAGAACGACATTGTTTTCGCCAACCGGCCAAGCCTGCTCGCCGGCAAGATCTTCGGCTACAACTACAAAACCCTAATTTGGGCCTCGTACGGTGACCTCTGGCGGAGCCTCCGGCGCGTCTCCGCCTCGGAG…	1485	3	WGD or segmental	-0.183355	-0.304655	-0.439821	0.653047
Rh_pal_11G032890.1	RpChr11	182501102	182508977	+	ATGGAGGAACTACTAGTCTCCATTGCAGCCTTCATAATCTTATACATCCTCACCAAACACTTGCTTCACAAACTCCAAAACTTTCCGGCAACACCGTTCCCATCTCTTCCGATCATCGGCCACCTCCACCTCTTCAAAGCCCCTTTCCACCGAACCCTAACGGCGCTCTCCGACCGTTACGGCGCCGTCTTCCTCCTCCAGCTCGGCATCCGCCGCGTCCTCGTCGTCTCCTCCCCCTCCGCCGCCGAGGACTGCCTCTCCAAAAACGACGTCGTATTCGCCAACCGCCCCCGCCTCCTCCCCGGCGACCTCTTCGGCTACCACTTCACCAACATCCTGTGGGCCCCCTACGGCGACACGTGGCGCAGCCTCCGCCGGATCGCGTCCACCGAGATTCTC…	1512	2	Tandem	0.3755	-0.958972	0.154459	0.104717
Rh_pal_11G034270.1	RpChr11	189572079	189574597	+	ATGGAAATCCCCATCCTACCCCTCATGGCGACGGCCACCGCGATGGCCTACCTCCTCTGGTTTAGCCTCCTCCGGCACCGCCTCTCGACGGGGCCCGACCTCTTCCCGCTGCTGGGAAGCCTCCCCTACCTCTTCATGAACCGCCACCGCATCCACGACTGGATCGCCCAGAACCTCCGCAAGACGGGCGGGGCCGCCACCTACCAAACAACGACGATCGCGCTGCCCTTCCTGGCCTACAAGCAAGGGTTCTACACGGTCACGTGCCACCCCAAGAACATCGAGCACGTTCTGAGAACCCGGTTCGACAACTACCCCAAGGGGCCCACGTGGCAGGGTGCCTTCCACGACCTGCTCGGAGAGGGCATTTTCAACAGCGACGGGGATACGTGGCTTATT…	1575	3	Dispersed	1.3412	-0.602758	-2.61412	-0.633634
Rh_pal_11G037170.1	RpChr11	206578511	206581043	+	ATGGAAATCCCCATCCTACCCCTCATGGCGACGGCCACCGCGATGGCCTACCTCCTCTGGTTTAGCCTCCTCCGGCACCGCCTCTCGACGGGGCCCGACCTCTTCCCGCTGCTGGGAAGCCTCCCCTACCTCTTCATGAACCGCCACCGCATCCACGACTGGATCGCCCAGAACCTCCGCAAGACGGGCGGGGCCGCCACCTACCAAACAACGACGATCGCGCTGCCCTTCCTGGCCTACAAGCAAGGGTTCTACACGGTCACGTGCCACCCCAAGAACATCGAGCACGTTCTGAGAACCCGGTTCGACAACTACCCCAAGGGGCCCACGTGGCAGGGTGCCTTCCACGACCTGCTCGGGGAGGGCATTTTCAACAGCGACGGGGATACGTGGCTTATT…	1575	3	WGD or segmental	0.868021	-1.1682	-2.07186	0.577262
Rh_pal_11G041140.1	RpChr11	228564423	228566095	-	ATGGCCACCATTATTGCTCAAATCCTTCAAGAAAGATCGATCTTTCAATTGCTGCATCCTTTCTCGCTCCTTCCTATCCTGCTTTTTCTGTTCTTCATCTACAGATGGACATCCAGTCTAACTCCCAAGAAAAACCTGCCGCCTTCGCCACCAAGGCTTCCGATCATCGGAAACCTACACCAACTAGGCACGTTGTCTTTTCGATCTCTTCAAACCTTATCTCAAAAGTACGGAGACCTTATGTTACTTCACCTCGGAAGTAAGCCAACCATCGTTATCTCATCCGCAGAACTAGCTTCGCAGGTTTTGAAAGCCCATGACGTTGTATTCGCGGGGAGGCCTACCTTGAATATCTTTAGAAGAGTTCTTGGGAATGGAAAGGACATGGTTTCGTCACCT…	1578	2	WGD or segmental	-7.68315	-6.2051	-5.60281	1.98587
Rh_pal_11G044560.1	RpChr11	244864332	244868407	+	ATGGCGTCGGCTTCCAGATTTGTTCATTTTTTTTACCGATTTTCCTTTCTCTTGGTTTTGATTGCAATTTGTTTGATGGGTAATTTCTGGAATTATTGTGTGGATACACAATCACAAGAACACCTCCTCCTTCAAGATGGATTTGAACCTCGATTTCGGCAACAATGGCGACAAAATTGGGGTTGCAGCAAATGGAAGTTCGTCTTTCTCTTCAATCTTGGTCTGACCGGTGTTAGAAAAATGACCTTCCAGATCATCATGCACATCTTCTTGAGCTCCGAGAGCGAGATCGTGATGGAGGCACTCGAAAGATGCTACACCGATCTCAATTATGGAGTTAGGGCCATGGCGATTAACATCCCTGGATTCGCATTTCACAAAGCACTCAAGGCGAGGAAG…	1119	8	Dispersed	-2.48732	1.04592		-0.401668
Rh_pal_11G046090.1	RpChr11	249255893	249258129	+	ATGGAAGTAGGCATGGGCAGCATTGCAGTTTCAGTGGTGATTGGTGCGGTGTTGGCAATGGCTTGGAGAGCCCTGAATTCGGTATGGTTGAGTCCGAAGAGAGTCGAAAGGATCCTACGACAACAGGGTCTGTCGGGTAATCCCTACAGGCCTCTGATTGGAGATGCAATAGCCATGATTCGGATGCACGCACAAGCAAGATCAAAGCCTATGGACTTCTCCCACGACATCTGCTCCCGTGTCGAGCCTTTCTTGTATCACACCATCAAGAACCATGGTAAGAATCCATTTGCATGGTTCGGTACGATACCAATGGTGGTGATCACTGAAGCACAAGTAGCCAGAGAAATTCTCTCAAGGATGAGCGACTTTCCCAAGCCCTACTTCTGGTCTACGGCA…	1566	5	Proximal	-1.87923	-0.406673	-0.040603	1.00113
Rh_pal_11G046150.1	RpChr11	249451546	249453773	-	ATGGAAGTAGGCATGGGCAGCATTGCAGTTGCAGTGGTGATTGGTGCGGTGTTGGCAATGGCTTGGAGAGCCCTGAACTCGGTATGGTTGAGTCCGAAGAGAGTCGAAAGGATCCTACGACAACAGGGTCTGTCGGGTAATCCCTACAGGCCTCTGATTGGAGATGCAATAGCCATGATTCGGATGCACGCACAAGCAAGATCAAAGCCTATGGACTTCTCCCACGACATCTGCTCCCGTGTCGAGCCTTTCTTGTATCACACCATCAAGAACCATGGTAAGAATCCATTTGCATGGTTCGGTACGATACCAATGGTGGTGATCACTGAAGCACAAGTAGCCAGAGAAATTCTCTCAAGGATGAGCGACTTTCCCAAGCCCTACTTCTGGTCTACGGCA…	1566	5	Proximal	-1.20315	-0.351854	0.030062	0.81643
Rh_pal_11G047730.1	RpChr11	254596096	254599096	-	ATGTCTCCTTTGATCACTCTCCCACTCATCTTACTCTCCCTCGTCACAATCTTCAAGCTGATCCACTCCCTCTTCTGGGTCCCACACAAGCTCCGCCGCCACTTCCTCCACCAAGGCGTCGCCGGCCCACCATACCAGCCGCTTTTCGGCAACACGGCGGAGATCCGGCGGATGTACGCGGAGGCCCAGTCCAAGCCGCTAACGTCATTCCCCCTAGACAGTGACATCACTCACCGGGTCATGCCCTTCTACTCCAACTGGGCCGCCCAATACGGCAAGACGTTCCTCTACTGGTTCGGGCCTAGGCCCATGTTGGCCTTAAACGAGCCCGACATGATCAAGGAAATCCTCATGAATTCCGACGGAGCGTTCAGTAGAATCCCGCACAATCCCTTAGCT…	1533	4	Dispersed	-0.527563	0.377781	-0.113655	0.114619
Rh_pal_11G050340.1	RpChr11	261853818	261861358	+	ATGGCGATCTTGAGCCTTTCTCTAGTAGTGATTCTCGTGCTAACAATCCTGTACGCCGCCGTGAAGAGGCTCCGGCAGCTTCCCCCGTCGCCACCGCTCTCCTTCCCCTTGATCGGCCACCTCTACCTCCTCCCTCGCCGCCGCCCCCTCCACCACTCCCTAGCCGACATTTCCCGGCGGTGGGGCCCGCTTCTCTACCTCCGTCTCGGGTCACTCCCCGTGGTGCTCGTTTCCGACCCAGCTGCCGCCGAGGAAGGCCTGACCAAGAACGACGTCGTTTCTGCCAACAGGCCCCGCTTCCTCGCAGGCAAGTACATTGGCTACGACTACACGTCGCTCGAGTGGGCCCCGTATGGGACCCACTGGAGAAACCTCCGGCGAATGGCCACGTTACACGTG…	1503	3	Dispersed	-0.274996	-1.259	-1.68844	1.2901
RpChr01_69836710-69838734	RpChr01	69836710	69838734	-	ATGCATCTCTTCTTGCAGCTTCTCCTTATTCTTGTCCTTGTGTTCTCCTTCTTGATCCTCATCCAAAAACCCTATAAAAAACAACCACCGGGACCTCCTAGGCTTCCACTCTTAGGAAACCTCCACCAATTTGCCTCCTCTTGCCCACACCTCCGGTTACATGAACTATCCAAGACGTACGGCCCCATCATGTCTTTGAAACTGGGCTTCATACCAACCCTTGTGGTTTCCTCAGCTAAAATGGCCCAACAAGTAATGAAAACACAAGATCACACCTTTTGTAGTAGGCCACTTTTGGCAACTCAACAAAAGCTATCTTACAATGGGCTTGATGTAACCTTTGCACCCTATGGTGATTACTGGAGGCAAGTTAGGAGACTTTGTGTGCTTCAACTCTTT…	1500	3	-	1.95416	-4.07897	-4.1326	-6.81163
RpChr07_221587836-221589419	RpChr07	221587836	221589419	-	ATGCCTTTTGGGCTTCTCTTTCCCTTCCTGCTCTTCTTATTCTTCCTCTACAAAACTCTTTATTCCAATGGAAAAAACCTACTCCCATCACCTCCCAAACTCCCAATCATCGGAAACCTCCACCAGATAGGCGCGAATCCACATCACTCCCTCAGAACCTTATCACAAAAATATGGCGAGCTCATGCTTGTTCATTTCGGTAGCAAGCCAACCCTTGTGATATCTTCCAAAGAAATGGCCTCACAAGTTCTTAAGACTCATGACCAGGCCTTTAGTGGAAGGCCTAGTCTTGCAGTAGGAAAGTCCCCGATTTTTAACAATTGTAAGGATTTAATCTTTTCTCCATACGGGGAGCGTTGGAGGCGCTTGAGAAGTATATGCATGCTTCAAATCTTGACG…	1479	2	-	-6.1815	0.624424	1.00182	-1.17757
RpChr07_221599825-221601408	RpChr07	221599825	221601408	-	ATGCCTTTTGGGCTTCTCTTTCCCTTCCTGCTCTTCTTATTCTTCCTCTACAAAACTCTTTATTCCAATGGAAAAAACCTACTCCCATCACCTCCCAAACTCCCAATCATCGGAAACCTCCACCAGATAGGCGCGAATCCACATCACTCCCTCAGAACCTTATCACAAAAATATGGCGAGCTCATGCTTGTTCATTTCGGTAGCAAGCCAACCCTTGTGATATCTTCCAAAGAAATGGCCTCACAAGTTCTTAAGACTCATGACCAGGCCTTTAGTGGAAGGCCTAGTCTTGCAGTAGGAAAGTCCCCGATTTTTAACAATTGTAAGGATTTAATCTTTTCTCCATACGGGGAGCGTTGGAGGCGCTTGAGAAGTATATGCATGCTTCAAATCTTGACG…	1479	2	-	-6.15927	0.701923	0.929817	-1.13827
RpChr09_222105039-222107612	RpChr09	222105039	222107612	-	ATGCATCTCTTCTTGCAGCTTCTCCTTATTCTTGTCCTTGTTATCTCCTTCTTGATCCTTATCCTAAAACCCTATAAAAAACAACCACCGGGACCTCCTAGGCTTCCACTCATAGGAAACCTCCACCAATTTGCCTCCTCTTGCCCACACCTCCGGTTACATGAATTACTATCCAAAACGTACGGCCCCGTCATGTCTTTGAAACTGGGCATCATACCAACCCTTGTGGCTTCCTCAGCTAAAATGGCCCAACAAGTAATGAAAACACAAGATCACACCTTTTGTAGTAGGCCACTTTTGGCAACTCAACAAAAGCTATCTTACAATGGGCTTGATGTAGCCTTTGCACCCTACGGTGATTACTGGAGGCAAGTTAGGAGAGTTTGTGTGCTTCAACTC…	1506	3	-	0
RpChr11_45478530-45482029	RpChr11	45478530	45482029	-	ATGTACCTCCGCCTAGGGTACCTCGACACGGTCGTGGTGTCGTCGCCGGCGGTGGCGCGCGAAGTGATGCAGAAGAAGGACGCCCGCTTCTTCGGCAGAACGGTGCCCGATTGCGCCCGCTCTCACCAGATACCTGACCACTCCATGATCCTCATGCCTGTCAACCCTCGCTGGCGCACCTTTCGCAAGATCGTCACAACTCTGTTGTTTTCGAGCAAAAGTCTGGATTCCTATCAAAACACAAGAATGAAGAAGATTGAGGATCTTGTTTCGCGCCTGAGCCGCTGCAGCCGTGCTGGAGTTGCAGTGGATGTAGGCCAAGTAGCCTTTGACACAAGCCTTAACCTTCTCTCCAACACATTTTTCTCAATGGACTTGGCCGATCCCGACTCTGAGCTT…	1293	3	-	-4.23551	-0.878044	1.21277	0.117677

## Sheet: TableS18
Table S18 The UGT gene family member of R. palmatum and the expression pattern in different organs and the originate ways									Relative expression level (log2 transformed)						log2(raw_counts/average_raw_counts)
Identifier	Pseudochromosome	Start	End	Direction	Coding sequences	Length	Number of exons	Originate way	Root	Stem	Leaf	Flower		2	2
Rh_pal_01G003590.1	RpChr01	7369162	7370562	-	ATGGCTTCTCCACTCCACGCCGTTCTGATCCCCATCCCCTCCCAAAGCCACGTCATCCCCATGTCATCCCTCTCGCTCCTCCTCGCCCGACGTGGCCTCATCGTCACCGTCCTCATAACCCCATCCTCCGCCGTCCGATTCCAACCCCTCCTCACCTCCAATCTCCGCCTCTGCCTCCTCCCCTCCCCTTCCGACCCGGATCTCCCCCCCGGATCCGAATCCCTCGACTCCCTCCCCTCCCTGGAGCTCCGGTACCGCTTCCTCCTCGCCTGCAACTCCCTCCTCCAACCCGCCAGATCCATCCTCCAAACCCTAACCCCCAAACCTTCCTTCCTAATCTCCAGCTTCCTCTGGACCTCCGATCTCGCCGCCGAATTCTCGATCCCTAGGTTCAATTTC…	1401	1	WGD or segmental	-0.324998	-0.172983	-0.241476	0.554652		1.6	1.6
Rh_pal_01G010360.1	RpChr01	37855399	37856829	+	ATGAGGAAAACGGAGCTGATCTTCCTGCCGTCACCACCATTGGGCCACCTGGTCTCCACCGTGGAGTTCGCCAAGCGTCTCATCGAGCGTGACGCTCACCTCTCCGTCACCGTCCTCGTCATCACCTCCCCACTCTTCAACCCCACTTCCATCAACAACCAGACCATGTGCGGCGGCGCCATCCGCTTCATCGACCTCCCGCAAATAGACGTGCCGCCGCCGGAGCTCTTCGAGGAGTCCCTCGAAAACGCCTTCTCCCTATACTTAGCCGCCCACAAGCCCCACGTCAGGGCCGCCCTCGCCCGCTTGCTCGCCGACTCCACGCGCCCGGTAGCCGGTCTCTTCCTCGACATGTTCTGCAACTCCTTCATCGACGTGGCCAACGACCTCGGCCTAAAC…	1431	1	WGD or segmental	0.061838	-6.28045	-4.07187	1.52801		1.2	1.2
Rh_pal_01G010370.1	RpChr01	38164470	38165873	+	ATGAAGAAAACGGAGCTGGTCTTCCTCCCGACGCCGGCGCCCGGCCACCTCGTCTCCACCGTGGAGTTCTCCAAGCGACTCATCGCCCGCGACGCTCGCCTCACCGTCACCATCCTCGTCATCAGCTCCCCCTTCTCCCGCGGAGCTCAAACCAACCCCTCTCCGGGCATTCGTTACGTCACCCTTCCGCAAGTCGACGTCCCGCAACACCTCATGAAGGACTCCATAGAGCACACCATCTCCGTCTACATAGCCTCCCACGCGCCCCACGTCAGAGACGCCGTCGCTGCCTTACAGAGCGAGTCCACCGTCCATGTGGCGGGCTTGTTCCTCGACATGTTCTGCACCCCCATGATCGACGTGGCCAACGAACTCGGCCTCCCTTCGTATGTCTTCTTC…	1404	1	Tandem	-0.090001	0.306737	0.296017	-0.747049		0.8	0.8
Rh_pal_01G011290.1	RpChr01	43434787	43436250	-	ATGAATCCCAATCGCCAGGAAACCCTCCACGTGATCTTCATCCCTTACATGGCGCCAGGTCACATGATGCCGATGATCGACATGGCCAGAATCTTCGCCTCCCACGGCGTCCGCGCCACCGTCATCACCACCCCCGCCAACGCCGCCCGCTTCCACCCCACTCTCCACCGCGACTCCCTCCTCGGGAACCCGATTTCTCTCCAGACGGTCGATCTCCCCCGGGAGGATGCCGGAATCCCTCAAGGCTGCGAGAATCTGATCTCGGCACCGACTCCCGAGGTCACAATCAAGCTCATCCGCGCAATTGAGAGTCTTCAGCCCCAAATTGAGAGCCTTCTGCAACAAATTAAACCTAATTGCATTGTTTCTGATGTCTTGTACCCTTGGAGTGTGGATGTT…	1464	1	Dispersed	0.21202	0.364011	-1.59702	0.29176		0.4	0.4
Rh_pal_01G019650.1	RpChr01	102738676	102739107	+	ATGCATAAGGTTTCAATATTAAGACACCGAGCAGTGGGGGTGTTCTTGACGCACTGTGGTTGGAACTCGGTGTTGGAGGGACTAAGCGCGGGAACCATGATGTTGATGTGGCCACAAGGAGCCGACCAATTCTGTAATTCAATGTTGCTGGAAGAGCTCAAGGTCGGAGTCAGGGTTAGTCGGGATGCCAGGTCACTCCCTTACCCAGAGGAGTTGGCTCATGTACTATTTGGGTCAGTGAGTGGGGCCTACAAAGAACAAAGGTCAAAGGCATTAATGATGAAGAAGATGGTCGTTGAAGCTGTAAGCGAAGGCAGGAGCTCCAAAATGGCGCTCGATAGTTTTGTCGAGCGTTTGTCCAAGCTTCCCAAGCCGGTAAATTTACTTGATCCACTGCTA…	432	1	Dispersed	-1.72252	-1.58662	1.2379	0.007884		0	0
RpChr01_211940118-211941775	RpChr01	211940118	211941775	+	ATGAGTACGAAGAGCAAAACCTCCTCGAAACACGTACTCCTTTTGCCATTCATGGCGCAGGGCCATCTGAAGCCGTTCCTCCAGCTGGCTCACCTCATTAGGAGAAGAAGCAGAGGCCTAACTATCACCATTCTCACCACCCCTCTCAACGTCCAACTCCTCGAGAGAATGTCTGGGAACCCGGAATTTACGGAGCCCGGTCAGACCGGCTCGCCCCCCAGCGTGGTCCGTCTGGTGGCGCTCCCTTTCCGGTGCTCGGAGTACGGGCTGCCGGATGAGGCCGAAAATGCGGATATGAAGCCGTTGGCGGTCATCATGAAGCTGCTTGGCGCTTCCACCGCCTTGGAGGCTCCGGTGAGAAGGTTTGTGGATGAGGAGATTGTGAGGAAAGAAGGGCGC…	1455	3	-	-0.766445	-0.120101	-0.465892	0.822109		-0.4	-0.4
Rh_pal_01G047730.1	RpChr01	270598966	270604152	+	ATGTGGTCGAAGCACATACTCTTGTTACCTTTGATGGCACAAGGTCATCTGCAGCCATTCCTACAACTGGCCCACCAGATAAAAGCAAGAAGCCGCGGCCTAACCCTAACCATTCTCAGCACCCCTCGCAACGTCCAACTCCTCCGTGAAATGTCACGGGAGGTCTCCGAGCCCGAAACCGACCCGGCATGTAGCGTGGTCAGGCTGGTGGAGCTCCCCTTCCGGAGCTCGAATCACGGGATGAACGTGGAGAACACGAATGCGCTGCCGTTGACGGCCATGATCAAGCTCCTGCATTCATCGACGGCCCTGGAGGGTCCGCTAAGAAGGTTCATTGCCGAGGAGATGGTGGGGAAGGAAGGGTTTCCTCCGCTTTGTATAATCTCCGATTGGTTTCTT…	1467	3	Dispersed	1.0431	-0.226992	-0.020193	-3.3388		-0.8	-0.8
Rh_pal_02G001810.1	RpChr02	3258465	3259914	+	ATGACAGTTTCAAAGGGGGCGGCAAACCTAGTTCTGATCCCAACTCCGGGGATGGGCCACCTCGTCCCCGCCGTGGAGCAGGCCAAGCACCTGGTGGCCCGGGACTCCCGTCTCACCGTCACCATCCTCCTCATCAATCTCCCCGTCCCAGACGACAAGCTCGAATCCTACATCCACTCCCTCAAATCCAATCCCTCTCTTTTCCAAAACGGCGTCGTTTTAATCGAAATGCCCATTCTGGACCCCACCTCCTACAAACCCGGCTTCTTGACTCTATACATAGAGTCCTACCAATCCAAGGTGAAGGACGCAGTCAACGGGCTCCGCGCTGCGGGCCCCGCCCCCGTAGCGGGCCTCCTCCTTGACATGTTCTGCGCCTCCATGTTCGACGTCGCCGCC…	1356	3	WGD or segmental	0.324599	0.012895	0.369357	-1.16188		-1.2	-1.2
Rh_pal_02G001830.1	RpChr02	3349917	3351365	+	ATGACAGATTCAAAAACGGCAAACCTAGTTGTGATCCCAACTCCGGGGATAGGCCACCTCGTCCCCGCCGTGGAGCAGGCCAAGCACCTGGTGGCCCGGGACTCCCGCCTCACCGTCACCATCCTCCTCATCAAGCTCCCCGTCCCCGACGACAAGCTCGAATCCTACCTCCACTCCCTCAAATCAAATCCCTCTCTTCTCCAAAACGGCGTCGTTTTAATCGAAATGCCCATTCTTGACTGCACCTCCTTTAAACCCGCCTTCTTGATGCTCTACATAGAGTCCTACCAATCCAAGGTCAAGGACGCAGTCAACGGGCTCCGCGCTGCGGGCCCCGTCGCAGGCCTCCTCCTCGACATGTTCTGCTCCCCCATGTTCGACGTCGCCGCCGACCTCGGA…	1449	1	Tandem	0.706698	0.10314	0.001776	-1.77302		-1.6	-1.6
Rh_pal_02G001840.1	RpChr02	3437623	3439065	+	ATGACCATTTCAAGGACGGCAAATCTAGTCCTCATCCCAACTCCGGGGATGGGCCACCTCGTCCCCGCCGTGGAGCTGGCCAACCACCTGGTGGCCCGGGACTCCCGCCTCTCCGTCACCGTCCTCCTCATCAACCTCCCCGTCCCGGACAACAACCTCGACTCCTACGTTCACTCCCTCAAATCAAATCCCTCGCTTCTCAAAAACGGCATCGGATTAATCGACGTGCCCCTGCTTGACCCCATGCCGTTTGACCCCGCTTCCGCAAGACCCGGCTTCTTGACCCTCTACATGGAGGCCTACAAATCCAAAGTCAAAGACGCCGTCGAGGGTCTCCACGCTGCGGGGCTCCTCCTCGACATGTTCTGCACCGCCATGGTTGATGTCGCCGCCGATCTC…	1443	1	Tandem	0.154893	-1.55869	1.03802	-1.01803		-2	-2
Rh_pal_02G003320.1	RpChr02	7700009	7700758	-	ATGGAGGGACATTTTTGTCATTTTGCCTTCATTTGTTCTGTTATCTCTCTAGGTTGGCTCCCGTCTGTCTTGGCGAACAAGTTCTACCGCCATGGAAGGAGTTCTCTCATGCCTAGAATGGAGCTGGCTTTCGAGGCCCACACCACCCTCTACATCAACCTCCCATCCGCCGTTTCCGATTCTCACTTTTACCTACAATGGCTTGATTCTCAACCTCCGCTATTCATACTATACACGGACGAAATCATCGCCGACGTCCACAACAATGGCATTTTTTATCTGTTCGTGACTCGCAGGGATGAATCATGGTTCAAAATCGCAGATGAGAGGGGCTGTTTGGTGCGATGGTGTGATCAACTTAGGGTTTTGAGCCACTGCGCGGTGGGAGGATTCTGGTCG…	711	2	Dispersed
Rh_pal_02G006550.1	RpChr02	18553428	18554840	-	ATGGAAGGCAAAACGAGGGAAAGGCACGGAGTAGAGGGTGTCCACGTCGCCGTGTTCCCCTACTTCGCGTTCGGCCACATCAACCCTTTCATCCACATCTCCAACAAGCTCGCCTCCCATGGCGTCCGCATCTCCTTCCTGTCGCCCCCCGGCAACATCCCCCGCATCCGCTCCGCCCTCTCACCCACCCCCGCCATCTCCATCGTGCCGCTCACCTTCCCCCACGTCGAAGGCCTCCCCGATGGCCTCGAGAACACCTCCGAAATCACCCCCGCCATCGCCGAGCTCCTCAAAGACGCCCTCGACAAAATGCAGCCCCAGATCCTCTCCCTCCTCTCCGACCTCAGCCCCGACGCCGTCTTCTTCGACTTCGCCCAGGGCTGGCTCCCTCTCATGGCG…	1413	1	Dispersed	-3.40699	-0.182326	-0.893586	1.31393
Rh_pal_02G007230.1	RpChr02	22131867	22133249	-	ATGGAGGGGCAGTACCCAGACAAAAGGACACACGGCCACGCCGCGGTGGCTGTGGTTGTGGTCCCGCTCCCCGCCCAGGGCCACCTGAACCAGCTCCTCCAGCTGTCGCGTCTCATAGCTCGCTACGGCATCCGCGTTCACTACGTGGGCTCCAGCTCCCACAACCGGCAAGCCAAGGCCCGGGCCCACGCCTGGGACCCCCAGACCTCGGCCATGATCCGTTTCCACGACTTCCTACTCGACCCTCTTGACCCTCCCAAACCCGACCCGGCCACCTCAAGTTTCCCCAGCCACCTCCAGCCGGTCTTCGAAGCGGCCTCCCAGCTTCGGGAGCCCGTGTCGAGGCTGCTACGCGGCCTGGCGTCGGAGATGAAGCGGGTGGTGGTGGTCCACGACAGC…	1383	1	Dispersed	1.26916	-0.643907	-3.03938	-0.271976
Rh_pal_02G012370.1	RpChr02	47383174	47384631	+	ATGTCTCAAAGCCACCTGATTCCTATGATCCAACTCTCCGAGGTGCTAGCCTACAGGGGAGTGGTCGTCACCGTCATCATGACCCCGGTCAACGCCACCCGTTACAAGCCCATCATCGACCACCAAGCCCTCGACATCCGTGTCGTAGCCCTCCCGTTCCCATCCAAGGAGGCGGGTTTGCCGGAGGGTGTCGAAAGCCTCGACGCCCTCCCTTCTCCCCGCCTCCTCAAACGGTTCCTCGAATCCACCGTCTTGTTGCGGGGTCCATTAGAGGCCCACATGGCCCAGATGGATCCCATCCCTAGTTGCATAGTCTCGAGCCTCCCGTGGACGTCTGACGTGGCGGAGAGGTTTAGCGTGCCCCGGTTCGCTTTCCAGGGGGTGTCTTGTTTCACGCTC…	1458	1	WGD or segmental	-5.10362	-5.26417	-0.571876	1.71024
Rh_pal_02G020410.1	RpChr02	102444447	102445901	+	ATGGATGACAATGACAAGCGTACCCACATCGCTGTCATTCCAAACTCGGGCACCGGCCACCTCATCCCCCTCGCCGAGTTTGCCCGCCACCTCCTCCTCCACAACCCTTCTCTTTTCTTCACATTCATTCTCGTCCCCTCATCCTCCGCCGAAGCCGCCTCCCCCACCACCCCTTCCGTCCTCACCGTGCTCCCCGCCACCGCCTTCCACGTCATCCACCTTCCACTTCCTTCCTTTCCTGCAGCCTTCCTCAACATGGTCGACGAGATGTTCACCCGCGTCCTCCAATCCATCAACCACTCCCTCATCCCTCTCCGCCAGACCCTCCAAGACATGACACATCAGCACCACGTGGCGGCCTTGATCGTCGACATATTCTCCACCGAAATCATCCCCGTT…	1455	1	Dispersed	-0.005736	0.536648	-1.11621	0.127059
Rh_pal_02G020460.1	RpChr02	102889580	102894793	-	ATGTCGTCAGCTAATACCGCCAGCGATGAAGCCTACCAGCCGACGCGCCACGTGGCGATCTGCGCGTTCCCATTCGGGACCCACCCGGCAACCCTGCTCCAACTGGTCCGGCGCGTGGCCGCCTCCACTCCGGCAGACGCGTCCGTGGGGTTCACCTTCTTCAGCACGGCCTCCTCCAACGCCGAGCTCTTCGGCAGCGGCGCCACCGTCCCCTGCAACATCCTGCCCCACACCGTGATGATCCCGGATGGGGGGGCGAATGAGGTGGACAGGTTCCTGGAGGGAGGGGCGGAGGCGCTGAGGCGGAGCATCGCGGAGGCGGAGGCGGAGGTTGGGGTGGAGATTGGGTGCGTGGTTTCCGACGCCTTCTTGTGGTTCTGCCGCGCCATCGCCGAGGAA…	1389	3	Dispersed	-0.38771	-0.334273	-0.682666	0.863511
Rh_pal_02G037650.1	RpChr02	222706176	222707693	-	ATGGTTGCAGAAGCTGAAGCGCAGCAAAAGGCAGCAGCACTCCACGTGCTCTTCGTCCCTCTGATGGCGCACGGCCACATGATCCCTCTGTTCGACATCGCCCGCCTCTTCGCCGCCCGCGGCGTCAAGGCCACCGTGGTGACCACCCCGGCCAACGCCCCTGTCTTCTCCGAATCCCTGTCCGTCACCAAAAGCAACAACAAAATCGACCTCGAGATCATCCCCTTCCCCTCGGAGGAAGCGGGCCTGCCGGCGGGCTTCGAGAACTTCGAGCTGGTGACCGGGAACGACGTCCTGGACAGGTTCGTGGAGGGGCTGAGGCTGCTGGAGACGCCGGTGGAGCGGGTGGTGGAGCGGCTGCGGCCGAGCTGCATTGTGTCGGACATGTTCCTGCCGTGG…	1437	2	WGD or segmental	-4.5273	0.345718	0.896149	-0.277955
Rh_pal_02G037680.1	RpChr02	222917245	222922340	-	ATGGTTGCAGAAGGTGAAGCAATCCACGTAGTGTTCTTCCCTCTAATGGCGCACGGCCACATGATCCCTCTCTTCGACGTGGCCCGGCTCTTCGCGGCCCGCGGTGTCAAGGCCACCCTGATCACCACCCCAGCCAACGCCCCCGTCTTCACCAAATCCCTGGCCAACAAAATCGACCTCGAGGTCATCCCTTTCCCGTCGGAACAAGTGGGGCTGCCGGCGGGCGTGGAGAACTTCGAGTACGCGACGGGGCCCGACACGCTGGAGAAATTCCTGGGAGCTCTAAGGCTGCTGGAGTCGCCGGTGGAGGGGGTGCTGGGGCGGCTGGAGCCCAGGCCCAGGTGCATCGTGTCGGACCTTTTCCTGCCGTGGACGGCTGACGTGGCGGGGAGGTTGGGG…	1479	2	Proximal	-1.42065	-0.187576	0.42956	0.487027
Rh_pal_02G038170.2	RpChr02	226201948	226203474	+	ATGGGTTCCGAAAGCCCGATGACCCACGCCTTCCTCGTGTCCTTCCCGGGCCAAGGCCACATCAACCCGCTGCTGCGGCTAGGCAAACGCCTGGCCTCCAAGGGCATGCTGGTCACCTTCACCACCTCCGCCAGCTTCGGCAAGGCCATCATCAAGGCGACGGGAGTCACCCCCGGCGAGCTGTCCGCCGTGGGAGACGGCTTCATCCGCTTCGACTTCATCCACGACGAGTGGGAGGAGAACGAGCCGCGCCGTCAGGATCTAGACCTTTACCTTCCACAGCTGGAGCTCGTGGGCCGCAAGCGGGTCCCGCAGATGCTCAAGAAGCTCTCGGACGAGGGCCGCCCGGTCTCCTGCCTCATCAACAACCCCTTCATCCCTTGGGTGTCCGACGTGGCC…	1527	1	WGD or segmental	-0.634686	-0.322796	0.829323	-0.359289
Rh_pal_02G038180.1	RpChr02	226234556	226235965	+	ATGTCGACGGTTCACGTCGTCATCGTCAGCTACCCGATCCAGAGCCAAATCAACCCCCTGCTCCGCCTCGGCAAGCGCCTCGCCTCCAAGGGCGGCTTCCTCGTCACCCTTGCCACCACCGCCTACTTCGGCCGCCAAATGACCGGCATCACACCCGGCCACATCTCCCCCGTTGGCGCCGGATTCCTCCGCTTCGACTTCTTCGAAGACGAGTGGGAAGACACCGACACCCGCCGCACCATCTCCCACCTGTTCTTCCCCCAGCTGGAGCTCGCCGGCCGCAAGCGCATCCCACAGATGCTCCGGCGACTCTCCGACGAGGGCCGCCCAGTGTGCTGCCTCATCAACGGCACCCTCATCCCTTGGGTCTCCGACGTGGCAGCCGAGCTCGGCATCGCC…	1410	1	Tandem	-1.41063	-0.976322	-1.01903	1.39074
Rh_pal_02G038200.1	RpChr02	226337244	226338665	+	ATGGCTTCCAAACCCCCAACAACCCCGCACGTGTTCATCGTCAGCTACCCAGCCCAGGGCCAAATCAACCCCCTGATCCGGCTCGCCAAACGCCTGGCCTCCACAGGTGGCTTTCACGTCACATTCACCACCACCGCCACCGCCGGCCAGCAAATCATTAAGGCCAATGGCTTAACCCCCGGCCACATGTACCCGGTTGGAGACGGCTTCCTCCGCTTTGACTTCTTCGACATCGACTGCGCCTGTATCAACCACTTCACCCAGTTCCCGGAGCTCTACTCCAAGCTGGAGCTCGCCGGCCGCAAGCGGATCCCGGAGATGCTCCGGAACCTTGCCGACGAAGGCCGCCCTGTGTCCTGCCTCATCAACGGCAACGTCGTCCCCTGGGTGTCCGACGTC…	1422	1	Tandem	-2.0008	-0.342618	0.467448	0.65889
RpChr02_242712953-242715030	RpChr02	242712953	242715030	+	ATGCTCAGCTTCTGCAGGACATTGATTTCAAACTCCCGCCACAGCAGCGCGCCTGACGTGCACGTGACCCTCGTCGTAACGCAACACTGGCTTCGGTCGACGCATCATGAAGCCGGCGGCTCAGACGACCGGCTCGGCTTCCTTGAAGCCGACGAGACGAAAACGGAGGAGGAAGCGTTGGAGCGGCTGCTTGACACAGCGCTGATCGAGCCGCCTCCGGACCTGATGGTAGCCGATGGGTTCTTGGCTTGGGCGGTTGCGGTTGGGGAGAGAAGGAACATTCCAGTGGCTTCGTTTTGGCCGGCTTCGGCTTCTTTGTTCACGACTGCCTACCACCATCATCTGCTTCTCAGCGCCCACTCTTTCCCGCTGGACCACCAATCTGGTAAACGGACAGAT…	1254	3	-	-0.246929	-0.698876	-0.649715	0.928922
Rh_pal_02G040870.1	RpChr02	242714650	242715030	+	ATGAAGGTGTTAAGCCATTGTTCAATAGGAGGGTTCCTTACACATTGTGGGTGGAATTCTACATTGGAGGCTGCATTCGCCGGCGTTCCTGCTCTGACTTTTCCGTTGGGTCTTGATCAGACACTCAATAGCAAGCTAATGGTGGAAGACTGGGGAATTGGATGGAGAGCCAAGACGAATTTCCAAGACTTGGTCACAAGAGGCCGGATTTCGGAGCTCTTGAGCAAGTTCATGGATTCAGAGGGCGCGGACAGGAAGGAATTGGATAGGAGATGCAAGAAACTCAAGAAGCTGCTTCTGCTTGGAGTTGCTGAAGATGGGTCAACAACCGGCCTTGATCACCTTTTCTTCCATGTCATGTCACAAATTAATAAACGGTAA	381	1	Proximal	-0.410096	-0.431767	-0.745859	0.933392
Rh_pal_02G040890.1	RpChr02	242971042	242973137	+	ATGGCTACTTCCGAAGCCCCCAATAAACCCCGGCGCCACGTGGCGGCCATCCCAGGCCCGTGGAGGGGCCACATCAACCCGCTTCTCAACTTCTGCAAGCTGCTGATTGCTTCCCACGACGTCCACGTGTCCTTCATCCTCACCGAAGAATGGCTCGCCCTCCTCGGCTCCGAGCCGGCCATAAGCTTCCTCACCATCCCTTCTGAGCCGGGAAAAGCCGCTGGCGTCGATGGCTTGTTTGAAGCCATCCAGAAGCACTTTGAGGAGCCGGTGGAGCGGATCCTTGATAGGCTTGAGCCGCCGCCGGATGTGATTATAGCCGATAGCTTCTTGGCCTGGGCGGTTGAGCTCGGAAAGAGGAGGGAAATCCCGGTTGCTTCGTTTTGGCCGGCGTCTGCA…	1365	2	Proximal	0.178447	-0.137811	-0.359467	0.238769
Rh_pal_02G044170.1	RpChr02	257682769	257684285	+	ATGGGTCCATCCACCACCACCACCGAGAGCACAGCCGCCGGAAACTTCCACCTTGCGGCGGTGCCGTTCCCGGGGAGAGGCCACATAAACCCCTTGCTCAACCTCTGCAGGTTGATAGCCTCCAAATCCCCCAATCTCACCATCACCTTCGTGGTCACCGAGGAATGGTTCGGCTTCCTCACGGACGGCTCCGAGCCTGAGCCTCCGACCAACTTCCGGTTCGGCGTCATCCCTCAGGTGGTACCGTCAGAGGTGGGCCGAGCCGCCGACCTTAGCGGCTTCATCGAAGCCGTATACTCCAAGCTGGAGGCTCCAGTCGATCGGCTTCTGGACCGGCTTGAGCCGCCCGTAACCGCGCTGGTTTATGATGCGTTCATGTACTGGGCGTTGGAGGTGGCT…	1380	2	Dispersed	-1.62409	0.714822	0.81954	-1.89185
Rh_pal_02G062920.1	RpChr02	309362021	309362491	-	ATGAAGAGTTTCTTATGGGTGATGATATCGGACCTAGTGGGGTCAGGTGAACCCGGTTCGGCATCGGTGGCACGTCAGATTGTGGGTGGGGCCGAAGGGAGAGGAATGCTAGCGAGCTGGTGTGACCAGGAGAGGGTGTTGGCGCATCCTGCCATTGGAGGTTTCCTGATGCACCCCGGGTGGAACTCGACGATCGAGGCATTAGGGCACGGGGTTGCGGTAGTGTGCTGGCCTTTCTTCGCCGACCAGATGACGAATTGTTGGTTTTGTTGTGAGAAGTGGGGGATCGGGGTGGAGATTGGCGGTGGCGGGGAAGTGAGGAGGGAGGAGGTGGAGAAGGCGTTGAGGACGGCGGTGGAAGGGGAGGAGATGCAGAGGAAGGCAAGAGAGTGGAAGAGG…	471	1	Tandem	0.882207		-0.362746	-1.39926
Rh_pal_02G062950.1	RpChr02	309484362	309487721	-	ATGGAGGTAAGCAAGATGAAACGACGCCGTCCGCACGCGGTTTTCATCCCTTATCCAGCACAAGGCCACATCGCCCCTCTGCTCAAGCTGGCTAAGCTCCTCCACTCCTCCCACAACTTCCACATCTCCTTCGTCAACACCGACCACAACCACCGCCGCCTCCAGCGGGCCCACGGCCCGGACGCCGTCTCCGGCCTCCCCACCTTCCGCTTCCACGCCATCCCCGACGGACTGCCCCCGGCGGATAACCCTGACGCCACCCAGGACATCCGCGCCCTATGCAGCTCCCTCAACGAGACGTGCCCCAATGCCTTGAGAGATCTGCTCTCGAAGCTTAATTCCGACGGCGCCGGAGATGGGCCCGGCCCTGTGACCTGTGTGGTGGCGGACGCAGCGATG…	1482	3	Tandem	-0.531457	-0.538319	-0.800457	1.03239
Rh_pal_03G003960.1	RpChr03	6759110	6761049	-	ATGGGATCCGAGAATCAAATCAACGGCTCACAATCACCGCCACGTGTCCCCCACGTGGTGGTGGTCCCCTACCCAAGCCAAGGCCACATCAACCCCCTCCTCCAATTCGCCAAGCGCCTCTCCTCCCACGGCGTCAAGGTCACCTTCGCCGCCGCCAACGCCGTCACCGCCGTCTCCGTCTCCGTCGAGCCCATATTCGGAGGCGGCCTCAGCTCCTCCCCGTCGGTCGGAGAAGAGTCCGACTTCCTCTCCTCCCTCAAATCCAAGGGCTCGGAGTGGCTCACGCGCCTCATAGAAAAGCACGCGCGCACCGACTCCCCCGTGTGCTGCGTCGTATACGATGCGTTCCTCCCGTGGGCCCTCGACGTCGCCAGGGCCCACGGCGTGCGCGGGGCCGCG…	1395	2	Dispersed	1.17835	-2.30871	-0.447414	-0.318991
Rh_pal_03G007540.1	RpChr03	11880952	11883006	-	ATGGGTTCAGATAGCCCGCCCAAAAGCATGGTCCACGTGTTCATGGTGTCCTTCCCGGGTCAAGGCCACGTCAACCCACTCCTCCGCCTCGGCAAGCGCCTCGCCGCCAAGGGCCTCCTTGTCACCTTCACTACTTCCTCCGGCTTCGGCCGGGACATCATCCGCGCCACCGGCGTCACCCCGGGAGCCCTCACCCCCGTCGGCGCCGGCTTCCTCCGGTTCGACCTACTCGAAGACGAGTGGCCCGACTCCGACCCGCGCCGCCAGGACCTGGACGTCTACCTCCCCCAGCTGGAGTCCGCCGGGCGCCGCCGCATCCCGGAGATGCTCCGGCGCCTGGCCGCGGAGGGCCGGCCCGTCTCCTGCCTCGTCAACAACCCCTTCATCCCGTGGGTGTCC…	1533	2	WGD or segmental	-1.14705	-0.921801	0.825737	0.319804
Rh_pal_03G007580.1	RpChr03	11952347	11953795	-	ATGGCCGTCGACGAGAACCAAAAACCATCAACCACCGCGACACCGCCGGCAGCAACTCACCATGTACTAATGGTATCCCTAGCAGCACAAGGCCACATGAACCCGATGATGAGGCTGGGCAAACGCCTCCACTCCAGGGGCCTCCACGTCACCCTCGCCACCAGCGAGATCTTCCGCCACCGTGCCCTCAGCCGCTCCACCCCCGCGGCCGACTCCTCCTTCAAGATCTCGGGAGTCAATCTCGAGTTCTTCTCCGACGGCCTGAGCCTAGAGAGCGACAGATCCGACTTGGACGAATACTTCAGAACCATAGACCGGTTCGGACCGGCTAACTTAACCGGTTTGATCCGGGACCTCCACAGCCGTCCGATCCCCAAGATCTCGTGCATTATCAACAAC…	1449	1	Proximal	-2.44877	-0.035599	1.07077	-0.433142
Rh_pal_03G007840.1	RpChr03	12575487	12578458	+	ATGGCTTCTCATAACCATCTCCACATGGTCTTCGTTCCCCTGATGGCACATGGCCACATGATCCCGCTCTTCGACATCGCGCGGCTCTTCGCAGCGCGCGGCGTCAAGGCGACCCTCGTGACCACCCCCGCCAACGCTGCCGCCTTCCCCAAACCCGACGCCGTCGAGATCGTGATCCTCCGGTTCCCGTCGGCGGAGGTGGGCTTACCGGAGGGAGTCGAGAACATCACCCAGTTAACGGAAATCGACCATACGGACAAGTTCGTAGAAGCCCTGAAGCTGATCGCCGAGGGCCCACTAGCGGAGCTACTGGAGGAGCGCCGCCCGAGCTGCCTGGTGTCCGACATGTTCCTGCCGTGGGCGGCCGACGTGGCAGCCAGGGTTGATATACCGTGGGTG…	1428	2	WGD or segmental	-0.869698	-1.23927	-0.491128	1.21268
Rh_pal_03G010880.1	RpChr03	19294040	19295578	+	ATGAACTCCGGCGCCGAACTCTTCCTCTTCGCCGGGCCGGAGATGGGCCATCTCATCTCCGAAGTCGAGCTCAGCCGGCGACTCACATCCCTAGACGCCCATATCTCCATAGCCATTCTCATCCCCAAGCTCCCCGTTCCCAACGACAAGCTCGACGCCTTCATCCGATCCCTCGACGCCGACCTCCGCCGTGAGCACAACCACCGGATCACCCTCGTCGAGCTCCCCCCGCTCGACGACGTCCCGCCGGAGTTGAGCAGAACCGGCAACCACGTCGTCCTAGTCGACACCCTCGCGACCCTCTACAAGCCGATCGTGAAGCGCACCGTGGAAGATCGCCAGAGCCGGTGCCGGACCGCCGGGATCGTTTTCGACATGTTCTGCTCGGCGATGATCGAC…	1455	2	WGD or segmental	-1.18945	0.145394	0.28367	0.308257
Rh_pal_03G010890.1	RpChr03	19318858	19320306	+	ATGGAAACCGGCGCCGAGCTCCTCCTCTTCACCGCACCGCAGGTGGGCCACCTCCTCGCTGAAGTCGAGCTCGGCCGCCGCCTCGTAGCCTTAAACCCTCAAATCTCCATAGCCATCCTCATCCCCAAGCTCCCCGTCCCCAACGACAAAATCGACTCCTTCCTCCAATCTCTCGACGCCGACCTCCGCCGCGAACCCAACCGCCACCGGATCTCCATCGTCGAGCTTCCCCCGCTCGAAGACCCTCCGGAGATAAGCATCCCCGTCAACTACATCCCCCTATTCGACCGCCTAGCAAGCCTCAGTAAGCCGGCGGTGAAGCGCTTCGTCGAGGAGCGCCGCCGCGGGCGAAGAATCGCCGGGATCGTTTTCGACATGTTCTGCACGCCGATGGTCGAC…	1449	1	Tandem	-0.043539	0.204378	-0.256777	0.057392
Rh_pal_03G019050.1	RpChr03	49891048	49893336	-	ATGGAGAAGAGAGCATCCTCAAAGCACATCCTTCTCCTTCCATTCATGGCGCAGGGCCACCTCAAGCCCTTCCTGGAACTCGCCCACCACATGAAGCGCAGAAGCTCAGGCCTCACAATTTCCCTCCTCTCCACCCCTCTCAACGTCCGCCTCCTCCGGAACATGTCCGCCGACACCGACTGCGCCGCCGGCGCTTCCTCCAGCGTCATCCGCCTGGTGGAGCTCCCTTTCCGGTGCTCCGATCACGGATTGCCGGATCAGGCCGAGAACACACACGTACTGTCGCTGACGGAGGTCATCAAGCTCTTCCACGCCTCCGCGGCGCTGGAGGCTCCCGTTAGGGAGTTCGTCGCCGGGGAAATCGTCGGAAAAGAAGGCCGTCCTCCGCTTTGTATAGTT…	1500	3	Dispersed	-1.19239	-0.20735	1.01532	-0.567147
Rh_pal_03G022970.1	RpChr03	69697198	69698289	-	ATGCTTGGGCGCCTCGCCGAGGAAGGCCGCCCCGTGTCCTGCCTCATCAACGTCACCCTCGTCCCTTGGGTTTGCGACATCGCCGAAGAGCAAGGGATCCCCTTAGTCACAATGTGGGCCCAATCCTGCACCTCTGTCCTCACATTCTACTACTCCTACAACCAACTTGTCCCCTTCCCAACCGAAGAGCATCCCTACACCGACATCGAAATCCCGACTCTACCTCTTCTGAAGTGGGACGAGCTACACTCTTTCCTCCACCCAGCCTATCCTTACCCTTGCGCGGGCAAGGCATGGCTCCACGAGTTTCGCAACCTCAACAAGCCACTCTGCATCCTTATGGACACCTTTGACGAGCTTGAGCGCGAGACCATTCAATTCACGACCAGGCTCTGTCCA…	1092	1	Tandem	-0.730888	-5.76862		1.25043
Rh_pal_03G022980.1	RpChr03	69711809	69722139	-	ATGGCTTCCAAAACCCCAACAACCCCGCATCTGTTCATCGTGAGCTTTCCGGCCCAAGGCCAAATCAACCCCCTGCTCCGCCTAGGCAAACGCCTTGCCACCAAAGGTGGCTTCCTCATCACGTTTGCCACCACTGCTCCCGCTGGCCAGAAAATTATTAAGGGCAACGACATTACCCCCGACAAGCTGAGCCAATTCTCGGAGTTCTACCCCAAGCTAGAGTTTGCCAGCCGCAAAGGGGTCCCGAAGATGCTTGGGCGCCTCGCCGAGGAAGGCCGCCCCGTGTCCTGCCTCATCAACGGCACCTTCGTCCCTTGGGTTTGCGACATCGCCGAAGAGCAAGGGATCCCCTTAGTCACAATGTGGGCCCAATCCTGCACCTCCTTCCTCACATTCTAC…	1251	4	Tandem	-0.986822	-5.08803		1.30218
Rh_pal_03G053390.1	RpChr03	255187188	255197325	+	ATGGGCCACCTTATCCCCGCCCTAGAGCTCACCAAACGCCTCATCTCCCACCACCACTTCACGGCCACCGTCTTCCTCGCCACACCGGAGACTAACTCCGCCTCATCTTCAACCGAATCCGACCTCCTCCACCCATCAACCCCCCCCCCCCCCCCCGAACGACTTTGCTCCATGATGCGTTCCATTCTTCCTCACCTTCGCTCCGCCCTCTCCCAAACTCCTTCGCCACCCACAACTCTCATCGTTGACTTGTTCGGTACGGAGGCGTTGACTATAGCCGATTCCTTTGGCATGAGAAAATACGTGTTGTGCACGTCAAACGCGTGGTTCTTAACTCAAGCTTTGTACATGCCGACATTAGATAAGGAGATCAGCCCTGGCGAGGATCTCAAGATTCCT…	1311	4	Dispersed	1.46808	-0.920868	-1.35125	-1.6743
Rh_pal_04G007560.1	RpChr04	24996110	24997543	-	ATGGCCCCAGCAACCCCGCACGTGTTCATCGTCAGCTGCCCAGCCCAGGGCCAAATCAACCCCCTGCTCCGCCTCGCCAAACGCCTGGCCTCCACAGGCGGCTTCCTCGTCACATTCGTCACCACCGCCACCGCCGGCCAGAAAATCATTAAGGCCAATGGCATCACTCCCGGCCACCTATACCCACTTGGAGACGGCTTCCTCCGCTTTGACTTCCTCGACGTCGGCGGCGCCTCTGTTGAACGCAGGAGCCCGTTCCCGGAATTCTACTCCAAGCTGGAGCTTGCCGGCCGCAAGCAGGTCCCGGAGATGCTCCGGTGCCTCGCCGACCAAGGGCGACCCGTGTCCTGCCTCATCAACGGCAATGTCGTCCCCTGGGTTACCGACTTGGCCCAGGAG…	1434	1	Dispersed	-2.63377	-0.489974	-2.75805	1.57484
Rh_pal_04G010900.1	RpChr04	43899390	43900802	+	ATGGCGTCGTCGTCGGAAAGCAGTGCACACATTGCGATGTTCCCCAGCCCCGGGATGGGCCACCTCATCCCGTTCGTCAATCTCGCCAAACTCCTCGTCCACCGCCGCCACATCTCCTCCGCCACCCTCATCCTCCCCACCGCCACCACCTCTTCCGCCTCCGCCCTCCTCCAATCCCTTCCGGAGAGCATCCGCCTCCACCACCTACCCCCCATCACCCCCGACGATATCGCCGCCGACAACCAATCCCCGGAGTCCGAAATTTTCCGGTCCATCTCCCTCTCCCTCGACTCAGCCCGCGGGGCCCTCGCTGACCTGGCGTCAGCCACCGGGTCCCCGCTGGCCGCCCTGGTGGTAGACCCGTTCGGCATCGACCTTCTCGACGCCGCCAAGGAACTC…	1413	1	WGD or segmental	-4.75543	-2.80742	-2.96105	1.88429
Rh_pal_04G028510.1	RpChr04	166521202	166523975	+	ATGGCGGTAAACAATGGAAACTGTACACCACGCGCCTCCGAGAGATCCGCGCACGTAGTGATACTTCCGATCCCAATTCTGGGACGAACAAACCCGATGCTTCAATTCGCGAAGCGCCTCTCCTCGAAAGGCGTCACTGTAACCCTAGCAACCACCACCGCCTTCGCCGCCAAGCTTCTCTCCGCCTACGAGCCCTCCCCCCTCCTCTCAGTCGAATCCGTCACCGGCGACTCCGACCAATCGATTTCCTCCCCAATCGACGAATTGATCGGGAAATTCGAGGCGGCGGCGGCGCTGGGGCTGGCGAGGCTGATCGAGGAGAAATCTGCGATCGGGATTCCGGTGAGGTGTCTCGTGTACGATTCGTCGTTCCCCTGGGCGTTACGGTTTGCGAGGAAG…	1398	2	WGD or segmental	-2.38408	-0.786846	-0.824814	1.41374
Rh_pal_04G038340.1	RpChr04	221967293	221968859	+	ATGGACGCCTCTAAACTCAGCACCACATCATGCCGCCACGTGGCATTCATCCCACACCCAGGCCGCGGCCATGTCAACCCGATGCTCAACCTCTGCAAGCTAATAGCCTCCCGGAGGCCCGACCTCCACGTGTCCTTCATCCTCACAGAAGAGTGGCTCGCCCTCCTCGGCTCCCAAGCCAAGCCGATAAACTTCGCCACTATACCCAATGTCCTCCCTTCCGAGCTGGTTAGAGGCTCCGACCTACTCGGCTTCCTTGAATCCGTTCAGACGGAAATGACGGAGCCGGTTGAGCGGCTCCTTAACCAGCTTGAGCCGCCGCCGGATCTAATTATTGCTGATTGTTTCTTGTCTTGGGCGGTTGAGCTCGGAAAGAGGCGGAAAATTCCAGTCGCTTCG…	1359	2	WGD or segmental	0.451025	-0.261803	-0.402924	0.060213
Rh_pal_04G038350.1	RpChr04	222006870	222008936	+	ATGGTTACTTCCGAAGCCCCCAATAAACCCCGGTGCCACGTGGCGGCCATCCCAGGCCCAGGGCGAGGCCACATCAACCCGCTTCTCAACTTCTGCAAGCTGCTTACTGCTTCCCACGACATCCACGTGTCCTTCATCCTCACCGAAGAATGGCTCGCACTCCTCGGCTCCGAGCCGGCCATAAGCTTCCTCACCATCCCCTCTGAGCCGGGCAAATCCGCTGGCGTCGATGGATTGTTTGAAGCCGTCCAGAAGCACTTTGAGGAGCCGGTGGAGCGGCTCCTTGACAGGCTTGAGCCGCCGCCGGATGCGATTATTGCCGATAGCTTCTTGGCTTGGGCGGTCGAGCTCGGAAAGAGGAGGGAAATCCCGGTTGCTTCGTTTTGGCCGGCGTCTGCA…	1359	2	Tandem	1.35568	-0.508759	-2.41027	-0.862842
Rh_pal_04G038360.1	RpChr04	222095556	222097005	+	ATGGCTGATCAAGCCACAGCCCACCAGGTGGTGGCCGTGCCATACCCGGGTCGAGGCCACATCAATCCCATGATGAACTTCTGCAAGTCCATGGCTTCCAAGAGACCAGACCTTCACATCCTAGTCATAGTCACCGAGGATACTAGAATTGGATTCACCACAATCCCTAATGTTCTCCCTTCTGAGGCAACCAGAGGGTCTGATCTTCCCGGGTTCCTTGAAGCTAAAGTTCTCGATACGATTGGGGTGCCAGTTGATGTGCTCATTGCTGATAGTTTCCTTGGATGGGCAGTTGATGTTGGGAGGAGAAGGAATACCCAAGTTGCTTCATTTTGGCCAGCATCTGTCTCATCTTTCTTGCTAGTACATCACTATGATCTTGTTCAGAAGCTTTTAGCT…	1293	4	Tandem	-0.934635	-0.291785	0.089382	0.674479
Rh_pal_04G038490.1	RpChr04	222609944	222611510	+	ATGGACGCCTCTAAACTCAGCACCACATCATGCCGCCACGTGGCATTCATCCCACACCCAGGCCGCGGCCATGTCAACCCGATGCTCAACCTCTGCAAGCTAATAGCCTCCCGGAGGCCCGACCTCCACGTGTCCTTCATCCTCACAGAAGAGTGGCTCGCCCTCCTCGGCTCCCAAGCCAAGCCGATAAACTTCGCCACTATACCCAATGTCCTCCCTTCCGAGCTGGTTAGAGGCTCCGACCTACTCGGCTTCCTTGAATCCGTTCAGACGGAAATGACGGAGCCGGTTGAGCGGCTCCTTAACCAGCTTGAGCCGCCGCCGGATCTAATTATTGCTGATTGTTTCTTGTCTTGGGCGGTTGAGTTCGGAAAGAGGCGGAAAATTCCAGTCGCTTCG…	1359	2	WGD or segmental	0.698606	-0.32421	-0.484032	-0.211979
Rh_pal_04G038500.1	RpChr04	222714808	222716897	+	ATGGTTACTTCCGAAGCCCCCAATAAACCCCGGTGCCACGTGGCGGCCATCCCAGGCCCAGGGCGAGGCCACATCAACCCGCTTCTCAACTTCTGCAAGCTGCTTACTGCTTCCCACGACATCCACGTGTCCTTCATCCTCACCGAAGAATGGCTCGCACTCCTCGGCTCCGAGCCGTCCATAAGCTTCCTCACCATCCCCTCTGAGCCGGGTAAATCCGCTGGCGTCGATGGATTGTTTGAAGCCGTCCAGAAGCACTTTGAGGAGCCGGTGGAGCGGCTCCTTGACAGGCTTGAGCCGCCGCCGGATGTGATTATAGCCGATAGCTTCTTGTCTTGGGCGGTCGAGCTCGGAAAGAGGAGGGAAATCCCGGTTGCTTCGTTTTGGCCGGCGTCTGCA…	1359	2	Tandem	1.12239	-0.178432	-1.34762	-0.87219
Rh_pal_04G038510.1	RpChr04	222765952	222767383	+	ATGGGTGATCAAGCCACAGCCCACCAGGTGGTGGCCGTGCCATACCCGGGTCGAGGCCACATCAATCCCATGATGAACTTCTGCAAGTTCATGGCTTCCAAGAGACCAGACCTTCACATCCTAGTCATAGTCACCGAGGAGTGGCTTGGATACCTTAACTCCGATGATGAGGATACCTTAGAGAGTACTAGAATTGGATTCACCACAATCCCTAATGTTCTCCCTTCTGAGGCAACCAGAGGGTCTGATCTTCCCGGGTTCCTTGAAGCTGTTCAGACGGAAATGGAAGGGCCGATTGAGAAAGTTCTCGATACGATCGGGGCGCCAGTTGATGTGCTCATTGCTGATAGTATCCTTGGATGGGCAGTTGATGTTGGGAGGAGAAGGAATACCCAAGTC…	1350	2	Tandem	0.159448	0.052827	-0.332971	0.073059
Rh_pal_05G002430.1	RpChr05	7542498	7543931	-	ATGGGCCACCTCGTATCCGAGTTCGACCTCGCCAGGCGAATCGCATCCCAAAACCCTCGAATCTCCATATCCATCCTCATCCCCAAGCTTCCCCTCCCGGATCACCACATCGCCGCCTTCATCCAATCTCTAGAAATCACTGTCAACAATCGAATCTCCGTCCTCGAGCTTCCATCGCTGGACAGCACAATCCCTCCTGACTGCAGCAAACGCCTCAGCTTCCTCTTGGATCACCTATCAAACCTTTACATCCCTATAGTCAAGCAATTCGTCGAGCAGGACCGCCGCCGGATCGCCGGGATCGCCGTCGACTTGTTCTGCACGCCGATCATCGATGTAGCGGAGGAGCTAGGGTTACCTTCCTATATCCTCTTCCCCTCCGGCGCCAATTTGCTCAGC…	1434	1	WGD or segmental	0.143338	-0.065645	-0.354351	0.211389
Rh_pal_05G006710.1	RpChr05	26063932	26065948	-	ATGGCTTGCTCAAGAGAAGCAGAACCAACAAAAAAACCACATGCTGTATGCATTCCATACCCATCTCAAGGCCATGTGAGCCCCTTCATGCAACTGGCCAAGCTTCTCCATTGGAGAGGCTTCCACATAACCTTCGTCAACACCGAGTTCAACCACAACCGACTCATCCGAAGCAGAGGAAGCTCTGCAGTTGAAGGGCTACCCGGTTTCAGATTCGAGACTATACCAGATGGGCTACCGCCTTCTGACCGGGATGCAACTCAGGACGTTCCCGCCCTCTGTGAATCCACCCAGAAGAACTGTTTCGGTCCGTTCAAGGATCTGCTCATCAGGCTGAATTCTTCGTCACCTGAAGTGACATGTGTGATATCGGATGGGGTGATGACTTTTGGGATGAGA…	1464	3	Dispersed	1.29711	-0.478828	-0.894914	-1.79936
Rh_pal_05G007170.1	RpChr05	28437327	28439342	-	ATGGCTTGCTCAAGAGAAGCAGAACCAACAAAAAAAACACATGCTGTATGCATTCCATACCCATCTCAAGGCCATGTGAGCCCCTTCATGCAACTGGCCAAGCTTCTCCATTGGAGAGGCTTCCACATAACCTTCGTCAACACCGAGTTCAACCACAACCGACTCATCCGAAGCAGAGGAAGCTCTGCAGTTGAAGGGCTACCCGGTTTCAGATTCGAGACTATACCAGATGGGCTACCGCCTTCTGACCGGGATGCAACTCAGGACGTTCCCGCCCTCTGTGAATCCACCCAGAAGAACTGTTTCGGTCCGTTCAAGGATCTGCTCATCAGGCTGAATTCTTCGTCACCTGAAGTGACATGTGTGATATCAGATGGGGTGATGACTTTTGGGATGAGA…	1464	3	Dispersed	1.56891	-0.905887	-1.28375	-3.49396
Rh_pal_05G013950.1	RpChr05	72514833	72516224	-	ATGGGAGATGAACACAAACTTCACATCCTCATGTTTCCGTGGTTGGCCGTCGGCCACATGACTCCGTACCTCCACCTGTCCAACGAGCTCGCCGAGAGAGGCCACAAGATCTCGTTCCTCCTCCCAAACAAGGCCCAACTCCTCCTCCGCCACCTCAACCTCCACCCTTGTCTCATCACCTTCCACCCCCTCTCCATCCCCCACGTCGACGGCCTGCCTCTCGGCACCGAGACCGCCTCCGACATCCCCATCTCCCTCACCAGCCTCCTCGTCACCGCGTTGGACCTCACGCGCCCCCTTGTCGAGCAGATCATGCTCGACCTCGCCCCGGATTTCGCCTTCTACGACACCGCACATTGGGTGCCCGAGATCACCTCCAAGCTCGGGATCAAGTCGGTG…	1392	1	Dispersed	-0.738857	-0.070912	-0.216399	0.667247
Rh_pal_05G019940.1	RpChr05	115772507	115774369	+	ATGAAGTTTGAAAGGCCACAACAGATCCACGTGCTGATGGTGTCATTCCCGGGGCAAGGTCACGTGAACCCGCTACTCCGGCTGGGAAAGCGGCTGGCGGCGAAAGGCCTTCTGGTTACCTTCTCCACCAACGCCACCTTCGGACAGGCCATTGTGTCCTCCAACAACCTCACCCCAGGGGGGTCCACCCCGGTGGGCGACGGCTTCTTGCGCTTTGACTTCTTCGATGACGAGTGGGAAGAGACGGACCCCCGCCGCCAGGACCTGGACGCCTACCTTCCCCAGCTGGAGCGCGTGGGGCGCAAGTGCATCCCGGAAATGATGCGCCGCCTCAACGATGAGGGCCGGCCCGTCACCTGCCTCGTCAACAACCCCTTCATCCCGTGGGTGTCCGACGTG…	1524	2	Dispersed	-3.16826	-1.39061	1.63809	-1.34072
Rh_pal_05G028240.1	RpChr05	173006566	173007144	-	ATGCCTAGAATGAAGTTGGCTTTCGAGGCCCACACCACCCTCTACATTAACCTCCCATCCACCGTTTCTGATTCTCACTTTTACCTGCAATGGCTTGATTCTCAACCTCCACGATCCGTACTATACGTGTCCATGGGAAGCTTCCTCTCGGCTTCAACCGCACAGACAAACGAAATCATCACCGGCGTCCATAACAGCGGCGTCTATTATCTGTTCGCGACTCGCGGGGATGAATCACGGTTCAAAATCGCAGAGGAGAGGGGATGTTTGGTGCGATGGTGCGATCAACTTAGGGTTTTGAGCCACCGTGCGGTGGGAGGGTTCTGGTTGCATTGCGGGTGGAATTCGACGTCGGAGGCGATGTTCTCCGGCGTTCTGGTGCTCACGTTTCCGATAGTT…	579	1	Dispersed			0
Rh_pal_05G034050.1	RpChr05	205466584	205467963	+	ATGGCTCCTAAACAGACCCATGTCATAGTCTTTCCATGGCTGGCTTTCGGCCACATGCTACCATTCCTCGACCTCTCCAAACGACTAGCGGCCAAAGGCGTCCATGTCACCTTCGTCTCCACCTCAAGAAACATACAAAGGCTCCCCGCGGTCCCTCCAAGCCTGGCTGGCCGAGTCAAGTTCATGGAGCTCGCGTTGCCCCCAACCGATGGCCTACCTGAGCATTGCGAGGCCACCATAGACGTGCAACCGAAGCAAGTTCAGTTCTTAAAGAAGGCGTACGACCGACTAAAGCAGCCACTTGAGAGAGTCTTGCAAGAGGAGTCACCAAACATGATACTTTTTGACTTTGTAGCTTATTGGGTGCCTCAGATTGCCTCTTGCTATCACATTCCTTGT…	1380	1	Dispersed	-5.72934	-9.5052	-2.51867	1.928
Rh_pal_05G039640.1	RpChr05	231214083	231215815	-	ATGACGTCATCCACCGGCGACGTTCACATCCTGGTGGTCCCCTACCCTGCGCAAGGCCACCTGATCCCGCTCCTCGACCTCACCCACCACCTCCTCCTCCGCGGCGTAACCGCCACCATCGTCGTAACCCCCAACAACCTCCCGCTCCTCCAGCCCCTCCTCTCCAGCCACCCTGTCTCCGCCGTATCCACCCTCGTCCTCCCCTTCCCGGCCCACCCTTCCCTCCCCGCCGGCGTCGAAAACATCCAAGACCTCCCGCCGGACTCCACTATCCCCGTCATGGACGCCCTCCGCCGCCTCCGGGAACCGATCCTACGGTGGTTCGCCTCCCACCCGTCCCCTCCTTCCGCCGTCATCTCCGACATGTTCCTCGGATGGACCCACCACCTCGCCCAGCAA…	1443	2	WGD or segmental		-4.37486	-7.10741	1.55805
Rh_pal_05G039650.3	RpChr05	231265144	231267828	-	ATGCCGACAACCACCGACACCGCCTTCCACCTCCTGGTGTTCCCCTACCCCGCCCAAGGCCACATGATCCCGCTCCTCGACCTGACCCACCACCTCCTCCTCCGCGGCGTCACGGTCACAATCGTCGTCACCCCCAAAAACCACCACCTCCTCCAGCCCCTCCTCTCCAGCCACCCCACCGCCGCCGTCACCGCCCTCGTCCTCCCCTTCCCACCCCACCCATCCCTCCCCGCCGGCGCCGAGAACACCAAAGACCTCCCCCCAGACTCGTTCACCCCCGTGATGTCCAGCCTCCGCCGCCTCCGGCCACCCCTCCTCCGGTGGTTCACAACCCACCTCTCCCCTCCCTCCGCCATCCTCTCCGACATGTTCCTCGGCTGGACCCACGATCTCGCCGTG…	1518	3	Tandem	-0.438777	0.44044	-0.786196	0.406374
Rh_pal_06G004670.1	RpChr06	7685436	7688853	-	ATGGATTTGAAGAATAAAGCCCATGTGTTGGTAGTCCCATTCCCCATTGTAGGGCGCACCAACCCAATCCTCCAATTCGCCAAGCGTCTCTCCTCCAAAGGCCTCCACGTCACCCTCGCCACCACCCCGTCGTTGGCCTCCTCCCATAGCCTATCCCAATCCTTCCCCTTCCTCTCCATCGCGACCATCTCCGATGGTGAGCACCTAGAACCCGGCCTCTCCACCAACACTCTCAATGTCGACCACCTTATCGAGAGCTTCGATCGCATGGCACCCCAGGCCGTTGCCAGGTTGGTTGAGCAAGAGGGCTCACAAGCCAACCCTTTTATATGTGTAATATATGACTCGTCTCTGACATGGGCACTAGGGGTTGCGAGGAAGCATGGAATTTACGCCGCC…	1398	3	WGD or segmental	-4.13423	-0.383326	1.6259	-3.47351
Rh_pal_06G005060.1	RpChr06	8437157	8440573	-	ATGGATTTGAAGAATAAAGCCCATGTGTTGGTAGTCCCATTCCCCATTGTAGGGCGCACCAACCCAATCCTCCAATTCGCCAAGCGTCTCTCCTCCAAAGGCCTCCACGTCACCCTCGCCACCACCCCGTCGTTGGCCTCCTCCCATAGCCTATCCCAATCCTTCCCCTTCCTCTCCATCGCGACCATCTCCGATGGTGAGCACCTAGAACCCGGCCTCTCCACCAACACTCTCAATGTCGACCACCTTATCGAGAGCTTCGATCGCATGGCACCCCAGGCCGTTGCCAGGTTGGTTGAGCAAGAGGGCTCACAAGCCAACCCTTTTATATGTGTAATATATGACTCGTCTCTGACATGGGCACTAGGGGTTGCGAGGAAGCATGGAATTTACGCCGCC…	1398	3	WGD or segmental	-3.95858	-0.635064	1.63335	-2.4002
Rh_pal_06G005310.1	RpChr06	8950187	8952893	-	ATGGACTCCACAACTCCCCACGTGCTCATCTTTCCTCTCCCAGTCCAAGGCCACGTGAACTCCATGCTAAGGCTAGCCCAACTCCTCTGCCTCGCCAACCTCAAAGTGACCTTCCTCAACTCCACCCGCAACCACCAGCTGCTCCTCCGCCACACCGACGTCCAGGCCCGCATGGCCCGCCACCCGGGCTTCCGCCTCGAGTCCATCCCCGACGGCCTCCCCGACGACCACCCCAGGTCCGGCGAGGGGGTCATGGAGCTCGTGGCCTCCCTCGAGTCCACCGCCAAGCCCGTGCTCAAGGAGATCTTGATGGGCCTCAGGGATGATATCAACGCGCCTGTTACGTGGTTCATTGTCGATGGGATTTTAGGGTTTGCTTATGACGTGGCGGAGGATGTG…	1428	2	Dispersed	0.829257	-1.98969	0.623531	-1.21492
Rh_pal_06G016770.1	RpChr06	41801463	41802803	+	ATGGATACTGATCACGAAGCCGGTCACAACATAGCCATCCTCCCAAACGCCGGCGTCGGCCACCTCATCCCCCTCGTGGAGTTCACGCGCCGTCTCCTCCTCCTCGACCCCTCCCTCTCCTTCACATTCCTCCTCATCCCCTCCTCCTCCTCCTCTGCCACTCCATCCGTCATCTCCTCCCTCCCCGCCGCCTCCTATGACGTCATCACTCTCCCGCCTCCTTCCTTCTCCCCCTTCCCCGACTTCTCGGCTGAGAGCATCACCCGCGTCCTCCGTTCCGTCAACCACTCCCTTTCCGCCCTCCGCCAAGCCCTCCGGGAGATGAAGTCTCGCCGCCCACACCTATCGACCCTCGTCATCGACATCTTCGCCACGGACGCCGTGGAAGTGGCGGCCGAG…	1341	1	Proximal	0.467904	-1.08735	-1.73044	0.883554
Rh_pal_06G016850.1	RpChr06	42164824	42166248	+	ATGTACGGCACCGCCAACACCACCACGCCGCCGCGGCCTTCGCCGCCACATGTGATAATCGTCCCGACACCCGGGATGGGCCATTTGATCCCACTCGCGGAGTTCGCCAAGCGGCTCGTCCCCGAATTCTCCTTTACGTTCGCCGTCCCCACTGACGGACCACCGTCCTCCGCCCACCGCACCTTCCTCTCCTCCCTCCCCGCCGGCATCGACTACGTCTTCCTCCCTCCTTCCGATCTCTCCGACGCCCCCTCCGACGCCAAGATCGAGACCCTCATAAACCTCACCGCCGCTCGCTCCCTCCCTCACCTCCGCCACCTCATCTCCGACCTCATCGCCGCCGGATCCCGCGTCGTCGCCCTCGTCGTTGACCTCTTCGGCACCGACGCCTTCGACGTG…	1425	1	WGD or segmental	-0.437213	1.2738	-0.817696	-1.85665
Rh_pal_06G022460.1	RpChr06	73232422	73238649	+	ATGGATTCAAACGGTGTTGATCATTTAGTACCCCTGTTAGGAGAAAGTGGAGGGCATTTCGGTGGAAAGAGTTTGCGGATTGATTATGAACAGGGCATTGATTGCAGTGAACCAGTTGTTGCGGAAGCCGAGTTCTCGGAAAGATCTGAGAGGAGAAATGAGCTTCCAAACGAATCCTTTGATGTAGAGGCTTCTCTTCTAGAGCAGCAAGTCTCAGATATGGGATGTAATTTGGATACTAAAGATTCAGATCAATGTTTTAGCAATGCTAGCGATCCTCAGGATGAAGACGTCATTACTAGTCTTGGCGGTGGAGGAGGACACATTGTGGGCTCGATGAGACAGTCTTCAGCTTCAGAGTTATGCAGATCAGAGGAGTGGACCTCCTATGGCTCACCT…	2097	15	Dispersed	-0.044252	0.120001	0.070062	-0.16212
Rh_pal_07G002720.1	RpChr07	19840052	19841499	+	ATGGAAACCAATTTTGAGCTGGTACTCATCCCGTCCCCCGGATTCAACCACTTCGCCATCGAGATGGATCTCGCCCGGTGCCTGGATGCCCACGACCCCCGGATCTCCGTCATCGTCTTTATCGCTGACATCCCCATCTCCGACCACACCCTCGACATCTACTTCAAATCCATCGACACCGCCGCCGCCGACTCTTCCCTCCATCCCCACGTCTCTCTCGTCCGCCTCTCGCCTCTCCCGAAAGTCGCCGCCACCGACGACTTTCTCCGCCTCTTCACCGCTCACATGGAGGCCTACAAGCCCGTCGTCAAGGACATGGTCCGGGAGCGCGCCGCCGCCTCAAACGGACATTGCCACCTCGCCGACTTCGTCATTGACATGTTCTGCAGCACCATGATT…	1374	3	WGD or segmental
Rh_pal_07G014260.1	RpChr07	103885808	103887243	-	ATGGTGGTATCCTGGTGTGAACAAATGCAACACCCTTCGGTTGGCGGTTTTCTTACGCATTGCGGATGGAACTCGACGCTTGAGACTGCCTTTGTAGGTGTTCCTGCTCTCACATTTCCTCTAAGGTCCCGTTTGAATTGCCACGAATCTGTTCCAAGAGATGAAAATTCGGTGCTGCTAAAGAGGTTCGTGGATTTGGAAAGCAAACAGGTAAGAGAAACGCTCCTACAATCAGTAACTGAAGATGGATTCACAAGTAGCCTTGATTTGTTCTTTTCCAACGTACATTTTTCAACTGTAGAATTCAAGGAGCGTCTATTTATAAACAAAGTGTTGTTAGGGAAGAAGATCATCTTCAGACATCAATTACAATATTTGAGTAACTTCATTTTGAGTTTC…	423	2	Dispersed				0
Rh_pal_07G034290.1	RpChr07	206291389	206292999	+	ATGGCCGTCGCCGGCGAAATCCTGGTGCTGCCGTTCTTCGGGCAGGGCCACCTTTTCCCCAGCATAGAGCTCTGCAAACACCTCTCCTCCCGCAACTTCCAAACCACTCTCATCATCTCTTCCGCCCTCTCCTCCTCCATCCCCGCCACCCTCCCCCAACGCCACCCTCTCGTCCAGATCTCCGAGATCCCCGGCTCCTCGGGCCCTCCTCCGCCGCCTCCTGAAGCTTCGGGCCCGACGGAGCCCGGGGCCCCTTCTTCCGGCGGCCCATTTGGACGGCAGCACGACGAGATGAATCAGGGGATTGAGTCTCTGTTGTCGGGCCGGCCCGACGGGTCGCCACGGCCCGTGTGTGCTGTGATCGATGTCATGATGAGCTGGTCAAAGGAGACTTTCGCC…	1611	1	Dispersed	0.023768	-0.355798	0.218227	0.054708
Rh_pal_07G037070.1	RpChr07	214340212	214342103	+	ATGCCATCATCCACCCCCACCCCCGCCGCCACCTCCACCTCCCTAACTGCAATCCCCACCGTCGTCTCCTTCTCCATCGCCACCTCTCCCGCCACCGCCACGACCCCCACCACTACCGCCGACATCGATACCTCCCCAACCGTCACTGACACCTCCAACGGACCCACCACCGCAACTACCCATATCCTCGTAATTCCCTTCCCCGCCCACGGCCACTTGATCCCAGTCCTCGACCTCACCCACCACCTCCTCACCCACGGCGGCGGCCGCCTCACCATCACCGTGGTCGTCACCCCTAAAAACCTCCCCCTTCTCCAACCCCTCCTCTCCCGCCACCCTTCCACCGCCCTCTCCGCCCTCGTCCTCCCTTTCCCCACCCACCCTTCCCTCCCCGCCGGC…	1698	2	WGD or segmental	0.51495	-1.363	-1.21196	0.807851
Rh_pal_07G038340.1	RpChr07	217139138	217140541	-	ATGGAAGGTCACCCAAATATATTCCCCGCCACCACAACCACCGCCGCGAACCCCCACGTGGCCGTTTGTCCGAGCGCCGGAATGGGCCACTTAGCCCCTTTCCTCACCCTGGCTTCCACCCTCTCCTCCACCCCCTACCACTGCACTGTCACCCTCGTCGTCGTCGTCCCCCTCATCACCGCCGCCGAGTCCCACGAAATCTCCTCCTTCTTCTCCTCCCACCCCCACATCCGTCGCCTCGACTTCCACGTCGACCTCGCCTCCCCCTCCGCCAACGCCGACCCTTTCTTCTTCCGCTACGAAACCATCAGCCGATCCGCCCACCACCTCGCCCGCCGTCTCTCCACCCTCTCGCCGCCCCTTTCCGCCGCGTTCTCCGACTTCTTATACATCAAGGGC…	1404	1	Proximal	-2.19501	-1.29574	-1.05756	1.53298
RpChr07_217588447-217589811	RpChr07	217588447	217589811	-	ATGGAAAACACAGGAGCAGCTGATGAGCGTCCGCACGTGGCGGTATGTGCGGGTGCTGGTATATCCCACCTTCTTCCCTGCCTCAACGTGGCCTCTGCCCTCTCCTCCCACTGCACCGTCACCCTCTTCACCGCCGTCCCCATCATCTCCGCCGCCGAAACCGGCGAGATCTCCTCATTCACGGCCTCTCACCCGCACATCCGCCGCCTAGATTTCCGCATGGACTCCCGCCCAGACACCAAAGGGGAGGACCCTTTCTTGGTGCGTTACGACGCCTTAAGCCGCAACGCGCACCTACTCGGTCACCATCTCCCCACTCTCTCCCCACCGCCGATGGCGGTGTTCTCGGAGTTCTCACTCACCTGCGGACTCAACACCTCCCTGCCCTCCTCCCTCCCA…	1365	3	-		-2.53335	-6.6904	1.49446
Rh_pal_07G038410.1	RpChr07	217741807	217743234	-	ATGGAACATCAACCGGATCTCTTCCCCGCCGTGGCCACCACCACCACCACCACCGTTGAGCAACCGCATGCTGTGGTTTGTTCGAGTGCCGGGATGGGCCACTTAACGCCCTACCTCAGCCTCGCATCCGCCCTTTCCTCCGCCCCCTACCACTGCCAAGTCACCCTTGTCGTCGTCGTCCCGCTTCTCACCGCGGCCGAATCCGACCAAATCTCCTCCTTCTTCTCCTCCCACCCTCACATCCACCGCCTCGACTTCCACGTCGACCTCGCCCCCCCAAAAGCCAACCTCGACCCGTTCTTCCTCCGATACGAGACCATCAGTCGCTCGGGCCACCAGCTGGCCCGCCGTCTCTCCACCCTCTCGCCCCCCGTCTCCGCCGCCTTCTCCGACTTGCTA…	1428	1	Proximal	-3.29632	0.206687	-0.594968	1.05805
Rh_pal_08G028490.3	RpChr08	182027583	182029127	-	ATGGTAGCCAATTTCATTGCATATTTAAGAGGTGTGTCTTCTAAGACCCAATTGCCCTTCAATTCACCATCAAATATCACAGCCACCCAAACCATGGCCAATCCAGCCACCATCATCTCCACCACCAGCCACCACCACCGCCGCGTGGTGGCCGTGCCATATCCGGGCCGAGGCCACATAAACCCCATGTTAAACTTCTGCAAGCTAATGATTTCCAATAGCCAACACATCACCAAAATTATAGTCATTGTAACAGAGGAGTGGCTAGGATACCTCAACTCCGAAGAGGCTAACATACCTAGTAAAATTAGCTTCGCCACCATACCAAATGTTCTTCCTTCCGAGCGAGTTAGGGGCTCTCATCTCGCCGGATTCTTCGAAGCCGTTCAGAGAGACATG…	1446	2	WGD or segmental	-1.54923	-0.61518	1.36803	-1.23693
Rh_pal_08G039870.1	RpChr08	225874805	225877333	-	ATGGCGGTAAACAATGGAAACTGTACACCACGCGCCTCCGAGAGATCTGCGCACGTAGTGATACTTCCGATCCCAATTCTGGGGCGAACAAACCCGATGCTTCAATTCGCAAAGCGCCTCTCCTCGAAAGGCGTCACCGTAACCCTAGCAACCACCACCGCCTTCGCCGCCAAGCTTCTCTCCACCTCCGAGCCCTCCCCCCTCCTCTCAGTCGAATCCGTCACCGGCGACTCCGACCAATCGCTATCCTCCCCAATCGATGAATTGATCGGGAAATTCGAGGCGGCGGCGGCGCTGGGGCTGGCGAGGCTGATCGAGGAGAAATCTGCGATGGGGATTCCGGTGAGGTGTCTCGTGTATGATTCGTCGTTCCCCTGGGCGTTACGATTTGCGAGGAAG…	1401	2	Dispersed	0.311531	-4.40599	-3.02141	1.3722
Rh_pal_08G040160.1	RpChr08	226479061	226480875	+	ATGCAAGAGAGAATGGGCCGAAGAATCGTGTTCTTTCCCTTGCCCTTACAAGGCCATATAAACCCTTTGTTCCAGCTGGCCGACATCTTCTACTCGAAAGGATTCTCCATTTCCATCATCTGCACCCGCTTCAATGCCCCTAACCCCGACAATCACCCACACTTTACCTTCCACACCATAGACGACGGCTTGTCAGAAGAAGATGCTACCATGAAAGATATGATAGCACTGACTATTAAACTCAATGAAACATGTGCCAATTCCTTGAGGGAATGCTTGTCTGAGATGCTATCCAGCGGTTCTGCTCAAGAACGAGTGGCATGCTTAATCTCTGATGCTATGTGCTACTCCAGCCAAGCCGTGGCAGATAGCCTAAATCTTCGTAGGATTGCTTTGAGA…	1338	2	Dispersed	-0.200332	0.417163	0.153824	-0.552504
Rh_pal_08G043960.1	RpChr08	233395481	233396887	+	ATGGAATCCAAACCTCACGTTGTGCTCTTCCCATTCATGTCCAAAGGCCACACCATCCCACTCCTCCACCTCGCCCGCCTCCTCCTCCGCCACCGCCAGCTCACCGTCACCGTCTTCACCACCCCCGCCAACCAGCCCTTCATCGCCGCCTCCCTCTCAGACGTCGACGTCTCCATCGTCCCCCTCCCTTTCCCCTCTACCATCCCCGGAATCCCACCGGGCGTCGAGAGCACAGACAAGCTCCCTTCAATGTCACTCTTCTACCAATTCTGTGACTCCACCAAGCTCCTCCAACCCCACTTTGAAGAGGCCCTCAAGAGTATCATCCCCAATCTCAAGCTCATAATCTCAGATGGGTTCCTCCACTGGACACTGCAATCAGCCAATAGCTTCAACATC…	1407	1	Tandem	-3.14361	-0.278136	0.2311	0.917209
Rh_pal_08G043980.1	RpChr08	233400814	233402220	-	ATGGAATCCCAACCCCACGTTGTCCTCTTCCCATTCATGTCCAAAGGCCACACCATCCCACTCCTCCACCTCGCCCGCCTCCTCCTCCGCCACCGCCAGATCACCGTCACCGTCTTCACCACCCCCGCCAACCAGCCCTTCATCGCCGCCTCCCTCTCAGACGTCGACGTCTCCATCGTCCCCCTCCCTTTCCCCTCTACCATCCCCGGAATCCCACCGGGCGTCGAGAGCACAGACAAGCTCCCTTCAATGTCACTCTTCTACCAATTCTGTGACTCCACCAAGCTCCTCCAACCCCACTTTGAAGAGGCCCTCAAGAGTATCATCCCCAATCTCAAGCTCATAATCTCAGATGGGTTCCTCCACTGGACACTGCAATCAGCCAATAGCTTCAACATC…	1407	1	Tandem	-2.26041	-0.677804	-0.071791	1.14712
Rh_pal_09G000300.1	RpChr09	696692	698249	+	ATGGAGGAGCCGGAGGCATTCGTTTTCTACTCCCCGCCCAGCATGGGCCACATCTTCACCATGGCCGAGCTTGCCAAGCTCATCCGCCGCCAGGCCCCCCACCGCCGCCTCTCCTTCACCCTCATCTACGGCGCCGACCCCTTTGAGCCCCCCAGCACCGACGCCGCCCTCTCCCACATCATCTCCTCCAACCCCTCCATCTCCTTCCTCCACCTCCCCCAGCGCCCCATCGACACCTCCCCAACCCGCAGCCGCCCCGCCATCGCCTTCGAATCCTTCCGCAACTCCGCCCCCGACGTCTCCGACGCCCTCCGCCGCATATCCGCCGCCGGCACCAAGATCCGCGCCCTCATCATCGACATGTTCTGCGGCACCGCGCTCCCCGTCGCCACCGAGCTA…	1425	2	Dispersed	0.269977	-0.140276	0.359015	-0.726626
Rh_pal_09G000570.1	RpChr09	1015464	1016772	-	ATGTCGGCGAATCTTGTGCTCATCCCAACTCCGGGGATGGGCCACCTCGTCCCCGCCATGCAGCTGGCCAAGCAACTGGTGACCCGGGAGCCCCGCCTCTCCATCACCGTCCTCCTCATCAACCAAGACCTCGAGTCTCTAAAATCTGATCCCTCTCTTCTCAACCACGCCATCCGGTTCATGGAAGCCCACGAATCCAAAGTCAAGGAAGCTGTCGAGGGGCTAATTCGATCTGCGGGTCCCGTCGCCGGCCTCCTCCTCGACATGCTCCGCACGCCCATGATCGACGTGGCGGCCGACCTTGGGTTGCCGTCTTACGTTTTCTTCACCTCCGGCGCCAGCCACCTCCGCACGCTGTTTCACTTCCAAGAGCTAGGCAGCAGAGTAGGTCCGGAGGAA…	1275	2	Dispersed	0.643618	-0.2985	0.258571	-1.22308
Rh_pal_09G001360.1	RpChr09	2418394	2420463	+	ATGGCACCACCCTCTCTTCACGTATTAGTGTTTCCATGGTCATCCTTCGGCCACATGATCCCATTCCTCAGACTCTCCATCGCCTTAGCCAAATCCAGCGTCCACGTGTCATACGTATCGACTCCTCGAAACATCCAAAGGCTTCCTCGAATCCCTCCTAGCCTATCGGAACTCCTCGAGTACGTGGAGCTTCAACTCCCAAAACTCAAAGAACTACCTCAAGGCGCAGAAGCCACAGATGACCTCAGATTCGACCAAATCCAATACCTCAAGATAGCCTACGATCTTCTACAACAACCCTTTTCACAAATCATAGCTAATCACTCTCCTGATTGGGTAATCGCGGATTTCGCTTCTTATTGGGCACCCAAAATAGCAAAAGATCACGGAGTTCCACAC…	1407	3	Proximal	-0.762203	0.367044	0.178473	-0.01594
Rh_pal_09G001380.1	RpChr09	2420623	2422083	-	ATGGCAGCCCCTCTTCACGTAGTAGTGCTTCCATGGTCGGCGTTTGGCCACATGATCCCATTCCTCCACCTCTCCATCGCCTTAGCCAAATCCGGCGTCCACGTGTCCTACGTCACGACTCCTCGAAACATCCAAAGGCTTCCTCGAATCCCTCCAAGCCTATCGGAACTCCTCGAGTACGAGGAGCTTCCGATGCCAAGAGTCGAGGAACTGCCGCAGGACGTGGAGGCCACGGTTGACGCGTCGACATTTGACCAAATTCAGTACCTCAAGCTAGCCTATGACCTCCTAGAGCAACCCTTCTCTCGAGTCGTGGCGAACCGCTCTCCCGATTGGATTATCGCAGATTTCGCGCCTTCTTGGGCGGTTAACGTAGCCAAGAAACATGGAGTTCCCCTC…	1353	2	WGD or segmental	-2.26843	-1.29837	-1.69816	1.62184
Rh_pal_09G003970.1	RpChr09	7078478	7080144	+	ATGCAACAGAAGATGGGGCGAAGATTGGTAATCTTTCCATTGCCATATGTAGGCCATCAGAATCCGACGTTTGAGCTTGCAAACATTCTTCACTCAAAGGGCTTCTCTATCACTGTCATCCATACACGATTTCACTCGCCTGACCCTGCAAAATACCCACATTTCAACTTCCACTTCATAGAAGATGGCTTGTCAGAGAGTGAAGTTCCCTTCCAAGATGTAATATCCCTTACTAACACACTCAACAACAAGTGTGTGGAGCCGTTCAAGGCGTGCTTGTATCAGATTCTAACTGATCATGGCTCGGATCAGGAGCCTGTGTCATGCCTAATTACAGATGTTATGTGGCACTTCACTCAAGCTGTTGCTGATGCCCTCCAGGTTCCTAGGATTGTTATA…	1341	2	Tandem	0.983527	0.196425	-1.10175	-1.28314
Rh_pal_09G003990.1	RpChr09	7104176	7105758	+	ATGCAACAGAAGATGGGGCGAAGATTGGTAATCTTTCCATTGCCATTTCTAGGCCATCAGAATCCGACGTTTGAGCTTGCAAACATTCTTCACTCAAAGGGCTTCTCTATCACTGTCATCCATACACGATTTCACTCGCCTGACCCTGCAAAATACCCACATTTCAACTTCCACTTCATAGAAGATGGCTTGTTAGAGAGCGAAGTTCCCTTCCAAAATGTAATAGCCCTTGCTAACACACTCAACAACAAGTGCGTGGAGCCGTTCAAGGCGTGCTTGTCTCAGATTCTAACTGATCATGGCTCGGATCAGGAGCCTGTGTCATGCCTAATTACAGATGTTATGTGGCACTTCACTCAAGCTGTTTCTGATGCCCTCCAGGTTCCTAGGATTGTTTTA…	1341	2	Tandem	0.395227	0.565701	-0.413966	-1.13864
Rh_pal_09G010780.1	RpChr09	21767370	21768539	-	ATGCGGGAGACCGAGCCCTCCATCCGGGCCGCCATCTCTGGCCTCACGGCGCCCAACCCCACCCTACTTGTCTTCGACATGTTCGCCACCGAGTACGTATCCATGGCCCGGGAGATGGGGCTTCCCAGCTTCGTCTACGTCCCCTCCAGCGCATGGTTCCTTGCTCTCACCCTCCACTGTCCGGTTCTGGACAAGGAGGTCCAAGGGGAGTACGTTGATCAGACCCAATTCTTGAATATTCCTGGTTGTAAACCGGTCAGACCGGACGAGGTGGTGGACCCCATGCTGCAGCGCACGGACCCTCAGTACATGGAGTATTTGCGGATGGGAGTTGAGATTCCCCTCTTTGACGGTGTGCTCTCCAACACGTGGCAGGATCTGGAGGGATCTACGCTAGCG…	1170	1	Dispersed	0.379017	0.836159	-0.588585	-2.00428
Rh_pal_09G015310.1	RpChr09	33125673	33127115	+	ATGGAGAAGAGAAGAATTGAGAGAAACCCAGATGAGCCTCTCCATGTAGCAATGTTCCCATGGCTTGCATTTGGTCACATAAACCCATTCATCCACCTTTCCAACAAGCTCTCCTCCAATGGCGTCCGGATCTCATTCCTCTCCGCTTCTGGCCTCCCGGAGGGCCACCACAACACCTCCAGCATGACAGATGACTCCATGCCTGAGCTCCTCAAGCTAGCACTTGACCAAATGGAGCCCCAAATCAGGACCCTTTTGGCCCATCTCAAGCCCCATATTGTCTTCTTTGATTTTGCACAGCACTGGCTCCCCAAAATTGCCTCTGAGATGGGCATCAAGACAGTTACTTTCTCTGTTTACTCTGCCATTTCATTCTCATATATTAATCTTTCATCAATC…	1362	2	Dispersed			-1.68711	0.756555
Rh_pal_09G025720.1	RpChr09	78302582	78308749	-	ATGACCATGGGAGGTTCGAAAGAGAAGCCACATGTTGTGTGCGTGCCGTACCCGGCACAAGGCCACATCAACCCCATGATGAAGCTAGCCAAGCTCCTCCACTCGCACGCCGGCTTCCACGTCACCTTCGTCCACACCGAGTACAACCACGCGCGGCTCCTGCGGTCCTGCGGCCCACGCGCCCTCGACGGCCTCCCTTCCTTCCGCTTCGCCACCATCCCCGACGGCCTCGACACCGACCCGGCCACCGACTCCACGCAGGACATCCCCTCCCTGTGCGCCTCCGTGGACCGCCACTGCCTGGGGCCCTTCAAGGACCTCCTCAGGGGGCTCAATGACGTGGAGGGCGGGCCCCGCGTCACCTGCATAGTGGCTGACGTGGCGATGCCGTTCACCATG…	1467	2	Proximal	1.61329	-1.84042	-3.2474	-0.846909
Rh_pal_09G025860.1	RpChr09	79129274	79135743	-	ATGACCATGGGAGGTTCGAAAGAGAAGCCACATGTTGTGTGCGTGCCGTACCCGGCACAAGGCCACATCAACCCCATGATGAAGCTAGCCAAGCTCCTCCACTCGCACGCCGGCTTCCACGTCACCTTCGTCCACACCGAGTACAACCACGCGCGGCTCCTGCGGTCCTGCGGCCCACGCGCCCTAGACGGCCTCCCTTCCTTCCGCTTCGCCACCATCCCCGACGGCCTCGACACCGACCCCGCCACCGACTCCACGCAGGACATCCCCTCCCTGTGCGCCTCCGTGGACCGCCACTGCCTGGGGCCCTTCAAGGACCTCCTCAGGGGGCTCAATGACGTGGAGGGCGGGCCCCGCGTCACCTGCATAGTGGCTGACGTGGCGATGCCGTTCACTATG…	1473	2	Proximal	1.64421	-2.0781	-3.77498	-0.825304
Rh_pal_09G030990.1	RpChr09	108999958	109001680	-	ATGAAAGTGGAAAGGAAGCAGAAGGTGATAGTGATGGTGCCGTACCCAGCTCAGGGTCACGTGACTCCCATGCTGAACCTCGCCAGCTCCCTCCCGGCCCTCGGATACCGTCCGATCATTATCCTCCCGGAGTTCCTCCACCGTCAGATCGAGGCGAAGGCGAGGGCGCAGGGGGGCGACGCAGTGCTGCCGGAGCACCAGATCATAGCCTTTCCGGACGGGATGGAGGAGGGGCCCAAGGGTTTTTTTGAGATAGACAAGGCCATGGAGAGCACCATGCCGCCGCATCTTGAGCGGATTGTGCGTGGCCTCCAGGAAGGCGGAGACGCGGTGGCCTGCCTGGTGGCCGATCTGTTGGCGTCTTCCGCTTTCGACGTTGCACGGAGCTGTGACGTGCTT…	1368	2	Proximal	-0.499764	1.48702	-1.17913	-4.37901
Rh_pal_09G031080.1	RpChr09	109465343	109467059	-	ATGAAAGTGGAAAGGAAGCAGAAGGTGATAGTGATGGTGCCGTACCCAGCTCAGGGTCACGTGACTCCCATGCTGAACCTCGCCAGCTCCCTCCCGGCCCTCGGCTACCTTCCGATCATTATCCTCCCGGAGTTCCTCCACCGTCAGATCGAGGCGAAGGCGAGGGCGCAGGGGGGCGATGCAGTGCTGCCGGAGCACCAGATCATAGCCTTTCCGGACGGGATGGAGGAGGGGCCCAAGGGTTTTTTTGAGATAGACAAGGCCATGGAGAGCACCATGCCGCCTCATCTTGAGCGGATTGTGCGTGGCCTCCAGGAAGGCGGAGACGCGGTGGCCTGCCTGGTGGCCGATCTGTTGGCGTCTTCCGCTTTCGACGTTGCACGGAGCTGTGACGTGCTT…	1368	2	Proximal	-0.572294	0.972079	-1.45092
Rh_pal_09G034790.1	RpChr09	139282290	139283789	-	ATGGAAAAAGAAAGAAGAGAACATGTTTTGATCTTGCCTTTCATGGCCCAGGGTCACATAATCCCATTCCTAGCCCTAGCCCTTGACATAGAGAGAAGAAAGAAGTACAAGATCACGTTCATAAACACCCCTCTCAACATCAGCAAACTCCGGTCCTCACTCCCGCCCAACTCCAACATCCGCCTCCGGTCCATCCCCTTCGACAGCGTCCGCCACGGCCTCCCGCCAAACACGGAGAGCACCGACGCCCTCCCCTACGACCTCATCTTCCGCCTCATGGAGTCTTCCTTCGCTCTCGAGCCCGACCTCAGGAGGCTTGTGGGAGAAATAGTCCGAGAAGAGGAGAGCGAAGGCTGCCACCCACTCTGCATAATCACTGACATGTTCTTTGCTTGGGCT…	1500	1	Dispersed	-0.172948	0.199155	0.747139	-1.80347
Rh_pal_09G044440.1	RpChr09	209132967	209133623	+	ATGGAGGGACATTTTCGTCCTTTTGTCTTCATTTGTTATGTTGTCTCTCTAGGGTGGCTCCCGTATGTCTTGGCGAACAAGTTCTACCGCCATGGAAGGAGTTCTCTCATGCCTAGAATGGAGCTGGCTTTCGAGGCCCACACCACCCTCTACATCAACCTCCCATCCGCCATTTTCGATTCTCACTTTTACCTACAATGGCTTGATTATCAACCTCCCGACGTTTGTTATCTGTTCGTGACTCGCGTGGATGAATCACGGTTCAAAATCGCAGAGGAGAGGGGCTGTTTGGTGCGATGGTGCGATCAACTTGGGGTTTTGAGCCACCGCGCGGTGGGAGGGTTCTGGTCGCACTGCGGGTGGAATTTGACGTCGGAGGCCATGTTCGTCGGCGTTCCG…	570	2	Dispersed
Rh_pal_10G000870.1	RpChr10	1299855	1301327	-	ATGGACAGCCGTCAACCGCCGCACATCCTCCTAGTGGCCTACCCAATCCAGAGCCACATAAACCCGGCCCTCCAATTCGCCTCCCACCTCCTCCGCTCCGGCGCCCACGTCACCCTCGCCACCACCGTCTCCGGCGCAAAGCGCATGAACAAGTCCGGCGGCGCAGCCCCGACCGGCCTCTCCTTCGCCACCATCTCCGACGGCCACGACGACGGCTACAAACCCTCCTCCGTGGACTCTAAGCACACCGCCGACAATTACATGGTCAGCCTCAAACGCCGCGGATCGGAGACCCTCTCCGACCTCATCGCCGCCGGACCCCCCTCCGGATCGCCGCCGTACACGTGCGTCGTCTACACCATCTTACTCTCTTGGGTGGCCGACGTGGCGCGCCGCCAC…	1473	1	Tandem	0.4387	-0.805096	0.703914	-1.1734
Rh_pal_10G000900.1	RpChr10	1400845	1402317	-	ATGGACAGCCGTCAACCGCCGCACATCCTCCTAGTGGCCTTCCCAATCCAGAGCCACATAAACCCGGCCCTCCAATTCGCCGCCCACCTCCTCCGCTCCGGCGCCCACGTCACCCTCGCCACCACCGTCGCCGGCGCCAAGCGAATGAACAAGTCCGGCGGCGCAGCCCCCGCCTGCCTCTCCTTCGCCACCATCTCTGACGGCTATGACGACGGATTCAAACCCTCCTCCGTGGACTCTAAGCCCACCACCGACAATTACATGATCAGCCTCAAACGCCGCGGATCGGAGACCCTCTCCGACCTTATAGCCGCCGGCCCCCCCGCCGGATCGCCGCCGTACACGTGCGTCGTCTACACCATCATCCTCTCTTGGGTGGCCGACGTGGCGCGCCTCCAC…	1473	1	Tandem	0.159043	-0.206133	0.639845	-1.12521
Rh_pal_10G000940.1	RpChr10	1452183	1453664	-	ATGGACAGCCGTCAACCGCCGCACATCCTCCTAGTGGCCTTCCCAATCCAGAGCCACATAAACCCGGCCCTCCAATTCGCCGCCCACCTCCTCCGCTCCGGCGCCCACGTCACCCTCGCCACCAGCGTCGCCGGCGCCAAGCGCATGACCAAGTCCGGCGGCGCAGCCCCCGCCTGCCTCTCCTTCGCCACCATCTCCGACGGCTACGACGACGGCTTCAAACCCTTCTCCATGGACGCTAATCCCACCACGGCCACCGACAATTACATGATCAGCCTCAAACGCCGCGGATCGGAGACCCTCTCCGACCTTATCGCCGCCGGATCCCCCTCCGGATCGCCGCCGTACACGTGCGTCGTCTACACCATCTTACTCTCTTGGGTGGCCGACGTGGCGCGC…	1482	1	Proximal	0.354929	-0.049442	0.405279	-1.21618
Rh_pal_10G004640.1	RpChr10	10285506	10287428	+	ATGGAAGACGGAGAGCTGGTGTTCATCGCAACACCGGCGATGGGCCACCTGGTGGCGCAGGTGGAGCTCGCCAGGCACCTGGTGGCCCACTACCCTGGACTCTCTGTCGCCGTACTCATCCCTAAGCTCCCCGTCACCGACACCATCCTCGACTCCTACCTCCGATCTGCAGCTCCCCCCTCCGACGACGGCCGAATTTCTCTCATCGAGCTCCCCCCGCTCGACGACCACCCTCCACCTGAAGAGTGGAGCTCCAAGCGCCTCTTCTTCGTCGTCAATCTCCTCGCCAACCTCTACAAGCCCGTCGTGAAGCGCGTGGTCGAGAATCGCCGGCGCCGGACCCTCGGGATCCTCACCGACATGCTCATCACGCAGTTCGTCGACGTGGCGGAGGAGCTC…	1473	2	Proximal	1.46937	-1.54927	-1.63928	-0.815283
Rh_pal_10G004660.1	RpChr10	10335206	10336844	+	ATGGAAGACGGAGAGCTGGTGTTCATCGCGACACCGGCGATGGGCCATCTGGTGGCGCAGGTGGAGCTCGCCAGGCACTTGGTGGCCCACCACCCTCGACTCTCTGTCGCCGTCCTCATCCCTAAGCTCCCCGTCACCGACACCAACCTCGACTCCTACCTCCGATCTGCAGCTCTCCCCGACGACGGCCGAATCTCCCTCCTCGAGCTTCCCCCGCTCGAAAACCCCCCGCCACCTGAGGAGTGGAGCTCCAAACGCCCCTTCTTCGTCGTCAATCTCTTCGCCAGCCTCTACAAGCCCGTCGTGAAGCGCGTGGTCGAGAATCGCCGGCGCCGGACCTTCGGTATCCTCACCGACATGGTCATCACGCAGTTCGTCGACGTGGCGGAGGATCTCGGG…	1476	2	Tandem	1.5934	-1.28176	-4.63857	-0.913351
Rh_pal_10G004700.1	RpChr10	10567722	10569297	+	ATGGAAGACGGAGAGCTGGTGTTCATCGCAACACCGGAGATGGGTCACATAGTGGCGCAGGTGGAGCTCGCCAGGCACCTGGTGGCCCACCACCCTCGACTCTCCATCGCTGTCCTCATCCCTAAGCTCCCCATCAGTGACGCCAACCTCGCCTCTTACCTCCGATCTGCAGCTCACCCATCCGGCGACTGCCAAATCTCCCTCCTCGAGCTCCCCCCGCTTGACGACCCCCCACCACCTGAGGAGTGGAGCTCCAAACGCCCCTTCTTTATCTTCAATCTCTTCGCCGGACTCTACAAGCCCGTCGTGAAGCGCGTGGTCGAGAATCGCCGGCGCCGGACCCTTGGTATCCTCATCGACATGCTCATCACGCAGTTCGTCGACGTGGCGGAGGAGCTC…	1461	2	Tandem	-1.43092	-0.721047	-0.669332	1.25921
Rh_pal_10G010970.1	RpChr10	36310588	36311946	-	ATGGAAAACAAAGAGAGCCCACCATTGAGTATAGCCATGCTTCCATGGCTAGCCCATGGTCACATATCTCCATACCTAGAGCTAGCCAAGAAGCTCACCACAACCAACAAAAACTTCACCATCTACTTGTGCTCCACACCCGCGAATCTCGAGTCCATCAAGAAACGGACCCGTTTCGAGCCCTCGGATCCGATCCAACTCGTGGAGCTCCATCTCCCTTGCTTGCCTCAACTCCCTGAGCACTACCACACCACCAACGGACTCCCGCCCCATCTCATGCCAACCCTAAAACAAGCCTTTGAAATGTCCTCACAAACCGGGTTCTTGAACATACTCCAAAGCTTGAAACCGGATATCCTAATCTATGACTTCAACCAGCCTTGGGCCCCCACCTTGGCT…	1359	1	Tandem	-0.05994	-0.125999	0.770843	-1.25822
Rh_pal_10G010990.1	RpChr10	36330070	36331413	-	ATGGAAACCAAACAAAGGCCTCTTAGCATTCTCATGCTTCCATGGCTAGCCCATGGACACATATCTCCATATTTAGAGCTAGCCAAGAAGCTCACAACCAAAAGCTTCATCATCCACATGTGTTCCACACCGGCAAATCTCGGATCCGTCAAGAAGAAGCTAAATGTCAAGTACTCGGATTCGATCAAGCTCGTGGAGATTCATCTTCCTTGCTTGCCTGAGCTCCCTCCACACTACCACACCACCAATGGCCTCCCACTCCACCTCATGTCAACCCTCAAAGAAGCCTTTGACATGGCTTCACAACCCGAGTTCTCAAACATACTCGAAAACTTGAAGCCAGATCTCCTCATCTATGACTACCTCCAACCATGGGCGCCAACCCTAGCAAACTCCTAT…	1344	1	Tandem	-3.32401	-1.13125	1.65859	-1.80319
Rh_pal_10G021500.1	RpChr10	101920874	101922304	+	ATGGAATCTTCACCCGCCGCCGCCCAAACTACCGCTCCGACACCACAACCACCCCACATAGTGATCCTCCCTTCACCGGGGATGGGCCACCTCATCCCACTCACCGAGTTCGCCAAGCGCCTCGTCCCCCGATTCTCCTTCACCTTCGCCGTCCCCACCGCCGGCCCCCCCTCCTCCTCCCAGTGCTCCTTCCTCACCTCCCTCCCGGCCGGCATCGATTCCGTATTCCTCCCCTCCGTCGACGTCTCCGACGCCCCCTCCGACGCCCGAATCGAGACCCTCATGTCACTCATGGTCGCCCGGTCCCTCTCCTCCCTCCGCCAGCTCCTCTCCGCCGACCGTCACCGCGTCTCCGCCCTCGTGGTAGACCTCTTCGGCACCGACGCCATCGACGTCGCC…	1431	1	WGD or segmental	-1.23663	-0.986907	-1.33332	1.41912
Rh_pal_10G023290.1	RpChr10	115403349	115404789	-	ATGGATTCCACCACCAACTCCACCGCCGGAAATCGCCACCTAGTAGCAATGCCCTACCCGGGAAGGGGCCACATAAACCCAATGCTCAACCTCTGCAAGCTGATATCCTCCAAATCTCCCAATCTCCATATCACAATTGTGGTCACCGAGGAATGGCACGGCATCCTCACCGGCGGCACGGAGTCTCAGCCGCCGCTGCCGCCCAACTTGAGCTTCGGTGTCATCCCTCAGGTGGTCCCGTCGGAGTTCGGCCGTGCCAAAGACTTCCCCAACTTCCTCGAAGCCACGCTCACTAAGCTGGAGGCTCCGTTCGAGCGGCTCCTCAACCGGCTTGAGCCGCCTCCAATCGCCGTTGTGTACGATGCCTACTTGTTCTGGGCGGTGGGCGTGGCGAACCGC…	1365	2	Dispersed	1.17019	-1.50639	-1.99086	0.19661
Rh_pal_10G032330.1	RpChr10	189851891	189853273	-	ATGGCGGAAAATCCCGAGTCGGCGGCGGCAGCTCCACCCCATGTTCTGCTATTCCCCTACCCGTCGACGGGCCACGTGGTCCCCCTCCTCGACCTCACCCACCGCCTCCTCTCCGCCGGCCTGAACGCCACCGTTTTGGTCACGCCTCCCAACCTCGCCCTCCTCCAGCCGCTTCTCTCGGCGCACCCTCCCCCCTCGCTCCAAACCCTGGTCCTGACTCCGCCGCCCACGCCGCCGTGCCCCCCGCAGCGCAGCCTCCCGGCGAAGATCCTCTCCCTCCAAGCCCTCAGCGGGCAGATCGCCTCCTGGTTCCGGTCCCACCCCTCCCCTCCCGTTGCCATCATCTCCGACTTCTTCCTCGGATGGACCCAACACCTGGCGCGTGACCTCCACGTCCCC…	1383	1	Dispersed	0.580985	0.128154	-0.302575	-0.735928
RpChr10_212006331-212008110	RpChr10	212006331	212008110	-	ATGATTAAATCTTATCACAACATGACATCCTCCGCCACCAGCACCACTGCGGGACGCCGCCACGTAGCAATGTGCCCATTCCATTTCTCCTCCCACCCGGCGTCAATGCTCCTCCTCAGCCGGAAGATCGCTGCGTCGGCGCCGGGTGTACACATCAGCTTGTTCACCACCGAGTCCTCCGCCACGGCCCTCTCGATGTCCACAGAAGAAGGCGGTAGCATCCGCATCGTCCGCATCGACAGCGGACTGACCGGGGTGGAGCCTGCACACCCTGTGGAGCAGATAAAGAGGTTTGCGGAGGCGGCGGGGGAGAGCCTGAGGAAGGGGATGGCGGCGGCAGAGGAGGAGGTTGGGGTGAAGATCGGCTGCGTCGTGGCGGAAGCCATGATGTCGTTCGTC…	1401	3	-	-3.8573	1.03834	-1.54932	0.618673
Rh_pal_10G035690.1	RpChr10	212545842	212547629	+	ATGGTTTGTGTGCATCAAAACCAGAGACCATATGCACACACGAGGTATGCACACATGGTTTGTGTGCATCAATACTTGAGACCATATGCACACACGAGGTATGCACACGATAGTTTAATGGATGTGCACACGACAGATTATTTGGTATGCACACATGGTTTGTGTGCATCAACACTTATTTTCATGCATGCACATGACTTGAGACCATATGCACACACGGAGTCTGCACACGATACACACAAAGAAGAGAAGGTGGATGAGTACATCCCCGGATTCCCACCCCGCATACATCTCAGTGACTTGCCACATGAAATACTAGCCGTTGATTACTCTTTCCCGTTAGCCCGAATTCTCGAACTCATGTCCGTCCACCTCCCCAAGGCGGCAGCGGTTGCGGTA…	1125	2	Dispersed
Rh_pal_10G036410.1	RpChr10	217587308	217589088	-	ATGACTAAATCTTATCACAACATGACATCCTCCGCCACCAGCACCACCGCGGGACGCCGCCACGTAGCAATGTGCCCATTCCCTTTCTCCTCCCACCCGGCGTCAATGCTCCTCCTCAGCCGGAAGATCGCTGCGTCGGCGCCTGATGTACACATCAGCTTGTTCACCACTGAGTCCTCCGCCACGGCCCTCTCGATGTCCACGGAAGAAGGCGGTAGCATCCGCATCGTCCGCATCGACAGCGGACTGACCGGGGTGGAGCCTGCACACCCTGTGGAGCAGATAAAGAGGTTTGCGGAGGCGGCGGGGGAGAGCCTGAGGAAGGGGATGGCGGCGGCAGAGGAGGAGGTTGGGGTGAAGATCGGCTGCGTCGTGGCGGAAGCCATGATGTCGTTCGTC…	1401	2	Proximal	-4.52601	0.869296	-1.79847	0.881544
Rh_pal_10G036560.1	RpChr10	218578049	218579805	-	ATGACATCCTCCGCCACCAGGACCACCGCGGGACACCGCCACGTAGCAATGTGCCCATTCCCTTTCTCCTCCCACCCGGCGTCAATGCTCCTCCTCAGCCGGAAGATCGCTGCGTCGGCGCCTGATGTACACATCAGCTTGTTCACCACCGAGCCCTCCGCCACGGCCCTCTCGATGTCGACGGAAGAAGGCGGTAGCATCCGCATCCTCCGCATCGACAGCGGACTGACCGGGGTGGCCCCAGCACACCCTGTGGAGCAGATAAGGAGGTTTGCGGAGGCGGCGGGGGAGAGTCTGAGGAAGGGGATGGCGGCGGCAGAGGAGGAGATTGGGGTAAAGATCGGCTGCGTCGTGGCGGACGCCATGATGTCCTTCGCCTGCGGGGAGATTGCGGAGGAG…	1380	2	Proximal	-5.64295	0.497365	-2.65994	1.26911
Rh_pal_10G040450.1	RpChr10	242112848	242124004	-	ATGACGTTAGTCGCAACAGGCAAGGTACGCCGCCACGTGGCGGTGTGCCCGTTCCCGTTCTCCTCCCACCCGGCGACCCTCCTCCTACTCAGCCGCAAGATCGCCGCCTCCTCCCCCGACGTCCACATCAGCTTCTTCACCACCGCCGCCTCCGCCGCCGCGCTCTCGGCGTTGCTGCCGCCGGAGGGAGAGGAAGGCGCAGTCCGGATCCGGCACATCGACGACGGCCCGGAGGGGGAGAGCGCGGCGGCGATCCACCCGCTGGAGGGCATGAGGAGGTTCATGGAGGCGGCCGGGGAGGATTTAAGGCGGAGCATGGCGGCGGCGGAGGATGAGACCGGGGTCAAGATCAGCTGCGTGCTGGCCGACGCCTTCCTCTCGTACGTCTGCCGGGACATC…	1416	2	Dispersed	-2.89213	-0.8679	-0.105886	1.25587
Rh_pal_10G040560.1	RpChr10	242669783	242671168	-	ATGTCCACCGCCATCTCCGCCACCGGCACACACATCCTAGTAATCCCGTACCCGGCGCAAGGCCACATGCTACCCCTCCTAGATCTGACCAGGCAATTAGCCCTCCGAGGCTACCACATCACAATCTTAGTAACCCCCAACAACCTCTCCATCCTAGATCCAATACTCTCAGCTCACCCCTCCATTCAAACCCTAATTTTGCCCTTCCCCTGCCACCCAAAACTACCTGCCGGCGCTGAGAACCTCAGGGACGTCGGCAACCGCGGCAACGCTCCGATGATCGCCGCCCTCAGCGGCCTTATTGGGCCCATTACTGACTGGCTCAAGGCCCATCCTTCTCCCCCGCGGGCCATCCTCTCCGATTTCTTCATGGGCTGGACCCAACACCTCGGTCTACCC…	1386	1	WGD or segmental	-1.22449	0.259872	0.075918	0.401245
Rh_pal_10G040700.1	RpChr10	243495324	243496709	+	ATGTCCACCGCCATATCCGCCACCGGCACACACATCCTAGTAATCCCGTACCCGGCGCAAGGCCACATGCTACCCCTCCTAGATCTGACCAGCCAATTAGCCCTCCGAGGCTACCACATCACAATCTTAGTAACCCCCAACAACCTCTCCATCCTAGATCCAATACTCTCAGCTCACCCCTCCATGCAAACCCTAATTTTGCCCTTCCCCTGCCACCCAAATCTACCTGCTGGCGCTGAGCACCTCAGGGACGTCGGCAACCGCGGCAACGCTCCGATGATCGTCGCCCTCAGCGGCCTTATTGGGCCCATTACTGACTGGCTCAAGGCCCATCCTTCTCCCCCGCGGGCCATCCTCTCCGATTTTTTCATGGGCTGGACCCAACACCTCGGTCTACCC…	1386	1	WGD or segmental	-1.49489	0.259016	-0.852735	0.922042
Rh_pal_10G051900.1	RpChr10	284542126	284544074	-	ATGACGTCATCCTCCGCAACCGTCCCGAGACGCCGCCACGTGGCGGTGTGTCCATTCCCGTTCACCTCCCACGCATCCCTCATGCTACTCCTGAGCCAGAAGATCGCCGCCGACGTACAAATCAGCTTCTTCACCACCGCGTCCTCCGCGGCGGCCCTCGAGCTGTCGGCGGCGGAGGAGAGCCACGAGAACTTCCGCGTCCGCCACGTGGATGACGGCGGGGCCGCCGCGCCGGGCGTGCAACCCGTGGAGGCGATAAAGGCGTTGGTGGCGGCGGCGGGGGAGAGCCTCGGGAAGGCCGTGGCCGAGGCGGAGGAGGAGGTTGGGGTCAAGATCAGCTGCGTCGTGGCTGACGCAATGATGACGTTTGCATGCCGTCGGGTTGCGGAGGAGAGAGCG…	1356	2	Dispersed	-1.46945	-0.015625	-1.30569	1.1668
Rh_pal_11G007000.1	RpChr11	18235189	18240157	+	ATGAAAATAGGCCATCATTTCAATCACGAGACAAAGAAAAGTTTCTGCAAGAAGCAAAATTTGCAGGAGCTGGGAAGAAGAATTGGCAAACGGAGAAGAGAAGGGCACGGGCACGAGTTGGAAGAAGCCAACGTGGCGAAGCAACAAAAGCAGATTAAAAGGCACACTCTGAAGGTGCGACTGTACACGGTGGTGATGGCTGGAGTTATGGGCAGAGCCGAGGTCTTGGAAGAACCATTTGCGCCGGTGGGGTGTATTCCAAGGCTAAGAATTGCGATGCTCGTAGCCGGCACAAGAGGAGATGTACAGCCGTTTCTGGCCATTGCAAAGAGATTGCAGGAATTTGGTCATCATGTGAGATTTGCCACCCATATTAACTTTATAGACTTTGTGAAATCC…	1728	14	Dispersed	-0.499972	0.953555	-0.57558	-0.545353
Rh_pal_11G007340.1	RpChr11	19356834	19363541	-	ATGGAGTCCAACCACCACAACAACAACGAACCGTCGCCGGCGTACACCGGCCACATGCTAGCGGTCCCCTACCCAAGCCAAGGCCACATAAACCCTATGCTCCAGTTCTGCAAGCGCGTCTGCGGCACGCGCCCCTCCATCAAGGCCACCTTCGCCGTCACCTCCTACATCGCCACCACCTTTCCCGCCGCCACCACCCACCCTTCCGTCTCCGTCGCCGCCATCTCCGACGGCTTCGACTCTGGCGGCTTCTCCGAGGCCGACTCCGTCGACTCCTACCTCGCCGCCGTCGCCTCCGCCGGCCGCAAGTCCCTCTCCGACCTCATCCGCCGCCTGGCCGCCGCCTCCACCCCCGCCACGTGCGTCGTCTATGACGCCTTCTCCCCGTGGGCCCTCGAC…	1437	2	Dispersed	0.470022	-0.069977	0.614637	-2.93187
Rh_pal_11G007800.1	RpChr11	21556178	21557623	+	ATGGAAACCAATTTTGAGCTGGTACTCATCCCGTCCCCCGGATTCAGCCACTTCGCCATCGAGATGGATCTCGCCCGGCGCCTGGCCGCCCACGACCCCCGGATCTCCGTCGTCGTCTTCATTGCCGACATCCCCATCTCCGACCACACCCTCGACGCCTACTTCAAATCCATCGACGCCGACGCCGACTCTTCCCTTCACCCCCGCGTCTCTCTCGTCCGCCTCCCGCCGCTCCCGGAGGTCGCCGCCACCGGCGACTTTCTCCGCCTCTTCACCGCTCACATGGAGGCCTACAAGCCAGTCGTCACGGACATGGTCCGGGAGCGCGTCGCCGCCTCAAACGGCCGTCGCCGCCTCGCCGGCTTCGTCATCGACATGTTTTGCAGCACCATGCTCGAC…	1446	1	Tandem	-3.33427	-0.271223	0.022489	1.04021
Rh_pal_11G007810.1	RpChr11	21585433	21586881	+	ATGGAAACCAATTTTGAGCTGGTACTCATCCCGTCCCCCGGATTCAGCCACTTCGCCATCGAGATGGATCTCGCCCGGCGCCTGGCCGCCCACGACCCCCGGATCTCCGTCGTCGTCTTCATCGCCGACATCCCCATCTCCGACCACACCGCCGACGCCTACTACAAATCCATCGACGCCGCCGCCGCCGACTCTTCCCTCCATCCCCGCGTCTCTCTCGTCCGCCTCCCGCCGCTCCCGGAGGTCGCCGCCGCCAGCGACTTTCTCCGCCTCTTCACCGCTCACATGGAGGCCTACAAGCCAGTCGTCAAGGACATGGTCCTTGAGCGCGCCGCCGCCTCAAACGGCCGTCGCCGCCTCGCCGGCTTCGTCATCGACATGTTTTGCAGTACTATGCTC…	1449	1	Tandem	-0.904914	0.089549	0.378914	0.139516
Rh_pal_11G015170.1	RpChr11	57296683	57297252	-	ATGGAGCTGGCTTTCGAGGCCCACACCACCCTCTACATCAACCTCCCATCCGCCATTTCCGATTCTCACTTTTACCTGCAATGGCTTGATTCTCAACCTCCGCGATCCGTACTATACGTGTCCATGGGAAGCTTCCTCTCGGCTTCAACCGCACAAACGGACGAAATCATCGCCAACGTTCACAACAGCGGCATCCGTTATCTGTTCGTGACTCGCGGGGATGAATCACGGTACAAAATCGCAGAGGAGAGGGGTTGTTTGGTGCGATGGTGCGATCAACTTAGGGTTTTGAACCATCGCGCGGTGGGAGGGTTCTGGTCGCACTGCGGGTGGAATTCGACGTCGGAGGCGATGTTCGCTGACGTTCCGGTGCTGATGTTTCTGGTAGTTTGGGACCAA…	570	1	Dispersed	1.21359	-2.93512	-0.862222
Rh_pal_11G028630.1	RpChr11	150157173	150158615	+	ATGGAGTGGGACACTAAAACGCCACACTTTGTTCTAGTCCCCTTACTCGCGCCCGGCCACATGATTCCGATGATAGACATGGCTCGTCTCCTAGCCGAGCACGGAGCCGTGGTGAGCCTGGTCATGACCCCCCTGAACGCAGCTCGGTGTGGGTCCCCGGTGCCCGGCTCGATCCGAGTCCTGGAGATCCCGTTCCCTTGCGAGTGGGCGGGGCTGCCCCCCGGGTGCGAGAACCTGGACTCCATACCCTCCAAAGACCTCATCCGAAACTTCTACGCGGCCGCGGACCAGCTGCAGGCCCCGCTGGAGCGCCTCCTCGAGGCCTCCACCCCTCCCCTGACCTGCATCATCTCCGACAAGTGCCTCTCATGGACATCCAGAACAGCCCAAAGATTCAAG…	1443	1	Dispersed	1.07462	-0.223589	-0.301405	-2.14603
Rh_pal_11G029110.1	RpChr11	153707848	153708884	+	ATGTTATTTTATCATATCCAAAAAAATTATTGTATCCAAAAAAAATCTTTAATAAATAATAAAATAATTGTTAAAGAAAATTATAACCTTAAACTCGTGCATGGCATGGGCACTATGCTGGTGGTGAACTGGATGTTAAGGCAATGGCCTATGGTTAAGACCATAGGTCCGGCTATACCCTCAATCTACTTGGACAAGCGCTTGGAGAATGACAATGAATATGGGCTTAGCCTCTTCAATTCCGAGTATGATACCTGCCTAGAATGGTTAGACACCAAAGAAGATGGGTCCACAATCTTCATATCATTTGGAAGTTTGGCAGCTATAGGACAAGACCAGATGGGTGAGTTAGCAACAAGCCTTATGAACTCAAATAAACCCTTCTTATGGGACCAGATG…	672	3	WGD or segmental
Rh_pal_11G029470.1	RpChr11	156504188	156505660	-	ATGGGTTTTGAAGCCAAAAAAGCCCATTTTGTGGTGTATCCAATGCTGCAACAAGGCCACATGATTCCAATGGTAGACATCGCAAGGCTCATAGCAAGGCACGGCGCAGTTGTGACCATTGTGACCACGCCACTGAACGCCCTCCGCTTCGAGGCCACCCTCGGGCACGACATCCGAACTGTAGGAGTGGACATTCGGGTGGCCGAGCTGGCGTTCCCTTCCCTGCAGGAAGCTGGGATTCCCCAGGGATGCGAAAATGCGGACATGTTGCCTTCCCTCGGCTCCGTGGAAGCCTTCGTCGTCTCCACCAGCCTGCTCCACCATCAAGCCGAGAAGCTTTTCTCCGAGCTTCACCCCACGCCAACCTGCATTCTGTCTGACATCATATTTCACTGGACG…	1473	1	WGD or segmental	-1.15443	0.55137	0.867972	-1.9424
Rh_pal_11G030380.1	RpChr11	164374620	164376879	-	ATGGTTCAAGAAAGCACGCAGGGAAGAACGTCGAAGCTCCATGCCATCGTAATCCCGTTGCCTCTACAGGGCCACGTGATCCCAGCCGTCCACCTGGCGACCAAGCTCGCATCCAACGGCTTCACTGTCACCTTCGTAAACACCCACTACATCCACCACCAAATATCCTCCTCCTCTTCCGCCGCCTCCTCCTCCGACGACATCTTCGACGGCTCGGGCCTCGACATCCGTTACGAGACCATAACGGACGGGTTCCCCCTGGGGTTCGACCGCTCGCTGAACCACGACCAGTTCTTCGAGGGGATCCTCCACGTCTTCCCCGCCCACGTGGAGGAACTGCTGCAGAGGCTGGCGGCGGCTCAGGAGGACCAGAGGCTCAGGCTAATGATCGCCGACACG…	1461	3	Dispersed	-0.639642	0.064989	0.725331	-0.602152
Rh_pal_11G033520.1	RpChr11	186073950	186075377	-	ATGAAGAAAGCGGAGTTGGTCTTCATCCCATCGCCGGGAGCCGGCCATCTCGTATCAGCCGTCGAGTTCTCCAAGCGTCTCATCTCCCGCGACGCTCGTCTCTCCATCACTATCCTCACCATGAATTCGCCCTTTCCAACTCCAACAACAACACCCCATCAAAACAACCAAGAAGACCCGTCCGAGCCTCGCTACATCCCCCTCCCGCAAGTTGAACCGCCACCCATGGAGATCCTGCAGAAGTCCATCGAGGACTACATCAGCATCTTCGCAGCCTCCCACAGCCACCATGTGAGAGAAGCACTCATCACCCTGCAAAACTCTTCACAAAATCCAGTTTATTTGGTTGTGGATATGTTCTGCACCTCCATGGTTGATGTAGCAGACGAGCTAAACATC…	1428	3	WGD or segmental	-0.9578	-0.100045	0.315733	0.386822

## Sheet: TableS19
Table S19 The OMT gene family member of R. palmatum and the expression pattern in different organs and the originate ways										Relative expression level (log2 transformed)						log2(raw_counts/average_raw_counts)
Identifier	Pseudochromosome	Start	End	Direction	Coding sequences	Length	Number of exons	Originate way	Type	Root	Stem	Leaf	Flower		2	2
Rh_pal_01G003630.1	RpChr01	7574761	7577986	-	ATGCCGTTGCTTCCAGACCAAGAACATGGCGCCACCGCCCTCTCCGCCGCGTGCGCCACAGCGCCGATGGCGGATGAGACCTCCGACGAGAGAAACAAGGCAAGGCTCGCCATCTTGGAGCTAGCTAACATGATCAGCGTCCCTATGGCGCTGAACGCCGCCGTCCGCCTCAACGTCGCCGACGCCATCTGGTCCGGCGGCGCCAACACTCCCCTCACCGCGGACCAGATCCTCACTCGCATTGTTCTCCCCGCCGCCGGCTCCGTCGCTGCCGCCGATCCCGAAAACCTCCAGCGTGTTCTGCGAATGCTCTCCAGCTATGGAGTCTTCGACGAGCATCTTTCTCCCAGCACCACCGCCTCCACCATCGAGCGCAGATACTCATTAACTGAGGTGGGA…	1167	4	Dispersed	COMT Type	-2.08621	-0.112112	0.12577	0.805852		1.6	1.6
Rh_pal_01G025730.1	RpChr01	144804518	144808641	-	ATGAGTTCCAGCGCCGGCGAGAATCCGATTCACGCGATCTCGGAGGAGGACGAGGCGTGCTCCATCGCCATGACCATCACCAGCGGCTCCGTCCCTCCGATGGTCCTCAAGGCGTTGCTGGAGCTCGACGTCCTCGAGATCATTAAGAAGGAGTCCGTCGCCACCGGCGGATACTTGTCTCCGGCCGAGATCTCCGCGCACCTCCCCACCACCAACGCCGCGGCCGCCACCATGCTCGACCGCATGCTCCGCCTCCTCGCCAGCTACGGCGTGTTCACCTGCCAGCTGCGCACCACCCCCGAGGGGCGCGTGGAGAGGACGTACGGCCTCGCTCCCGTTTGCAAGTTCCTCACCAAGAACGAGGACGGCGTTAGCCTCGCCGCGCTTTCGCTCATGAAT…	1104	4	Dispersed	COMT Type	-1.28533	1.54631	-1.70896	-1.46132		1.2	1.2
Rh_pal_01G047270.1	RpChr01	269134354	269141801	+	ATGGCAGCTTCGGGAGACGAGCCTAGCTCTATTGCAACCCATGACTTCAAGGACAACGAGGTTTCGGCGTACGCAGAAGAGATAGTTCAGTCGCTGGCTTTGCCGATGGTGATGCACAGCGCAATCCAGCTGGATGTATTTGAGGTGATTGCGAAGGCAGAGGAGTCCCGTGGGCACGGAATCAGCGCGGCGGAGATTGCCGATGGGCTGCCCACGCTGGACAAGGATGAGGCCGCTGATAAGCTAGAGCGGATGCTCCGCATGCTCGCTGCCTTCTCCGTTGTCACCTGCTCAGTCCACGGCGGCGGGAACGGGCGGCCTGTTTACGCTCTGTCGCCCGTAGGAAGGTACTTCGTTAGAGACGAGGACAACGCCTCATTTGCGCCCCTTCTGAGTTTC…	1104	4	Dispersed	COMT Type	-0.766269	0.811611	0.684152	-4.31799		0.8	0.8
Rh_pal_01G048370.1	RpChr01	272971890	272973369	-	ATGGATCCAAGTACGATGAGCAGCGACCAAGCAAATGAAGTGCTCAACGCAAATGATCACTTTGCAAACCACTTGTACAGCTTCGTAACCTCCATGTCCCTCAAGTGCGCCGTCCAACTCGGCATCCCCGACGCCATCCACAGCAATGGCAAGCCAATCACCCTTCCCGAGTTGTCGGCCGCCCTCCCTATCCAACCTCGAAAGGCCGCGTTTCTTCCCCAACTCATGCGACTCCTCACCCACTCCGGATACTTCTCCTATCACGAAACCTCCAAAGACGGCGCCCACGGCTATTCTCTCACTCCCGCTTCCCAACTTCTCTTGAAGGACCACCCTTTCAGTGTGACGCCCTACCTTCTCTTCGTACTAGACCCGCTCCTCGTGAACCCGTGGATCGAT…	1107	2	Tandem	COMT Type	1.30401	-1.72188	-4.08462	0.22499		0.4	0.4
Rh_pal_01G048410.1	RpChr01	273228477	273236291	-	ATGACCGTCGCCGACCTCACGCGGGCCCTCCCCATCCACCCTCAAAAGGCCCAGCTCCTCCCCCAGCTAATGCGCATCCTAACCCACGCCGGCTACTTCGAACAAGTACCCGGCGTCGGCGGTACCGCCTACGGGCTCACCCCCGTGTCCCGCCTCCTCCTCACCGACCACCCCTTCACCGTCAAACCCTACGTCACCTTAGTCATGGGCCGTTCCTTCATGGAGTCTTGGATCGGCTTGAGCCGCTGGTTCCGAAGCGGGACCGACCCCACCCCGTTCCACACCGCTCACGGCATGTCGGTGTGGGAGCGTACGAGGATCGATGCTGGGTTCAACAGTATCTTCAATGACGCCATGGCCGCGGACTCGAGGATGGTGGCGAGCGTGTTCGTTGCCAAG…	963	3	Tandem	COMT Type	0.971739			-4.68792		0	0
Rh_pal_01G048430.1	RpChr01	273266689	273271272	-	ATGGGTTCAGTTGCGCCTGATCATGAAATGAGCGGCGACCAAGCCAACGAGCTACTCAAAGCAAACGCCCACTTCGCAAACCACTTATACAGCTTCATAACCCCAATGTCCCTCAAGTGCGCCGTCCAACTCGGCATCCCCGACGCCATCCACGCGCGCGGTGGGCCCGTGACCCTCGCCGACCTCACGCGGGCCCTCCCCATCCACCCTCAGAAGGCCCAGTTCCTCCCCCAGCTAATGCGCATCCTAACCCACGCCGGCTACTTCGAACAAGTCCCCGGCGTCGGCGGTACCGCCTACGAGCTCACCCCCGTGTCCCGCCTCCTCCTCACCGACCACCCCTTCACCGCCAAACCCTACGTCACCTTCGCCATGGGCCGCTCCTTCATGGAGTCTTGG…	1113	2	Tandem	COMT Type	0.997174	-2.25328	-7.93911	0.840034		-0.4	-0.4
Rh_pal_01G048450.1	RpChr01	273311513	273313215	-	ATGGATCCAAGTACGATGAGCAGCGACCAAGCAAATGAAGTGCTCAACGCAAATGCTCACTTTGTAAACCACTTGTACAGCTTCATAACCTCCATGTCCCTCAAGTGCGCCGTCCAACTCGGCATAGCCGACGCCATCCACAGCCATGGCAAGCCAATCACCCTTCCCGAATTGTCGGCCGTCCTCCCTATCCACCCTCGAAAGGCCGCGTTTCTTCCCCAACTCATGCGAATCCTCACCCACTCCGGATACTTCTCCTATCACGAAATCTCCAAAGACGCCGCCCACGGCTATTCTCTCACTCCCGCTTCCCAACTTCTCTTGAAGGACCACCCTTTCAGTGTGAGGCCCTACCTTCTCTTCATACTAGACCCGCTCCTCGTGAACCCGTGGATCGAT…	1110	2	Tandem	COMT Type	1.16952	-1.41437	-3.8625	0.385929		-0.8	-0.8
Rh_pal_02G062860.1_cor	RpChr02	309272048	309273279	+	ATGGAAGGCAAAAAGGAACAAGATTTAGCATGCAATTTACAAGGCAGAAAAGAGGTTGTGTGCCTTGAGCTAGCCTTCGTGGAATCCATGGCTCTTAAGTGTGTCATAGAGCTTCGCATCCCAGACATCATACACGCCCATGGCTCTCCCATGTCCCTATCTCAGATCGCCACTAAGATCGGATCTACGTCTCTCAATCTCGCCTACCTGTCACGTGTCATGAGGTTGCTCGTACACAAGAACGTCTTCGCTGCCACCACAACCCCTTCACGGGAAACCCTTTATGCCCTAACCCACTCCTCAAGGTTGCTCTTGCATGGTTGTGACATGACAATGGCTCCCGTAGTTATGATGAACACCCATCCGCGGTTGATGGAGCCGTGGCACCAACTAAGCGCC…	1065	3	-	COMT Type	1.24235	-0.639725	-0.947377	-1.0778		-1.2	-1.2
Rh_pal_02G062870.1	RpChr02	309307140	309311567	+	ATGTCAAGCCAAGTAGAGCAACAGGCAGCAGTAGGTGGCTCTGAAGATGCGCAGCTAGTGCTCCTGCAAGGCCAAGCGGAGGTTTGGGAGCTCATGTTCGCCTTTTGTGATACCTTGGCTGTCAAGTGCGCTGTCGAGCTCCGGATTGCCGACATGATCCGCTCGCATGGCTCCCCCATCTCCCTGTCCCAAATCGCATCCCACATCGCTTCTCCGTCTCTTGATACCGCCTTCCTATCACGTATCCTGAGGTTCTTAGTTCGCAAGAAACTCTTCACCGCCACCCCTTGTTCTGACGGAGAAACCCTCTTTGGCCTAACCCTCTCCTCAAGGTGGCTCTGTCATGATTCTGAGATGACACTAGCTCCCATTTTTATCATGGAGACTCATCCATGGATG…	1098	3	Tandem	COMT Type	1.9283	-7.0152	-8.63749	-2.44459		-1.6	-1.6
Rh_pal_02G062880.1	RpChr02	309319087	309319747	+	ATGTTCAATAGTGCCATGACATGGACGACTAAGGTTACCGCGGAGGCAATCTTATCAGTCTATAACAACGGCTTTCGAGGTGTCGAGACCTTGGTGGATGTGGGAGGAGGCAAGGGGGGCTTGGTGGCGGAGATAGTCAAGGCTAACGGGTCTCGAATTAAAGGCATCAACTTCGATTTGCCACATGTTGTCGAGAATGCACCCGTGTATCCTGGAGTAACCCACGTCGGAGGTGACATGTTCCAATCCGTTCCTAAAGCTGATGCAATCGTCATAAAGTGGGTGTTGCATAATTGGAGCGACGAAGAGTGTATGAAGATCCTTAAAAATTGCAAGAAAGCAATGTCGATGACCAAGAATGCAGGGAAGCTTGTTCTGGTCGAAAAGGTTCTTCAACCG…	585	2	Tandem	COMT Type	0					-2	-2
Rh_pal_02G062910.1	RpChr02	309360161	309361548	+	ATGTCAAGCCAAGTAGAGCAACAGGCAGCAGTAGGTGGCTCTGAAGATGCGCAGCTAGCGCTCCTACAAGGCCAAGCGGAGGTTTGGGAGCTCATGTTCGCCTTTTGTGATACCTTGGCTGTCAAGTGCGCTGTCGAGCTCCGGATTCCCGACATGATCCGCTCGCATGGCTCCCCCGTCTCCCTGTCCCAAATCGCATCCCACATCGCTTCTCCATCTCTTGATACCGCCTTCCTATCGCGTGTCCTGAGGTTCTTAGTTCGCAAGAAACTCATCACTGCCACCCCTTGTTCTGACGGAGAAACCCTCTTTGGCCTAACCCCCTCCTCAAGGTGGCTCTGTCATGATTCTGAGATGACACTAGCTCCCATTTTTATCATGGAGACTCATCCATGGATG…	1098	3	Proximal	COMT Type	1.92672	-4.9431	-4.33519	-3.10707
Rh_pal_03G021390.1	RpChr03	61086926	61090926	-	ATGGCTCCTTTGGAAGAAGCCCTGCAAACAAACCTCTCAGTCTCCAACACCCAAAACGACGAAGAGGAGACGATGGCGCAGGTGGCGCAGATCGTAGACTCGATTGCTTTCCCGATGACGATGCAAGCGGCAATCGAGCTGGGCCTCCTGGAGATCATCGCCGGCGCCGGTCCCGGCTCCGGCCTCACTGCGGCGGAGGTGGCGTCCAAGCTTCCGGCGGAGAACCCCCAGGCGGCGGACATGGTGGACAGGATCCTGCGCCTCCTGGCGGCGTTCTCCGTGGTGAGTTGCTCGGTGAGCGAGATGGGGAGAGTGTACGGAATGACTCCGGTGGCCAACTACTTTGTCAAGGATGAAGAAGGAGTTTCCTTGGGGCCGTTGCTCAGGTTGCTTCAGGAC…	1098	4	Dispersed	COMT Type	-0.956604	0.331415	0.314683	-0.025109
Rh_pal_03G047250.1	RpChr03	235700471	235704538	-	ATGATTCCTACACCACAAGCGTCCCTGAATGGCCTTATCACTAAAGTAGAAGAAGAGGAGAAGCTAATTAGCCAAAAAGCCATAGAGATAGCGAGAGGGATGGAACTTCAGATGGCGATGAAGTCAGCGATAGAGCTCGGAATCTTAGATACGATCTCGGAAGCCGACAAACGCGGTGTCCACCTGTCGGCTTTTGAGGTGGCCGCTAAGATCCCGGGCTGCGTTAACCCTAACGCGCCAGCTTTTGTGGATTGTATGCTTAGTCTCTTGGCTAGCTTCTCTGTTTTGAAGTGCGAGTTCAGGAGTAAGATTAATGACGGAGAAGGTGAAGAGAAGGTATATGGAGTGGCGCCGGTTTGCAAGTATTTTCTTACCAACAAGGTTGATGGATCCATGGCG…	1116	4	Tandem	COMT Type	0.477796	-1.07741	-4.08712	1.05288
Rh_pal_03G047270.1	RpChr03	235722971	235727314	-	ATGCATGGCCTTATCACTAAAATAGAAGAAGAGGAGAAGCTAATTAGCCAAAAAGCCATAGAGATAGCGAGAGGGATGGAACTTCAGATGGCGATGAAGTCAGCGATAGAGCTCGGAATCTTGGATACGATCTCGGAAGCCGACAAACGCGGTGTCCACCTATCGGCTTCCGAGGTGGCCGCTAAGATCCCGGGATGCGTTAACCCTAACGCGTCGGCTTTCGTGGATTGTATGCTTAGTCTCTTGGCTAGCTTCTCTGTTTTGAAGTGCGAGCTCAGGAGTAAGATTAATGGCGGAGAAGGTGAAGAGAAGGTATATGGAGTGGCGCCGGTTTGCAAGTATTTTCTTACCAACAAGGTTGATGGATCCATGGCGCCCTTGCTTTGCATGCGCTATGAT…	1092	4	Tandem	COMT Type	0.538147	-1.79872	-4.78281	1.15325
Rh_pal_04G041620.1	RpChr04	236444998	236446738	-	ATGGATTCCCCAAAACCCACAATCAGAGAGGAAGAAGAAGAAGAAGAATGTGTGAATAACAGCGCAGGCCAATACGCAATGCAGCTAGCAAGCGCAGCAATGTTGCCAATGGCGTTGAAAGCAGCAATTGAAATCGGCCTCTTCGACACCATACACAAAGCCGGTGCCAACGCACGCCTCTCCGCACCAGACATCGCTTCTCGTACACCTCTAAGAGGCCATTCAATGCTTGACCGCCTACTCCGCCTTCTTACCTCCTACTCCATACTCACCTCAACCACCAACGCCGCCTCGGGCCACCGTTCGTACGGCTTAGCGCCGGTGGCGCGCTACTTTGTCCGAGACGGCGTCTCCTTGACGTGGCAACACTTGAAAGATGCGCTTCTTCAAGGAGGAGTT…	1032	4	Dispersed	COMT Type	-0.053614	0.686397	-0.35766	-0.628626
Rh_pal_04G043710.1	RpChr04	243348053	243349400	-	ATGTCAAGCCAAGTAGAGCAACAGGCAACAGTAGGTGGCTCTGAAGATGCGCAGCTAGCGCTCCTACAAGGCCAAGCGGAGGTTTGGGAGCTCATGTTCGCCTTTTGTGATTCCTTGGCTGTCAAGTGCGCTGTCGAGCTCCGGATTCCCGACATGATCCGCTCGCATGGCTCCCCCATCTCCCTATCCCAAATCGCATCCCACATCGCTTCTCCGTCTCTTGATACCGCCTTCCTATCGCGTGTCCTGAGGTTCTTAGTTCGCAAGAAACTCTTCACTGCCACCCCTTGTTCTGACGAAGAAACCCTCTTTGGCCTAACCCCCTCCTCAAGGTGGCTCTGCCATGATTCTGAGATGACACTAGCTCCCATGTTTATCATGGAGACTCATCCATGGATG…	1119	3	Dispersed	COMT Type	1.92619	-3.28654	-3.54992	-6.42581
Rh_pal_06G017250.1	RpChr06	43882353	43913041	+	ATGCAAACACACAAATCAAGCTCCACCGCCCAAAACGACCTCGTCGCCGCGTCGGTCACCGCAGCAGCCACCGACGATGAGACGTTGGCACAGGCGGCGCTGCTCGTCGACTCGATCATGCTCCCCATGACGATGCAGGCGGCGATCGATATCGGCCTCCTGGAGATCATCGCCGGCGCCGGCCACGACGCCCATCTCACTGCGGCGGAGGTGGCGGGGATGCTGCCGGCGAAAGAGAACCCGCAGGCGGCGGACGTGGTGGAGAGGATCCTCCGCCTCCTGGCGGCATTCTCGGTGGTGAGTTGCTCCGTCGCCGGAGAGACGAGGAGGGTTTTCAAAATTAAAGACGCAGTGTTGGAAGGAGGAATTGCATTCAACATGATGCATGGGATGAGTGCC…	1005	4	Proximal	COMT Type	0.458743	-0.08898	-1.87823	0.499223
Rh_pal_06G017360.1	RpChr06	44183841	44195647	-	ATGCAAACCAGCAAATCAAGCTCCACCGGCCAGAACAACGTCGTCACAGCGTCTTCCCTCGTAGCAGCCACCGACGACGACGAGACGATGACACAGGCGGCGATGCTTGCCACCTCGATCGTGTTCCCCATGATAATGCAGGCCGCGACCGAGCTCGGTCTCCTGGAGATCATCTCCGGCTCCGGCCATGATGGCCAACTCACGGCGGAGGAGGTGGCAGGGAAGTTGCCAGTGAGGGAGAACCCACAGGCGGCGGACATGGTGGAGAGGATCCTCCGCCACCTGGTGGCATTCTCGGTTGTGAGTTGCTCCGTCAAAGCGCGCGCCGGAGGAGAAACGAGGAGAGTGTACGGACTTACGGCGGTGGGGAGGTACTTTGTGAAGGATGAAGAAGGAGTG…	1125	4	Proximal	COMT Type	-2.61302	-1.4479	-0.614977	1.49419
Rh_pal_06G017380.1	RpChr06	44345100	44349634	-	ATGCCTATCCCGGAAGAAGCGCGCAAATCAAACGCCTCCATCTCCACCGTCGTCGCCGCCGACAACGAAGCCAAGGTGCACGCGGAGCTGCTCGCCAACTCGATCGTGCTCCCTATGGCGTTGCAGGCGGCGATAGGGCTCGGCCTCCTCGAGATCATCGCCGGCGCCGGGAGAGACGCTACTCTCACGGCGGCGGAGGTGGCAGGGAAGCTGCCGGCGGAGGAGAACCCGCAGGCCGCGGAGATGGTGGAGAGGATCCTCCGCCTTCTGGCGACATTCTCGGTGGTGAGCTGCTCCGTCACCGGAGGAGAGACCAGGAAGGTGTACGGACTGACGGCGGTGGGGAGATATCTTGTGAAGGATGACGACGGATTGTCGCTGGCTCCGCTGTTGAGGATG…	1101	4	Proximal	COMT Type	1.12546	-0.427119	-0.293372	-1.95146
Rh_pal_07G012870.1	RpChr07	94924009	94925392	-	ATGGTTTTCTCCATCCCTTGGGTTTTAACGACATGGACGGATAATGAAGTGAAGCAGATCATGAGAACCTGTCACGGCGCCCTGCCTACAGGAGGCAAGCTGATAGCTTGTGAGCCCGTCTTGCCCGAGCAATCAGATGAAAGCCACATGACAAGGGCTCTCCTGGAGGGCGACATCTTTGTTATGACCATTTACCGGGCTAAAGGGAAGCACAGGACTGAAGAGGAGTACAAACAGCTGGGTAAGTCAGCTGGTTTCACCCACTTCAGAGCAGTTTACATTGACTACTTCTGGACTTTGCTTGAGTTCAAGAAGTGA	318	2	Dispersed	COMT Type	0.03752	-0.235116	-0.467752	0.4864
Rh_pal_10G019240.1	RpChr10	83722735	83723775	-	ATGGCTTGCCAAGTTACAATGAGCGAAGATGAGGCTAGGGTTTACGCCATGCAACTTACTAAATCGGTGGCGTTGCCCATGGTGTTGAAGTCTGCAATCGAGCTTGGCCTACTAGAGATCACAGACAAGGCTAGGCCTATGGCTCAACTATCTTCAGCTCATATTGTGTCTTCACTCCGTGTTCATAGTCATGAAGCCTCGTCTTCCATGATAGATCGTATTTTGAATGTTCTTGCTACCTTCTCCATCATTACGTGCTCATTGAAGAGCATTGATGGAGAAGGTGGAAAGATGACTAGGGTTTATGGGCTTGCCCCTACTGGGAGATTCTTTGTTGAAGGAAGTCAAGGATTGCTTGCTCCCATATTGGAGCTCAATTGTTCACCAACTATCATGGAG…	816	3	Dispersed	COMT Type
Rh_pal_03G010970.1	RpChr03	19487778	19489842	-	ATGGCAGCCCAAGCCGGTAGCGTGGAAGCCAAGCAAACCGAACAAGTCTTTAGGCACCAAGAAGTTGGCCACAAGAGCCTCCTCCAGAGTGATACTCTTTACCAGTACATTCTTGAGACCAGTGTTTATCCTAGGGAGCACAAGTGCATGAAGGAACTCCGCGACCTCACCGCGAACCACCCATGGAATATAATGACAACATCAGCAGATGAAGGCCAATTCTTGAACATGCTTCTAAAGCTCATCAACGCCAAGAACACCATGGAAATCGGTGTTTACACCGGCTACTCCCTCCTTGCCACCGCCTTGGCTCTCCCTGAGGACGGAAAGATATTGGCCATGGATATCAACCGTGATAACTACGAATTGGGCCTTCCGGTTATCCAGAAAGCCGGCGTT…	756	5	Tandem	CCoOMT Type	-1.75784	1.5893	-0.933471	-2.54215
Rh_pal_03G011010.1	RpChr03	19497930	19499530	-	ATGGCAGCCGAAGCCGGTAACTTAGTAGCCAAGAAAACCGAAAACGTCTTCACGCACCAAGAGGTGGGCCACAAAAGCCTCCTCCAGAGCGATGCTCTCTACCAGTACATTCTTGAGACAAGCGTTTATCCTAGGGAGCCAGAGTGCATGAAAGAACTCCGTGACATCACCGCAAACCACCCATGGAATATAATGACAACGTCAGCAGATGAAGGCCAATTCTTGAACATGCTTCTGAAGCTCATCAACGCCAAGAACACCATGGAAATCGGTGTTTACACCGGCTACTCCCTCCTTGCCACCGCCTTGGCTCTCCCCGAGGACGGAAAGATATTGGCCATGGATATCAACCGTGATAACTACGAATTGGGCCTTCCGGTTATCCAGAAAGCCGGCGTT…	756	5	Tandem	CCoOMT Type	-1.23413	1.49226	-0.759576	-2.54852
Rh_pal_03G016310.1	RpChr03	37999322	38000675	-	ATGGCGGCGAGCGTAGAAGAGCAGAAGAAAGCCTCCGCCCGTTCCGAGGGGGATGACCAGGCTCAGGCCACACGGCACCAAGAGGTCGGCCACAAGAGCCTTCTTCAAAGCGATGCCCTGTATCAGTACATTCTGGAGACAAGCGTGTACCCTAGAGAGCCAGAGCCCATGAAGGAGCTCCGCGAGATCACCGCCAATCATCCATGGAATATTATGACAACATCAGCAGATGAAGGACAATTCCTGAGAATGATACTGAAACTGATCAACGCCAAGAACACAATGGAGATCGGCGTTTACACTGGCTACTCTCTTCTCGCCACCGCCCTTGCGCTCCCTCATGATGGCAAGATTTTGGCGATGGACATAAACAGAGAGAACTACGAGCTGGGGTTGCCG…	777	5	Dispersed	CCoOMT Type	0.97226	0.759138	-3.67659	-1.90291
Rh_pal_07G000530.1	RpChr07	4061810	4063066	-	ATGGCAACCGAGGCTCCCGCCACCAATGCAGAGACCAAGCAAACCGAGCAGTTTAGGCACCAAGAAGTCGGCCACAAGAGCCTCCTCCAAAGCGATGCCCTTTACCAGTATATTCTTGAGACGAGCGTTTACCCAAGAGAGCCCGAGTGCATGAAGGAGCTCCGTGATGTTACCGCAAACCACCCATGGAACATTATGACAACTTCAGCCGATGAAGGGCAGTTCCTAAACATGCTCCTCAAGCTCATCAACGCCAAGAACACCATGGAGATCGGTGTTTACACCGGATACTCCCTCCTCGCCACTGCTTTGGCCCTCCCTGAAGACGGGAAGATACTGGCCATGGACATCAACCGCGAAAACTATGAATTGGGTCTCCCCATCATCCAGAAAGCGGGA…	759	5	Dispersed	CCoOMT Type	-1.09224	1.44857	-0.554354	-3.05126
Rh_pal_07G036750.1	RpChr07	213588266	213590073	-	ATGCTTCGCCATGTTTTTCTCCGCTGTCATCAATATCCAGGAAAACCAGCGACTTTTCCCTTTCCTCAGCTCCACCTCTCATCGCCGTCTCTCTCCATATCCAGGAGAGCAATTACAGGTAGAAGCTCACTTCGTCTAATCTTAAGCCCGAGCTCTGAAATTCGGCTGAGGAAAAATCGGAATCGCAAGTTTTCTGTTGAGCGTCGGCTTTGTTGCTGCTGCTACTCTTCTTCTTCCTCCTCTACCAATGGCGACGCTTGCATTGTTGCCAGTGACGATAAGTACGGGAGTAAGCAGGTTATCAGTATGAATCCACGCTTATACGATTATGTGCTCGACAATGTTCGAGAGCCCGAGATCTTGCGGAAATTGAGAGAAGAAACTGCAGAAATGAGAGGA…	795	6	Dispersed	CCoOMT Type	-0.806125	-0.272945	-0.226478	0.803836
Rh_pal_08G042020.1	RpChr08	230144599	230146683	+	ATGCAGACAAGCCCAGATTCAGGTCAATTGATGTCAATGCTACTGAAGATCGCAAACGCAAAGAAAACCATTGAAATCGGAGTATTCACCGGCTACTCTCTTCTTCTCACCGCCCTCGCTCTTCCCCACGACGGCCAGATAACGGCTATCGATCCCGTAAGAGAAACTTACGAGATGGGATTGCCAATCATAAAGAAAGCGGGAGTCGAACACAAGATCAATTACGTCCAATCCGAAGCCCTCCCCGGGAGCTTTGACTTTGCCTACGTGGACGCTGACAAAGACAACTACAAGAATTACCACGAGAGGCTGTTGACGCTGGTCAAGGTGGGAGGGCTGATCCTCTACGACAACACCCTATGGCGAGGCTCCGAGGAGGTGCCGGAGGACAGTCGAGTC…	510	4	Tandem	CCoOMT Type	-1.28167	-1.39738	-0.269311	1.25057
Rh_pal_08G042040.1	RpChr08	230154010	230155141	+	ATGTTAACAAGCCCAGATTCAGGCCAATTGATGTCAATGTTGTTGAAGATCGCAAACGCAAAGAGAACCATTGAAGTCGGAGTATTCACCGGCTACTCCCTTCTTCTCACCGCTCTCGCTCTTCCCCACGACGGCCAGATAACGGCGATAGATCGCAATAGAGAAACTTACAACATGGGGCTGCCAATCATAAAGAAAGCAGGGGTCGAACACAAGATCAACTACATCCAATCTGAAGCCCTTCCCGCGCTCGACAATCTCCTCCAACACGAAGCGAACAAGGGGAGCTTTGACTTTGCCTACGTGGACGCTGACAAAGTCAACTACAAGATTTACCACGAGCGGCTGCTGACGCTGGTCAAGGTGGGAGGGCTGATCCTCTACGATAACACCCTATGG…	561	3	Tandem	CCoOMT Type	-0.74312	-0.140071	0.823373	-0.46287
Rh_pal_10G006980.1	RpChr10	18983383	18986056	-	ATGCTAACAAACCACATTATAAACTACAAATTAAATTCGGTAATTAATAGCAAAATTATATACCTACTCAAGACAAGTGTGTATCCTCGAGAGGCCCAAGTTCTTCAGGAGCTCAGGGACGCTTCTGCATGTCATGAACGGGCTTACTTTGGAAGTGCACCGGATTCAGGACAATTCATAAGCTTACTATTGAAGCTCGTGAATGCAAAGAAAACCCTTGAAATAGGAGTGTTCACCGGCTATTCTCTACTCCTCACAGCTCTCGCCCTTCCAGAAGATGGCAAAATTGGATTGCCCACAATCAAGAAATCCGGTGTTGAACACAAGATTGAGTTCATTGAGTCCCCAGCTCTCCCTATTTTGGACAAGCTTCTTGAAGATCCTGCAAACCATGGATGC…	678	5	Dispersed	CCoOMT Type	-2.9779	0.309267	1.15705	-1.30762
Rh_pal_10G048810.1	RpChr10	276666122	276667442	+	ATGGCGGATTTCACCAACGTCATCAAGGACCCAAAACCTAACCCGATTTTGCTCAAAGACGAGAAGTTGTATAACTATATTTTGGAGAGCAGTGTGTATCCAAGAGAAGCTCAGCCACTCAAGGAGCTAAGGGATGCAACCGCTAGCCACCCTTGGGGGTTCTTCGGGACAAGTCCAGATGCGGGCCAAATGATCGCGATGCTTCTGAAGATGGTCAACGCGAAGAAGACGATAGAAGTAGGAGTTTACACCGGATACTCTCTCCTCCTCACTGCTCTCAATCTCCCCGAACACGGCCAGATCATTGCGATCGATCCAATGAGGGAAACCTACGAGATCGGGCTCCCGATCATCAAAAAGTCCGCCGTGGAGCACAAGATCAACTTCTTCGAGGCCAAA…	723	5	Dispersed	CCoOMT Type			-3.16313	0.917137

## Sheet: TableS20
Table S20 The PKS gene family member of R. palmatum and the expression pattern in different organs and the originate ways									Relative expression level (log2 transformed)						log2(raw_counts/average_raw_counts)
Identifier	Pseudochromosome	Start	End	Direction	Coding sequences	Length	Number of exons	Originate way	Root	Stem	Leaf	Flower		2	2
Rh_pal_01G019080.1	RpChr01	98310132	98311482	+	ATGGCACCGACGGTCCAGGAGATCAGGAAGGCACAGAGGGCGGAGGGGCCCGCAACGGTCCTCGCCATCGGAACGGCCACCCCGGCCAACTGCATCTACCAAGCGGACTACCCCGACTACTATTTCCGTGTCACCAACAGCGAGCACATGACCGACCTCAAGGAGAAGTTCAGGCGCATGTGCGATAAGTCGATGATCGAGAAGCGCTACATGCACCTGACCGAGGAGATCCTCAAGGAGAACCAAAACATGTGCGAATACATGGCGCCCTCGCTGGACTCAAGGCAGGATATGGTGGTGAGCGAGGTGCCCAGGCTGGGCAAAGAGGCCGCTCAGAAGGCCATCAAGGAGTGGGGCCAGCCCAAGTCCAAGATCACCCACGTCATCATGTGCACCACC…	1179	3	whole genome duplication	-1.69406	-0.385231	0.563228	0.53378		1.6	1.6
Rh_pal_01G019110.1	RpChr01	98435853	98437203	+	ATGGCACCGACGGTCCAGGAGATCAGGAAGGCACAGAGGGCGGAGGGGCCCGCAACGGTCCTCGCCATCGGAACGGCCACCCCGGCCAACTGCATCTACCAAGCGGACTACCCCGACTACTATTTCCGTGTCACCAACAGCGAGCACATGACCGACCTCAAGGAGAAGTTCAGGCGCATGTGCGATAAGTCGATGATCGAGAAGCGCTACATGCACCTGACCGAGGAGATCCTCAAGGAGAACCAAAACATGTGCGAATACATGGCGCCCTCGCTGGACTCAAGGCAGGATATGGTGGTGAGCGAGGTGCCCAGGCTGGGCAAAGAGGCCGCTCAGAAGGCCATCAAGGAGTGGGGCCAGCCCAAGTCCAAGATCACCCACGTCATCATGTGCACCACC…	1179	3	proximal	-1.7134	-0.381428	0.575654	0.52309		1.2	1.2
Rh_pal_03G019300.1	RpChr03	50726646	50728042	+	ATGGCACCGGCGGTTGCAGATATTAGAAAGGCTCAGAGGGCGGAGGGGCCCGCCACGGTCCTCGCCATCGGCACCGCCACTCCTCCCAACTGTGTCTACCAGAAGGACTACCCCGACTACTACTTCCGCGTCACCAACAGCGACCACATGACCGACCTCAAGGAGAAATTCCGTCGCATGTGTGACAAGTCGATGATCGAGAAGCGTTACATGCACCTAACCGAGGACATCCTCAAGGAAAACCCAAACATGTGCGCGTACATGCAGACGTCATCCCTTGACTCCCGCCAAGACATGGTGGTAACGGAAGTACCAAAGCTGGGAAAGGAGGCGGCCCAGAAGGCGATCAAAGAGTGGGGCCAGCCCAAGTCAAAGATCACCCACGTCATCATGTGCACG…	1182	2	transposed	-1.88034	-0.334467	0.910324	0.078386		0.8	0.8
Rh_pal_04G028580.1	RpChr04	166990726	166992034	+	ATGGCAGATGTCCTGCAGGAGATCCGCAACTCGCAGAAGGCGAGCGGGCCCGCCACGGTGCTCGCCATCGGCACTGCCCATCCACCGACGTGCTACCCTCAGGCCGACTACCCAGACTTCTACTTCCGAGTTTGCAAGAGCGAGCACATGACCAAACTCAAGAAGAAAATGCAATTCATTTGCGACAGATCGGGGATAAGGCAGCGGTTTATGTTCCACACGGAAGAGAACCTGGGGAAGAACCCGGGGATGTGCACATTCGACGGGCCATCGCTGAACGCGCGGCAGGACATGCTGATCATGGAAGTGCCGAAGCTGGGGGCGGAGGCGGCGGAGAAGGCGATCAAGGAGTGGGGGCAGGACAAGTCCCGGATCACCCACCTCATCTTCTGCACCACC…	1176	2	tandem	-0.656267	-1.00326	-0.873674	1.21466		0.4	0.4
Rh_pal_04G028610.1	RpChr04	167381683	167382991	-	ATGGCAGATGTCCTGCAGGAGATCCGCAACTCGCAGAAGGCGAGCGGGCCCGCCACGGTGCTCGCCATCGGCACTGCCCATCCACCGACGTGCTACCCTCAGGCCGACTACCCCGACTTCTACTTCCGAGTTTGCAAGAGCGAGCACATGACCAAACTCAAGAAGAAAATGCAATTCATTTGTGACAGATCGGGGATAAGGCAGCGGTTTATGTTCCACACGGAAGAGAACCTGGGGAAGAACCCGGGGATGTGCACATTCGACGGGCCATCGCTGAACGCGCGGCAGGACATGCTGATCATGGAAGTGCCGAAGCTGGGGGCGGAGGCGGCGGAGAAGGCGATCAAGGAGTGGGGGCAGGACAAGTCCCGGATCACCCACCTCATCTTCTGCACCACC…	1176	2	tandem	-0.658486	-1.00201	-0.872617	1.21474		0	0
Rh_pal_04G028690.1	RpChr04	167659138	167660447	-	ATGGCAGATGTCCTGCAGGAGATCCGCAACTCGCAGAAGGCGAGCGGGCCCGCCACGGTGCTCGCCATCGGCACTGCCCATCCACCGACGTGCTACCCTCAGGCCGACTACCCCGACTTCTACTTCCGAGTTTGCAAGAGCGAGCACATGACCAAACTCAAGAAGAAAATGCAATTCATTTGTGACAGATCGGGGATAAGGCAGCGGTTTATGTTCCACACGGAAGAGAACCTGGGGAAGAACCCGGGGATGTGCACATTCGACGGGCCATCGCTGAACGCGCGGCAGGACATGCTGATCATGGAAAAGGCGATCAAGGAGTGGGGGCAGGACAAGTCCCGGATCACCCACCTCATCTTCTGCACCACCACGAGCAACGACATGCCCGGGGCGGACTAC…	1113	4	proximal	-0.631084	-0.959858	-0.83662	1.18919		-0.4	-0.4
Rh_pal_06G041130.1	RpChr06	191420339	191421589	-	ATGGCGGCCAAGGAGGCGAGCTCGGGGAAAGCAACCATTCTGGCCCTGGGAAAGGCCTTCCCGCACCAGCTGGTGATGCAGGAGTTCCTGGTCGACGGCTACTTCAAGAACACCAACTGCACCAACCCCGACCTCAAGGAGAAGCTCACCCGTCTCTGCAAGATGACGACAGTCAAAACGAGGTACGTTGTCATGTCGGAGGAGATCCTCAAGGAGTACCCGGAGCTAGCCATGGAGGGCCTGCCGACCGTCAAGCAAAGGCTGGACATCTGCAACAACGCGGTCACCAAGATGGCGATCGAAGCATCCCAAGCGGCCATCAAGTCGTGGGGCCGGCCCGCCACCCACATCACCCACCTGGTGTACGTGTCCTCCAGCGAGGCCCGCCTCCCCGGGGGA…	1176	2	disperse	-0.833367	-1.02939	-0.062649	0.993754		-0.8	-0.8
Rh_pal_07G043160.1	RpChr07	226598771	226600037	+	ATGTCGAGACACCAGACCAACGGCTCTTCCAAGCACTGCCTCGGACCCAATGGCCGCGCACCCACATCGGGCAAGGCAACCGTTCTCGCATTAGGCAAGGCGTTCCCTAAGCAACTCGTTCCACAAGATTGCTTGGTCGAAGGCTTCATTCGTGACACCAAATGTCAAGATGTTGCCATCAAGGAGAAGCTAGAGCGCTTGTGCAAAACCACCACAGTCAAGACTCGCTACACCGTGATGTCCAAGGAGATCCTCGAGAACTACCCGGAGCTCGCCACCGAGGGCACGCCGACGATCACGCAACGCCTTGAGATCGCCAACCCTGCCGTCCTCGAGATGGCTGCCGAAGCCAGCGCGGCGGCGATCGCCGAATGGGGCCGCCCCGCCGGAGACATAACG…	1185	2	disperse	-1.09133	0.169304	-0.459055	0.74734		-1.2	-1.2
Rh_pal_09G005740.1	RpChr09	10617019	10618938	+	ATGGCGAAGCTGCTGCAGGAGATCCGCGACTCTCAGAAGGCCACCGGCCCCGCCACCATCCTCGCCATCGGCACCGCCCATCCTCCCACTTGCTACCCTCAAAAAGATTACCCTGATTTCTACTTTAAGGTCTGCAAGAGCGAGCACATGACTGATCTCAAGAAGAAAATGCAACGCATTTGCGATGTTTCGGGTATTCGACAACGATTCATGTTCCACACGGAGGAGAATCTAAGCAAAAACCCAGGCATGTGCACGTTCGACGGAGCCTCCTTAAACGCACGACAAGATATGCTGATAATGGAAGTGCCGAAGTTGGGTGCAGAAGCCGCCGAAAAGGCGATAAAAGAGTGGGGCCAAGACAAATCCAAGATCACCCACCTCATCTTCTGCACCACC…	1176	2	transposed	-1.39405	-2.51976	-2.29681	1.69671		-1.6	-1.6
Rh_pal_10G043350.1	RpChr10	255566964	255576366	+	ATGCAGGAAATGGCGTGCATGCAGGAAATGCGTAATGCTCGGAGAGCGAGCGGGGCCGCCGCGATCCTTGGCATCGGCACCGCGGTGCCGCCAAACTGCTACCTCCAGTCCGAGTACCCTGATTTCTACTTTGGTGTAACCAACTCCGAACACATGACTGACTTGAAGCACAAGTTCAGCCAAATTTGTGAAAACTCAATGATAAAGAAGAGGTACTTGTTCCACACGAAAGAGATGCTGAGAAACAACCCGAACATGTGCGAGTTTAGGGCGACATCCTTCGACGCCCGCCAAGAAATATTGGCAACGCAGATACCAAAGCTCGGCATGGAGGCGGCCGTGAAAGCCATAGAAGAGTGGGGCCAAGACAAGTCCAAGATCACCCACCTCATCTTCTGC…	1179	2	transposed	0.798157			-1.9372		-2	-2
Rh_pal_11G013010.1	RpChr11	45396956	45400223	-	ATGGCAACTGAGGAGATGAAGAAATTGGCCACCGTGATGGCCATCGGCACGGCCAACCCTCCGAACTGCTACTACCAGGCCGACTTTCCCGACTTCTACTTCCGCGTCACCAACAGCGACCACCTCATCAACCTCAAGCAAAAGTTCAAGCGCCTTTGTGAAAACTCAAGGATTGAGAAGCGTTTCCTTCATTTGACCGAAGAGATTCTCAAGGAAAACCCAAACATTGCTGCCTACGAGGCAACCTCGTTGAATGTAAGACACAAAATGCAAGTGAAAGGAGTTGCAGAGCTTGGGAAAGAGGCTGCCCTCAAGGCCATCAAAGAATGGGGCCAACCCAAGTCCAAGATCACACATCTCATAGTGTGTTGCCTTGCCGGCGTTGACATGCCCGGCGCA…	1155	4	tandem	-3.51581	-0.837145	1.42339	-0.576337			Not detected
Rh_pal_11G013070.1	RpChr11	45646674	45647760	+	ATGCAAGTGAAAGGAGTTGCAGAGCTTGGGAAAGAGGCTGCCCTCAAGGCCATCAAAGAATGGGGCCAACCCAAGTCCAAGATCACACATCTCATCGTGTGTTGCCTAGCCGGCGTTGACATGCCCGGCGCGGATTATCAACTCACTAAGCTTCTTGACCTTGACCCTTCCGTCAAGCGTTTTATGTTTTACCACCTAGGATGCTACGCTGGTGGCACTGTCCTTCGCCTTGCAAAGGACATAGCCGAGAACAACAAGGGAGCTCGTGTTCTCATCGTTTGCTCTGAGATAACGACAACTTGTTTCCGCGGGCCATCTGAAACCCATCTGGACTCCATGATAGGCCAAGCAATATTAGGCGATGGGGCTGCAGCTGTCATAGTTGGCGCAGATCCAGAC…	723	4	tandem	-7.02634	-0.631871	1.49993	-0.947014
Rh_pal_11G013510.1	RpChr11	47580170	47581762	-	ATGGCGCCAACCGTGCAGGAGATCCGGAAGGCGCAGAGGGCGGAAGGTCCCGCCACCATCCTGGCCATTGGCACGGCCACCCCGCCCAACTGCGTCTACCAGGCCGACTACCCCGACTACTACTTCAGGGTCACCAACAGCGACCACATGACCGACTTGAAGGAGAAGTTCAGGCGCATGTGTGATAAGTCGATGATTGAGAAGCGGTACATGCATCTGACGGAGGATCTTCTGAAGCAAAACCCAGGCATGTGCGAGTACATGGCGTCATCGCTGGACGCCCGTCAGGACATGGTGGTGAGCGAGGTGCCGAGGCTCGGCAAAGAGGCGGCGCAAAGGGCCATCAAAGAGTGGGGCCAGGCCAAGTCCAAGATCACCCACGTCATCATGTGCACCACC…	1179	2	whole genome duplication	-0.817707	-0.500669	0.506002	0.384899
Rh_pal_11G013540.1	RpChr11	47660693	47662285	-	ATGGCGCCAACCGTGCAGGAGATCCGGAAGGCGCAGAGGGCGGAAGGTCCCGCCACCATCCTGGCCATTGGCACGGCCACCCCGCCCAACTGCGTCTACCAGGCCGACTACCCCGACTACTACTTCAGGGTCACCAACAGCGACCACATGACCGACTTGAAGGAGAAGTTCAGGCGCATGTGTGATAAGTCGATGATTGAGAAGCGGTACATGCATCTGACGGAGGATCTTCTGAAGCAAAACCCAGGCATGTGCGAGTACATGGCGTCATCGCTGGACGCCCGTCAGGACATGGTGGTGAGCGAGGTGCCGAGGCTCGGCAAAGAGGCGGCGCAAAGGGCCATCAAAGAGTGGGGCCAGGCCAAGTCCAAGATCACCCACGTCATCATGTGCACCACC…	1179	2	proximal	-0.809218	-0.491071	0.522169	0.358058
Rh_pal_11G013580.1	RpChr11	47855694	47857660	+	ATGGCAGCCGCTGCCACCGTCCTGGCCATCGGCACTGCCAACCCTCCAAACTGCTACTACCAGGCCGACTTTCCCGACTTCTACTTCCGTGCCACGAAAAGCGACCACCTCACGCACCTCAAGAATAAATTCAAGCGCATTTGTGAGAGGTCGAAGATTGAGAAACGTTACCTCCACTTGACGGAAGAAATTCTCAAGGAGAATCCGAATATCGCTTCCTACGAGGCGCCATCATTAGATGTAAGACAGAACATTCAAGTGAAAGAAGTTGTTATGCTCGGGAAAGAGGCAGCTTTGAAGGCCATCAATGAGTGGGGCCAACCCAAGTCAAAGATCACGCACCTCATTGTGTGTTGTATTGCAGGCGTTGACATGCCCGGCGCAGACTATCAACTTACT…	1140	4	proximal	0.471148	0.32883	0.425457	-6.0787
Rh_pal_11G013910.1	RpChr11	50035725	50044563	-	ATGGCAGGTGTTTCATCAGTTAAGGAGATGAGGAAGGCGCAGAGAGCCGACGGAGCCGCCGCCATCCTAGCCATTGGCACCGCAAACCCGCCCAACTGCTTCAGCCAGGCCGACTATCCTGACTACTACTTTAGGGTCACCAATTCCGAGCACATGACTCATCTCAAGGATAAATTCAAGCGCATCTGCGAGAAGTCAAAGATTGAGAAGCGGTACCTATACTTAACCGAGGAGATGTTGAAGGAGAAGCAAAATATGTGTGCGCACATGGCTCCATCCTTGGACGCAAGACAAGACATAGTAGTGAAGGAAGTGCCAAAGCTAGGGAAAGTGGCTGCTCAAGAAGCCATTAATGAATGGGGCCAACCCAAGTCCAACATCACACATCTCATCTTCTGC…	1137	5	disperse

## Sheet: TableS21a
Table S21a The PKR candidates in R. palmatum and the expression pattern in different organs and the originate ways											Relative expression level (log2 transformed)						log2(raw_counts/average_raw_counts)
Identifier	Identity to Cannabis sativa olivetolic acid cyclase (JN679224.1)	E-value	Pseudochromosome	Start	End	Direction	Coding sequences	Length	Number of exons	Originate way	Root	Stem	Leaf	Flower		2	2
Rh_pal_06G007620.1	70.536%	1.22e-180	RpChr06	13335790	13337863	-	ATGGCGGATGAGTACAAAGTTCCAAGGGTCAAACTTGGTAGCCATGGCCTAGAGGTCTCCAAGCTGGGGTACGGATGTATGGGTTTGAGTGGGATATACAACGCACCAGTTTCAGACGAAGAAGGAATCGCCATCATCAAGGCGGCATTCAACAAGGGCATCACATTCTTTGATACATCTGACATCTATGGAGCCACTGCAAATGAAATTCTGGTTGGCAAGGCACTGAAGCAGCTGCCACGTGAGCAAGTTCAGTTGGCCACCAAGTTTGGCATCGTCGGCATGGGGCCTACTACTGTTGTGAAGGGCACTCCAGAGTACGTTCGGTCCTGTTGCGAGGCAAGCTTGAAGCGTCTTGGTGTGGAGTACATCGATCTTTATTATCAGCATCGTGTGGAC…	1023	7	disperse	-0.795499	0.682308	0.160743	-0.51192		1.6	1.6
Rh_pal_04G004340.1	67.267%	1.12e-162	RpChr04	12783674	12785684	-	ATGGAGCAGATTCAGGCGCCGAGGGTGAAGTTGGGTTCTCAGGGTTTAGAGGTATCAAGGTTGGGCTTAGGATGCGGAGGACTTTCTGGAATATATAACGCCCCTCTTCCACATGAAGAAGGAGTTGAGGTTATCAAGCAAGCTTTCAGATTGGGTATCACTCTATTGGATACTTCTGATATTTATGGAGACAATTATGACAACGAGATCATGATTGGAAAGGCCTTGAAGCAACTTCCTCGAGAACAAGTACAACTGGCAACAAAATTCGGATGTCAAAAGTACAATAACAATCAGTTTGCAGTCAAGGGTGATCCAGATTACGTTCGTAAATGCTGTGAAGGTAGTCTTACGCGGCTTGGCGTAGAGTGCATTGACCTCTACTATGTGCACCGTGTG…	1029	7	transposed	-1.16315	1.54087	-2.00533	-1.34126		1.2	1.2
Rh_pal_09G009860.1	58.457%	6.41e-137	RpChr09	19669167	19670593	+	ATGGCACTTCAAGTGCGAAGAATCAAGCTTGGATCGCAAGGGCTCGAGGTTTCAGCACAGGGGCTGGGTTGTATGGGCATGTCTCAAGCCTACGGCGCCCCGAAACCTGAAGACGAGATGATCAAACTCATCCACCACGCTATCAACTCCGGAATCACGCATCTCGACACCTCCGACGTTTACGGCCCTCACACCAATGAAATCCTCATCGGAAAGGCTTTGAAATTGGAAGGGATGAGGGGAAAAGTTCAGTTGGCTACTAAATTCGGAATTGCGAGATCGGTGTTGAGCGGCGAGGCGAGAGTTTGTGGCGACCCAGCCTACGTGAGGGCCGCCTGTGAGGCCAGCTTGAAGCGGCTCGATGTCGATTATATCGATCTCTATTACCAGCACCGGATT…	1038	5	transposed	0.442082	0.176553	0.307739	-1.87044		0.8	0.8
Rh_pal_09G014990.1	58.631%	1.83e-134	RpChr09	32354549	32356622	-	ATGGGAGGAGTGAGGAGGACGAAGTTGGGGTCTCAGGGGCTTGAGGTTTCGGGCCAAGGGCTCGGGTGCATGGGTATGTCTGCCTTCTACGGCCCGCCCAAGCCCGAACAAGACATGATTGCTCTCCTTCACTATGCTGTCGAGAATGGTATCACCTTCCTTGACACCTCTGATATATACGGACCTCACACCAACGAAATTCTCCTCGGCAAGGCTCTAAAAGCTGGGAAGAGAGAAAAGGTGGAGTTGGCTACCAAATTTGGAGCCCTTTATGAAGAGGGTAAGATGAAAGTCAGAGGTGATCCAGCCTATGTGAGGGCGGCTTGTGAGGCGAGCTTGAAGCGTCTTGAAATCGATTGCATTGATCTCTACTATCAGCACAGAATTGACACCACAATC…	1029	5	tandem	-2.75879	0.361686	1.07436	-1.11548		0.4	0.4
Rh_pal_09G014980.1	58.036%	6.72e-133	RpChr09	32241357	32243138	+	ATGGGAGGAGTGAGGAGGACGAAGTTGGGGTCTCAGGGGCTTGAGGTTTCGGGCCAAGGGCTCGGGTGCATGGGTATGTCTGCCTTCTACGGCCCGCCCAAGCCCGAACAAGACATGATTGCTCTCCTTCACTATGCTGTCGACAATGGTATCACCTTCCTTGACACCTCTGATATATACGGACCTCACACCAACGAAATTCTCCTCGGCAAGGCTCTAAAAGCTGGGAAGAGAGAAAAGGTGGAGTTGGCTACCAAATTTGGAGCCCTTTATGAAGAGGGTAAGCTGAAAGTCAGAGGTGATCCGGCCTATGTGAGGGCGGCTTGTGAGGCGAGCTTGAAGCGTCTTGAAATCGATTGCATTGATCTCTACTATCAGCATAGAGTTGACACCACAATC…	1029	5	tandem	-2.80675	0.425293	1.01013	-0.999582		0	0
Rh_pal_09G015020.1	57.143%	1.31e-130	RpChr09	32408485	32422546	-	ATGGGAGGAGTAAGGAGGACGAAGTTGGGGTCTCAGGGGCTTGAGGTTTCGGGCCAAGGGCTCGGGTGCATGGGTATGTCTGCCTTCTACGGCCCGCCCAAGCCCGACGAAGACATGATTGCTCTCCTTCACTATGCTGTCGACAATGGTATCACCTTCCTTGACACCTCTGATATATACGGACCTCACACCAACGAAATTCTCCTCGGCAAGGCTCTAAAAGCTGGTAAGAGAGAAAAGGTGGAGTTGGCTACCAAATTTGGAGCCCTTTATGAAGAGGGTAAGATGAAACTCAGAGGTGATCCGGCCTATGTGAGGGCGGCTTGTGAGGCGAGCTTGAAGCGTCTTGAAATCGATTGCATTGATCTCTACTATCAGCATAGAGTTGACACCACAGTC…	1029	5	proximal	-2.6794	0.31852	1.07729	-1.03865		-0.4	-0.4
Rh_pal_10G017840.1	53.593%	8.31e-119	RpChr10	74772139	74773543	+	ATGGGAGATTTGGTGAGGACGATCAAATTGGGAAGCCAAGGTTTTCAAGTCTCGGCGCAAGGGCTTGGATGTATGGGGATGTCGGCGTTCTACGGCCCTCCGAAGCCTGAAGAAGACATGATCGCCGTCGTCCACCACGCCATCAACTCCGGCGTCACTTTCCTCGACACCTCCGACGTCTACGGTCCCCACACCAACGAAATTCTTCTCGGAAAGGGTTTCGACCCTGCTTACGTCAGAGAAGCTTGTGAGGCAAGCTTGAAGCGTCTCGATGTTGACTGTATTGACCTTTACTATCAGCACCGTATTGATGCCAAAGTCCCCATTGAAGTCACGATGGGAGAGCTGAAGAAACTGGTTGAAGAGGGCAAGATTAAATACGTCGGACTGTCTGAAGCA…	951	5	transposed	0.83478	-0.107593	-0.748305	-0.529121		-0.8	-0.8
																-1.2	-1.2
																-1.6	-1.6
																-2	-2

## Sheet: TableS21b
Table S21b The PKC candidates in R. palmatum and the expression pattern in different organs and the originate ways											Relative expression level (log2 transformed)						log2(raw_counts/average_raw_counts)
Identifier	Identity to Cannabis sativa olivetolic acid cyclase (JN679224.1)	E-value	Pseudochromosome	Start	End	Direction	Coding sequences	Length	Number of exons	Originate way	Root	Stem	Leaf	Flower		2	2
Rh_pal_03G051320.1	29.474%	7.04e-11	RpChr03	251008021	251008498	+	ATGGCACAAGTAAAGCATCTTGTTGTGGCAAAATTCAAGGAAGGTGTGGTCGTGGAAGATGCTATTAAAGGCATGGAGAAGCTTGTCTCTGAGATTGATTTTGTCTCATCTTTTGAGTGGGGACAAGATATTGGAAGCTCAGAGATGAGACAAGGGTTTACACATGTGTTTCTGATGACATTTAAGAACCAAGAGGATTTTTCTGAATTCATGGATCATCCAAAACGTGAGGAGTTTTCTACAACCTTCTCAACATTCATTGAGAATGGTATTGTGCTTGACTTCCCATCCCTGTCAGTCAAGCCACCAGCAACCGTTTGA	321	2	tandem		-4.0633		0.956193		1.6	1.6
Rh_pal_03G051310.1	28.421%	5.31e-10	RpChr03	250980836	250981270	-	ATGGCACAAGTAAAGTATCTTGTTGTGGCAAAATTCAAGGAAGGTGTGGTCGTGGAAGATGCTATTAAAGGCATGGAGAAGCTTGTCTCTGAGATTGATTTTGTCTCATCTTTTGAATGGGGACAAGATATTGGAAGCTCAGAGATGAGACAAGGGTTTACACATGTGTTTCTGATGACATTTAAGAACCAAGAGGATTTTTCTGAATTCATGGGTCATCCAAAACGTGAGGAGTTTTCTACAACCTTCTCAACATTCATTGAGAATGGTATTGTGCTTGACTTCCCATCCGTCTCAGTCAAGCCACCAGCAACCGTTTGA	321	2	tandem		-3.44555	-5.61955	1.53001		1.2	1.2
Rh_pal_03G051230.1	29.474%	2.65e-09	RpChr03	250700161	250701258	-	ATGGGAGAAGTGAAGCATCTTGTTGTGGCAAAATTCAAGGAAGGCGTGGATGTGGAAGACGTTATTAAAGGCATGGAGAAGCTTGTCTCTGAGATTGATTATGTCACATCCTTTGAATGGGGACATGATGTTGGAAGCGCAGAGATGAGACAAGGGTTTACACATGCATTCTTTATGACATTCAAGAACCAAGAGGATTTTTCTGGGTTCTTGGGCCATCCCAAATGTGCTGAGTTTTCTGCAACCTTTGCAACAGTCATTGAAAATGTTATTGTGCTTGATTTTCCATCTGTGATGATCAAGCCACCAGTAGTTGCTTGA	321	2	proximal				0		0.8	0.8
Rh_pal_02G061500.1	29.167%	3.7e-09	RpChr02	307320493	307320910	+	ATGGCAGAAGTGAAGCATCTCGTCGTGGCAAAATTCAAGGAAGGCGCGGCTGTGGATGATGTTATTAAAGGCATGGAGAAGCTCGCCTCCGAGATTGATTTTGTCTCATCTTTTGAATGGGGACAGGATATTCAAAGCCCGGAAATGCTGAGACAAGGGTTTACGCACGCATTTTTTATGACATTCAAGACCCAAGAGGATTTTTCTGGGTTTTTGGGGCATCCAAAACATGTTGAGTTCTCTGCAACCTTTTCAACAGTCATTGAGAATGTTATTCTCCTTGATTTTCCAGCTGTGCTGGTCAAGCCAACACCAGCTGCTTGA	324	2	wgd	-1.60753	1.51644	-1.38475	-1.22417		0.4	0.4
Rh_pal_03G045840.1	27.835%	3.8e-08	RpChr03	229785511	229786048	+	ATGGGAGAGATGAAGCATTTGGTGGTGGCCAAGTTCAAGGAGGATGTGGTGGTGGATGACATTATACAAGGCATGGAGAAGCTTGTCTCTGACCTTGATCTTGTCTTGTCTTTTGACTGGGGAAAGGATGTTGAGAGTCCAGAGATGCTAAGGCAGGGATTCACACACGCCTTCTTCATGACATTCAGAACCCACGAGGACTTCACCGCCTTCTTGGACCACCCCAAGCACGCCGAGTTCTCCGCCACCTTCTCAACCGCCATTGACAAGGTTTTGCTGCTTGATTTCCCTGCCGTCCTCGTCAAAAAGCCGGTTGATGAGCCACCAGCTGAGCTGCCGGCTGATGAGCCACCAGCTGAGCTTCCGGCTGATGAGCCACCAGCTGAGCTGCCGGCTGAT…	462	2	wgd	-5.95913	-7.89887	-5.84779	1.98636		0	0
Rh_pal_03G045850.1	27.835%	9.32e-08	RpChr03	229886052	229886593	+	ATGGGAGAGATGAAGCATTTGGTGGTGGCCAAGTTCAAGGAGGATGTGGTGGTGGATGACATTATACACGGCATGGAGAAGCTTGTCTCTGACCTTGATCTTGTCTTGTCTTTTGATTGGGGAAAGGATGTTGAGAGTCCAGAGATGCTAAGGCAGGGATTCACACACGCCTTCTTCATGACATTCAGAACCCACGAGGACTTCACCGCCTTCTTGGGCCACCCCAAGCACGCCGAGTTCTCCGCCACCTTCTCAACCGCCATTGACAAGGTTTTGCTGCTTGATTTCCCTGCCGTCCTCGTCAAAAAGCCGGTTGATGAGCCACCAGCTGAGCTGCCGGCTGATGAGCCACCAGCTGAGCTTCCGGCTGATGAGCCACCAGCTGAGCTGCCGGCTGAT…	462	2	tandem	-8.01458	-7.37519	-4.6493	1.98195		-0.4	-0.4
																-0.8	-0.8
																-1.2	-1.2
																-1.6	-1.6
																-2	-2
																	Not detected

## Sheet: TableS22a
Table S22a The number of transcript factors of different families
Family	Count
MYB->MYB	151
AP2/ERF->AP2/ERF-ERF	141
bHLH	140
C2H2	118
bZIP	97
NAC	91
Others	88
WRKY	85
MYB->MYB-related	82
B3->B3	72
C3H	68
GARP->GARP-G2-like	51
GRAS	48
HB->HB-HD-ZIP	48
LOB	48
C2C2->C2C2-Dof	44
GNAT	44
mTERF	44
PHD	40
SET	40
SNF2	39
AUX/IAA	38
MADS->MADS-MIKC	37
C2C2->C2C2-GATA	35
HSF	34
OFP	32
Trihelix	29
B3->B3-ARF	28
MADS->MADS-M-type	27
TCP	24
TRAF	22
FAR1	21
SBP	20
Jumonji	20
SWI/SNF-BAF60b	20
AP2/ERF->AP2/ERF-AP2	19
zf-HD	18
HB->HB-WOX	17
HB->HB-BELL	15
PLATZ	15
NF-Y->NF-YB	14
Tify	14
TUB	14
ARID	13
RWP-RK	13
SRS	13
NF-Y->NF-YA	12
Alfin-like	11
E2F-DP	11
BES1	10
C2C2->C2C2-CO-like	10
GARP->GARP-ARR-B	10
HB->HB-other	10
C2C2->C2C2-YABBY	9
HB->HB-KNOX	9
IWS1	9
BBR-BPC	8
EIL	8
GeBP	8
GRF	8
LIM	8
TAZ	8
CPP	7
NF-Y->NF-YC	7
S1Fa-like	7
DBB	6
MED6	6
AP2/ERF->AP2/ERF-RAV	5
Coactivator p15	5
HMG	5
Pseudo ARR-B	5
SWI/SNF-SWI3	5
CAMTA	4
LUG	4
C2C2->C2C2-LSD	3
CSD	3
DDT	3
MBF1	3
NF-X1	3
VOZ	3
HB->HB-PHD	2
SAP	2
ULT	2
Whirly	2
BSD	1
DBP	1
HRT	1
MED7	1
Rcd1-like	1
STAT	1
Total	2378

## Sheet: TableS22b
Table S22b Details of predicted transcript factors in R. palmatum
Identifier	Pseudochromosome	Start	End	Direction	Coding sequences	Length	Number of exons	Gene family
Rh_pal_01G004590.1	RpChr01	9818231	9822139	+	ATGTCAGCGACGTCTTCGAATCCACGTTCCGTTGAAGAGATCTTCAAGGATTTCAGCGCCCGTCGCGCTGGAATTGTCCGTGCGCTCACTTCAGATGTGGACGAATTTTATGGACTCTGTGATCCAGAAAAGGATAATCTTTGTCTGTACGGACATCCTGATGAAACATGGGAAGTCAACCTCCCTGCTGAGGAAGTTCCTCCTGAGCTCCCAGAGCCAGCTCTTGGGATCAATTTTGCAAGAGATGGAATGAACCGCAGAGACTGGCTTTCGCTGGTTTCTGTGCACGGTGACTGCTGGTTGCTTTCAGTGGCCTTTTATTTTGGTGCCCGTCTGAACCGCAATGAGAGGAAGCGGCTGTTCAGTATGATAAACGACTTGCCAACTGTTTTTGAAGTC…	720	5	Alfin-like
Rh_pal_01G027100.1	RpChr01	156392119	156394683	+	ATGGACGGGGGAGCGCAGTATAATCCCAGAACTGTTGAAGAAGTGTTTAGGGATTTCAAGGCTCGGAGAACTGGCATGATTAAGGCTCTCACTACTGATGTTGAAGATTTCTACCAGCAGTGTGACCCTGAGAAAGAAAATCTTTGCTTGTATGGCTTTCCCAATGAGCAATGGGAGGTCAATTTGCCTGCTGAGGAAGTTCCTCCTGAACTTCCGGAGCCTGCACTAGGCATTAATTTTGCAAGAGACGGAATGCAGGAGAAAGACTGGTTGGCTCTCGTTGCTGTCCACAGTGATGCCTGGCTGCTTTCTGTTGCCTTCTATTTTGGCTCTAGGTTTGGTTTTGACAAAGCTGACAGGAAACGGCTTTTTAACTTGATAAACGAACTCCCCACTCTC…	762	5	Alfin-like
Rh_pal_02G043660.1	RpChr02	255460361	255463317	-	ATGGAAGGAATGCCCCAGAATGTACCCAGAACGGTGGAGGATGTGTTCAGCGATTTCAAGGGACGACGGGCTGGTTTGATCAGGGCTCTCACCTCTGATGTTGAGAAGTTTTACCAACAGTGCGATCCTGAGAAGGAGAACTTATGCCTCTATGGACTTCCAAATGAGACGTGGGAAGTGAATCTGCCTGTGGAAGAGGTGCCACCTGAACTTCCTGAGCCAGCTTTAGGCATTAACTTTGCTAGAGATGGGATGCAAGAGAAGGATTGGTTGTCACTAGTAGCAGTTCACAGTGATTCATGGTTGCTATCTGTTGCATTTTATTTTGGTTCTCGCTTTGGTTTTGGAAAGAATGAGAGGAAGAGGCTTTTTCAGTTGATTAATGAACTGCCAACAGTG…	753	5	Alfin-like
Rh_pal_03G020170.1	RpChr03	54633570	54637717	-	ATGTCGAAAAGTATTGCAAGCCCCGTCGGGAGCTCCTTACCTGCAACCACACCGGCCAAGCTGATTGGAATGCTCTCATTTACATCCAGCAAGAAGTACATATTGGCATGCGACTCGGTTTTACCACCTGAACTTCCTGATCCAGCTTTAGGCATTAACTTTGCTAGAGATGGGATGCAAGAGAAGGATTGGTTGTCACTAGTAGCAGTTCACAACGATTCATGGTTGCTATATGTTGCATTTTATTTTGGTTCTCGCTTTGGTTTTGTAAAGAATGAGAGGAAGAGGCTTTTTCAGTTGATTAATGAACTGCCAACCGTGTTTGAAGTTCTGACCCGAAATGTCAAGCCAAAGGATTCACCTGGTAATCCTAACAGCAACAACAAAAGTAAATCTGGT…	573	5	Alfin-like
Rh_pal_04G014840.1	RpChr04	67607672	67610368	-	ATGGTGGCGGTGCCCTCCGCATTTAAGGCAGCGCCCGCCGTGATTTTGGTGGTGGACGGCCGTGAGTGGTGGTGGCCGGGAGGTGTTGTCGTCGACTTCCGAGATCTTCGTTCGGGTTTTGTTTCCTTCGATTCCTTCCGGTTGGATCTGGAGAGGTTCATCCTTCGATGTGAAAGTCGTCTCTTCTGCATACCTCTTGTTGTCATTTCATTAGAAGTATGGTGGTTGACTATCGTACTCAGCTATTACTCGAGGGATGATGAGAAACGACTTTTTAACTTGATAAACGAACTCCCCACCATCTTTGAGGTTGTGACTGGCACTGCAAAGAAGCCAGTGAAGGAGAAATCTTCAAAGTCAAACCATGGCAAAAGCACAAAGACCATGCCTAAGAATGAG…	618	5	Alfin-like
Rh_pal_05G005120.1	RpChr05	18385586	18392855	+	ATGTTTAGTATTTTGACCCTTATACTCTACTTACACTCTCACGCTCTCTCTCCTCAAGTTCCCATCTTCTCCATTTCCAGATCTGTCATCTCGCTCTCATCTTCGACCTCCGTCGGCAGCTTTCGCAAGATCCCCGAGGCTCTCAAGGCAATGCCGAAGATGAATCCAAGAAGGATATATGTCAACAAGAATGTCAGGCTGGATACAATTCAAGTGTATGGGTTTGATTATGACTATACATTGGCTCATTACACTGCTAATTTGCAAAGCTTGATATATGATCTTGCAAAAGGGCATTTAGTGAACGAGCTTAGATATCCGGAAAGCTGTTTGAAGTTTAAATATTATCCTACCTTTCCCATTAGAGGCTTATGCTATGACAATATGAAACGGTGTCTT…	1347	14	Alfin-like
Rh_pal_06G029060.1	RpChr06	110865483	110879456	-	ATGACAGGTCCTCCATCGTCGACCGGTAATTCCTCGGAGGAGGTTGCTAAGCAAAGGCTGAAGAAGTACATATTGGCATGTGACTCGGTGCTGCTGATTATAACGCTGCGTTACCACGACTTCTTCACCAGGCATATTAGGTGTTTGTCACCTGAATTTCCTGAGCCATCTTTAGGCATTAACTTTGCTAGAGATGGGATGCAAGAGAAGGATTGGTTGTCACTAGTAGCAGTTCACAGTGATTCATGGTTGCTATCTGTTGCATTTTATTTTGGTTCTCGCTTTGGTTTTGGAAAGAATGAGAGGCTTTTTCAGTTGATTAATGAACTGCCAACAGTGTTTGAAGTTCTGACCCGAAATGTCAAGCCGAAGGATCCACCTGGTAATCCTAACAGCAAC…	612	5	Alfin-like
Rh_pal_09G015710.1	RpChr09	35153603	35158488	-	ATGTTTAGTATTTTGACCCTTATACTATACTTATACTCTCACGCTCTCTCTCTCTCTCTCCTCAATTTCCCATCTTCTCCATTTCCAGATCTGTCATCCCGCTCTCATCTTCGACCTCCGTCGGCGTCCTCCTCCTCATCCTCCTTCGGCCTGATCAGTCTCGACCTTCCTCTACTCTTCCAAGAATTCATGTCATCGCAGGTCGTACACGTCGAGATAACGACGATGATGACAGGTCCTCCATCGTCAATTGAGCAATCCATAGCAAAACTTCAAGAAGAGGCAGTAGATGATGAAATTGGAAAGATCCAGCGCGATTTCGAGGCTGCCAAGCAGAGCTTTCGCAGGATCCCCGAGGCTCTCAAGGCAATGTCGAAGATGAATCCAGAAGGGATATAT…	1371	12	Alfin-like
Rh_pal_09G031740.2	RpChr09	114399054	114402008	-	ATGGAGGGCGGAGCACAGTATAATCCTAGAACCGTTGAGGAAGTGTTCAAGGATTTCAAAGCTCGAAGAGTTGGCTTGACTAAGGCTCTCACTACAGATGTGGATGAGTTCTTCCAGCAGTGTGACCCTGAGAAAGAAAATCTTTGCTTGTATGGCTTCCCAAGTGGGAACTGGGAGGTCAATTTACCTGCTGAGGAAGTCCCTCCTGAACTTCCGGAGCCTGCATTAGGCATTAACTTTGCAAGAGATGGAATGAAGGAGCAGGATTGGTTAGCTCTTGTTGCTGTCCACAGTGATGCATGGTTGCTTTCTGTTGCCTATTACTTTGGTGCTAGATTTGGCTTCGACAAATCTGACAGGAAACGGCTTTTTAACATGATAAATGAACTCCCCACTCTG…	762	5	Alfin-like
Rh_pal_11G044350.1	RpChr11	244068971	244072429	-	ATGTCAGGGGCGTCCTTGAATCCGCGAACTGTCGAAGAGATCTTCAAGGATTTCAGCGCCCGCCGCGTTGGAATTGTTCGTGCGCTCACTCTCGATGTGGACGATTTTTACGGGCTCTGTGATCCAGAGAAGGAAAACCTGTGTCTATATGGACATCCGAATGAATCATGGGAAGTCAACCTCCCAGCCGAGGAAGTTCCTCCTGAGCTTCCAGAGCCAGCTCTTGGGATCAATTTTGCAAGAGATGGAATGAACAGAAGAGACTGGCTTTCACTAGTTGCTGTGCACAGCGACTGCTGGTTGCTTTCTGTGGCGTTTTATTTTGGTGCCCGTCTTAATCGCAATGAAAGGAAGCGCCTATTCAGTATGATCAATGACTTGCCAACAGTTTTCGAGGTT…	720	5	Alfin-like
Rh_pal_11G050470.1	RpChr11	262091600	262094660	+	ATGGAAGGTAATACACCCAGAACGGTGGAGGAAGTGTTCAAAGATTTCAGAGGAAGACGAGCTGGCGTGATCAGGGCTCTCACTTCTGATGTGGAGAGTTTTTATCGACAGTGCGATCCCGAGAAGGATAACTTGTGTTTGTATGGACTTCCAAATGAGACTTGGGAAGTGAATCTACCTGTGGAAGAGGTGCCACCTGAGATTCCTGAGCCAGCGTTAGGTATCAACTTTGCTAGAGATGGGATGCAAGAAAAGGATTGGTTATCATTGGTAGCGGTTCACAGTGATTCATGGTTACTAGCTGTTGCATTCTACTTTGGTTCTCGCTTTAGTTTCGGGAGGAATGATAGGAAGAGACTGTTTCAGATGATCAATGAACTGCCAACAGTATTTGAAGTT…	753	5	Alfin-like
Rh_pal_01G010080.1	RpChr01	35555188	35558486	-	ATGAATGACAGCAGCAATGGTAACAGTAACAACAACAGCAATGATAGTAATAGCAGCAGCAGTTGGTTAGGCTTCTCACTCTCACCCCACATGAAAATGGAGGTTGCCTCTTCTCAGTACCACCATGAAACCCAATCTTCACCTGTTGTTACTGTTTCCAACTCCTCCATGTCCACAAGCATGTTTCTCCCTCCACAGCAACACCTCAGCAGCTCCTCTGCTCTCTGTTACCCTGGTGGAGTTGCTGTTTCCTCTGGGTTTCACCCTCCTCCCCATCATCTCACAGTAATGCCAATCAAATCTGATGGCTCTCTTTGCATCATGGAAGCCCTCTCAAGATCCCAATCTCAAGGCATGGTTCCAAGCTCTCCTCCAAAGCTAGAGAACTTCTTGGGTGGT…	2043	9	AP2/ERF-AP2
Rh_pal_01G030860.1	RpChr01	185952481	185960949	+	ATGGCGAGAATGCCACGGAGGCGGAAAATCGAGAGCGATTGCTCCGTCGGGAGCCAAGACCCCGGTGGCGACGGCAAGACGAAGAAGATCGCCAAAGAGAAGAAGAAGCGCAAGTCGAGTGATCGAGACTCCCCTGTGCAGCAGCGCAGCTCTGTACACCGCGGCGTTACCAGGCACCGCTTGACTGGACGCTTTGAAGCTCATCTCTGGGATAGGGATTCTTGGAATCAATCTCAAAACAAAAAAGGCAAACAAGTGTATCTAGGGGCGTATGATGGTGAAGCCGTGGCTGCACGAGCTTACGACCTTGCTGCACTCAAGTACTGGGGTCAAACTACTACCCTCAATTTTCCGGTGTCAATGTATGAAGAAGAGCTGAAAGAAATGAAAGGCCAAACT…	1041	8	AP2/ERF-AP2
Rh_pal_01G038220.1	RpChr01	228076002	228079421	+	ATGGATTCTTCTTCTTCACCTCCTCCTCAATCTCAACATCACAACAACAGCAACTCCTCTTCTTCTTCTCCCTATAATACTAATTGGTTTGGCTTCTCTCTTAACCCAACTCCTCATCTCTCCCTCTTCCACCCCTTCTTCCCTCCTCCTCCTTCAGGTAACTATATATTCTACGGAGTAATCCATTATTTCTACAAACATTATCTAATTCTTCCATCTCCAGTTAATAACTTCCCGCACGAGCAAGATGCGGCAGCCGTGGGTGGCGCGGCGGCAGATTACACCACGGCCGGGCCCAAGCTGGAAGATTTTCTGGGCGGGTCGGGTATTTATGCTGGCGGGCCCGGCCCGAATACCACCTTTTACGGGGCGGAGGCCCAAACGGTGGAGGCGGTGGGA…	1437	9	AP2/ERF-AP2
Rh_pal_02G002000.1	RpChr02	3794238	3796923	+	ATGTGGGATCTAAACGGCTTCCCTGAAAAGGCAGTAGATCACCCGGAAAACGACGACAAGGGGAAACGGGTCGGGTCAAATTCGGGCTCCCCCGCTGCGGTGGTCGAGGATGACGACGACCTCGATCAAGAAGCGGGATCCGGGTCGGGTCCGGGCCGGCCCGATTTCAAGAATCCGGCCGGCAAGATATTCGGATTCTCTGCCCCCCATCCCTATTGGCCGACGCCGCCGCCGGTCACCCGGCAGTTTTTCCCGGAGGCGGCGGCGGAAATGGCCGCGCCCTCCTCAAGCGTCGGGTTTCCGAGGGCCAACTGGGTTGGGGTCAAGTTTTGTGAGTCGTCGTCGGAGGGACCTTCTTCTAGCCCGACCGGGAATCCGCCGGAGACGGCGGCGGCTCAG…	1452	10	AP2/ERF-AP2
Rh_pal_02G023880.1	RpChr02	128251553	128253966	+	ATGCAGCTGGATCTCAATCTCTCGTTTTCCTCCCCTCCCAGTTCTGCCGACTCCTCCGCCCCCGCCGCTTACTGTTTTGACATTCTGATGGGCGGCGGCGGCGTCTGGGAGGAGGATCGAGGGACTCCAGGCGGATTCGTGACCAGAGACCTGTTTCCGGTCAACGGAGGGGACCGCGATAGCCGACTTAGGACGGAGGGCGACGACGAGCGTGGGCCCCACCAATTGCGGGGCCGCTCTTATGCCAATGTGGGCCTTGTTGGGCCTCTCGATGTCCGGTCTCTGGCCCAGGCCCAGAAGCAGCAGGTCAAGAAGAGCCGCCGTGGACCCCGTTCCCGGAGCTCTCAGTATCGCGGCGTTACTTTCTATCGCCGGACTGGAAGATGGGAATCTCATATT…	1260	10	AP2/ERF-AP2
Rh_pal_02G050470.1	RpChr02	279918326	279922129	-	ATGGCTTCTATGAACTGGCTTGGATTCTCTCTCTCCCCACAAGAACTTCCTCCACAGCAAGACATGTCAAACACCGACGTGTCGGCGGACGAGTGCTATGATTTGGGTTCATCCTCAGCTGCACCTCCTTCCCTAAATCTCCCACCCTCATTTGGTATCCTTGAAGCTTTCCAAAGAGACAATCAATCACAAGATTGGAACTTGAAGGATGCGATGGGGATGAACTCAATGCTATTGGGGACTAACACTAGTACTACATGCAACAACCAAGAGCCAAAGCTTGAGAACTTTCTAGATAGCAACCACTCTCTCGGAGAAGCTTCATCTTATGATCATCATAGTCATCAAACCAACGGTGGAGATTACTCCTTCTCAAACTGTGGTTTGCAGCTTCCCTTC…	1851	9	AP2/ERF-AP2
Rh_pal_03G012230.1	RpChr03	23821557	23824083	-	ATGGCTCCAGAAAATACCAACTGGCTCTCTTTTTCTCTATCTCCCATGGAAATGTTTGATGCTTCTCACTCTAACTACTTGTTTTCTTCTCCGCCAACTATTGATTATCTTCATCACCATCAACCTCCGTCTTCACAGCATTTGCTCCTCGAGAATTTCTACGCTAACGAATGGGAACGAGTTAACTCAAAGCTGCACAACGATCTAAGCGGTTACATGGACGCGCAACGAGTCCAGATTCAGACGGTCCCCAAACTGGAGGACTTTCTAGGCGGCGAAACGACGTCGTCGCTCAACACTCAGGATTCGTCGACGCTAACTCACATCTACGACCCTGAGGCAGCGGCGCCTACCTACTTCAACAACGCTGCTCAAGAGATCGCACCGCCGTTGAGCGGC…	1302	8	AP2/ERF-AP2
Rh_pal_03G028760.1	RpChr03	111542446	111545486	-	ATGAAGAGACCATCAGCACATCCAAACCACCCATCTCCTTCAACTTCTTCATCTTCGTCCTCTTGCGTTCTTGATGATCACCCATCAAGCGATCAGCCGTTGAAACAGAACAACAGCAGGGCTAAGAGGGCAAGAAAGAGAGCAATTCCTCAACAACGCCATCAGAAGGAGAAGCAAATCAGTTCAACTACTACTACAACTACTACTAATTGTGATGCTAACACCACCAATTCCAATTCCAGCAGAAGAAGCTCCATTTACAGAGGCGTTACCAGGCATAGATGGACAGGGAGGTTTGAGGCTCATCTCTGGGACAAGAGCTCATACAACAGCATTCAGAACAAAAAGGGGAAACAAGTGTATTTGGGTGCGTATGATTGCGAGGACGACGCCGCTCGA…	1254	7	AP2/ERF-AP2
Rh_pal_04G017470.1	RpChr04	86879955	86886183	+	ATGGCTCCAATAACAACAACTCCCAACTTGCCCTCCTTCTCCATCGAAATGCTCCCAACATCTCATCACCCCTTCTTCCTCGATCATCTCTACACAAACGAATGGGTGAACTCAAAGGCCGGGGCAGCGGGAGATGAACAAAACGGGTGCTTAGTAGAGCCCCAAATCCACACCCAAGCGGTGCCTAAGCTAGAGGACTTTCTCGGCGGCGATACGACGTCGTCTCTCACCCAAATCTACGGCCCAGACGCCGTCGTTTCGAATTACTTCAAAGACGTCGCCGTCGCACCGTCGGCGGATGCTACGACTCATGTCTTCCAGGCCTTCTCCGGATCGGAGGTCGACGACTCGGCCTCCTTTCGCAAGGCGACTCAGCTGGCGTGTCCCGAGTCGCAGGCC…	1236	8	AP2/ERF-AP2
Rh_pal_05G002620.1	RpChr05	8151546	8154366	-	ATGTGGGATCTAAAAACGACGTCGTTGGCCGATAGGGGGAAGCGGGCCGGGTCGGGCTCAATTGACAATTCCAACTCATCGGCGGCGGTGGCCGAGGAGGAGGAAGAGTACACCCACGAAGCAGGATCCGACCCGGAAGACGATCGGGTCAACAAGAAGCGCGCGGGCAGGATATTCGGATTCTCTGTAGACACCACTTCCTCTTCCTACAGCTGTCTCTCGCCGGAGCGTACGGCGCCGCCGCTCGTGACCCACCAGTTTTTTCCGGTGGATGAGGAGGCGGAGTGGTCTCGCGGCGACGCACCCGGTTTTCCGAAGCTTTACCAGTCATCGGAGGTGGCTCCCGCCCCCGCCTCCGGCAGCTCCTCCGTGGCGGCGGCAGAGCAGCCGGCGAAGAAA…	1479	10	AP2/ERF-AP2
Rh_pal_05G008640.1	RpChr05	37353298	37357294	+	ATGGCTCCAGCACAGGACAGCAACTGGCTCTCGTTTTCGCTCTCTTCCATGGAAATGCTCGCCACTTCGAATTCTCACCACTTGCTTTCTTCCACTCCGACTCCTCCTCTGTACCATCATCAGCCTCCTCCTCCTAACTCCCAACATTTTCTGCTCGATAATTTCTACGCTAATGGAGGAGGATCGGGTATGATGACCGGGTACCTGGACCCGCAGCACCAAACGGTGCCTAAACTGGAGAATTTTCTTGGCGCCGATACGACGTCGTCGCTCAACACTCAGGATTCCTCCACTCTAACCCACATCTACGACCATAACGCCGCCTACTTCAACGATGTCGCTCAGCTCCCTCCTCCGGTCAACGCCGGGGGATTTCAGGCCTTCTCCGCCAACTCGGGT…	1464	9	AP2/ERF-AP2
Rh_pal_06G000590.1	RpChr06	1343835	1347014	-	ATGAGTGAAAATAACAATGGTAATAACAGCAACAACAGTAGCAGTAGCAACTGGCTAGGCTTCTCTCTTTCCCCTCACTTGGAAATGGAGGCTGCTTCTCCTCCTCCTGCTGCTGTTCAAGTTGAAGTTTCAAACTCCTTGTTTCTTTCTCCTCTTCAACATTTCAACAGCTCATCTGCTCAGTGCTTTTCTGGTAATGGACATTCTTCTGGGTATCACCAGCCTCCTCTGCTCACAGCAATGCCTATCAAATCTGATGGCTCTCTTTGCATCATGGAATCCCATTCTGAAGGCCTGGGTGCAACTTCTTCTCCAAAGCTGGAGAATTTCCTGGGTGCTGCAAACCACCAATATGCAAGCCATGAAAGGGAGACCATGGCTCTGAGTTTAGACAGCATT…	1818	9	AP2/ERF-AP2
Rh_pal_06G012490.1	RpChr06	25976041	25978821	-	ATGAAGAGGTCACCACCAACAAGCCACCCATCTCCTTCAACCTCTTGCTCTTCGTCCTCTTGTGTGATTGATGATCCTCTAACGAGCGATCAGCCATTGAAGCCGAAATCAAGGTCCAAGAGGCCCAGAAAATGCGCGAAATTGGAACAATGTCATGAAGAGGGCAACCCGATTGGTTCAATTGCTGATACTAAACGCAGCACTTCCAACAGAAGAAGCTCAATTTACAGAGGCGTTACCAGGCATAGATGGACAGGGAGATTTGAGGCTCATCTTTGGGACAAGAGCTCATACAACAGCAATCAGAACAAAAAGGGAAAACAAGTCTATTTGGGGGCGTATGATTGTGAGGAGGATGCCGCTCGAACCTACGATCTGGCGGCGCTTAAGTATTGGGGC…	1191	7	AP2/ERF-AP2
Rh_pal_06G020920.1	RpChr06	65099352	65100740	-	ATGTCTGCTGCTCCTTCCCTAACAAATCATACAGACTTTAGAGATCACAGAGGTGTTCGCCCAACAAAATCAGGCAAATGGGGCGCTGCAATTCAACATCCCATTACTAAGGCTTCAGTGTGGCTGGGCAGTTACAATACCCCCAAAGAGGCTGCAGATGCATACATCAAGAAGAAGCTCGAGTATCAGTCACTTTCTTTCCCTGCAAACTCAGGCAAACGGGGAGCTAAGATTCAAGATCCTGTTAATGGTGAATTAGTGTGCCTTGGTACTGGTAATTCTGCTGCAGAGGATGCAAATGTATCCACCAAAAAGAAGCTTGAGTTTGATTCCATATTCACAAATGCTACTGTTGAGGAAGCTCTGAGCAGACAGAGGTGCGAGGCAGAGCTCATTGGT…	1389	1	AP2/ERF-AP2
Rh_pal_09G022350.1	RpChr09	63696574	63699761	-	ATGAATTGGTTGGGCTTCTCTCTCAACGCACAAGAAATGCCCAGCACTGACGTCAGCGATGGCTATGATCTAGCTCAACACTCAACTGCGCCTCCTTCTCTCAACTTCCAACCCTCCTTCGGAATCCTTGATTCATTCCATAGAGACAATCAAACACAAGGTGGGTATTGGAACTCTATGATAATGAGCACTATAACAACAACTAACAGTACTAGTACTACTGCCTCCACATGCAACCAAGAGCCGAAGCTTGAAAACTTTCTAGGAAGTAGCCATTCTTTCAGAGATGCTTCATCTTATGATTATAGTCATGTCAACGGTGGAGATTACTTGTTCACAAACCCTACGAGTTGTACTGACAACGACAACAACGACAGCAACGGTATCAATGTGTCAATG…	1722	9	AP2/ERF-AP2
Rh_pal_09G034970.1	RpChr09	140958677	140961191	-	ATGGGGTCTATGAATACAAACAATTGGCTCTCTTTCCCGCTTTCGCCAACTCATCCTTCGCTCCCTTCACACTTTGAGGCACCTCCCCATCAGCCTCCACCCTTCTCCCTGGGCTTGGTTGATAACCATTTTCATACCCAAGATTGGAGCATGATCAATTCTCAAGATGGGAACGAGGGTCCAAAAATAGCAGATTTCCTTGGAGTAGGGGTGAGCAAATGGGATGAGCAGCAGCATGAGCAAAGCCAGCAGGGATCAGAGCTTGTGGCATTCAATGATTCCGACTATCTATTCGCCAACAACAGCTTGATTCCGTTGCAAGCAGCCATCAACTACGATCAGTTCCAAGAGAGCGGGAGCAGCTTGCAGTCCCTCACGCTCTCCATGGCCAGCGGTGGC…	1635	7	AP2/ERF-AP2
Rh_pal_09G044350.1	RpChr09	208895662	208898935	+	ATGCAGTTTATCCTATTTAGAACCCTAAAATTCCTTTTACCATTCCACTCAGTCGCCGCCGAGCCCTCCCTTCTATCTCTCCCTTGGCCCTTGCAAGCCCGACCTACCTACTTCAACAACGCTGCTCAAGAGATCACACCTCCATTGAGTGGTGGTTGCGGATTCCAGGCTTTTCCGACGAGCTCGGGATCAGAGATCGACGACTCGGCGTCGGTGGGCCGGGCTGAGTTCGTAGGTCGGCTGATTGAGTCGTGCAACGAGTTAGGGTTCTCTTCGCAGTTTTCGCTCACTGTTGTCCAGGGCGGAGCGAAGGCGGTCGTGTCCTGTGGCGGTGATTCTAACGGTTTGAAGAAGGCGGTGGGAAGTTTTGGCCAGAGAACGTCGATTTACAGAGGTGTC…	939	8	AP2/ERF-AP2
Rh_pal_11G004580.1	RpChr11	10404009	10407751	+	ATGAGTAATTGGTTAGGGTTTTCTCTCAATCCTCACCTGAGAATCGACGACGACGACGACGCACCGCCGCTGCAACCGTCTTCCGCCGCCGCCTCCTTCACCGGATGTTACCTGTCGGTTATGCCCCTCAGGTCCGACGGCTCTTTGAGCGGCCTTCACCCCTTCCACCGCTCTCAAGAGGATCCGGGCACCGAAGAAGCGCCGAAGCTAGAAGATTTCTTAGGCAGCTGCTACTCCAACCCAAGTGACGGCCACGCGCCCGCTTATCCTCCTCCTCCTCCTCAATACGCGTCGTTTCAGGGAGTCTTCACGCAAAACGCCCCGCTCCACAGCAGCGATAACAACAACAGCGGCTGCAGCAATAATCCCCTGTGCTGCGCCCCACCGTACGACGGTGCA…	1449	9	AP2/ERF-AP2
Rh_pal_11G034000.1	RpChr11	188058891	188061685	+	ATGGATGACAACAACAGTAATAATAGTAGTAGTAATTGGTTAGGTTTTTCACTCTCAAGCAACATGAAAATGGGAGTTTCCTCTGTTTCCAACTCCTCTGTTCCCACAAGCTTCTTTCTTGCTCCTCCTCAGCAGCTCAACACTTGCTCTACTGCACTCTGCTTTCCTGGTGCTGATGTCAGCTTCTCTTCTGGGTTTCATCATCCTCCACAGCAGCTCAGTGTAATGCCCATCAAATCTGATGGCTCCCTTTGCATCATGGAAGCTCTATCAAGATCCCAATCTGAAGATTCATCTCCAAAGCTGGAGAACTTCTTGGGTAGTGAGAGGGAAACAGTTCCACTCAGCTTGAACAGCATCTACTACCAAGAAGATGCATTTCAACAGCATTATCCCTAC…	1470	10	AP2/ERF-AP2
Rh_pal_01G011330.1	RpChr01	43700873	43701322	+	ATGGAGGGAGTTGACGAGTGTTGTTCTACCGTGGACGGTGGCGCTGCGGCGGAGAAGAGGAAAGACGGGGAAGAGGAGAAGGCGGCGTACAAGGGGATAAGGAGGAGGAAGTGGGGGAAGTGGGTGGCCGAGATCCGAGAGCCCAACAAACGCTCCCGGATTTGGCTGGGCTCCTACTCCACCCCCGTGGCCGCCGCCAGGGCCTACGACACCGCCGTCTTCTACCTCCGCGGCCCCACCGCCCGCCTCAACTTCCCCGGCCACGCCGACCTGGATGAGCTAGGCCAGCGGGACTTGTCCGCCGCCGCCATCAGGAAGAAGGCCACCGAGGTCGGCGCCCGTGTCGACGCTGCTCTTCTCCATGCACAGCACACGTCGCAGCTGCAAGACCACCGTCGG…	450	1	AP2/ERF-ERF
Rh_pal_01G018200.1	RpChr01	91253615	91254319	+	ATGAGCAGCCAGAGCAAGAGCTCCCCGGCAGCGTCGGAGATCAAGTTCCTGGGGGTCCGGAGGAGGCCGTGGGGGAGGTATGCGGCCGAGATACGCGACCCGTCGACCAAGGAGCGCCACTGGCTCGGCACCTTCGACACCGCCGAGGAAGCCGCCCTCGCCTACGACCGCGCTTCCCGCTCCATGCGCGGGACCCGGGCCCGCACCAACTTCCTCTACTCCGACATGGTCCCCGGCGCCACCTCCGTCACCTCCATCCTCTCCCCCGAAGACCCCCATCACCAACAGCCTCCGCCGGAGCACCACCACCAACCGCCCCCGCCTGATCAGCTCTTGTTCGATCAGACTGCGGGGTGGGGCTCTTCCTATGATCATCATCATCATCATCAGTACTGTGGT…	705	1	AP2/ERF-ERF
Rh_pal_01G028830.1	RpChr01	168449864	168450454	-	ATGGAGGAGCCACTCAGCCCAGAATCCTCCCACTCCCTAATTGGATCCCCCTCCTCCTCTTCCGACTCGACGCCGGCGAGCAAGAACAGCAGCCGGCACTCTGTTTACAGAGGAGTTCGTAAGAGGGCGTGGGGGAAATGGGTATCAGAAATCCGCGAGCCCAAAAAGAAGTCCCGCATTTGGCTCGGAACCTTCGCCACGCCGGAGATGGCCGCGCGTGCTCACGACGCCGCCGCGCTCTGCATCAAGGGCGCCGCCGCCATCCTCAATTTCCCCGAACTCGCTCCCATGATGCCCCGCCCGGCCTCCACCGCCGCTCCTGACGTCCAGGCTGCGGCGGCAAAGGCGGCGGAGATGGAAGGCCTTCTGGTGGCGGCATCGTCGACGGTTTCTGTGGAG…	591	1	AP2/ERF-ERF
Rh_pal_01G030370.1	RpChr01	182031700	182032275	-	ATGAACTTCCACCTCCTCAACCACGTCGTATCAAACGTTTCTTCATCTCCCCTCCCTTTCTCTAATTTCCTCCATGGGGCCCACCTCACAACCGCCTCAGTTTCCGATCCTCCACCGGCACTCGACGGCATCGCCGCCGTCGTAGGCCACTACCTGCTCTTCGGCGCCTCCCCCGCTCCCGGCGGCGGGAGAGAGGCGGAGGCGGCGGTGGCGCCCCCGCCGGAGAGGGTTTACAGGGGGGTGAGGAGGAGGCCGTGGGGGAGGTGGTCGGCGGAGATAAGGGACCGTGTGGGGAGGTGCCGGCACTGGCTGGGGACGTTCGACACCGCCGAGGAGGCGGCGCGCGCGTACGACGCGGCGGCTCGGAGGCTCCGCGGCGCCAAGGCTCGTACGAACTTC…	576	1	AP2/ERF-ERF
Rh_pal_01G041810.1	RpChr01	245558244	245559077	-	ATGTGCACTCACCGCCGAAAGAGGAAGAGAAGAGGGGTCAGCACAGTACCAGAAATCATTGAAAAATGGAAGAATGAGAACCCTAAATTGGAGTCCTCAACTAAGGAGGAGGAGGAGGAGGACCCTAAGAAAGGCAGAAAAGCCCCAGGAAGAGGGTCAAAGAAAGGGTGTATGCCAGGGAAAGGAGGGCCAGAGAATCTGGAGTGCAACTACAGAGGAGTGAGGCAAAGGACATGGGGCAAATGGGTGGCTGAGATTCGAGAACCCGTCGACAAGACGAAGCAGAGGAGCCGTCGATTGTGGCTTGGCACCTTCTCCACAGCCTACGAAGCTGCTCTGGCTTATGATGAAGCAGCTAAAGCCCTGTATGGCTCCTGTGCCATACTCAATTTCCCTGGT…	834	1	AP2/ERF-ERF
Rh_pal_01G043510.1	RpChr01	254748609	254749259	+	ATGGAAGGCTTTTCAGCTTCTACCTACCAGCCGTACGCAGTCGAGGGCTCGCCGCCTCCGCCGCCGGAAATGATGCTGGCCGAGTGCCACCCCAAGAAGCCCGCCGGGCGGAAGAAGTTCAACGAGACCAGGCACCCGGTCTACCGGGGGATCCGCCGGCGGAATGCCGGCAAATGGGTCTGCGAGACCCGGGAGCCCAACAAGAAGTCCCGTATCTGGCTCGGCACCTTCCCCACCGCCGAGATGGCCGCGCGTGCCCACGACGTCGCCGCCATCGCCCTCCGCGGCCGCTCCGCCTGCCTCAACTTTGCCGACTCCGCCTGGCGCTTGCCCGTTCCGGCCTCCCGCGACACCAAGGACATTCAGCAGGCAGCCGCCGAGGCTGCAGAGGCATTCCGC…	651	1	AP2/ERF-ERF
Rh_pal_02G001300.1	RpChr02	2328965	2331754	-	ATGTGTTTTGCGAAGGTGGCGAACGTAAAAGGACTCCAAGATAAGAAGAGCGACGATGGCGGCGGAGGCGGCGGTGGAGATGAGGAAGCGATGCTGATAACAGAGCTCTTGTCGCCGATGGCGATGCGGGGTTACAGTAGGGAGAGGGAGATGCTGGAGATGGTCTCCGCTCTCACCCACGTGGTTTCCGGCGACCCTCACGCCATCAACTTTGCTCCGCCGCCGCCGTCATCGGTGTCGGAAATTGGGGTTGTGGGTTCTTCTTCTTGGGGTGGCGGGGGAGAGAAGAGGCGGCGTGATGAGGGCGAAGGAGGCGGTGGCGGGAAGTTGAAGGTGGAGGAGACGGTGGTGGCGGCGGCGGCTAGCACGCCGTTTAACGAATTCAGAAGGCCTACAAGA…	996	2	AP2/ERF-ERF
Rh_pal_02G001950.1	RpChr02	3699305	3699763	+	ATGGAGGGATCGACGAAGAAGAGAGTTAGGGTGTCGCAGAGCGAGAAGCCGTACAAGGGAATCAGGATGAGGAAGTGGGGGAAGTGGGTGGCGGAGATCAGGGAGCCTAACAAACGCTCGAGGATCTGGCTCGGATCCTACTCCACGCCGGTGGCCGCCGCTAGGGCCTACGATACGGCGGTCTACCACCTCAGGGGAACTTCGGCGCGGCTTAATTTCCCGGAGTTGCTCGCCGGAGAGGGGCGCCTCAGCGACGTGTCCGCCGCGGCGATCAGGAAGAAGGCGATTGAGGTCGGTGCTAGGGTCGACGCACTCGAGACGGCGCTCCGAGGCGGCGGTGGCGACGGGAAATCGAACGGAAAGGTTTGTTATGGAGGCGGCGGCGGAGGGAATTGGTTA…	459	1	AP2/ERF-ERF
Rh_pal_02G003800.1	RpChr02	9221111	9222031	+	ATGGCTACAGCTGTCGGTATTTACAGAAGCAACAGTAGCGAACCGGTTTTCTCAGATCATCCTCTGAGCGAGGATTTCGCCAGAGTACTCCAACCAAATTTCATGCCTTCTTCTCTCTTTCCCAATTCCTCTTTCTACCCTTCTCCTTTCTTGCAAACCACACCGCCACCATCAACCCAGACCGGGTTCTCGGGCTTTACAACGGGCCCGATCGGGCTCAACCAGCTAACGCCATCACAGATGCTCCAGATCCAACTCCAGCTCCAATTCCAGCAGCAGCAAATCGCAATCACATCGCCGATTCCGCAGCGTCTCAACTACCTCTCCCCGAAGCCCGCGGCGATGAAGCAAGTCGGAGCTCCGGCGAAGCCCAAGCTGTACAGGGGAGTGAGGCAGCGC…	921	1	AP2/ERF-ERF
Rh_pal_02G004530.1	RpChr02	11795569	11796075	-	ATGAACCCAACAAATCAATTAAGTCAGGAAGAGGAGCACTCGATGATGGTGTCAGCACTCCAGCACGTCATATCCGGGGAGCAGCTCGGCGATCCCGCAGCCACGGCGTCTGCCACAACATTATGCGTGGACATGTCAGCGCCCACGTGTCCGATCTGCCAAGTCAGCGGGTGCTTGGGGTGCGACCTTTTCACCAACACCTCTAGCAAGAGGAAGCGAAAGAGCGGCGGGGAAATGGCGGCGGAGGGCGAGAGGAGGAACAAGTACAGGGGAGTGAGGCAGAGGCCGTGGGGGAAATGGGCGGCGGAGATCAGGGACCCGCACAGGGCAGCGCGTGTGTGGCTGGGGACGTTCGAGACGGCAGAGGAGGCCGCCATGGCCTACGACAGGGCAGCTGTC…	507	1	AP2/ERF-ERF
Rh_pal_02G013000.1	RpChr02	50920571	50921188	+	ATGCCTTTCAACGGCGGAACCAAAGGCGCGGCCTCCTCCAGCGGCCCTTCCCGGCGCAAGGGCGGCCGTTCCCTGTACCGCGGCGTCAGGCAGAGGAGCAACGGCAAGTGGGTATCCGAGATCCGGGAGCCCAAGAAGCCGAACCGGATTTGGCTGGGCACCTACCCCACCCCGGAGATGGCCGCCGTGGCGTACGACGTAGCGGCCCTCGCCCTCAAGGGCCCCACCGCCGACCTCAACTTCCCGGACGCCGCCCCCTCCCTCCCCATTCCTTCCTCCAACTCCTCGCGGGACATCCAGGCCGCTGCGGCCGCCGCAGCTGCCGCGGCTGGCGCGGCTGCTGACGCCATCAACTTCGGAGGAGCTGATCCGGTACATGCGGGCGCAGCTGCTTCTGAT…	618	1	AP2/ERF-ERF
Rh_pal_02G019840.1	RpChr02	98688755	98689384	+	ATGGAAGAGGCCGATCAGCTCAGAATAACCTCGTCCGGGTCCGATACCCGACCAGGCAGCAAGAAGAGGGCCCGGAAGGAGGAGGAGGAGCAGGGGTCCGCGGCAGCCAGCAAATTCAACCACCCTGTATACAGAGGCGTACGGATGCGCACGTGGGGGAAATGGGTGTCGGAGATCCGAGAGCCCCGCAAAAAGTCCCGCATCTGGCTCGGCACCTTCTCCACCCCGGAGATGGCCGCCCGTGCCCACGACGCCGCCGCCATCACCCTCAAGGGCCACTCCGCCGTCCTCAACTTCCCCCACCTCGCCTCCTCCCTCCCCCGCCCCGCCTCCTCCTCCCCCCGCGACGTCCAGCTCGCCGCCGCCAAGGCCGCCGCCATGGACCCCAACTCTACTTCT…	630	1	AP2/ERF-ERF
Rh_pal_02G055360.1	RpChr02	293953366	293953836	+	ATGGCTTCCGCCGCCGCCGCTGCTGCGAACACCACAAGAGAGGCCCACTACAGAGGGGTACGGAAGAGGCCCTGGGGACGGTACGCCGCCGAGATCCGTGACCCTTGGAAGAAGACCCGCGTCTGGCTCGGCACCTTCGACACCCCCGAGGAGGCCGCCCTCGCGTACGACGGCGCCGCCCGCTCCCTCCGCGGCCCCAAGGCCAAGACCAACTTCCCCCCACCTCCCCCGCCGCCGCTTCCCCCCCCACCACTCGGCCGCCGTCTCCCTCTCTCTCGACCTCAACCTCCCCTGCTGCGACCCACCTCCGCCCTACCCCCGCTGGGGCCCGCACTACTACCCGGGCTGCTTCGTGGAGTACTTGCAACACCCGGGCCCAGTCATGGACCACTGCCGGCC…	471	1	AP2/ERF-ERF
Rh_pal_02G055380.1	RpChr02	294081395	294082153	-	ATGGCGCCCAAGGATAAGGCCGCCGACGCTGCCGTGAGGCCGTTTGGCGTCAACAAGGAGCACCATTTCAGGGGGGTGAGGAAGAGGCCGTGGGGGAGGTACGCCGCCGAGATCAGGGACCCCAACAAGAAGAGTCGCGTGTGGCTCGGCACCTTCGACACCGCCGAGGAGGCCGCACGCGCCTACGACGCCGCCGCTAGGGAGTTTCGAGGCGCCAAGGCCAAGACTAATTTCCCCCTCCCTTCCGACGCACTTATCCTCAATCTGAATCACAAGTCCGCCAGAGTTGTCAACCACAACCGCCGGAGTCCCAGCCAGAGCAGCACCGTCGAGTCCTCCGGCAACCTCGATTCTTCCTCTCCGCCTCTGGATCTGAACCTTTCCGCCGGAAGATTCGGT…	759	1	AP2/ERF-ERF
Rh_pal_02G058670.1	RpChr02	302246090	302246788	+	ATGCCTGGCGCGGTTTCTGCTGATCAGAAAAGGAAGGACAGCAATCATAAGGAGCAAAGGTTGTTGAAACGAGTCCGTGTCATCTACTCTGATCCCGATGCCACGGATTCGTCAAGCGATGATGAACAAGGAACGCGGCAACATAAACAGTACACTTGCCATGGTGTGAAGCGACGTGTCAAGGAAGTTCTTATGTCTGATAGTTGTTCGCACGCCAAGAGAAGCCGTGCAGGTGGATCAATGAGGTTGAAGTCTTCTAAGTGTGTTGGGGTTAGACAGGGGAGAAGTGGAAAGTGGACAGCAGAGATACGAGATCCTTGGAGCCGTGTTAGGCATTGGCTCGGTACTTACAAAACCGAAGAGGAGGCTCGTTCAGCATACGAGAGGAAGAGACTAGAT…	699	1	AP2/ERF-ERF
Rh_pal_02G061480.1	RpChr02	307306559	307307116	+	ATGAAGAATGAGGTGGAGAGCTCAGCGCGCGTATCGACGGCGTCGTGCAAGCGGAAGACGGGGAGGAAGAAGTTCCGGGAGACACGTCACCCGGTTTACCGGGGAGTCCGGGAGAGAAACGGGGGGAAATGGGTTTGTGAGGTCCGGGAACCGGTTCAGAAGACCCGGATTTGGTTGGGGACTTACCCTACCCCGGAGCTAGCCGCCAGGGCCCACGACGTGGCGGCGTTAGCCCTGAAGGGAGAGGAAGCCGCGCTGAACTTCCCGGACTCGGCTTGGGTGGTGCCGAGGGCCAAGTCGTGCTCGGCCTCCGACATCAGGACGGCTGCCCTCCAGGTCAAGCTGACTGCTGATCGTGATGATGACGTGGAGAAGGTTCTAGAAGTTGCGGGTGGATCG…	558	1	AP2/ERF-ERF
Rh_pal_02G062500.1	RpChr02	308754485	308755204	-	ATGGCTCTCAAGGGAAACTCCGACCGCCCCAACGACGGCAAGGAGCTCCACTACAGGGGAGTGAGGAAGAGGCCGTGGGGCCGCTACGCCGCCGAGATCCGGGATCCGGGGAAGAAGACCCGGGTCTGGCTAGGCACGTTCGATACCGCCGAGGACGCGGCGCGTGCTTACGATAAGGCGGCGCGTGACTTTCGCGGCTCCAAGGCCAAGACCAACTTCCCCCTCGAGGAATACGCGGCGGCGGAGATCGGCGACCGCCTTCCGAAGCGGGTCTGCTTGGATGTACGCGCCGCCGGAGAAAGCCCTAGTGAAAGCCGGAGCACTGTCGACTCCTCATCCCACGCGCCGTCTTTATCGCCGGATGCCAACCACGCGCCGCGGCGGGTGACTCAGACCGGG…	720	1	AP2/ERF-ERF
Rh_pal_02G062820.1	RpChr02	309254419	309255345	-	ATGGCTGCTTCAAGAAGCAATGGGAAGGAAAAGAATGTGATTGAAGAGACAGAAAACGACGTCGAAAGGACTCAATTCTGGACACCGGTTTTTTACGGAGCGCCGAATCCGAATCCCGCTGTCTTCCCTTTCCAATCAATTTATTCCATGGAACCGGCCAACCAATTCACCTCCCAACCGCTCTCAATTCCTCACCCACCTCTGCAACAAATGGTTCACCCACAGATTCTCCAGCAGCAGCAGCAGCAGCACTTCCAGTACTGGAGCAATCTGAGCCCTCGGAAGCAGGCAATGATGACGAGGAAGCTCCGGCAGGCAACGCCTGCGCCGAAGAAGCTGTACAGGGGAGTGAGGCAGCGCCACTGGGGAAAATGGGTGGCGGAGATTCGGCTTCCTAGG…	927	1	AP2/ERF-ERF
Rh_pal_03G000080.1	RpChr03	226564	227244	+	ATGCAATCCAGAAAGAGGTCCGATTTGCAAAATGCCCAAATCACGAACCCTAGAGTACCCGACCCGTGCGAAATCCGCTACCGTGGTGTCAGAAAGCGTCCATGGGGCCGCTACGCAGCCGAAATCCGGGACCCGCGGAAGAAGACGCGCGTATGGTTAGGCACCTTCGACTCCGCCGAGGACGCCGCCCGTGCCTACGACGCCGCAGCCGTCTCTCTCCGTGGCCCCAAGGCGAAGATCAATTTCCCCCAATTTCAACATCCAAACCCTAACCTTTTCCATTCCCGTCCACATGACATTTTCCCTTACGGTAATCATCAATACCAATTCAACGGTAACAACCACGATTTCAACGATGACGATGATGGTGGATTTTACCCCAGCCATCACCAGGTCCCG…	681	1	AP2/ERF-ERF
Rh_pal_03G000410.1	RpChr03	460970	461749	-	ATGGCGCCCAAGGACAAGGCTACCCCCGGTGTCGGTGTCGGTGTCCCTGCCGCCGGCGCCGGAGTGCTGAAACCCCACCACTTCAGAGGGGTGAGGAAGAGACCCTGGGGCCGCTACGCCGCCGAGATCAGGGATCCCGCCAAGAAGAGCCGCGTCTGGCTCGGCACCTTCGACACCGCGGAGGACGCCGCCCTCGCCTACGACGCCGCCGCCCGGCGGTTTCGCGGTTCCAAGGCCAAGACTAATTTCGCTCTCCCCTCTGAGTCCCTCCCTCCCTTTCCCGCCGCCAGTGTCGGAGACGAAGGCAGTACCGTCGAGTCGTCAAGCCACGAGAAGTCGCCTCAGGCTCCCATGGTCAATTACCCCTCTCCGCCGCTGGATCTGAACCTGGGAAGCGGT…	780	1	AP2/ERF-ERF
Rh_pal_03G002300.1	RpChr03	4524043	4524741	-	ATGCAATCCAGGAAGAGACCCGAGCAAACCAGCATCCAAATCCCTAATCCGACAACGTTCCGACCGACCAACGCTGACGCCGACATAGAAATCCGGTACCGCGGTGTCCGGAAGCGTCCATGGGGCCGCTACGCCGCCGAGATCCGCGACCCTTCGAAGAAGACGCGCGTTTGGCTTGGCACTTTCGACACCGCCGAGGACGCCGCCCGCGCCTACGACACCGCCGCCGTCTCCCTCCGCGGCCCCAGGGCCAAGACCAATTTCCCCCTTTTCCAAAACCCTAAGCCTAACTCTAACCATGTCCAACCCCACCCGCACGACGCCCCCCCTTTCGATAATCACAATAACCGATTCAATAGCAACAATAGCTATTTTAACGACGATGAATATGGCGGTTTT…	699	1	AP2/ERF-ERF
Rh_pal_03G003460.1	RpChr03	6194265	6195125	-	ATGGAAGAGGCGATGGCACGTCTAAACGGCGTCGTTACAACCGACCCACCTCCATACCTCTCCCGGAAGACCACCCCAACGACCAAGCGCTCTCCCCTCAAAGCCGCCGCCGCCGCCGCCTCCAACGCAACGCTGAGGTACAGGGGCGTCCGCCGCCGACCCTGGGGCCGCTACGCCGCCGAGATACGAGACCCACTCTCCAAGGAGCGCCGCTGGCTCGGCACCTTCGACACCGCCGAGGAAGCCGCCTGCGCCTACGACTGCGCCGCCCGCGCCATGCGCGGCCTCAAGGCCCGCACCAACTTCGTCTACCCTCCGCCGCCGCCGCCCGACCACCCATTCTTCTCCGGCGGCGCCGCGTCATTCTCGAAATCCAGGGAAATCGGCGGGCGGCAGTGT…	861	1	AP2/ERF-ERF
Rh_pal_03G010720.1	RpChr03	18571371	18572893	-	ATGTGTTTTGTGAAGGTGGCGAACTTAAGAGGGTGGGATGAAGGAGGAGGAGGAGGAGGAGGTGGTGGTTGGTTGGCGGCTCCGGCGACCGTACGAGGATTCAACAGAGAGTGGGAGATGCAGGAGATGGTCTCTGCTCTGACACGTGTAGCTTCCGGTGATCCCCACGCCATTAACTTTGCACCGCCACAACCGATGCCGGTGGTGGAAGCTAGCAAGACGCTTGCTGGAGGGGATTCATCAGATGGGAAGTTGGTATTCACAGCACCTATGCAAGATTTCAAAAGACCCAAAATGACAACAAACACTAGTACACCACCACTACCACCAACAGCATTAACATACTCTCCACCACCAAAGTGGACTAATTCCCAAGTAGAACACTACCAAGCTGAAGAG…	861	2	AP2/ERF-ERF
Rh_pal_03G013770.1	RpChr03	28150690	28151646	-	ATGGATGACTATAAGCTCCTCTGCCCGGTGAAATACACCGAGCACAGAACCACCATCAGAAAACACACTCCCCGGAGCCGGTCGCCGGCGCCGAGGGTCGTCAGGATCTCCGTCCTCGACGACGACGCCACCGATTCCTCAAGCGACGAGGAGAGCGAGCTTTTCGGGCGACACCGCCACAAGCGCTACTTTTCCGATATCCTCATCGATCACCGCCCCACCGCCGACGTGGCCGCCGCCAAGAAGCCCACCATCGCCGCCGTCAAGGTGGCTGGTCGCCGGCAGATGAAGCCGGCGCCGGTTGCCGGTGGGAAGAAGTTCCGGGGAGTACGGCGGCGGCCGTGGGGAAAATGGGCGGCGGAGATCCGTGACCCGGCCCGACGCGTCAGGCTCTGGCTC…	957	1	AP2/ERF-ERF
Rh_pal_03G022800.1	RpChr03	69034586	69035242	-	ATGCCGAGGGGCAGAACCACCGCGGCGGCAACGGTGGCGCCTTTGCCGGAGGCGGCTAACGCCGTCAACAACGGATCCATCCAAGTAAAGTTCAGAGGCGTGAGGAAGAGGCCTTGGGGCCGATTCGCCGCCGAGATCAGAGATCCTTCCAAGAAGACTCGCTTATGGCTCGGAACCTTCGATTCCGCCGAAGAAGCCGCCAAGGCCTACGATTCAGCCGCTATGAACCTCCGTGGCCCCAAGGCCAAGACTAACTTCCCGATCTCCTCCCTCTCTCCGTTGGATCCCGTCCGATTCTGCCCAAACGGCGAAATCACTGCCGCTGCAGGCGTGTGTTTCTCCGCCGTTTTGCAGAGACCGGCTTCGAGCTGTATGAGTAGCACGGTGGAGTCATCGAGT…	657	1	AP2/ERF-ERF
Rh_pal_03G022810.1	RpChr03	69039567	69040226	-	ATGCCGAGGGGCACAACCACCGCGGCGGCGACGGTGGCGCCTTTGCCGGAGACGGCGAACGCCGTCAACAACGGATCCTTGCAGATAAAGTTCAGAGGCGTCAGGAAGAGGCCTTGGGGTCGATTCGCCGCCGAGATCCGAGATCCGTCCAAGAAGACTCGCGTATGGCTCGGCACCTTCGACTCCGCTGAGGAAGCCGCCATGGCTTACGATTCAGCCGCTAGGAAGCTCCGTGGCCCCAAGGCCAAGACTAATTTCCCGATCTCCTCCCTCTCTCCGTTGGATCCCGTCGGATTCTGCCCAAACGGCGCCAATAACGGCGAAATCGGCGCAGGCGTATGTTTCTCATCTGATTTGCAGAGACCGGCTTCGAGTAGTATGAGTAGCACGGTGGAGTCA…	660	1	AP2/ERF-ERF
Rh_pal_03G026560.1	RpChr03	93317878	93321040	-	ATGTTTGATCTCAACATTGACGTTATTCCGGAAAATCCGGCCCACAGTGAGGTGAAAACGGCGTCGGAGGAGGCTTCTGGAACCTTCCAGGCCGCCGAGCTTTCCAGCGTATCCAATTCCTCGGTGGTAAACGTTGACGATGGTCCGGCCACTCCTGTCGCTGGAGGCGCCGATCGCGATTCGGACAATTCCATCTCTGCTCTCAACTTCGACATGTACAGGAAGCTGCGGCCGACGGCCGACGTAGTTCCTGACAACGACGAAGACGATAGAGACGAGGTTGAGGGAAACCATGATCGGCCGGGGTTCGTCACCTGGCAGCTGTTTCCAGTGAAGGGAGACGGTGGCGGTGGCGGGGCAGGAAAAGGAGAACTGAGCTCCGAGTCCGAGTTCCGAGTC…	1374	9	AP2/ERF-ERF
Rh_pal_03G039820.1	RpChr03	194296741	194297352	+	ATGGTGAAGAGGAGCGAGCTAAGGATCGACACAACAGCAGCAGCTCAGCCATCCAAAACGACGCCGTCTTGCTTATCATCAACAACGAAGAAGAAGTTCAAGGGAGTGAGAATGAGGAGCTGGGGATCATGGGTTTCCGAAATCAGAGCACCCCATCAGAAAACTCGAATATGGCTCGGCTCCTACTCCACCGCCGAAGCCGCCGCCAGAGCCTACGACGCCGCCCTCCTCTGCCTTAGGGGCTCCTCCGCCGCCTCCAAACTCAATTTCCCCGCCCACCGCCACACCCTGATTCCCAATTCCTCTTCTCCTCCCCTCTCCCCCAAATCAATCCAAAGAGTCGCCGCCGCCGCTGCGGAAGAGGCCGCCCCGCCGCCACCCGTCTCTTCTTCGCAATCC…	612	1	AP2/ERF-ERF
Rh_pal_03G048770.1	RpChr03	242251986	242252543	-	ATGACGGACTCCGCCAACAAGCGACGCCGCACCGCCACTGCATGCGGAGGCTCCGGCCACCTGAGCTACCGAGGAGTCCGAATGCGGAACTGGGGCAAGTGGGTATCCGAAATCCGAGAGCCCCGGAAGAAGTCCCGGATCTGGCTCGGAACCTTCGCCACGCCGGAGATGGCGGCCCGCGCCCACGACGTGGCGGCGCTGGCCATCAAGGGCGCCTCCGCCATCCTCAACTTCCCGGAGCTGGCCCCGGCGCTCCCCCGCCCCGCCAGCTCCTCCGCCGCCGACATCAAGACCGCAGCCGCCAAGGCCGCCGCACTCCACTTTCCGGCCGCCGGCGCCGGAGCCTCCCCTGATTCTTCTTCTTCTGCTGCTACTACTACATGTTCTGATTTGTTCAAT…	558	1	AP2/ERF-ERF
Rh_pal_03G049200.1	RpChr03	243928662	243929270	-	ATGGTGATGAAGTCAACGCTATCGAGTCCGGATTCGTACCCGAAATCGGAGGAGTTGAAGTACAAGGGAGTGAGGAAGAGGAAGTGGGGGAAGTGGGTATCCGAAATCCGCCTCCCCCACAGCCGTGACCGGATCTGGCTCGGATCCTACGATTCCCCCGAGAAGGCGGCGCGTGCTTTCGACGCCGCCCAGCTCTGCCTCCGCGGCCCCTCCGCCGCCAATCTCAATTTCCCCGATAACCCCCCGCAGATCGCCTCCGCCGCCCAGGGCCTCACCCCCGCCGAGATCCAGCTCATCGCCGCAAGATTCGCCAACTCCGACATCCATCCGCCGACGGAAGCGGTGGCGGCCTCGGTTTCGGCACCTTCTCCGTCGCCGTCCTGTTCGGATGGGGCCGTG…	609	1	AP2/ERF-ERF
Rh_pal_03G051070.1	RpChr03	250195189	250195779	+	ATGTCAACAGAGAAAACACCGAGCGCCGCCACCAACGCCGCTGTGAGCGGCGGCGGAACTCCTGACAGGGCGTACAGGGGCGTGAGGAGACGCGCCTGGGGGAAATGGGTGTCCGAAATCCGAGAGCCGAGGAAGAAATCGCGTATCTGGCTCGGCACCTTTGCCACGCCGGAGATGGCCGCCCTCGCCCACGACACCGCCGCTATCGCCGTCAAGGGCGCTGCCGCCGCCGTTCTCAACTTCCCCCACCTCGCCCCCTCCCTCCCCCGCGCCGCCTCCGCCTCCCCGCGCGACGTCCGGGTAGCCGCCACCAAGGCCGCCGCGATGGCAGCCACCTCGCTGGAGTTGGAATCGAAGACGGAGAGTTGTTGTTACTCTTCGGAGGAGGAGCAGATGGGC…	591	1	AP2/ERF-ERF
Rh_pal_03G052960.1	RpChr03	254337838	254338254	-	ATGGAAGGGGGAATCAGAGGAGGCGGAGAGCAGTACAAGTACAGAGGGGTAAGGAGGAGGCCGTGGGGGAAGTACGCGGCGGAGATACGGGACCCGAAGCGGAACGGGGCGAGGCTGTGGCTGGGCACATACGAGACGGCCGAGGAGGCGGCGAGGGCGTACGACAGGGCGGCGTACGCCCTGAGGGGACACCAAGCCATCCTCAACTTCCCCAACGACCATCACTTCCACGCCAACCATCAAGACTTTAGCCTTGGGAGGCACAACTTTGGTAATAATAGTAATAACAATGTGAGTGGATCGAGCTCGGATACTGGTTTTGGTGGCGGTGGCGGTGAAGGAGGAGTTATCGAGTTCGAGTACTTGGATGATAATTTGTTAGAGCAGATGCTCGATACT…	417	1	AP2/ERF-ERF
Rh_pal_04G003700.1	RpChr04	9922214	9924409	-	ATGTGCTTGCTACTAGAAAAGGTGGCGAATTCGGGGGATAACTACGCTGCTTTTCCCACCACCACCGGCGGCGGCGGAGATGGGACCGAGCGACCGCCTCCCGCGGCGGGAGACGCGGGTGCACCGTACGGCGGTGGGGTGCCGAACACGGAGATGTCAGCGATGGTAACGGCGTTAACGCAGGTGGTGTCCGGGCAGGGGAGCGGCGCGTGGCAGCAAGGGTTTGAAGTGGGCGGTGGGAGTTCGGCGAGTGGGTTTTACGGGTACCCGAGCGCGTGGGTTGGCCAAAAGAGAGGCCGAGATCAGCATCAGCAACAGCAATTGGAGAGTCAGTTGCTGCTGAGATCTGTTTATAACGCCGGTGGGACTTCCGATTCATTTTCCGCTTCAACAGAGGAA…	1257	2	AP2/ERF-ERF
Rh_pal_04G010800.1	RpChr04	42934662	42935591	+	ATGGATCGGAAAAAGTTTCCTCCTTTCATGTACACAGACCACCGGAGCATCACCGCCGCCACAGCCGCGCCGTCTCCGAGGCTCGTCCGTGTATCTTTCACTGACTTCGACGCTACTGACTCCTCCAGCGACGATGACGACGACCGACAACGGAAGAAGCTATGCCGGCCCCGGGTGAAGAAGCACATCACTGAGATCAAGATCGGGATAGATCGGGAGAAAAGAGAGCGGACCAAACTGAATACAAAAGAGAGGGCTTTTCCGGCGGGGGATTCGTGTTGTGCAAAAACAGGGGAGGATCTGACTCCGGCGGGGGAGAGGAAGTTCCGGGGAGTCAGGCGCAGGAAGTGGGGGCGGTGGGCAGCGGAAATTAGGGATCCGTCGAAGGGGGCCAGGATT…	930	1	AP2/ERF-ERF
Rh_pal_04G016610.1	RpChr04	81026677	81027564	+	ATGGCCACAGCTACCGATATTTACAGCGGCAGCAGTAGCAAACGGGGTTTTTCAGATCAGTATAGCGGGGAGCTTAATTGCGCTCTCCAATCTTACATGAAGACTGCCAATTCTCCATCTCTTCTTCCTCCTTCCGCTTCCCATCTCGTCTTCCCGGTATCCAATATCTACAGAGCAACAACCCAGATAGACACATCCGGGCTGTCGGGTTTCACCCAAGCGGGTCCAATCGGGCTCAACCAGCTTAGCCCATCTCAGATGCTCCAAATCCAGCACCAATTGCAGGATCTACACAAACAGTCCAGCACAGTGCAATCACCCAATTCACAGTCCTTGAACTACCTCTCTCCGAAACCCGTGGCCATGAAGCGATCCGGAGCTCCGGCGAAGCCCAAGCTG…	888	1	AP2/ERF-ERF
Rh_pal_04G017530.1	RpChr04	86995542	86996081	-	ATGAGCGAACTACATTATAACGTGAACCGATTCAGTCATCTGACCGAAGAAATCGACAACTCCATAGTGCTAGCCCTCACGCGCGTCATCTCGGGAGAGCACCTTGCCACCACTACTACTACTACTACCAACTACACCGCTGCAACTTCCGCCGCCGCCGCGAGTAGTTCGAGTTACGGTGTCGGGCCGGGCTGGCCGACACAACATTCACCCCAGATGCGGCCCAGCCCATTAATGGGCCCGCATGGCGTAGGCATGGGGATGTCGAGCTGGCAGCAGGGTGCGGGCAGCAGTGCCGGTCGCGATGCGAGGGAGCAGAACAGGTACAAGGGAGTTAGGAAGAGGCAGTCGGGGAAGTGGGGGGCGGAAATAAGGAACAAGCACAAGGCGCCGCCGAAC…	540	1	AP2/ERF-ERF
Rh_pal_04G028910.1	RpChr04	168654540	168654968	-	ATGGAGAGAGTGGCCTCCCCAGCAGATCTCCCACTAAACGAGAATGATTCCCAAGACATGGTCATCTTCCACGTCCTCAACGAAGCCACCTCCTCCCCTGCCTCCGCCGCCTCCGCCACAACCGGCCTCCACCACCTCCTGGCGGGCGGCGGGGTGGCCAAGAAGAGGCACTACAGGGGGGTGCGGCGGCGGCCCTGGGGCAAGTACGCGGCCGAGATACGCGACTCCGCCAGGCACGGGGCCCGCGTCTGGCTGGGCACGTTCCAGACCGCCGAGGAGGCCGCCATGGCTTACGATCGAGCCGCCTTCCGGATGCGCGGCTCTAAGGCTCTACTCAACTTTCCTGCCGAGATCGCCGCCACCATGTCGCCGTCGCTAATGGGACAGAGTGGCGCCGCC…	429	1	AP2/ERF-ERF
Rh_pal_04G033230.1	RpChr04	196666809	196667129	+	ATGCCTATGGTTGAAGTGACTAACCCCAATAACAACGATTCTGCCCCTATAAAGTTTAGAGGAGTGAGGAAGAGGCCTTCGAGTCGATTTGCCGCTGAGATCAGAGACCCCTTGAAGAAGAACCGTGTTTGGCTCGACACCTTCGATTCCGCCGAGGACGCTGCCAGAGCCTACGACACTGTCGCTAGGAACCTCTATGGTCCCAAGTCCAAGACCAATTTACTGATCTCCTCCTTCCTCCCGCCATTTGACCTCATCAATTACTCTCTCTTCTACCTTAACTGTGCCACCGTCAATGGCACAATCGGAGTCGGTGCTTAA	321	1	AP2/ERF-ERF
Rh_pal_04G043080.1	RpChr04	241632580	241633698	-	ATGGCCTCAACTGAGCTGTTACCCACTTCTCTCAAATACTCCGAGCACACAAACCAAACCACTCTCCTCCTTCAACCAGCCCTCTCAAAATCCCCTGAAAATATGCCCAGAACTGTACGGATCTCCGTCACCGACGCCGACGCCACCGACTCCTCTTCCGACGAAGAGCATCATCCCTCCCACCGCCGCCGTGTCAAGCGCTTCATCAACACCGTCAGCATCGAGCCCCAAACCTCCACCTCCGCTGCCGTAGCAGCCGCGCGTGACTCCCACTGCCAGGAGGGTGTTTTCGTCAGGCGCGTGCCACTGAAGAGGAAGAGGCCGGGGAAGCCTGGAGGAGTGACGGCCAAAACGACGTCGCCGCCGGTGAGCGGCGTCGGGAAGAAGTTCAGAGGAGTG…	1119	1	AP2/ERF-ERF
Rh_pal_04G043090.1	RpChr04	241660430	241661349	+	ATGCCCTGTTTCGTCGAATCCAAGACTAGTAAGGACAATTTTCTCTATCTTCTGGACACGCTGTGCAAGTATGGCTATGTGAGGGTGGCTGTGGAGGTATTCAATTGGAAGAAGTTCTGTTTTGAGCCGTGTTCGAAGGCTTACATTGTTTTAATAAACGGTTGGTGTAAGATGAACAATGTGGATATGGCGGAGAAGCTGTTGAGAGAGATGGTGGAGAAGGGTATTGAATCGGATGTGGTTACCTATAATGTGCTGCTTAATGGGATTTGCAGGCGAGCGAGCTTGCACCCGGATGAACGATTCGAGAGGGTTGTTAGGGATGCAGACAAGGTGTTTGCTGAAATGTCTGGTAGAGGGATCGAGCCTGATGTCACGAGTTACTCCGTTGTGCTTCAC…	879	2	AP2/ERF-ERF
Rh_pal_04G045080.1	RpChr04	246564194	246564760	-	ATGTCGTCTAGTACTGACCCTCGTCAATTCCATCACGAATCAACCGCCGGGGCCCATCCGACCATCAACCTTCCGCCGGCAACGGGGTCTTCGTCCTCATCGTCTCCGGCGGGAAGGCACCCGATTCTCCGGGGGATCCGGACCCGGGGACGGAAGTGGGTATCGGAGATCCGGGAGCCCCGGAAGACGACCCGAATCTGGCTCGGGACTTTCCCCACCCCCGAGATGGCAGCTGCCGCCTACGACGTGGCGGTGCTCGCTCTGCGAGGAAACGACGCCGCCCTCAACTTCCCGGACGCCGTGCGGTGGTACCCTCGCCCTGCCTCCGCGTCTCCGGCGGATATCCGGAGCGCCGCCGCGGCCGCCGCCGCAATGATGAAGGAGGGGACCAAGAGGGAG…	567	1	AP2/ERF-ERF
Rh_pal_04G045120.1	RpChr04	246793461	246794033	-	ATGTCGTCGACTGACCCTCGTCAAACCCATCAGGAATCCACCGCCGGGACGCGTCCGTTCGTCAGTCTTCCAGCGTCTGCGACGGCAGCAGCGGGGTCGTCGTCGTCGTCGCCGACGGGCAGGCACCCGGTTTTCCGGGGGATCCGGACCCGCGGAGGAAAGTGGGTATCGGAAATCCGGGAGCCGCGGAAGACGAACCGGATCTGGCTCGGGACTTTCCTGACTCCCGAGATGGCGGCGGCCGCCTACGACGTGGCGGCGCTCGCGCTACGAGGAAACGACGCCGTCTTGAACTTCCCGGAGGCCGTACGGAGGTACCCGCGCCCGGCCTCCGGGTCTCCGGCGGATATCCGGAGCGCCGCCGCGGCCGCCGCCGCAATGATGGAGGAGGGGATGAAG…	573	1	AP2/ERF-ERF
Rh_pal_04G045160.1	RpChr04	247136399	247137010	-	ATGTCGACTCGTCAGGACTCCTCCAACTACCAAATCCAGACTTTCGCCGGCGAAACCCGCCCCGCCGCCACGTCGGCATCCGGGTCGTCGCACACGGGCAGGCACCCGGTTTTCCGGGGGATCCGAACCCGGGGCGGGAAGTGGGTATCCGAAATCCGGGAGCCCCGGAAGACGAATAGGATTTGGCTCGGAACCTTCACCACCCCCGAGATGGCGGCCACCGCCTACGACGTGGCGGCTCTCGCTCTCCGCGGAAACGACGCCGTTCTCAACTTTCCCGACGCGGCTCCGCGGTATCCGCGCCCGGATTCCGCTTCGCCGGCGGACATCCGTAATGCTGCTTTAGCCGCGGCAGTCAATTTTGCAACGGAGGCGGAGGAGCGTGGCAAAAAGAAAGCG…	612	1	AP2/ERF-ERF
Rh_pal_04G046410.1	RpChr04	249765129	249765824	+	ATGATCACCTCAAAATGCCCTTCATCTGGGTCAAATAACCCGAATTCAAAGCCCCACAAGAGCAAAACCAACCCGGGCGGCAGCGTCGTCGACGCGGTTTCCAAGAAGCCGAGGCAGGTGAGGAAACCCGACCCGCCCGCTCCCTCGAGCCCGACATGTGCTACGAGGCATCCCGTGTACCGGGGGGTCCGGATGCGGTCGTGGGGCAAATGGGTATCCGAAATCCGAGAGCCGCGGAAAAAGTCCCGCATTTGGCTCGGGACTTTCCCGACGCCCGAGATGGCGGCGCGGGCCCACGACGTGGCGGCGCTATGCATCAAGGGCGAGTCCGCCATCCTCAACTTCCCGGACCTCGCCGGGTCGCTGCCCCGACCCGTTTCACTTTCCCCGCGTGACGTA…	696	1	AP2/ERF-ERF
Rh_pal_04G047500.1	RpChr04	251546766	251547497	+	ATGGCCGATCCATGGAGCCCAGAATCCGAGCTCAGCGCCAACAACGCCGCATTTTCTCCATCTGGGTCGTCTCCTTCTTCCAAATGCTTAACTGGGTCGACTTCCGTTCCCCCTAACTCCGCCTTCTGCTCCTCCTCCGGCTCTTCCTCCTCCGCTTCGTCTGGCTCGCCCCTGACTCGCTCCGACTCGGACGCTCACGTCGGCAACAAGCGCCACCGAGGGGACAACAGCCGCCACCCGGTGTACAGAGGGGTCCGGATGCGCGCGTGGGGGAAGTGGGTCTCCGAAATCCGGGAGCCCAGGAAGAAATCCCGCATTTGGCTCGGCACCTTCGCCACGCCGGAGATGGCGGCGCGTGCGCACGACGCGGCCGCGATATGCATCAAGGGCGCCGGCGCC…	732	1	AP2/ERF-ERF
Rh_pal_05G000880.1	RpChr05	2926465	2927908	-	ATGCCGGGGTTTAGCAGAGAAAGGGAGATGCTGGAAATGGTGTCTGCGTTGACCCACGTGGCTTCTGGTCAAACCCATCACCTCAATTTTCCAACTTACTCGTCTTCTTCATCGTCCTCTGCAATTGGGTCATTCGGCTCAAGCTATAGCTCTGTTTCCTCCAACTCTGCCGCCAAGAGACCCAAAATGGAAACAGAGACTACAGCACCACAAACATTGACATACTCTCCAACACCAACCTGGGCTTCCCAAGCGCAGAAGATAAAGTACAGAGGAGTGAGGCAAAGGCCGTGGGGGAAATGGGCAGCCGAGATCCGAGACCCCTTCAAAGCCGCCCGAGTCTGGCTAGGAACCTTTGACACGGCCGAGGCTGCAGCCACTGCCTACGACGAAGCCGCA…	720	2	AP2/ERF-ERF
Rh_pal_05G002670.1	RpChr05	8281560	8282010	-	ATGGAGTGCGGCGGCGTCACGGCGGCGAAGAAGCGGGAGAGGGCTACGCAGCAGCCCACCGAGAAGCCGTACAAGGGAATCAGGATGAGGAAGTGGGGAAAGTGGGTGGCCGAGATCAGGGAGCCCAACAAGCGCTCCCGGATCTGGCTCGGCTCCTACTCCACCCCAGTCGCCGCCGCCCGCGCCTACGACACCGCCGTATTCCACCTCCGCGGCACCTCCGCCCGCCGCCTCGCCGACTTGTCCGCCGCCGCCGTTAGGAACAAGGCAATCGAGGTCGGCGCCAGAGTCGACGCCCTCGAGACCGCGCTCCGCGGCGCCGCCTCCCCCGCGAAAGGATGCGGCGCCGGTTGCAAGTGGCTGGACCAGAAGCCCGATTTGAACAAGAAGCCGGAGGAT…	417	2	AP2/ERF-ERF
Rh_pal_05G008670.1	RpChr05	37506229	37507032	-	ATGAACAGAGTAATTCGATTAACCCAAGAGGAAGAGCTCTCTGTAATGGTGTCAGCCCTCAAGCACGTCATCTCCGGAGACCCCGCCGCAGCACAAGGCGCCACCTCCATCTTCGAGTTCAACGGCCACCAGAAAACGCCGACATCATTGAGCCACATGGATACGACGATGACCACGTGTCAGACCTGCAACATCCCAGGCTGCTTGGGGTGTCCCCTGTTTCACCCAATTCAACCCACAACAGTAGCGACAGCAACAGCCACAGATGAAGTATTGGCGGGAGCAGAGAATTCAGGAGGAGGAGGAGGAAATGGGAGGAAGAAGATGAGGAAGAGGAAGAACGGATACTGCGGCGGCGGCGGAGTTGAGGAGGTGAGGAAGAAATTCAGGGGAGTGAGG…	804	1	AP2/ERF-ERF
Rh_pal_05G013020.1	RpChr05	65482226	65482846	-	ATGGAAGGTGGTTTTTCAGCTAATAACTACCATGGCCAGCCGTACGCCGTCGAGGGCTCTCCGCCCACGGAGACCGCACCGGAAATAATGCTGGCGGAATACCACCCCAAGAAGCGCGACGGCCGGAAGAAGTTCAAGGAGACCCGCCACCCGGTTTACCGGGGCATCCGCCAGAGGAATGCCGACAAATGGGTCTGTGAGATCCGGGAGCCCAACAAGAAGTCCCGTATTTGGCTCGGCACCTTCCCCACCGCCGAGATGGCCGCGCGTGCCCACGACGTCGCCGCAATCGCCCTCCGCGGCCTCTCTGCCTGCCTCAACTTCGCCGACTCCGCCTGGCGGTTGCCCGTACCGGCCTCCGGCGACACCAAAGACATTCAGCGGGCAGCCGCGGAGGCT…	621	1	AP2/ERF-ERF
Rh_pal_05G027510.1	RpChr05	169273874	169274404	-	ATGAAGCAATTCGGAATCTCGCCTCCCAAGTTGACAAAGCTCTACAGAGGCATCCGCCTACCGAAGAACCACACCCGACTTTGGATGGGGACATTCGACATGGCAGAGGAGGCGGCGCTGGCCTACGATAAGGCGGCGTACAAGCTCAGAGGCAACTTCACGCACCTCAACATCCCTAACCTCCGTCATGAGGGATCCCACATCGACGACGAGTATAAGCCCCTTCACTCATCAGTTGATGCTATGTTTGATGCTATTTATAAAATCTTGGCTTTGAATCATCCCCTGGAGAAGAAGAAGCAGGGGAAGTGGAAAAAAATCGAGTCCTCACCACCGCCTCCGACCGTCGCTCCGGTGATTGAGAATTTTTCCAAGAGCGAGGGATCCGGCGGATCGTCA…	495	2	AP2/ERF-ERF
Rh_pal_05G033570.1	RpChr05	203424263	203425156	-	ATGGCGACCACGAACGAAGTTCAAACTCTAGCCTACATCAAGCAACACCTCCTCGGCGAAGTACTCTCCCCCTTAGGCAGATTCTCCGATACGCTCTCGCGAACCTCAAGCATCGACTCCTGTATCTCAAACCCCGAGCAAATCCAATTCCAACCTAATTTCAGCAATTCGAGAGAGTTCCACTTCCCTATTTCCGAGCCAAAGCCGGATATCGTCGATCTCTCGTCGCCACCGCCGAATTCTATGTCTAAATCGAAATTCAACGGTCGGAAACCGTCGATGAAGATCGCGGTACCGCATCCGGCGCCGGAGGCAACGACGAAGAAGCAGTCCGACTGGATTGAGTTCGCGGAGTCGACTCAGGCTCAGCCTCTCCCTCAGATCGCCGCCGTCGAGGAG…	861	2	AP2/ERF-ERF
Rh_pal_05G033620.1	RpChr05	203650483	203651385	+	ATGAACGTGTCTTGTTCAGATTCTGATTTTGCCTTCTTAGAGTCAATCCGACTGTACTTGCTGGCAGAGTCCGAAAATCCAACTGTAACCGGAGCTCAGATACAGACCAACGCTGCCGCCACCGCCGGAAAGAAAACGCAGCCGGTGTACCGCCGGAACACGAGCTTCAGCAGCCTTCTGTACCCGTGTTTGACTGACAATTGGGGCGATCTTCCCCTCAAAGAGGACGACTCCGAGGACATGGTTCTCTTCGGCGTCCTCCGCGACGCCGTCACCACCGGGTGGTCGCCGGATTCGGGCTCCACAGTCTCGTCGGCGTTCTCTCCGGCGACGGTAAAGGCGGAGGTTCTGGAAGTTGACTCCCCGGCGCCGGAGTATTGTTCGCCGACGCCGGTGGTT…	903	1	AP2/ERF-ERF
Rh_pal_06G001150.1	RpChr06	1983264	1983725	+	ATGGAAGGTGATCAGTATTGTCAAATCAGAGCCGTGGCGGCAGTATCAGCTCCGGCGACGTCGCCGGAGAAGAGGAAACAGAGGAAAGCGCAGGAGGAGAAGCCGTACAGGGGAATAAGGATGAGGAAGTGGGGGAAATGGGTGGCGGAGATCAGAGAGCCCAACAAACGCTCAAGGATCTGGCTGGGCTCGTACTCGTCTCCGGTGGCCGCCGCCAGGGCGTACGACACCGCCGTGTTCTACCTCCGTGGGCCCACCGCGCGCCTCAACTTCCCCGAGTACTTCCTCCACGTGGACGATGACGTAGTCCGCGGAATATCGGCTGACGTCATCCGGAAGAAGGCCACGGAGGTGGGCGCCAGGGTGGACGCCGCTCTTAATAATCAGGCCACCACGCAG…	462	1	AP2/ERF-ERF
Rh_pal_06G002380.1	RpChr06	4084087	4084797	+	ATGGACGCCGAGGAGAAGAAACAGAGGAAGCAAGGTGCAGGAGGGGCCCCAGCGGGGTCAAGGAAGGGCTGCATGAGGGGCAAAGGCGGTCCGGAGAACTCGCTGTGCACCTACAAAGGCGTCAGGCAGCGCACGTGGGGCAAATGGGTGGCCGAGATCCGCGAGCCCAACCGTGGGGCCCGCCTCTGGCTCGGGACGTTCAGCACCTCCCACGACGCCGCCTTGGCCTATGACGCTGCCGCCCGTAAACTCTATGGGGCCGACGCTAAGCTCAACCTCCCGGGACTCTACAACAACAACAATATGACTCTTCAATTCTTCCCTTCTGTTGGGGCCGAAAATACTTCCTCTGCTTCAGCTCCTGCTCCAACTCCTGCTGTAATCGGGGCTCCTAATGTG…	711	1	AP2/ERF-ERF
Rh_pal_06G003960.1	RpChr06	6538800	6538973	-	ATGGCTCCCAGAGATCTAACGCAAGCCGCCGTTAACGGCGCCGCCGGCAAAACCAACAACACCGAGATGCGTTACAGAGGTGTGAGAAAGAGGCCGTGGGGCCGCTACGCCGCCGAGATCCGAGACCCCAACAAGAAGTCCCCGCGTCTGGCTCGGCACCTTCGACACCGCTGA	174	1	AP2/ERF-ERF
Rh_pal_06G008330.1	RpChr06	14614090	14614955	+	ATGGTACGATCTCAGAAGTTCAGAGGTGTCAGACAACGCCAGTGGGGCTCCTGGGTTGCCGAGATTCGTCATCCTCTCTTGAAGAAAAGGATATGGTTAGGCACATTTGAGACAGCGGAGGCAGCAGCAAGAGCGTACGATCAAGCGAGCATCCTGATCAACGGTCGAACGGCGAAGACCAACTTTCCATCCGAAAGGGACGCGGAAACGACAACGACCAGGTCAGCGTCGACGGCTGTGATGAACCATCATCATAATCAGTCGATCAAGGGGAACTCATCCAACGGCGGAAAAGCGTTGTCAGAAATGGTGAGCACGAAGCTGAGGAGACAATGCAAAGACCCGTCGCCGTCGCTCACGTGCCTGAGGCTTGACACGGACAACTCCCGGATCGGAGTG…	597	2	AP2/ERF-ERF
Rh_pal_06G014340.1	RpChr06	33161409	33164702	+	ATGTTTGATCTCAACATTGACGTTTGCGCGGAAAATTTGGCCAATAATGGGGACAAGACGGCTTCGGGGGAGACTGAGGCTTCCGGAACGTCGGAGTCCTCCGTGGTCAACGTCGACGACGGTCCGGCGACTGTTGTTGCCGGAGGCGACGATCGCGACTCTGGCAACTCCATGTCCGCTCTCAACTTCGACATCTTCAGGAAGTTACGGACGTCGACGACTGAGGGAGTTCCTGATGACGATGATAACGATGTGGACGAAGTCGCTGGAAACCATGGAACATCGGAGTTCGTCACCTGGCAGCTGTTTCCGATGAAAGGGGATTCTGGCGGTGGCAGTGACGGCCGGGGAGGTGGCATGAGTTGCGAGCCCGAGTTCCGAGTCGGATCGTCGGAGACT…	1341	9	AP2/ERF-ERF
Rh_pal_06G016160.1	RpChr06	39720052	39720705	+	ATGGCTGAAGTGACTAACCCCAATAACAACGATTCCGCCCCTACAAAGTTCAGAGGAGTGAGGAAGAGGCCTTCGGGTCGATTCGCCGCTGAGATCAGAGACCCCTTGAAGAAGAACCGTGTTTGGCTCGGCACCTTCGATTCCGCCGAGGACGCCGCCAGAGCCTACGACGCCGCCGCTAGGAACCTCCGTGGTCCCAAGTCCAAGACCAATTTCCCGATCTCCTCCTCCTCCCTCCCGCCGTTTGACCTCGCCATTTACTCTCCCTTCTGCCCTAACCGCGCCGCCGACAATGACACAATCGGAGTCGGCGCTTGTTTTCCCGACGATGTGGACGATCAGAAGGAGTTTTACGATATTCCGAGACCGGCTTCCAGTGGCATGAGCAGCACCGTAGAG…	654	1	AP2/ERF-ERF
Rh_pal_06G017810.1	RpChr06	45534270	45534971	+	ATGGTGAAGAGTGAGCACAAGATCCAATCTCAGCCGTCCAAGCCAATGCCGTGCTCGTCGTCGTCGTCTCCACCGTCGCCGCCGTCGCCGAACTCGTACAAGAAGAAGTTCAAAGGAGTGCGAATGAGGAGCTGGGGATCATGGGTCTCGGAGATCAGGGCGCCCAATCAGAAGACGAGGATCTGGCTGGGCTCCTACTCCACCCCCGAGGCCGCCGCCAGGGCCTACGACGCCGCCCTCCTCTGCCTCAAGGGCGCCTCCGCCAGCCTCAACTTCCCCGTCGACCCCACCTCCTTCCACATCCCTCCCGACGCCGCCCTCTCCCCTAAATCCATCCAAAGGATCGCCGCCGCCGCCGCTGCCAACTGCGTCTCCTCCAACCCGCCACGTCAGCACCCC…	702	1	AP2/ERF-ERF
Rh_pal_06G019700.1	RpChr06	57620036	57620971	-	ATGGATATATTCAGTAGTAGTAACGCCACAAACTACTCGGATCCCTTTGGGAATGAGCTCATGGAAGCACTTGAACCATTCATGAAAAGTGCTTCTATATCTTCAACTCCCATCACCACCACCACCAATTTCTCTCCATCTTTCTCTTATCCTGATTCTTTTCATCCTCCTCCTCAATCACTCCCTTTCTCCAACTTCTCAGATCCCAATTTCTTCTACTCTGATGTTGGATCTGTTGCAGGTTGCTCTGCTCCTTCTACTTCCCAATTCCTTTCTCAAACCCACCAATTCCAGTCCCAGTATGCCTACTCGGCAACGCCCTTCCCGGATAACTGTTGTTTTGACGTGCAGAGCTCTCAGCCGTCGACCTCCGCCGCCAATCACACCGCGAGCACCCTT…	936	1	AP2/ERF-ERF
Rh_pal_06G020930.1	RpChr06	65167274	65168461	-	ATGTTAATTGAGAAGTTAGAGATGTCTGCTGCTCCTTCCCTAACAAATCATACAGACTTTAGAGATCACAGAGGTGTTCGCCCAACAAAATCAGGCAAATGGGGCGCTGCAATTCAACATCCCATTACTAAGGCTTCAGTGTGGCTGGGCAGTTACAATACCCCCAAAGAGGCTGCAGATGCATACATCAAGAAGAAGCTCGAGTATCAGTCACTTTCTTTCCCTGCAAACTCAGGCAAACGGGGAGCTAAGATTCAAGATCCTGTTAATGGTGAATTAGTGTGCCTTGGTACTGGTAATTCTGCTGCAGAGGATGCAAATGTATCCACCAAAAAGAAGCTTGAGTTTGATTCCATATTCACAAATGCTACTGTTGAGGAAGCTCTGAACAGAAAGAGG…	1188	1	AP2/ERF-ERF
Rh_pal_06G021040.1	RpChr06	65698942	65699883	-	ATGCCAGGGTCTTGTACGCAGCTGCTTAGAGAAGATTCTTCATACTACATCAAGCCAAACAAGAACAAACGGAATCGAATGAATCCCAACTCCGTTAGAAAGATTCGAGTCATCTGCTACGACCCCGACGCCACCGAATCCTCTTCCGACGAAGAACGAGACAGAAGAAGGGAGCAACAGCAGCGGCCATTTGGGATCACAAAACGCATCGTTCGCGAGATCAAGCTTCCTCTGCATTCACCTTCAACCAACAACAGTCCTGCTTTAACAGAGGTATCTTGCCAGGACAGCAACAATGGCGGCAGACTCAATAGGGTTTTGAGCAAACAACAACAACCCACCAGGAGAACCTGCGGTACTAGCAAGTACAAGGGCGTTAGGCAGAGGAAATGGGGGAAA…	942	1	AP2/ERF-ERF
Rh_pal_06G023720.1	RpChr06	79153058	79153585	-	ATGGCTCCTAGAGATCTAACTCAACTCGTGAATGGCGAAATCAAGATCGAGGCGCGATTCAGAGGCGTGAGAAAGAGGCCTTGGGGAAGGTACGCCGCCGAGATCCGCGACCCCACCAGGAAGACGCGCGTCTGGCTCGGCACCTTCGACACCGCCGTCGAGGCCGCCCACGCCTACGATGCCGCCGCCCGCCAGTTCCGCGGCGCCAAGGCCAAGACTAACTTTCCTCAGCCGCCGGTGGCCAACGCCGGCGATCGCAGCCCCAGCCAGACAAGTACCGTTGAGACCTCTGCTCCGGCGCCCGTCCCTCTGGATCTGACCTTATCGACTGGGACGTACATCGTTCCCGTTGCCGCACGCGATTTTCCGGTGACGAAGGCGCCGTACGTCGCCGGAGCG…	528	1	AP2/ERF-ERF
Rh_pal_06G029690.1	RpChr06	115181405	115181983	-	ATGAAGCAACGCCACTGGGGGAAGTGGGTGGCGGAGATCAGACTCCCTAAGAACAGGACGAGGCTTTATCTCGGCACCTTCGACACCGCAGAGGAAGCCGCCATGGCTTACGACAAGGCAACGTATAAGCTCCGGGGAGACTTCGCCAAGATCAATTTCCCGAATCTCAAGCACGACGGAGATATGGTCGGAGATTACAAGCCCCTCCACTCCTCTGTTCACCCCAAGCTCGAAGCCATCTGCAAGAACCTCAACAAATCCAACAAACACCCTCCCTTCAAGGTCGAGCCACCGAAATCGGAGATTGGATCTCTGGAGATGGATAACTCCTCGTCCCTTGTTTTGTCGGATGAGGAGTCTTGTTTTGATTCAGGCGGATCCTGCTTCCCGGAGTCGAAG…	498	3	AP2/ERF-ERF
Rh_pal_07G001970.1	RpChr07	15266797	15267782	-	ATGAACAGAGCTTTGTTCCCTTTGCGATCCTTCGCTACAATGCGTCTCAACTTCCTCTCCCCGAATCCCGTGGTGATGAAGCAAGTCGGAGCTTCAGCAAAGCCCAAGTTGTACGCGAGAGTGAGGCAACGCCACTGGGGGAAGTGGGTGGCGGAGATCAAACTCCCTAAGAATAGGACGAGGCTCTGGCTCGACACCTTCGACACTGCAGAGGAAGCCGTCATGGCTTACGAAAAGGCGACATATAAGATCCGAGGAGACTTCGCCATGCTCAATTTCCTGAATCTCAAGTACGACGGAGATATGGTCGGCGATTACAAGCCCCTCCACTCTTATGTTCACGCCTAA	348	2	AP2/ERF-ERF
Rh_pal_07G002790.1	RpChr07	20325364	20326047	+	ATGCACCGAATAAACCGGTTGACCCACGAGCAAGAGCTGTCAGTGGTCATCTCAGCTCTGAGACACCTCATCTCCACCGACCCCAATGCAACCGCCTCCGGCTTCGGGTTCCACGACACCACCGCCGTGCCGTGTCCAACCTGCAACATCCCAGGCTGCTTGGGCTGCCCGCTGCTCCTCCCTGCAGCAGCTGGAGGTGATGAGTTATCTTCATCATCATCATCAGGGAAAAAGATCTGCAAGAAGAGGAAGGCCGCAAGTGATTATACTAGCGCTGCAGGTAATGGTGAGAGGAAGAAGTACAGGGGAGTGAGGCAGAGGCCGTGGGGGAAGTGGGCGGCCGAGATCAGGGACCCACACAAGGCCGCCCGGGTGTGGCTCGGCACCTTCCGCACGGCC…	684	1	AP2/ERF-ERF
Rh_pal_07G003980.1	RpChr07	29221835	29222514	+	ATGCTCCAAATCCAACTCCAGCTCCAATTCCAGCAGCAACAAATCGCAATCCCATTGCCCAATCCGCAGCGTCTCGACTTCCTCTCCCCGAAGCCTGTGGCGATAAAGCAAGTCGGAGCTCCGGTTAAGCCCAAGTTGTACAGGGGAGTGAGGCAGCGTCACTGGGGGAAGTGGGTGGCGGAGATCAGACTCCCTAAGAACAGGATGAAGCTCTGGCTCAGCACCTTCGACACCGCAGAGGAAGCCATCATGGCTTACGACAAGGCGGCATATAAGCTACGGGGAGACTTTGCCAGGCTCAATTTCCCGAATCTCAAACACGACGGAGATATGGTCGGCGATTACAATCCTCTCCACTCCTCTGTTCACGCAAATCTCGAAGCCATCTGCCAGAACCTA…	633	2	AP2/ERF-ERF
Rh_pal_07G012230.1	RpChr07	90008569	90009150	-	ATGAGACAGCAACGAAGGAGAAATTGGAGCCGAAAGCGGCGGAGGGCCAGAGATGGTGAAGGCAGCAGCACCGATGAGATGAAATCCGAAGCAGGAGGAGGAAGCAGGACGAGGCTCTGGCTTGACACCTTCGACACCGCAGAGGAAGCCGCCATGGCTTACGACAAGGCGGCGTATAAGCTCCAGGGAGACTTCGCCAGGCTCAATTTCCCGAATCTCAAGCACGATGGAGATATGGTCGACGATTACAAGCCCCTCCACTCCTCTGTTCACGCCAAGCTCGAAGCCATCTGCCAGAACCTCGACAAATCCAACAAACACCCTCACCTCAAGGTCGAGCCACCGAAATCGGAGATCGGATCTCCGGCGATGGATGTTTCAGACTCCGATCTGCTGGTT…	582	1	AP2/ERF-ERF
Rh_pal_07G016250.1	RpChr07	116812730	116813494	-	ATGGAGAACTACAGAATCTCTCCGGTGAAGCCATGGAAGAAAGGGCCGGCGAGGGGCAAAGGGGGGCCGCAGAACGCGTCCTGCTCCTACCGGGGAGTACGGCAGAGGACCTGGGGCAAGTGGGTGGCCGAGATCAGAGAGCCTAAGAAGAGGGCACGCCTCTGGCTCGGCTCGTACTCCACCGCGGAGGAGGCTGCCATGGCCTACGACGAGGCCGCGCGGAGGCTCTATGGGCCCGACGCCTACCTGAATCTGCCCCACCTGAGATCAAACTTCAATCCACTTGACAAGTCCCACAAGTACAAGTGGTTTCCTACCACCAACTCACTCTCCTCATTTCCTTCCGCCAGGCTGCTTAATCTCAACGCCCAGCCCAGTGTCCATGTCATTCACCAGAGG…	765	1	AP2/ERF-ERF
Rh_pal_07G018490.1	RpChr07	131474582	131475475	+	ATGGAAATCCATTTCCAACAAAACCAAGTTGAAAGCCCTCAAAAGATGGCAGGTTCAGCAAACAAGGCCAGCAAGCTCAAGGCCACAAGAGGCAAGAACAACGGCAACAACCACAGCAAGTTTGTGGGCGTGAGGCAAAGGCCCTCCGGGAGATGGGTGGCTGAGATCAAAGACACCACGCAGAAGATCAGGATGTGGCTCGGGACGTTCGAGACCGCTGAGGAGGCTGCTCGAGCGTACGACGAGGCCGCTTGCCTCCTCCGCGGGTCCAACACCCGAACCAACTTCATGATCACCCAAGTCTCCCCTGACTCCCCCTTGGCCTCCAGGATTAGAAAGCTCCTTCACAGCAAGAAGAGCACCAAACAAACTACTAGTCTTGACTCTCCTGCTACCACC…	894	1	AP2/ERF-ERF
Rh_pal_07G018750.1	RpChr07	132518756	132519649	+	ATGGAAATCCATTTCCAACAAAACCAAGTTGAAAGCCCTCAAAAAATGGCAGGTTCAGCAAACAAGGCCAGCAAGCTCAAGGCCACAAGAGGCAAGAACAACGGCAGCAACCACAGCAAGTTTGTGGGCGTGAGGCAAAGGCCCTCCGGGAGATGGGTGGCTGAGATCAAAGACACGACGCAGAAGATCAGGATGTGGCTCGGGACGTTCGAGACCGCTGAGGAGGCTGCTCGAGCGTACGACGAGGCCGCTTGCCTCCTCCGCGGGTCCAACACCCGAACCAACTTCATGATCACCCAAGTCTCCCCTGACTCCCCCTTGGCCTCCAGGATTAGAAAGCTCCTTCACAGCAAGAAGAGCACCAAACAAACTACTAGTCTTGACTCTCCTGCTACCACC…	894	1	AP2/ERF-ERF
Rh_pal_07G019590.1	RpChr07	136563145	136564014	-	ATGTGTGGCGGTGCCATCATCTCCGACTTCATCGTCGCTAAGCGCGGCCGTGAACTCCCCACCCACGACCTCTGGTCCGAGCTCGACACCGACGACCTCTTCTCCTTCCCCGCCGCTGTCACCAGCCCCCACCTCAACTCAGGATCGGCCGGCGGTGAGAAGTCGATTCAGCAGAAGAAACGCGGTGCCGGACCTGGTAAAGAGGCTCCGGCGACGGAAAAGGAGAAGCCGGCGAGGAAGAGTGTGTACAGAGGGATAAGGAGGAGGCCGTGGGGGAAATGGGCCGCCGAGATCCGTGACCCGACTAAGGGCGCCCGGGTCTGGCTCGGGACCTTCACCACGCCGGAGGAGGCCGCCCGAGCCTACGACAGGGCGGCTCGGCGCATCCGCGGCGACAAA…	705	2	AP2/ERF-ERF
Rh_pal_07G021040.1	RpChr07	144421124	144421558	-	ATGGCGGGTCGAGGAGAAGGTGGAGTTGGAGTTGGAGTTGGAGTTGGAGGGGGCGACGGCGGAGACGTCAAGTACAGGGGAGTGAGGCGCCGCCCTTGGGGGAAGTTTGCGGCGGAGATTCGAGATTCGAACAGGCAAGGGGCTCGAGTGTGGCTAGGCACGTTCAACACCGCGGAGGATGCTGCCAGGGCGTACGACAGAGCCGCCTACACCATGAGAGGCCAATTCGCCATCCTTAATTTCCCCGAGGAGTATAACATGCCGAGAGGCGGAGGCTCCGGTGGTTCTAGTTACTGGGGGCAGCCGTCTGGATCCTCGGGGAATAGCAGCGTTGGTGGGACCCAACAAGGGAAGCAAGTGTTCGAGTTCGAGTACTTGGATGATAAGTTGTTGGAGGAG…	435	1	AP2/ERF-ERF
Rh_pal_07G024700.1	RpChr07	165611152	165611721	+	ATGGAGGCTTTCTCAGCTTACAACTACCTCCTGCAGCCGTACGACGACGAGGGATCGCCGATGCTGGCGGAACACCACCCCAAGAAGCGCGCCGGCCGGAAGAAGTTCAAGGAGACCCGCCACCCGGTTTACCGGGGCATCCGCCAGAGGAATTCGGGTAAGTGGGTCTGCGAGCTCCGGGAACCCAAAAAGAAGTCCCGGATCTGGCTTGGAACCTTCCCCACCGCCGAGATGGCGGCGCGTGCCCACGACGTGGCTGCGATTTCCCTTCGCGGCCGCTCTGTTTGCCTCAACTTCGCGGACTCCTCCTGGCGGTTGCCCATCCCAGCCTCCGGCGACACCAAAGACATTCAGCAGACGGCGGCTAAGGCCGCGGAGGCGTTCCGGCCGAGGTCTCAG…	570	1	AP2/ERF-ERF
Rh_pal_07G024740.1	RpChr07	165888631	165889452	-	ATGGAAGACTTTTCAGCTGATATCTACAAGCCGAACGCCGACGATTGCTCACCGGCAACGGAGAGGGGGAGCGTCAGCCCCCCGCAGTCGGGAATAATGCTGGCGGAATATCACCCCAAGAAGCGCGCCGGCTGGAAGAAGTTCAAGGAGACCCGCCACCCTATCTACCGGGGCATCCGCCAGAGGAATTTCGACAAATGGGTATGTGAGCTCCGGGAGCCCAACAAGAAGACCCGTATTTGGCTCGGAACCTTCCCCACCGCCGAGATGGCTGCGCGGGCCCACGATGTAGCCGCAATCGTCCTCCGCGGCCGCTCCGCCTGCCTCAACTTCGCCGACTCCGCGTGGCGGTTGCCCGTTCCGGCCTCCAGCGACACCAAGGACATTCAGCGGGCGGCC…	822	1	AP2/ERF-ERF
Rh_pal_07G024810.1	RpChr07	166023187	166023975	-	ATGGAAGGTTTTTCAGCTAGTAACTCCACGCCTTACGCCACCGAGGGCTCGCCACCGCCGGAAATAATGCTGGCGGAATGCCACCCCAAGAAGCGCGCCGGACGGAAGAAGTTCAAGGAGACCCGCCACCCGGTTTACCGGGGGATCCGCCAGAGGAATGCCGACAAATGGGTCTGCGAGCTCCGGGAGCCCAACAAGAAGACCCGTATTTGGCTCGGAACCTTCCCCACCGCCGAGATGGCTGCGCGGGCCCACGATGTCGCCGCAATCGCCCTCCGCGGCCGCTCCGCCTGCCTCAACTTCGCCGACTCCGCCTGGCGGCTGCCCGTCCCGGCCTCCGCCGACACCAGGGACATTCAGCGGGCGGCCGCCGAGGCTGCAGAGCTGTTCCGCCCACAG…	789	1	AP2/ERF-ERF
Rh_pal_07G024820.1	RpChr07	166101005	166101640	+	ATGGAGGGTTTTTCAGTTTATAACTACCAGCCGTACGCCGTCGAGGGCTCACCACCGACAGAGCTCCACAGCCCTCCTCCGCCGGAAATGATGCTGGCGGAGTGCCATCCCAAGAAGCGCGCCGGCCGGAAGAAGTTCAAGGAGACCCGCCACCCTGTCTACCGGGGGATCCGCCAGCGGAATGCCGACAAATGGGTCTGCGAGATCCGGGAGCCCAACAAGAAGTCCCGTATTTGGCTCGGCACCTTCCCCACTGCCGATATGGCCGCGCGTGCCCACGACGTCGCCTCCATCGCCCTTCGCGGCCGCTCCGCCTGCCTCAACTTCGCCGACTCCGCCTGGCGCTTGCCCGTTCCGGCCTCCGGCGACACCAAGGACATTCAGCGGGCAGCCGCCGAG…	636	1	AP2/ERF-ERF
Rh_pal_07G024830.1	RpChr07	166119205	166119966	+	ATGCAGGCGACGGAAAGCGACAGCCCCCCGCCGCCGGAAATAATGCTGGCTGAATGCCACCCCAAGAAGCGCGCCGGCCGGAAGAAGTTCAAGGAGACCCGCCACCCGGTCTACCGGGGGATCCGCCAGAGGAATGAGGACAAATGGGTCTGCGAGCTCCGGGAGCCCAACAAGAAGACCCGTATTTGGCTCGGCACCTTCCCCACCGCCGAGATGGCCGCGCGTGCCCACGATGTAGCCGCCATCGCCCTCCGCGGCCGCTCCGCCTGCCTCAACTTCGCCGACTCCGCCTGGCGGCTGCCCGTCCCGGCCTCCGCCGACACCAAGGACATCCAGCGCGCGGCCGCCGAGGCTGCGGCGTTATTCCGTCCGCATTCTCAGGAGTCAGCCGCTGCTACC…	762	1	AP2/ERF-ERF
Rh_pal_07G024880.1	RpChr07	166328909	166329529	+	ATGGAAGGTGGTTTTTCAGCTAATAACTACCATGGCCAGCCGTACGCCGTCGAGGGCTCTCCGCCTACGGAGACCGCGCCGGAAATAATGCTGGCGGAATACCACCCCAAGAAGCGCGACGGCCGGAAGAAGTTCAAGGAGACCCGTCACCCAGTTTACCGGGGCATCCGCCAGAGGAATGTCGACAAATGGGTATGCGAGATTCGGGAGCCCAATAAGAAGTCATGTATTTGGCTCGGTACCTTCCCCACCGCCGAGATGGACGCGCGTGCCCACGACGTCGCCGCAATCGCCCTCCGTGGCCTTTCTGCCTGCCTTAACTTCGCCGACTCCGCCTGGCGTTTGCCCGTACCGGACTCCGGCGACACAAAAGACATTCAGCGGGAAGTCGCGGAGGCT…	621	1	AP2/ERF-ERF
Rh_pal_07G027150.1	RpChr07	178854677	178855717	+	ATGATGGATTCTGAGCTGTTCCGATACACAGAGCACAAAAACGTCACCAGAAAACACACCAAACAACTCCCATCCACTACTTCTTACCCCGTTCCCAGAGTCGTCAGAGTATCCGTCGTCGACGGCGACGCCACCGACTCCTCCAGCGACGACGAGGCTCACATCTTCCGACGCCGCCGTGTCAGGCGATTCGTCAACGAGGTCCTCATCGACCACCAGCCCGCCGCCGCCGCTCCCTCCGCCAAGAAGCCGTCGGCAGTTTCTCGCCGGCCGGTGAAGGCATCCGTGGCTCCGGCGACCGGTGGTGTTAGGAAGTTCCGAGGGGTGAGGCAGCGGCCCTGGGGGAAGTGGGCTGCGGAGATCCGTGACCCTGCGCGGCGCGTGAGGCTCTGGCTCGGC…	1041	1	AP2/ERF-ERF
Rh_pal_07G029090.1	RpChr07	188102412	188102939	-	ATGCAACAATCTCGTCCCCACCGTAAGACGCGTGTGTGTCCCCGCCCCCCGATGACCTCCTCCGGCGTCGAGGTGCACTACCGAGGCGTCCGCAAGCGCCCCTGGGGCCGCTACGCCGCCGAGATCCGCGATCCCTGGAAGAAGGCGCGGCTCTGGCTCGGCACCTTCGACACCGCCGAGGACGCCGCCAGGGCCTACGACGCCGCCGCCGTCAGCCTCCGCGGCTCCAAGGCCAAGACGAACTTCGCCGGCGTCTCCAACGCGAATCGAACTCTCCAGCTGTTTCCGGCGGCGAACTTCGCCGGTTATGTCCATCAGTTGCTTCCCGTGATGTATGTCAACCGCGAAGGTCGTGATTCGAGGATTCTTGACGCCGGCGCTTTTCCGGCCACGCCGACG…	528	1	AP2/ERF-ERF
Rh_pal_07G029300.1	RpChr07	189016147	189016839	+	ATGGAATCCAGTTGGTTCCAAAACCACCTCTCCTCGCCGGAATATTCCTCCTCCTCCACAACCACCGCATCCTACAACTCCCTCCCCTTCAACGTCAACGATTCCGAGGAAATGCTATTACTAGACATGCTAATGCAGTCTCCGGAATTGTCCACGTCATCGCCGGAATCGGAGGTGCGTGTCAAGGTGGAGGAGGCGCCGGCGCCGGGGGAGATGAAGGGGTACAGGGGGGTACGGAGGCGGCCGTGGGGGAAGTTCGCGGCGGAGATAAGGGACTCGACGCGGCACGGGGTGAGGGTGTGGCTGGGGACGTTCGACAGCGCGGAGGAGGCGGCGATGGCGTACGATCAGGCGGCGTTCGCGATGAGGGGGGCGGCGGCTGTGCTGAACTTCCCAGTG…	693	1	AP2/ERF-ERF
Rh_pal_07G033180.1	RpChr07	203296955	203297593	+	ATGGACATCTGCAACAAGAATAGCTGGGAGAAGGAGTCATCAACGTCTCCACAGGCAGCTTCACATTCTGACGAGGAGATGCTCTTGGCATCGAGCTGTCCGAAGAAGCGAGCTGGGAGGAAGAAGTTCAAGGAGACGAGGCATCCGGTGTACCGAGGGGTGAGGAGGAGGAACAACAACAGGTGGGTTTGTGAGCTACGTGCACTCAACAACAAGACCAGGATATGGCTAGGGACCTACCCAACTGCTGAGATGGCAGCGCGGGCCCACGACGTGGCGGCTCTGGCATTAAGAGGGAGGATGGCTTGTGTTAACTTTGCAGACTCTGCTACGAGTCTGCCTGTGCCAGCCTCAGGTGACATCAAGGATATTCAGAAGGCGGCAGCTGAGGCCGCGGAG…	639	1	AP2/ERF-ERF
Rh_pal_07G045810.1	RpChr07	231003293	231004348	-	ATGGAAGAAGCCCTAACGCGTCTCGGAGGCGTCGCCCACACCCAACTCCAAACCGAACCACCCGAACACCAAACAAGGAAGCCCGCCGCCGCTAAGCGCCCACTCAAAGACACCGCCACCAGCGCCGTCGCCGCCATGCGCTACCGGGGCGTCCGCCGCCGCCCCTGGGGCCGCTACGCCGCCGAGATACGCGATCCCCTCTCCAAGGAGCGTCGCTGGCTGGGCACCTTCGACACCGCTGAGGAAGCCGCCTGCGCCTACGACTGCGCCGCCCGTGCCATGCGCGGCCTCAAGGCCCGAACCAACTTCGTCTACCCTCCGACCACGTCATCCCCCGCCCACCCTGACGTCATCGACCCTTTCTTCTTCCACGGCTGCTCCGGCGGCCGGTCAAAGTCA…	1056	1	AP2/ERF-ERF
Rh_pal_08G008830.1	RpChr08	51565976	51566683	-	ATGAGCAAGAAGCAGAGCAGCTGCCCTCCTCCACAAGCAGAGTCCGGGATCAAGTTCCTTGGGGTACGGCGAAGGCCGTGGGGCCGGTATGCGGCGGAGATACGCGACCCTGCCACCAAGGAGCGCCACTGGCTGGGCACCTTCGATTCCGCCGAGGAGGCAGCCCTCTCCTACGACAGAGCCGCCCGCTCCATGCGCGGGTCCCGCGCCCGCACCAACTTCCTCTACTCCGACTCCGACCGGGGGTCCACCGTCACCGATATCCCCTCCCCCGACGACCCTCTCTTCTGCCAGATACACCGCCCGCCCCCTTCCCCGCCCCAGGACCTCCTCCTTACGGCCCCCGCCACGTGGAGCTCCACTACAAACGAGTGTTACGGCTATAACAATTATGACTAT…	708	1	AP2/ERF-ERF
Rh_pal_08G012270.1	RpChr08	76211315	76211587	-	ATGAAGCAAGTCGGAGCTCCGGCGAAGCCCAATCTGTACAGGGGAGTGAGGCAGCGCCACTGGAGGAAGTGGGTGGCGGAGATCAGACTCCCTAAGAACAAGACGAGGCTCTGGCTTGGCACCTTCGACACCACAGAGGAATCCGCCATGGCTTACGACAAGGCAGCGTATAAGCTCCGGGGAGACTTCGCCAGGCTCAATTTCCCAAATCTCAAGCACGACGAAGATATGGTCGGCGATTACAAGCCCCTCCACTCCTCTGTTCACGCCTAA	273	1	AP2/ERF-ERF
Rh_pal_08G028330.1	RpChr08	181347640	181350050	+	ATGGTGAGCTTAAGGCGACGCAGGCTCTTAGGGCTATGTTCAGGACTGCCAGACTCTGCTGTTGTTCCATCTCCTATGTACTTTGATGATGAAGGTGTTGCTCAATTTGGTACACCTCCTGCAAATCGGGTCAATGCACATCCAATCCCTTTGACTGATATGAAGAAAAGTGCTGAGATTGCTAACTCATCGACGGGACCACTTTCTTTGAATATGCTTGGTTCTAACTCATCAAAGCAAGAGCATGACAAGCCATCTCCAGGTCAACAGGGGAAACATAGAAACCGAGATAGAAAGAGTAGTGTACATGAGCAAGAGCTTTCTTCAGTAAGGGGAGTATATTTAAAAAATATGAAGTGGCAAGCGGCAATCAAAGTCAATAAGAAGCAGATTCATCTG…	690	6	AP2/ERF-ERF
Rh_pal_08G029810.1	RpChr08	189267045	189267950	-	ATGCCCAGGATCGTACGGATTTCCCTGACTGACGCCGACGCCACGGACTCCTCCAGCGACGAGGAAGCGTCCGGGTACTCCGGACGACGTCGTATCAAGCGCTTCACTAAAACAGTCAGCATCGGCGGGGCCAATTGCGCTGAGCCTGATTCACACGGCCAGGGCTCTGATTTCGTCAGGCGAGTGGCGTTAATGAAGAGGAACAGGTGTAGAAACAAAACGGCGACGACGCCATCGTCTCCGCCGAAGCAGACTGTTGCTAGCGGCGGTGGGAGGAAGTTCAGAGGAGTGAGGCAGAGGCCGTGGGGGAAATGGGCGGCGGAGATTCGCGATCCCCTCCGGCGCGCGCGGCTGTGGCTCGGCACCTACGAAACCGCCGAGGAAGCCGCCATCGTATAC…	906	1	AP2/ERF-ERF
Rh_pal_08G032290.1	RpChr08	200628153	200630382	-	ATGTGTGGTGGTGCGATTATCTCCGATTTCATTTCGGCGAAGGGATCCCGGCGCCTCATCGCCAGCGATCTGTGGTCTGGTCTCGCCGGAGAGCGCAAGAAGAAGAAGAGCTCCTTCGGTGGATTCTCGAAGCCGGCGAGATCAGAAGTCGTCGATGTCGTGAAGGATGATTATGATTTCGAGGCTGATTTCGTTGATTTCATGGATGAGTCTGATAATGAGGTGTTTGGAGACGTAAAGCCTCTCAATTTCAAGCGATTCAACCCTTTCAATTCCAGCTCTACTCAAGGACCAAAATCAGTGGAGTTCACTGGTCAGGCTGAGAAATCTGCCAAGAGAAAGAGGAAAAATCAGTACCGAGGGATCCGCCAGCGCCCGTGGGGTAAATGGGCTGCTGAG…	1101	2	AP2/ERF-ERF
Rh_pal_08G033040.1	RpChr08	203338636	203339589	+	ATGGCAGCTTCAATGGATATATACAGTAGTAGAGCAGTTAACTCAGATCCCTTTGGGAATGAGCTCATGGAGGCACTTCAGCCATTCATGAAGACTGCTTCTTCACCTTCTTTCACCATCACCTCCAATTCTGTTCCTCCTCCTCTTCCTCCAACTCCTTCCTTCTCTTTCCCAAACAGCTTCTCCAACCTCTCGGATCCCGCCATCTTCTACTCCAATGGCGGATCTGATTTCTCCTCTTCCTTGATCCACCAAAACAACGTCTATCAAGCACCGCAGCAATTCATCTCAGATCCACAATCAAACTTCCATCAAAACTTCCAACCTGTCTACAACCCTAACCCTAAACACAATCTCAGCTTCCTCTCTCCCAAACCGGTTCCGATGAAGCAATTCGGA…	954	1	AP2/ERF-ERF
Rh_pal_08G033720.1	RpChr08	205834091	205834750	-	ATGGAAGAAGAACACGTTCCCAACCCGAACCACCAGCTGACCACATCGGAAACCCGACCCGCCGACAAGAAGGGCGGCAGCGGCAGCAGCAAACACCCGGTGTACAGAGGCGTACGGATGCGGGCCTGGGGGAAATGGGTATCCGAAATCCGAGAGCCCAAGAAAAAGTCTCGGATCTGGCTGGGGACGTTTCCGACGCCGGAGATGGCCGCCCGGGCCCACGACGCCGCCGCCCTCTCCGTCAAGGGCGACTCCGCCTACCTCAATTTCCCCGACCTCGCCCCCCTCCTCCCCCGCCCCGCTTCCTCCTCCCCCCGCGACGTCCAGCTCGCCGCCGCCAAGGCTGCCGCCATGGACTTCGCCGTCCCGGCGGCGGCGGACGATGATCATCACGAGTGC…	660	1	AP2/ERF-ERF
Rh_pal_08G035550.1	RpChr08	212698552	212700092	+	ATGGTGCAGCCGAAGAAGTTCAGAGGCGTCCGTCAGCGCCATTGGGGCTCTTGGGTCGCTGAAATTCGTCACCCTCTACTGAAGAAGAGGGTGTGGCTAGGAACATTCGACACGGCCGAGGAAGCCGCTAGGGTTTACGATCAATCCGCCATTATCTTGTGCGGTAGGAACGCCAAGACCAACTTCCCCATCCCTCAAGCCTCCTTGGAAGATGATGCCCACCACTCCGACAAGAGGCTAGGGCAAACGTCATCCTCGTCATCATCCGAAAGACTGTCACAAGTCCTCCATGCAAAGCTCAAGAGGAGCACCAAAACCCCGTCCCCATCCTTGACTTGCCTAAGGCTCGACACCGAGACTGCCCTCATCGGAGTCTGGCAAAAGAGGGCCGGCCCGTCT…	711	2	AP2/ERF-ERF
Rh_pal_08G035560.1	RpChr08	212731342	212732123	+	ATGGTGGAGTCTAGAAAATTCAGAGGTGTACGCCAGCGCGCATGGGGATCTTGGGTCTCTGAGATTCGTCACCCTTTATTGAAGAAGAGGGTATGGCTGGGGACATTTGACACGGCTGAGAAAGCTGCTAGGGTTTACGATCAAGCCGCTATTATCATGTCAGGTCGAAACGCCAAAACCAACTTTCCGATCCTACAAGTAGTGGTCGGTACAGAAGATCATCAGACAACTCATAAGCTGAATAAAGGCGATCTAGAGCCTAGAACAAGCTTCTGCTCCCTATCACCATCCTCATCGTCTGAACGATTGTCACGATTCCTTTATACAAAGTTGAGGAAGAGCAACAAGATTGCCTCAACCTCGCTCACTTGCCTTAGGCTTGACAACAAGAGTTGTCAT…	675	2	AP2/ERF-ERF
Rh_pal_08G038950.1	RpChr08	223902835	223904055	-	ATGGCTGCTTCGCGAAGCAATGGGAAGGGGAAAAACGTGGTTCAAGAGGCAGAGGAAGAGAAAGATCGGTTCGACTTCGATTTCAACCATCAATGGAGGCCAGTTTTTGATGATGCTTCCATTTCCAACAACAGACCTCTCAAGAAAATCCAGAGCCCGGATCGATCAAACCCGTATCCGGATCCTGATCCGAATCCTCCCTCTTTATACCCATTTCAATCCACTTCGCCTTCTCCGCAATCCTTCCAATCATCCAAATTCAGTTTCCCCTTCGCTTTCGACCGTAATTCAACCCAATTCTCCTCCCGGCCAGTCCCTGTTATCCGGCCGCCGCATCCGACGCCGTACGACCGCCACCAGAGCCACCAACAACAGATGATTTCATTCGCCCAGCAACAG…	1221	1	AP2/ERF-ERF
Rh_pal_08G040730.1	RpChr08	227826164	227827177	-	ATGGCGGTCCACGATTTCGAAGCTATAGCCTACATCAAGAGACACCTCCTAGGCGAGCTCTCTCCCTTTGGCGTCCTCAACGGCGGATTTGACCTGCCGGAGGCTTCGGTTCCCTCCGGAAGCTCCAGCTCTGACTCCGACGTCACTGTCCGCGAACACATCAGCTCCGGTGACTCTCAAACCTCGGATTTCTTCAAGTTCGAACACAATTCGATTGATTATGCACAGGATGGATGCTCTGGCGTGTTCAATTTCGACGCGAATCAGGTCGAATTCCAGTTCCCGGTGTTCGAAAATACGCCGGATATCGTAGATCTGTTATCACCGACGCCAAACCCTAGCGATTCTAGTCCGCGGTCTAAGTCCAGGTTTAACGAGAGAAAGCCGTCGATGAACATC…	1014	1	AP2/ERF-ERF
Rh_pal_08G040750.1	RpChr08	227951324	227952190	+	ATGAATAGTGTATCTGCCTTCTCGGAATCAGATTTCGTCGTTTTGGAGTCGATTCGACAGTACTTGCTAGGCGAATCCGATAATTCAGCCGTTATCGGGTCTCCAAGAACGATCGCCGGTAAGAAGCCGACACCGGTATATCACCGGAATTCGAGCTTCAGCAGCTTGTATCCTTGCTTGACGGAGAATTGGGGCGATTTGCCGCTCAAGGAGGACGATTCAGAGGATATGGTGCTCTTCGGAGTACTGCGCGACGCCGTCACCACCGGCTGGTCGCCGGAATCAGGATCGAACTCATCGCCGGAGCTGGATCTGGTGGTGGTGAAGACGGAAATTTTCGAGATGGATTCACCGCCGGCCGTTTCTTCATCGGCGCCGGCGGTGGAGAAGGGGAAGCAC…	867	1	AP2/ERF-ERF
Rh_pal_08G041560.1	RpChr08	229517965	229518582	-	ATGAATTCGGATAATCCGGGTCCGAATAGCGAGGAGATAAAATACAAAGGAGTCCGGAAGAGGAAGTGGGGCAAATGGGTATCCGAAATCCGCCTCCCGCACAGCCGGGAGCGGATCTGGCTCGGCTCCTACGACACCCCAGAGAAGGCGGCGCGTGCCTTCGACGCCGCCCAATTCTGCCTCCGCGGCCGCTCCGCCAACTTCAACTTCCCCGACAACCCCCCGGACATCGACGGCGCCGAGGGCCTCTCCCCCGCCGAGATCCAGCTCGCCGCCGCCCGGTTCGCCAACGCCACCGATGAGCAGCAGCCACGCCCTCCGACACAGGCTGCGGCGGCAGTTATGGAGGAGGACGCGCCGTCGTGTTCCGTGCAGTGGGAGAGTCATGACGTGTGCTTC…	618	1	AP2/ERF-ERF
Rh_pal_09G000650.1	RpChr09	1175177	1175782	-	ATGCTAACTAATTCCCCTTCCCTCAAAATGGAGCCACGCCAACCTTCCACCGCCGCCGCCGAAGCGCCCTCCTCCGGTGGGACCCGCCATCCCGTCTACCGAGGAGTCCGGAGGCGGCGTTGGGGGAAATGGGTATCCGAAATCCGGGAGCCCCGGAAAAAGAACCGGATATGGCTGGGGTCGTTTCCCGCGCCGGAGATGGCGGCGCGTGCGTATGACGTGGCAGCCTACTGCCTCAAAGGGAGGAAGGCCCAGCTCAACTTTCCCGACGAGATCGATCTCCTTCCCCGGCCCTCCACCACCGCCGCCAGGGATATCCAGGCGGCGGCGGCTAAGGCCGCGGTAATGGCGGGGCCAAGCAAGGACAGGGAGAAGCCTTGCGGCGGAGGAGCGTCTTCG…	606	1	AP2/ERF-ERF
Rh_pal_09G001840.1	RpChr09	3004935	3005654	-	ATGCGGCGGGGAAGAACCACTGTGGCGGCGGCGGCAGCTCCGGTGACCAACGCCAACAGCGGATCTGTACAGATTAAGTTTAGAGGCGTGAGGAAGAGGCCATGGGGGAGGTACGCCGCCGAGATTAGAGACCCTCTGAAGAAGACTCGTGTATGGCTCGGGACCTTTGACTCCGCCGAGGACGCCGCTAGGGCCTACGATGCCGCCGCTCGTGACCTCCGCGGCCCCAAGGCGAAGACGAATTTTCCGATCTCCTCCCTCTCACCTATAAACCCTAGCCAATACCTCCCCTTCTGCTCAAACGGCGCCGGATTTGACCGGTTTCGGGCCGCTAATAACGGCGTCGCTGGAGCCAGCGCCTATTTCCCCGGAGACGTGGATCAGCAGGCGAGAGAGTAT…	720	1	AP2/ERF-ERF
Rh_pal_09G002220.1	RpChr09	3647537	3648226	+	ATGATCACTTCACAAGAAACCACCACCTACCCAACTCCAAGCCCAAACAGAGTGACCCAAAGGAATAAAACGGGTCGACCCGGCCCGTATTCCACGAAGTTGAAGAGGGTCCCCGCAGTACCATGCCCGTCAGGTACGGCAAAGAGCCCGGGCTACCATGGGGTCCGAATGCGGGCCTGGGGCAAATGGGTGTCGGAGATCCGAGAGCCCGGAAAGAAATCCCGGATCTGGCTCGGGACCTTCGAGAACCCGGAAATGGCGGCCCGGGCCCACGACGTCGCCGCCCTCAGCATCAAGGGCGACTTGGCAATCCTCAACTTCCCGGATCTCGCCCGGCTCCTGCCCCGACCCGCTTCCCTCTCGCCTTGTGACATCCAGGCGGCTGCCGCCAAAGCCGCC…	690	1	AP2/ERF-ERF
Rh_pal_09G003110.1	RpChr09	5088218	5090303	-	ATGTGTGGTGGTGCGATTATCTCCGATTTCATACCGGCAAGGGGTTCCGGCCGCCTTACCGCCGGCGATCTCTGGTCCGGTATCTCCGGCGAGGCCAAGAAGCAGAGAGGGCTCTCGAAGCCGACGAGATCCCATGCCTCTGACGTCTCTAAGGATTACGTTAATTTCGAGGCTGATTTCCTCGAGTTCAAGGATGAGTCTGATAATGAAGAGTTCCAAGACGTCAAGCCCTTTGCTTTCAAGGGGTTGAACCCTTACAATTTCAATTCCACTCAAGGACTGAAGTCTGCTGAGTTTACCAGCCAGGCTGAGAAATCTGCCAAGAGAAAGAGGAAGAATCAGTACCGCGGTATTCGCCAACGGCCATGGGGAAAGTGGGCTGCTGAGATCCGTGACCCC…	1110	2	AP2/ERF-ERF
Rh_pal_09G007100.1	RpChr09	13532704	13533792	+	ATGGGAGGACATGAGAGAGACTCAAACCCTCCTACTTGTGCTTTGTCCTCTGATTACACGAGGAAGAGGAAGTCTCGAAGTCGCAAAGGTGGACCGAATTATCTGGCCGATACTCTAGCTAAGTGGAAGGATTACAACACCAAGCTTGAAACTACCAAAGGAGAGGGAAAACCCACAAGAAAAGCACCAGCAAAAGGATCCAAGAAGGGATGTATGAAAGGAAAAGGCGGACCTGAGAACTCTAGGTGTAGTTATAGAGGCGTTCGGCAGAGGACATGGGGTAAATGGGTTGCTGAGATTAGGGAGCCAAACAGGGGAAGCAGGCTCTGGCTTGGGACTTTTCCAACGGCCATTGATGCTGCTCTGGCCTATGATGAGGCTGCCAGAGCCATGTATGGC…	1089	1	AP2/ERF-ERF
Rh_pal_09G007250.1	RpChr09	13907730	13908746	+	ATGCACTCCCCTCCGGCTGCTCCCGATTCCCACCCTTTTCAATCCACCACCGCCTCCGCCACCACCAAGAGAGGCCGCGGCAAGGGCGGACCCGAGAACGCCAAGTTCCGCTACAGGGGAGTCCGCCAGCGCAGCTGGGGCAAGTGGGTCGCCGAGATCCGCGAGCCCCGCAAGCGCACCCGCAAGTGGCTCGGCACCTTCTCCACCGCCGAGGACGCCGCCCGCGCCTACGACCGCGCCGCCCTCTTCCTCTACGGCTCCCGCGCCCAGCTCAACCTCCAGCCCCCTCCTCCCAATGCTAATACTACCAATCCCTCCTCCGCGGCCACCTCCTCCTCCGCCGCCCCAACCACCAAGGCCCTCCGCCCCTTGCTCCCCAAGCCCACCCACGGCTTCAAC…	1017	1	AP2/ERF-ERF
Rh_pal_09G013000.1	RpChr09	27376550	27377002	+	ATGGAAGGCTCTTCCTCCTCTAGAGGAGGAAACAAGGAAGCACAAGACAAGGCAAGAGAAGAGGTCCGGTTTCGAGGGGTCCGAAGGCGGCCATGGGGCAAGTACGCGGCCGAGATACGGGACCCGTCCAAGCACGGGGCCCGCGTGTGGCTCGGGACGTTCGACACCGCGGAGGAGGCGGCACGTGCCTACGACCGTGCCGCCTTTAGCATGAGAGGACACCTGGCAACCTTGAACTTCCCTAGTGAGTACTTGTCACAAGTTGCTACTTACTCGTTTCCTACACATTCTTCGTATTCTCGTCCTTCGACGTCGTCCCCGTCGGGATTTTTGGGCCGGCCCATGGGGAGGCCCGAAGCTGGTGGGCCATCTAGACTGGGAAGGCAGGTGATTGAGTTC…	453	1	AP2/ERF-ERF
Rh_pal_09G013700.1	RpChr09	29155713	29156466	+	ATGTGTGGCGGTGCGATTATCTCCGACCTCATCGCCGCCAAGCAGCGCGGCCGCAACCTCAACACCCAAGACCTCTGGTCGGAGCTCGACGCCTCCGACCTCTTCTCCCTATCCTCTCCACCTCCCGCCGCCGACGCCTCCAACACCTCCGGAGGGGGCTATAAGAAAACAACCCCGGGTGCGAAGAAGAAGCGCGGCGGCGGAGGCGGAGATGCGGTGGATCCGACCACCGGGTATCCGAAGCCGGCGAGGAAGAACGTGTACAGAGGGATAAGGAAGAGGCCGTGGGGGAAATGGGCCGCCGAGATCCGAGACCCGAGAAAGGGCGTTCGGGTGTGGCTCGGTACCTTCAACACCCCCGAGGAGGCGGCGACGGCCTACGACCGGGCCGCCCGGAGC…	483	2	AP2/ERF-ERF
Rh_pal_09G013910.1	RpChr09	29717228	29717560	-	ATGGAAGGAAAAAAAGAAGACGGTGAAGCCAAGTACAGAGGGGTGAGGCGGCGGCCATGGGGGAAGTACGCAGCGGAGATACGAGACCCGAAGCGGAACCGGAGTGGGTCGCGGGTGTGGCTGGGCACCTTCGAGACCCCTGAGGAGGCGGCTCGGGCCTACGACCGGGCCGCCTTCGGGCTTCGCGGGCACCAAGCCATCCTCAACTTCCCCAACGACCAGCAGTATTGTAGCGGCAGTTCTGAAGGTGCAGCAGGGCAAGTGGTAGTGTTGGAGTGCTTGGATGATAATTTGTTGGAGGAGATGCTTCGCCATCAAAAGCCCACCCACTAG	333	1	AP2/ERF-ERF
Rh_pal_09G018380.1	RpChr09	46877008	46877481	+	ATGGAAGGGGAGTGTTGTAAGATAAAGAGCGGCGCCGCCGTGGAGAAGAGGCGGCACAGGCAAGGCCAGCAGGAGAAGCCGTATAGGGGGATAAGGAAAAGGAAGTGGGGCAAGTGGGTGGCTGAGATCAGAGAGCCCAACAAGCGCTCTAGAATCTGGCTCGGATCCTACTCCTCTCCGGTGGCCGCCGCCAGGGCCTACGACACCGCCGTCTTCTACCTCCGCGGCCCCACCGCCCGCCTCAACTTCCCCGAGTTCTTCGTCCACGTCGACGACCTGCTCCAGGACATATCCGCCGCCACCATCCGGAAGAAGGCCACCGAGGTCGGTGCTAGGGTCGACGCTCTCGAATCCGCCATTCACCAGGATCAAACGACGTCGTCGCAGCAGCAGCAACAG…	474	1	AP2/ERF-ERF
Rh_pal_09G019780.1	RpChr09	51907698	51908306	+	ATGTTGAAGCCCAGTGGGGAGAGCAAGAAAGCAGAGCGAGGGAGGAAGCAAAGGTCAAGGAAGGGGTGCATGAGAGGCAAAGGTGGACCTGAGAATGCACTCTGCACTTACAAAGGCGTCCGGCAGCGCACCTGGGGCAAGTGGGTGGCCGAGATCCGCGAGCCCGACCGCGGGGCCCGCCTCTGGCTCGGCACCTTCTCCACCTCCCACGACGCTGCCTTGGCCTACGACGCCGCTGCCCGCAAGCTCTACGGCGCAGGTGCCAGCCTCAACCTCCCACAACAAGCACTAGTGCATAACAACAATGCCAATCAATTAGTCCACAATCAAACCTCTACTTCGGATTCGGATTCGGATTCGAGTGGGAGTGGTATCAATATGTCGTCGACGTCGTCGTTT…	609	1	AP2/ERF-ERF
Rh_pal_09G021830.1	RpChr09	61505593	61506147	-	ATGGCTCCGTTCGATCTTAGCCGCGTCGTTAATGGCGGAAGCATCAACTCCACCACCAACAAGATCACAGAGATACGATTCAGAGGGGTGAGGAAGAGGCCGTGGGGCCGCTACGCCGCCGAGATCCGGGACCCCATCAAGAGGACACGTGTCTGGCTCGGCACCTTCGACACAGCCGAGGCCGCCGCCCGCGCCTACGACGCCGCCGCCCGCAACCTCCGCGGCTGCAAGGCCAAGACCAACTTCACCTACCCTTCGGCGCCGGACTCCGACGCCGGAGGCCGTAGCCCCAGCCACACCAGCGCCGTCGTCGACTCATCCGCCGCGGCGGTCGTGTGCTCGCCGGCGCTGGATCTGACTCTGTACAGGGGTCCTTACCGGATGGCCGTCGCCGGTGCC…	555	1	AP2/ERF-ERF
Rh_pal_09G026870.1	RpChr09	84348436	84348924	+	ATGACTTCATTTCCCGGTTCACACAGCTTATTACCCTTCGACGAGAACGACCCCGACGAGATGCTCCTCCACGACCTCATCCACTCCAACACTGCCAGGCAGCCGCCGGAGTCCCCCACCCTGATCCACGGCTCTCCTGTGGTGGCAGGGGAGAGGCGCCACGTGGAGGAGCTGCATTACAGAGGGGTGAGGAGGAGGCCTTGGGGGAAGTACGCGGCCGAGATACGGGACTCGACGCGCAACGGCGTGAGGGTGTGGATCGGGACGTTCGACACAGCGGTGGAGGCAGCCCTGGCCTACGACCAGGCGGCTCTGACCACGCGCGGCCCACACACCCAACTGAATTTCCCAGCGGAGGTGGTCTACGAGTCGCTCAGACAAGAGGTGGGGGAGGGCGCC…	489	1	AP2/ERF-ERF
Rh_pal_09G041460.1	RpChr09	192097590	192098315	+	ATGGCTGACCCTCGTCCTCTAACCTCTCCCCAACACCTCACTCCCAGCCACCCCGACGCCACCCTGACCGACGCCCCCTCAATTGCCTCTCGGAGACCTAATAATCCAGTACGCATAACCCTCCCAGCTGCGGCGCCCACCGCATCCGGAACTTCTTTGTCGTCGCCCACTAGTACGAGTAGGCATCCGCTTTACCGGGGGATCCGGACCCGGGGAGGGAAGTGGGTCTCCGAGATCCGGGAGCCGCGGAAAACGACGCGGATTTGGCTGGGGACGTTCCCCACCCCGGAGATGGCTGCAGCCGCTTACGACGTGGCCGCTCTTGCTCTCCGGGGGAACGACGTCGTCCTTAACTTCCCTGACGCTGTGGGAAAGTACCCGCGTCCTGCCTCCACCTCC…	726	1	AP2/ERF-ERF
Rh_pal_09G043080.1	RpChr09	201007828	201008742	-	ATGGCAAGTTTCCAAGAAAACAACTTCTCCTTAACTTGTCAAGAAGCCACCAAAGTCAGAGACTCGCTCTCCACACTCATATTAACAGCTGGTACAACCAACACACTGGATTCAATCTTTTCCGGGTGCCCACCTTCGAACCTAGTCAGCCCAGATACCGCCGCTCTTGAGCCTCTAGGCTCCTCTGTCTACCTCAGACAAAGAGATCTACTCCTCAAGTTCTGGCAAGAGAACAGGCCAAAGGGCTCAATTTCACTCCCCTCTTCTCTCCTCAACAACCACTACGAAAACCCCTTTGCTTCCCACAACAGGAAGAAGTTGTACAGGGGAGTTCGGCAGAGACACTGGGGGAAATGGGTTGCTGAGATCAGACTCCCACAGAACAGGATGAGGGTCTGG…	915	1	AP2/ERF-ERF
Rh_pal_09G043370.1	RpChr09	202386546	202387418	-	ATGAGTAACCTCAACCTGGGTTTGGGAACGAGCAGCAGCAGCAGCAGCATTTGCCGATACAAGGGGGTGGTTGCGCTGCCAAACGGTCACTGGGGGGCCCAGATCTACGCCAACCTCCAGAGGGTCTGGCTCGGGACGTTCAAGACTGAGCGAGACGCGGCCATGGCCTACGACAGCGCCGCCGTCAAGCTCGGGTGCAGTGAATCGCACCGGAATGTGCCCATCACCCCTGACCATCTCGCAATAGAGATGGACTTCCAGAGCCACTTCTCCGATGAAGCAGTCCTCATCATGATCAAAGACGGGTCGTACCCGAGCAAGCTAGCCGAGTTCTGCAGGAGTTGGCAGTCCCACCCGGATCCAGCCGGCCTGCTGAGCCACCACTACCCCGGCGGTGTC…	873	1	AP2/ERF-ERF
Rh_pal_09G045750.1	RpChr09	215094007	215094681	-	ATGGATTATCCGTGGTTCCACAACAACCACAACTCGCCGGAAGATTCCTCCACCACCACATCCTACAACTCCCTTCCGTTCAACACCAATGACTCGGAAGAGATGCTCTTATTAGACATGCTAAAGCTAGCGGGCGCGGCGGGCCCAACCTCGCCCTCGACGTCGTCGTCCACCTCATCCTCCACGTCATCCTTGGGCGTTGGGGCGGTAAGAGTGAAGGAGGAGAGGAGGGGGTACAGGGGGGTGCGGAGGCGGCCATGGGGGAAGTTCGCTGCGGAGATAAGGGACTCGACGCGGCACGGGATGAGGGTGTGGTTGGGGACGTTCGACAGGGAGGAGGAGGCGGCGATGGCGTACGACCAGGCGGCGTTCGCGATGAGAGGGGAGGCGGCGGTGCTC…	675	1	AP2/ERF-ERF
Rh_pal_09G045810.1	RpChr09	215767576	215768007	+	ATGGAAGGCGGGAGAGGGAGGGGCACAGGAGAGGCCGGGTCAAAGTACAGAGGTGTCCGGAGGAGGCCGTGGGGGAAGTATGCGGCCGAGATACGAGACCCGAAAAAGAACGGGGCTCGGCTTTGGCTAGGAACCTACGACACGGCCGAGGAGGCCGCCAGGGCTTATGACAAGGCCGCGTTCGCCCTGCGGGGCCACCAGGCAATCCTGAACTTCCCGAACGAGCAACACTACCACGCGAGTGGCGGTGAAGGGAGTTTGGGGTCGACGTCGTTTAGCCTCGGGAGACACAGTTTTGGAGGGGAAGGTTCGAGTTCGAGTGGCGGCGGAGGAAGAGATGGCGGCGAAGTGATTGAGATCGAGTGCTTTGATGATAATTTGTTGGAGGAGATGCTTGAG…	432	1	AP2/ERF-ERF
Rh_pal_09G046570.1	RpChr09	220168755	220169614	-	ATGTGTGGAGGTGCCATCTTAGCTGACATCATCCCCCGCGACGAGGCCACCACTACCGGCGGCGTCTCCAGCTCCGACTTCTGGCCTAAGGCCTTCTTCGCAGCCTCTAGATCCACCCGCCTTCCCCCAAAGCGAACTCCTCCTCCTACATCCGGTGATGAGCACGTTGAGAAACCGCACAAAAAGCAGAGGAAGACCCAGTACAGAGGGATCAGGCAGAGGCCATGGGGCAAATGGGCGGCCGAGATTCGCGATCCCATGAAAGGGGTTCGGGTTTGGCTCGGCACTTTCAGCACCCCCGAAGAAGCCGCCATGGCTTACGACAGAGAAGCCAGAAAAATTCGTGGAAAGAAGGCCAAGGTCAATTTCCCCAACGACATCCAAGACGAACAACTTGTT…	771	2	AP2/ERF-ERF
Rh_pal_09G046990.1	RpChr09	222429326	222430183	-	ATGTGTGGAGGTGCCATCTTAGCTGACATCATCCCCCGCGACGAGGCCACCACTACCGGCGGCGTCTCCAGCTCCGACTTCTGGCCTAAGGCCTTCTTCGCAGCCTCTAGATCCACCCGCCTTCCCCCAAAGCGAACTCCGCCTCCTACATCCGGTGATGAGCACGTTGAGAAACCGCACAAAAAGCAGAGGAAGACCCAGTACAGAGGGATCAGGCAGAGGCCATGGGGCAAATGGGCGGCCGAGATTCGCGATCCCATGAAAGGGGTTCGGGTTTGGCTCGGCACTTTCAGCACCCCCGAAGAAGCCGCCATGGCTTACGACAGAGAAGCCAGAAAAATTCGTGGAAAGAAGGCCAAGGTCAATTTCCCCAACGACATCCAAGACGAACAACTTGTT…	771	2	AP2/ERF-ERF
Rh_pal_10G001460.1	RpChr10	2604074	2604928	+	ATGGAGGATCAACTTTCCAAGAATTGTGAACCTTTCATGATCACCGGATCCAAGTTTTGTTTCAATGATCATGTGATCTGGAACGATTCCTCCTCCACCACTACTACAACAACCCTTGATTTTGGCTATGAAGATGCCCAAATCAGCCCATCTGAAACAAATTCACCAAATCTCAGCTACTTTCCAAATCTATCCCTGTTTCCTGCACTGCAAATTGCTGATGCAAATCCTCAGCTCCAACAAGGTGGTTTCAATTGGCTGAATCTGAGCACAAATCAGTGCTCCCCAAATGGGAGCTGTAGCGGTTATAACTACAAGCTGAGTCCTACAAAGACACAGCAAATGAAGAGTGCAGCAGCATCAAGAAAACAGAGTCCAGCAACACCAAACAGGCTGTTT…	855	1	AP2/ERF-ERF
Rh_pal_10G001780.1	RpChr10	3300993	3301847	+	ATGGAGGATCAACTTTCCAAGAATTGTGAACCTTTCATGATCACCGGATCCAAGTTTTGTTTCAATGATCATGTGATCTGGAACGATTCCTCCTCCACCACTACTACAACAACCCTTGATTTTGGCTATGAAGATGCCCAAATCAGCCCATCTGAAACAAATTCACCAAATCTCAGCTACTTTCCAAATCTATCCCTGTTTCCTGCACTGCAAATTGATGATGCAAATCCTCAGCTCCAACAAGGTGGTTTCAATTGGCTGAATCTGAGCACAAATCAGTGCTCCCCAAATGGGAGTTGTAGCGGTTATAACTACAAGCTGAGTCCTACAAAGACACTGCAAATGAAGAGTGCAGCAGCATCAAGAAAACAGAGTCCAGCAACACCAAACAGGCTGTTT…	756	2	AP2/ERF-ERF
Rh_pal_10G002910.1	RpChr10	5447061	5448141	-	ATGTGTGGAGGCGCGATTATCTCCGACTTCATCACCGCCAAGCGCGGCCGCCAGCTTAGCACCCAGGACCTCTGGTCCGAACTCGACGCCTCCGACTTCTTCTCCTTCTCCGGAGTCGGCGATGAGAAGACCACTGCCGGCGCCGCGCAGAAGAAGCAGAAGCGCGGCGGCGGAGAAGGCGGAGCCGGGAAACAGACGGAGGCGGATCCAGCTAAGCCGCCGAGGAAGAACGTCTACAGAGGGATAAGGAGGCGACCGTGGGGGAAATGGGCCGCCGAGATCCGAGACCCTAAAAAGGGGGTTCGCGTCTGGCTCGGAACCTTCAACACCGCCGAGGAAGCCGCCAGAGCCTACGACGAAGCCGCCCGGCGGATCCGCGGCGACAAGGCCAAGCTCAAC…	771	2	AP2/ERF-ERF
Rh_pal_10G003320.1	RpChr10	6364201	6365151	-	ATGTCTCTGCAAAAGCCCTCAGATCACAAGGCGTCCTTCAACACCACCACAATAGAGCTAGGTGGTGGGCCCACACAAGCCCAAATCACCATGGGCATGGGCTTGGACCAGTTCCCCTTGATCCTCCAACGCAACACGGCGGCGGCCCAACCGAGCGAGCGGCGGGGGCGGCGGAAGGCGGCTGAGCCAGGGCGGTTCCTCGGCGTCCGGCGCCGCCCTTGGGGCCGATACGCCGCCGAAATCAGGGACCCCACCACCAAAGAAAGGCATTGGCTTGGCACTTTTGACACTGCCCATGAAGCCGCCTTGGCTTATGATAGAGCCGCCCTTTCTATGAAAGGCACTCAAGCTAGAACAAACTTCATTTATGCTGACCCTAACACCAATTTCCACTCTCTT…	951	1	AP2/ERF-ERF
Rh_pal_10G003950.1	RpChr10	8039710	8040354	-	ATGTATTCCTCCGCTTTTGCATGCTCCTACTTCCCAAAATTCTCACCAGATCCATACAGCCAAACAACGGAATCACTCCCCTTCAACGAGAATGATTCCGAGGAAATGCTTCTCTTCGACATGCTGACGAAGTCCTCTTCCTCGCCCTCCGATCACTCCTCTTCCCAAAAGGATCAAGCAGAGGAAGTGACTTCTACCTGCAAAACAGAGGAGGTGGCGCCCAAATCGTACAGGGGAGTGAGGAGGAGACCATGGGGGAAGTTTGCGGCTGAGATTCGAGATTCTACTAGGAACGGGGTTAGGGTTTGGCTCGGGACGTTCGATACCGCCGAGAAAGCGGCTCTGGCGTATGATCAGGCCGCTTTCGCGATGAGAGGTCCGACGGCGACTCTCAATTTC…	645	1	AP2/ERF-ERF
Rh_pal_10G003960.1	RpChr10	8163315	8163722	+	ATGGAAGGCTCAGGGACTAACAATAGCACAACGGTTCGATACCGTGGGGTCCGCAGAAGGCCGTGGGGCAAGTACGCGGCCGAGATACGGGACCCGGCTAAGCACGGAGCACGTGTGTGGCTCGGCACGTTCGACACTGCGGAAGAGGCCGCACGTGCGTACGACCGCGCCGCTTTTACTATGAGAGGTCACCTTGCCACTTTGAACTTCCCTACTGAGTACTTAACCCAAGTTGGCGCCTTATCTTTCCCGGCCCATTCTTCTTATTTGGGACGGGCCGGGAGGCCCGAACCCGTCTCTGCCGGGTCGTCGACCCGTGGAAGTAGGCAAGGGAGGCAGCAGGTGATTGAGTTCGAGTGCTTAGACGACGACGTTTTGGAGGAGATGCTTAGGTCAGAT…	408	1	AP2/ERF-ERF
Rh_pal_10G003970.1	RpChr10	8212767	8213147	-	ATGGAAGAAGGGTTGGAAAAAGGAGAAGGAAGCGGCGGCGGTGAAAAAGTGAAGTACAGAGGAGTCCGGCAGAGGCCGTGGGGGAAGTTTGCTGCCGAGATTCGCGACTGCAACCGACGCGGGGCCCGCGTGTGGCTCGGCACGTTCAACACCGCCGAAGAAGCCGCCAGGGCCTACGACAGAGCCGCCTTCGCTATGAGGGGCCGTTTCGCAGTTCTCAACTTCCCTGAGGAGCACGGCCGCCAGGAAGCTGGTGGCTCTGGTGGTGGCACAGGTGGTGCCGATCGACAAGGGAAGCAGGTTTTTGAGATTGAGTGCTTGGATGATAAGGTGCTGGAGGAACTACTTGATTATGGTGAGAGGAGTACTAGAAGAGGCTAG	381	1	AP2/ERF-ERF
Rh_pal_10G004000.1	RpChr10	8332391	8332774	+	ATGGAAGAAGGGTTGAAAAAAGGAGAAGGAAGCGGCGGCGGTGAAAAAGTGAAGTACAGAGGAGTCCGGCAGAGGCCGTGGGGGAAGTTTGCCGCCGAGATTCGCGACTGCAACCGACGCGGGGCCCGCGTGTGGCTCGGCACGTTCAACACCGCCGAAGAAGCCGCCAGGGCCTACGACAGAGCCGCCTTCGCTATGAGGGGCCGTTTCGCAGTTCTCAACTTCCCTGAGGAGCACGGCCGCCAGGAAGCTGGTGGCTCTGGTGGTGGCACAGGTGGTGCCGATCGACAAGGGAAGCAGGTTTTTGAGATTGAGTGCTTGGATGATAAAGTGCTGGAGGAGCTACTTGATTATGGTGAGAGGAGTACTAGAAGAGGCAGCTAG	384	1	AP2/ERF-ERF
Rh_pal_10G004010.1	RpChr10	8394782	8395189	-	ATGGAAGGCTCAGGGACTAACAATAGCACAACGGTTCGATACCGTGGGGTCCGCAGACGGCCGTGGGGCAAGTACGCGGCCGAGATACGGGACCCGGCTAAGCACGGAGCACGTGTGTGGCTCGGCACGTTCGACACTGCGGAAGAGGCCGCACGTGCGTACGACCGCGCCGCTTTTACTATGAGAGGTCACCTTGCCACTTTGAACTTCCCTACTGAGTACTTAACCCAAGTTGGCGCCTTATCTTTCCCGGCCCATTCTTCTTATTTGGGCCGGGCCGGGAGGCCCGAACCCGTCTCTGCCGGGTCGTCGACCCGTGGAAGTAGGCAAGGGAGGCAGCAGGTGATTGAGTTCGAGTGCTTAGACGACGACGTTTTGGAGGAGATGCTTAGGTCAGAT…	408	1	AP2/ERF-ERF
Rh_pal_10G004030.1	RpChr10	8500829	8501473	+	ATGTATTCCTCTGCGTTTGCATGCTCCTACTTCCCAAAATTCTCACCAGATCCATACAACCAAACAACGGAATCACTCCCCTTCAACGAGAATGATTCCGAGGAAATGCTTCTCTTCGACATGCTGACGAAGTCCTCTTCCTCGCCCTCCGACCACTCCTCTTCCCAAAAGGATCAAGCAGAGGAAGTGACTTCTTCCTGCAAAACAGAGGAGGTGGCGCCCAAATCGTACAGGGGAGTGAGGAGGAGACCATGGGGGAAGTTTGCGGCTGAGATTCGAGATTCTACTAGGAACGGGGTTAGGGTTTGGCTCGGGACGTTCGATACCGCCGAGAAAGCGGCTCTGGCGTATGATCAGGCCGCTTTCGCGATGAGAGGTCCGACGGCGACTCTCAATTTT…	645	1	AP2/ERF-ERF
Rh_pal_10G008510.1	RpChr10	25838279	25838963	-	ATGGCCAGGCCTCAGCAACGGTATCGCGGCGTTAGGCAAAGGCATTGGGGCTCCTGGGTCTCCGAAATCCGCCACCCTCTCTTGAAGACGAGGATTTGGTTGGGGACGTTCGAGACGGCGGAGGATGCGGCAAGGGCGTACGACGAGGCGGCTAGGCTCATGTGCGGGCCACGTGCGCGCACGAACTTCCCTTACAACCCCAATACGACGCCGTCTTCCTCTTCCAAGCTACTCTCCGCTACATTAACCGCCAAGCTCCACCGCTGCTATATGGCCTCCCTTAACATGACCAAAAGCGTTGCCTCCGGGCATCATCAACCGGCCCACCGCAGTCCGCCGCCCACCCAGACGCCGGCCGTCGTGGCAGGAGCGAGCTCCGGCCACGGACTTTCCGGCGAG…	600	2	AP2/ERF-ERF
Rh_pal_10G013250.1	RpChr10	48444030	48447067	-	ATGTTTGATCTGAACATTGACGCCTTCCCGAAAAATGGGGCAGAGACGGATCCGGATCACTGCTACAACGTCCATCTTACGGTGTCTGCTGAGGGATCCGGTACGTCGAATTCTTCCGTCGTCAACGTCGAAGACGCTCCCGGAACCGTCGATGCTGTGGACGGCGACGACGACGACGAAGTCGCCGAAGATCCGCGTCGGCCTGATTTTGTGACGTGGCAGCTATTTCCCGGTAACGGAGGCGAGGGCAAGCGTAGCTTCGAGTCTGAGTTCCGAGTCGGATCGTCGGCGACTCAGTGGCTAAATCTCTCGGTTTCAGCCTCAGCCTCAGCCTCTAGCTACGGATCAACTTCTTTGGCTGATTCGGAGCAGGCGCCTCCGGAGATAGAGATTTTGCAG…	1302	9	AP2/ERF-ERF
Rh_pal_10G021210.1	RpChr10	100050976	100051731	+	ATGAGCACCCATCAACGGAGCGTCGTCGCCACCGCCTCCCTGCCGAGGGTCGTCCGCGTCTCCTTCACCGACTTCGACGCCACCGACTCCTCTACCGACGATGACGATCACCGGCAGCAGTTTCGCCGGGTGAGGAAGCGCGTCACCGAGATCAGAATCGAACGCCCAACTTCAAATTGTCCAAAGGTGGAAGTTGTGTCTCCGGCGGGAGAGAGGAAATTCCGGGGGGTGCGTCGGAGGAAGTGGGGGCGTTGGGCGGCGGAGATCAGGGATCCTTCTAGAAGGACGAGGATCTGGCTGGGGACTTACAACACCGCCGAGGAAGCTGCCGTCGCCTACGACGCCGCCGCAATCAGACTGAGGGGCCCACGCGCTCTCACCAACTTCGCCCGCCCACAG…	756	1	AP2/ERF-ERF
Rh_pal_10G024140.1	RpChr10	122598561	122599130	-	ATGGAGGAGATCAATCGGCGCCGGAGCAGCGGAGTTCCCTCAAGCTACAGAGGTGTGAGGAAGCGGCGATGGGGGAAATGGGTATCCGAAATCCGTGAGCCCGGGAAAAAGACTCGAATCTGGCTCGGCAGCTTCGAAACCCCCGAGATGGCCGCCTCCGCCTACGACGCCGCTTCTTTCCACCTCCGCGGCCACGCAGCCGTCCTCAATTTCCCTGAACTCGCCGGCGCTCTCCCCCGCCCCCTCGGATCCTCCGCCGACCACATTCGCGCCGCAGCCCAGGAGGCCGCGGGTCGACTTCGCCATCCTCCGGCGCCGACGGGCCACGACGCGGCGGAGTTGGGCGGTGCTTCGTCGTCAGGCGCCGGGCCCACTACCGTTGGGCTTTCTCCATCGGAG…	570	1	AP2/ERF-ERF
Rh_pal_10G042880.1	RpChr10	253664793	253665680	+	ATGCCAGGGGCAAGGATGCAGCAACAGCTAACTAAAGATTCCTACTACAGCAAGCCAAACAACAAGAGGAATTTGGCAAATTCCAACTCCATTAGAAAGATCAGGGTGATCTGCAACGACCCAGATGCCACTGATTCATCTTCTGATGATGAATTGACCCCTCATCTGAAGCCTTCTTTCTCACTCAAAAAGCGGTTTGTGCAGGAGATCAGTCTCCCCCTTCCTTCCTCTTCAATCAGAGGCAACCAAACTGAGACTAAGCTGCCTTGCAAGGACAGCAAAAATGGGGTCAAACAACCCCTCTCTGATCCGATGAAGGTTGTGGGGAAATCCCCTAATTCCAAGTTTAAGGGAGTGAGGCAGAGGAAATGGGGGAAATGGGCGGCTGAGATTAGGCAT…	888	1	AP2/ERF-ERF
Rh_pal_10G050900.1	RpChr10	282646364	282646726	-	ATGACAAAACCAAATCCAAAAACCACCGCCGCCCCAAAACCACCCACCGCCGGCGCCGGCATCCCTTTGGCGGTGAAGTACAGGGGTGTGAGGATGAGGAAGTGGGGGCGGTGGGTGGCGGAGATCCGGGCCCCCAACAGCCGGCAGCGGATATGGCTCGGGTCCTACAAGACCGCCACGGAGGCAGCGCGTGCGTATGACGCGGCTCTCTTCATGCTGCGTGGTCCCCACGCGCCCCTCAACTTCCCCGACGCCTTGCCGGAGACTCCTTCCTCACGTGGCGGGCTGGCGCTTACCGCGGCGGAGATTCAGGCTGCCGCCTCCAACCACGCCCGTGCGCAGCCCCCGGCTTCCGCCGTTTGA	363	1	AP2/ERF-ERF
Rh_pal_11G000690.1	RpChr11	1361669	1362343	+	ATGATCGCCTCACCGGAATCGAGCACACCGACCCGGAAGAATAAACCGAACCCGGCCGAACCGGATTCCAATAAGCCGGTTAAGAAGGCGAGGCTGTCGACGGAGCAGTCCTCATCCGGATCCGGGTCAACCAAGCACCCGGTTTACCGCGGGGTCCGAATGCGCGCGTGGGGGAAATGGGTATCCGAAATCCGAGAGCCCCGAAAGAAGTCCCGAATCTGGCTCGGGACCTTCCCGAACCCCGAAATGGCAGCGCGTGCGCACGACGTGGCTGCCCTAACAATAAAAGGCGCGTCGGCCGTACTAAACTTCCCGGATCTCGCCGCGTTGCTGCCCCGGCCCGTTTCGCAATCCCCCCGCGACGTCCAGGCGGCCGCCGCCAAGGCCGCCGCCATGGAC…	675	1	AP2/ERF-ERF
Rh_pal_11G002010.1	RpChr11	3730984	3731747	+	ATGGCGAGGCAACAGCAACAACGATACAAGGGCGTCCGCCAACGCCACTGGGGCTCGTGGGTCTCCGAAATTCGCCATCCTTTATTGAAAACGAGGATTTGGTTGGGGACGTTTGAGACAGCAGAGGATGCAGCAAGAGCATATGATGAAGCAGCAAGGCTAATGTGTGGGCCAAGAGCAAAGACTAATTTCCCCTACAATTCCGATTTTGCCCTCCAATCCTCGCCTAATTACAAGATTGTCTCCTCCACTTTGGCTGCCAAATTACAAAAATGCCACGCACTGGCCTCTCTCAAACTCTCCCATGGGACCAAAAACAGGGCTGCCAATGGTACAAGCAACACCAACAAAACAAGCACAGCAAGTTATCATCAGCATGGCATTGGCCATGATTCAGGC…	597	2	AP2/ERF-ERF
Rh_pal_11G003480.1	RpChr11	6809675	6810415	+	ATGGCGGAGCCACGTAGCCCGGAACACCACCTCAGCGGCAATGGAAACGCTTTCTGCCAATCTGGGTCGTCCGCGTCACCGCTTTCCCCAAGTGGGTCCACCTCCTCTCCTCATAACTCGGCCTCTCCGTCGTCGTCATCGACTTCTGACTCGGCGCCAGCTCGGAGTGCCGACTCGCCGGCGAAGAATGACGAGAGCAAGGGAGCCCGCCGCCGGCGGGATTGCAGCCGGCACCCGGTGTACAGAGGGGTCCGGAAGAGGGCGTGGGGGAAATGGGTGTCGGAAATCCGCGAGCCGAGGAAAAAATCGCGAATTTGGCTCGGGACGTTCTCGACGCCGGAGATGGCGGCGCGTGCGCACGACGCGGCGGTGCTCTGCATCAAGGGCTCCGGTGCCATC…	741	1	AP2/ERF-ERF
Rh_pal_11G013440.1	RpChr11	47024734	47025444	-	ATGAGCAGCCAGAACAAGAAACGGAGCAGCGGCTCGCCGCAACCGGAGAGCGGGATTAAGTTCCTCGGCGTCCGCCGAAGGCCTTGGGGCCGCTACGCCGCCGAGATACGCGACCCCGCCACCAAAGAGCGACACTGGCTCGGCACCTTCGACACCGCCGAGGAAGCCGCCCTCGCCTACGACAGAGCCGCTCGCTCCATGCGCGGCTCCCGCGCCCGCACCAACTTCCTCTACTCCGACTCCTCCCCCGGCTCCTCCGTCACCTCCATCCCCTCCCCCGACGACCACCCTCCGCCGCCTCCTCCGCCCCAGCACCACCAGCCCGTCGTTCCTGAGTTCATGACGTTCTACCACCAAAACTACCCGGCCTCGGCAGCAGGGGCCGGGTGGGGAGATATT…	711	1	AP2/ERF-ERF
Rh_pal_11G015000.1	RpChr11	55849940	55851573	-	ATGGATCGCCAAAGTGGTCATGGAAAGAGGCCATTTCCATCGGAAGATGAAGAGGAAGAGGCGGCGGCAGGGGGCGTGTTTCCGGTCTACTCGGCTCAATCTCAGCACGACATGTCGGTGATGGTTTCCGCGCTTTCTCAGGTCATTTCAAGCTCATCCTCTCATGATCAGCGACACGATCCCACCACCGCGGCTCACTTTCCTCCTCCTTCCCTTGACCACCAAGCTAGGGGGAGGTCGAGACACTATAGAGGAGTGAGGCAGAGGCCGTGGGGCAAATGGGCGGCGGAGATAAGAGACCCTCAGAAGGCAGCGCGCGTGTGGCTCGGAACCTTCGACACCGCTGAAGCCGCGGCTCTCGCCTACGACGAGGCCGCCCTCAAGTTCAAGGGAACCAAG…	696	2	AP2/ERF-ERF
Rh_pal_11G016610.1	RpChr11	66039440	66040324	+	ATGCCGGGGCCTTGCGTTCAACTGTTTACCGGGGCTTCGCACTACAGAAACAAGAGAAATCGTATAAATTCCAACTCCACCAGAAAGATTAGAGTAATCTGGTATGATCCGGACGCAACTGATGCGTCTTCCGACGATGAAGAGCCATCTGGGATAAGAAAACGCATCGTTCAAGAGATCAGTCTCCCCAATTCGTCTTCCCCTTCGATCTCCAGCACTGCTGCGGAAACCGAGTTCTCTTGCCAGGGTAGCAAAAACAACGGAGAAAAGCCCGTGTTCTTGAAGAAGAAGAAGAGAGGGGTTTTAGATAAATCCACTAGGGAATCCTCTGGGTCCAAGTATAGGGGCGTTAGGCGGAGGAAGTGGGGGAAATGGGCGGCCGAGATTCGACATCCTCTC…	885	1	AP2/ERF-ERF
Rh_pal_11G022440.1	RpChr11	101378248	101379012	+	ATGCCTGCGCAATCGTTGAAGCCAAGCACGGACCAGAAAAGGAAGAAGGTCAAGAAAGGACATGAGAGATTGGTAAAAAGAATCCGTGTAATCGTGTCTGATCCGGATGCGACGGATTCATCTAGTGATGATGATGGAGAAAGGGTGCGCCAAGGTAGATGGTACAAGTCCCCTGGTACAAAGCGATGCATCAAGGAAGTTGTCATGTTTGAGGCATGTCCACCACCAGAAGCTGAGACAAACCCTTGTGCTGGGGATCAGAAAAGAATGAGACTGAAGTCCAAGTATCCGGGTGTTAGGCAGAGGGAATCGGGGAGATGGGCAGCTGAGATTCGGAATCCGGTGGAGGGCGTCAGGCAGTGGCTCGGTACTTACGACACAGAGGAGGAGGCTCATTCA…	765	1	AP2/ERF-ERF
Rh_pal_11G029980.1	RpChr11	161379987	161380823	-	ATGTCCATCGAAAGGGAGAGTGAGAATCGGAAACCCCAAGACATAAACCTCGAGAATGTTTGGGCGAGCTACATAGAAGGAGCCACGAGCCAATCTTGGACTTGTGCAACCGAGATCTCATGGGATGATACACCCTTTGTTACTCGAAGAGACGGACTCTCGATAAACCATGATGATCACAACAACAACACATTGTTACAAAGGCTACCGAGTCTGGGAGAAGAGACATGGACGGGGCTTCTTGATGATATTGTTGTGACTGCTTCCTTGACACAAAATGGCAGAGAAGAGGATGAAAGCGTACAAAGTTATGGAGATTCGAAATTGATCATGGCTAGAGACAACAAAAATGTTACGAAGTCGACAATGAAGCATTATCGAGGGGTTCGAAGGCGGCCA…	837	1	AP2/ERF-ERF
Rh_pal_01G015520.1	RpChr01	72048291	72049373	-	ATGGAAGGCAGTAATTGCACCGACGACAGCACCACCAGCGACGGCACCACGACTCTCCCTCCTCTCCCGCCGCCGCCCACTGGCCTCTGCCGCATGGGCAGCGGCGGAAGCGGGGCTAGCGTCGTCCTGGACGTCTCCGGAGACCAGGCGGAGTCGAAGAAGCTACCGTCGTCCAAGTACAAGGGCGTGGTCCCCCAGCCCAACGGGCGGTGGGGGGCCCAGATCTACGAGAAGCACCAGCGCGTGTGGCTCGGCACCTTCAACGACGAGAACGAGGCCGCACGCGCCTACGACGTGGCCGCCCAGCGCTTCCGCGGCCGCGACGCCGTCATCAACTTCACCCCGCTCTCCGACCAAAGCGACGCCGTCGAGATCTCGTTCCTCTCCTCCCGCTCCAAG…	1083	1	AP2/ERF-RAV
Rh_pal_04G039740.1	RpChr04	229020743	229021723	-	ATGAGTCATGACAATAGCAACAACAACAACCTTAACCTGGCTTTGCAACCGAGCAGCAGCGGTGGGCCCAACGGGTACCGATACAAGGGGGTGGTCCCGCAGCCAAACGGGCACTGGGGGGCCCAAATCTACGCCAACCACCAGAGGGTCTGGCTCGGGACGTTCAAGACGGAGCGAGACGCGGCCATGGCCTACGACAGCGCCACCATCAAGCTCAGGAGCAGCGAGTCGTACAGGAACCTGCCCATGAGCCCCTCCCACCTGGCACTAGAGACGGGATTCCAGAGCCACTTCTCGGAAGACGCCGTCCTCAGCATGATCAAAGAAGGGTCGTACCAGAGCAGGCTAGCCGAGTTCTGCAGGAGTTGGCAGTCCCACCCGGATCCAGCCGGCCTGCTG…	981	1	AP2/ERF-RAV
Rh_pal_07G032170.1	RpChr07	199792507	199793397	-	ATGACGTATTCCGTGACGGACGATTTGAGCACTGAAGCGTCGCAAGCTTACAGCGGAAGAAGTGGAGTTAGTAACGACCAAATCCGTTGCAGACACAAAGGCGTCGTCCCGCATCAGAATGGCCATTGGGGCGCGCAAATCTATGCTAACCACCAGAGGATTTGGCTTGGGACGTTTAAAACCGAGATAGAAGCTGCCAAGGCGTACGATAGAGCCGCTGTCAAGCTTCGTAGCTACGATTCGTACCGTAATATCTACTTGAGCCGCAGGCAAGCGTCGCTAGAGGCTGAATTTCAGCGTCGCATTAGCATGGAGGATGTGCTGAGTATGATCAAAGAAGGGTCCTACGAGTCCCATTTAGTCGAGTTTAAGAGGTCATTGCACCATCCGACTAGGATC…	891	1	AP2/ERF-RAV
Rh_pal_09G042080.1	RpChr09	194844005	194844988	+	ATGAATCATGCCAACAACAACAACAACGACCACCTTAACCTGGCTTTGCAACCGAGCAGCAGCGGTGGGCCCAACGGGTACCGATACAAGGGGGTGGTCCCGCAGCCAAACGGCCACTGGGGGGCCCAGATCTACGCCAACCACCAGAGGGTCTGGCTCGGGACGTTCAAGACCGAGCGAGACGCTGCCATGGCCTACGACAGCGCCGCCATCAAGCTCAGGAGCAGCGAGTCGTACAGGAACCTGCCCATCAGCCCCTCCCACCTGGCACTAGAGGCGGGATTCCAGAGCCACTTCTCGGAAGAGGCCGTCCTCAGCATGATCAAAGAAGGGTCGTACCAGAGCAAGCTAGCCGAGTTCTGCAGGAGTTGGCAGTCCCACCCGGATCCAGCCGGCCTG…	984	1	AP2/ERF-RAV
Rh_pal_11G009770.1	RpChr11	29731194	29732306	-	ATGGAAGGTAGTTGCACCGACGACGGCACCATCAGCGACGCCACGCTCCCCTCCCCTCCGGTGGCGGCGAAGTCCACCGGGCTGTGCCGGATGGGGAGCGGCGGCAGCGTGGTGCTGGACCCCGCCGACGCCGAGCAGCAGGCGGAGTCGAAGAAGTTGCCGTCATCCAAGTACAAGGGGGTCGTCCCACAGCCCAACGGGCGCTGGGGGGCCCAGATCTACGAGAAACACCAGCGCGTGTGGCTCGGCACCTTCAACGAGGAGGCCGAGGCCGCCCGCGTCTACGACGTCGCCGCCCAGCGCTTCCGCGGCCGCGACGCCGTCACCAACTTCAAGCCCTTATCCGACCAAAACGACGCCGTCGACCTCGCCTTTCTTGCGTCCCACTCCAAGGCCGAG…	1113	1	AP2/ERF-RAV
Rh_pal_02G036950.1	RpChr02	218189447	218191397	-	ATGGGAACCAAATTCATGTATGCATCATCTACTTCAACTTATGGGTTTTCGAGTTTTCCCCCATTAAAACCCATATTTTCTTTGATTCCAATCATTGGGAGCAGAGATCTTGATTTGCATAAGCTCTTCGTGGAGGTGACTGCTCGTGGTGGCGTTGAGAAGATTCTTAGGGAGAAGAAATGGAAAGAAGTAACGACTACTTTCAATTTCCCTTCAACAGCTACAAATGCTTCTTTCATACTTCACAAACACTATTTCTCATTACTTCACCACTATGACCTATCATCATTGTTCAGTAATAGACTTAAGATGGCATCTACCTTGGTAAGGATTGGACACCGAATTGGTACAGTTGACGTTGAATATGCTCTAGGATATATTAGTGTCGTAGCACATGCA…	408	5	ARID
Rh_pal_03G002610.1	RpChr03	4917369	4925121	+	ATGCAAGGAGCCAAGTACAGTCTAGTTACAGTTGTTTGTGGTGGAGTTTCTGAAGATAAACTGTGGCAAGAGGTTGAATGTGATCATTTGGAGGTTCAGTCTCTTACCAGTCCTAGTGTGGATGAGGTGTGTAGAACACTTGAGTCACGTCGGCCAAATGTTGTATACTTCAGAGGAGAACGACTTGCAAATGGAGAATTTGGCTCTTTAAGATTGAGTGATGTCAACTTGTCTACACCTGAAGCCATATCTGATCTTTTTGGCTCCGTATTGCCTACCATGGTCTATTTGGAGACTCCAGATGGCGAGCATATGGCAGAGGCAATTAATTCTAAGGGAGTACCTTTCGTCATCTTCTGGAAGAATTCATTTTCTCACTATGCAGCTTCTCATTTTGCT…	2283	15	ARID
Rh_pal_03G002640.1	RpChr03	4980120	4986776	+	ATGCAAGGAGTTTCAAAGCATAGTTTACTTACCGTTGTTTGTGGTGGAGTTTCCGAAGATAAACAGTTGCAAGATGGCCCTTTTACAGAATTAGCATCATATGGTCATTTGGAGGTTCAGTCCCTAACCACTCCTAGTGTGGATGAGTTCCGTAGAACACTCGAGTCATGTCGGCCAAGTGTTGTATACTTCAGAGGACAACGAGTTGCAAATGAAGACATTGGCTCTTTGAGTTTGAATGATGTCAACTTGTCTACACCGAAAGCCATGTGTGATCTTTTTGGTTCCGTATTGCCTACCATGGTCTATTTGGAGACTCCAGATGGCGAGCGTATGGCAGAGGCAATTCATTCTAAGGGAGTACCTTTCGTCATCTTCTGGAAGAATTCATTTTCTCAC…	2301	15	ARID
Rh_pal_03G010540.1	RpChr03	18131303	18138061	-	ATGGCTAATGTCAAGGAGAATGGAAATGCTAGTAAAGACTCCTCAGAGTCTGTACCTGCAGAGATGGACACGGATATAGTGGAAGAGGATAAAGAAGTCAAGGATGAAGGGAATAACAAAGAGCAGATGGGTGAGGAGCAGGAAATTGAAGAAGAGGATAGAGAAGAGAAGCAGGATGAAGACGAGGTGGATGATCAAACCTCTAATGAACATCTGCGGACCAAACAGAAACTGGGTACTAGTAATGTTGACACAAATGTTACTAATAACGAAGCTGATAGAGTTGAGGAATCACATGAGGAAGACAATAAGCCTAAGGATTCTGATCATAATGATGTCGAAATGCACTCCAATTCCCCCGAGCCAGATAAATCTGTTGATACTGCTGGGAAAGTGAAT…	1638	12	ARID
Rh_pal_03G054160.1	RpChr03	256637662	256640642	+	ATGGCAGGATGGTCGAAATTGAGAGATGTGCATGTTGGGAATTGTGATGAAAAATGTCAGGGAAAATGTAATCGCAGGGATGGTTCTGTGAAGAGGAAGCCGACTGGACAGGGCAATGTTGATGAGGATGGTATACCAGGTGTGTTTGATCAAGCTGTTCTAGTGTTGCTGAGAAGGCTATATGCTAAGAATGCAATTAGACCCATCCCGGTATTATTAGGAGGCTGTCAATCAGTAGATTTGTATAGGTTGTTCTGTTTGGTGAGGGAGAAAGGTGGGTTTGATTCGGTGTCTAGGGGTAATTCGTGGGGTTTGGTTGCAAAGAATATGGACTTAGATTTCAGGTTTTCTGCATCACTCAAAATGGTGTACTTCAACAAGTTGGGTGACTTGGATCAA…	1776	2	ARID
Rh_pal_04G009580.1	RpChr04	35634764	35637701	-	ATGAGCGCTGGTGTAGGCTGTAAAAATCACTCCCGGCCGATGCCTCCTTTGCTCGGGAACGGGGACGCCGTAGACTTGCTCAAGCTGTTCGTTCATGTGAAGAAGAGAGGTGGTTATGATGCCATCACCAGGGATGGATTGTGGGAGGATGTTGGGGAAGACCAGGGACTGAGATGCTCGGGTCTTGGTTCAGCTATTAAGCTGATTTACTACAAGTATTTTCTTACTTCGGAGAAAGATTCAATTAACATCCCGGGGGCAGTGGATTCAGAGGGAGAAGCTGTTTATGGTAATCTTGGTTTGGATGAAGCTGATTTGATGGGCTTTGCTTCGAAAAATTCGAAAGAGAGGAAAAAGAACGAGGAGGGAAGTGAAGAGGGTTCTACTGACGGAGGTATA…	1593	2	ARID
Rh_pal_05G037210.3	RpChr05	221403557	221406745	-	ATGATGGAGCAGTCTCCGGCGGTGGCGGAGGGGAGCGACAGCGCCACCCAGACTGACACCGAGTTCGAAACCGAGACTGAAAGCGAGACAGAAACCGAAACCGAAAGCGCCGGAAACTCCAATGTTTATCCCTCGCCTGAAGCGACTTACGAGCAGGTTGTTGAGAGCGTTCAGCTTTTCATCGAGAAGCTCAAAGTTTTTCACTCCTCCTTCTTCGGTTCTGAAATCAGATTTCCTACCTTGGGTGGAAAAGAATTAGATCTGCATAGACTTTTTGTGGAAGTCACCTCTCGTGGTGGTCTCGAGAAGGTAATTCGAGAGCACAAATGGAAAGAGGTCATTTCAGCATTTAATTTTCCATCAACAATCACCAGCGCATCCTTTGTTGCACGAAAGCAC…	984	6	ARID
Rh_pal_07G032610.1	RpChr07	201214880	201228469	+	ATGGGGAAAGGAAGACCTAGGGCTGTAGAGAAGGGCGGAGGATTAGGGCATGGCTTGAATGCATCGGCTGATGGAGTGTTGAATGTGCCCCTTGCCCCCGTGTATTACCCTAGCGAGGAGGAATTCAAGGATCCGTTGGAGTTTATTGAAAAGATTAGGGCAGAGGCGGAGCCTTATGGAATTTGCAAGATCGTCCCGCCGAGTAGTTGGAAGCCTCCATTTGCGTTGGACCTGAATTCTTTTACATTTCCTACAAAGACTCAGGCAATTCATAAATTACAGGCTAGGCCGCCGGCTTGTGATCCCAAGACTTTTGAATTGGAGTATAATAGGTTCCTTGAGGCCCACTGTGGGCGGAAGTTGAGGAAGAAGGTTGTTTTTGAAGGAGAGGAATTGGAT…	5553	32	ARID
Rh_pal_07G032780.1	RpChr07	201691315	201705389	+	ATGGGGAAAGGAAGACCTAGGGCTGTAGAGAAGGGCGGAGGATTAGGGCATGGCTTGAATGCATCGGCTGATGGAGTGTTGAATGTGCCCCTTGCTCCCGTGTATTACCCTAGCGAGGAGGAATTCAAGGATCCGTTGGAGTTTATTGAAAAGATTAGGGCAGAGGCGGAGCCTTATGGAATTTGCAAGATCGTCCCGCCGAGTAGTTGGAAGCCTCCATTTGCGTTGGACCTGAATTCTTTTACATTTCCTACAAAGACTCAGGCAATTCATAAATTACAGGCTAGGCCGCCGGCTTGTGATCCCAAGACTTTTGAATTGGAGTATAATAGGTTCCTTGAGGCCCACTGTGGGCGGAAGTTGAGGAAGAAGGTTGTTTTTGAAGGAGAGGAATTGGAT…	5553	32	ARID
Rh_pal_08G043000.1	RpChr08	231810696	231814393	+	ATGGCAGGGTGGTCTATGCTGGCGGATGACGGTTCATCTCTAAGTCGGTGCAAGAAGAATACTTTAGAGTCAGAAGTCGAGGGAGATCAGGATGAGGTTTCCATGGGAGAAGTGCGCGGGGTTGGAGAAAATCGGTTACTGTCTAGACCTCTGCCCCCGTTGCTTGGGAATGGGAAGGCCGTAGATTTGCTGAAGTTGTTTGTTCATGTGAAGAGTAGAGGTGGATACGACGCTGTTTCGAGAGAAGGTTTGTGGGAGACGGTGGGCGAAGATCAGGGGCTGAGCTATCCTGGTCTTGGTTCAGCAATCAAGCTGGTGTACTACAAGTACTTGCAGTCTTTGGAGAGGGATTTGATGAATGATTCTGGGTCTGTGGATTTCAGCGGTGTGGCTATGGAT…	1692	2	ARID
Rh_pal_09G014360.1	RpChr09	30851484	30854000	+	ATGGTTGAACAGGGCAAAGCAGAGGAAGTTGTGAGCATGGCAGCTGTGACACCACCACCACCACCAGCAGCAGCAGCTGCTGCTAATCTTCACTACAATCCGTATCCGCCGCCTTTAGCGAGATACGAGGATGTCGCTGCGAATCCTAAACTCTTCTTGGACACTTTGGAGAAGCTTCATGCTGCAATGGGTACCAAGTTCATGATTCCGATCATAGGAGGCAGAGATCTTGATTTGCATAAGCTGTTTGTGGAGGTAACTACGCGCGGTGGCATTGAGAAGATCCTTAGGGAGAAGAGGTGGAAAGAAGTAACTGCAGCATTCCAATTCCCTTCCACAGCTACAAACGCGTCCTTCGTCCTCCGCAAATACTACTTCTCGCTGATTCACCACTACGAA…	1380	6	ARID
Rh_pal_09G016500.1	RpChr09	37830811	37832556	+	ATGTCGCCGTTGCCGTTGTCGGAGAGAAAGTTTTACCCAACTCCTCTTGCCAGCCATGAAGAAGTGGTTGCCCAGCCACGACTCTTCTGGGATACTCTCAAAAGTTTCCACTCCTCGTTTGGCACCAAATTTATGGTGCCTGTGATTGGAGGAAAGGAGCTTGATTTACATCTTCTGTATGTGGAGGTTACAAGGAGGGGTGGTTATGACAAGGTGGTCTCAGAGAAGAAATGGAGGGAAATAAGCTCAGTGTTTAGCTTCGCCCCCACAGCAACCAGTGCCTCTTTTGTCCTCAAGAAACACTATCACTCTCTTCTTCATCACTATGAACAGGCCTACTTTTTCAAATTAACTGTTTTCACTACCAAAGCTCCTTTGTTGGATGCTCAGTATCAGTCT…	942	6	ARID
Rh_pal_10G001790.1	RpChr10	3311023	3314578	-	ATGGCTGATCAAGGGAAGGTTGAAGAAAGTGACAAAAGTGTCAGCAGTTGGAATTTAACTGCTGCTGTGGTTCCACCACCAATTGCAATTGCACCTATACCATCTTCATCATCATCATCTGCTGCTGCTGCTGCTGCCCCTCTGGGCTTTACTCCTTACCCACCACCTCTTGCAAAGTATGAAGACTTGGTTGTCAATCCTAACCTCTTCATGGACACTCTGCAGAAGCTTCATACTGCAATGGGCACCAAATTCATGATTCCAATCATTGGGGGCAGAGATCTTGATCTTCATAAGCTCTTTGTGGAGGTGACTACTCGCGGCGGCGTTGAGAAGATTCTTAGGGAGAAGAAATGGAAAGAAGTAACAGCTACCTTCAACTTCCCTTCTACAGCTACA…	1578	6	ARID
Rh_pal_01G028110.1	RpChr01	162816272	162818637	+	ATGGAAAAGAGCTCAGGGAAGGAAGATGAAAATCCCTATAAGCTGTTGGACTTGATTCCCACTGAGAGAGAGTACCATGTGAGGAGGAGCAGCAGCAGCCGCCATGGGAGCAGCTCAGATGAGAAGAAGCTTGAGCTGAGGCTTGGTCTCCCTGGAGATGAAGAAGAAGACTACTGGTCCAAAGAGAGTAACAAAAATGGATTGCAAGTGGTGGGTTTGGGTAATTACTTGGCTACTGCACCTGCACCTGCACCATGGGGCTATGCAAAGGAATCATCATCACACCTCTGCTGCACACCTCCCCCCCCTGCAGCCACTGACATGAAAAACAAGGCATTTTCACCTCCCTCTGCCAGCAATACAGCTGTGCCCAACAGCTCTCACAAAAGAGGTGCTCCT…	894	5	AUX/IAA
Rh_pal_01G047620.1	RpChr01	270253376	270259580	+	ATGGCAGAGAAGAACCAGAGCATGGATTTCAACCTCAAAACCACAGAGCTCAGGCTGGGCCCACCTGGATCCGAGTCCCCGGAGAGGGATGCTTTTCTCGGGGCAGGGGCAAATAGGCGATTCTCGGATTCGGGTTCGGGAACCGGGTCTTCCATGGTCTTGAACAAGAACAAAGCCCAGAATCACAACTCATCCTCTCTTTCCAAGGAGCAGCAGGCGGTAGTAGGATGGCCACCAATCAGGTCGTTCCGGAAGAACTCGATGGCCACCAACGCTAAGAGCTGCGACGACGGCAAGTTGGAGGGTGGATGCGTCTACTATGTCAAGGTTAGCATGGACGGCGCCCCTTACCTCAGGAAAGTGGACCTCAACACGTATGCCACCTACGCTCACCTATCC…	693	5	AUX/IAA
Rh_pal_01G049140.1	RpChr01	275232860	275233920	-	ATGGCGGTGGAGCTTCAATTAGGTCTCGCTCTTCCAACAGTGCTAATCACAAATCCGATTGCAATCAAGGGATCGCTGTTCGACCTAAACAGCTCGTCTTCGTACTCCGACGATGACGAATCGGATGCTTCCACCGAATTCCGCGGATCTTCGATCCATAGGAGCGGCGATCGTAGCGGAAGCTGCTGTGCGATCACGAAGAAGAAGATGAAGCGGAGCTTCGAAGAGTCGTCTGAATCCGATTGCGCTTCTACTGACACTCCGCCGCGAACTCTTCCTCTGTTGCTGTGGAACAAGCAGCCCAAGGACGACGGCGATCTGCCTAATTTCCGTAGGACTTGCAATCTCAACCTCATCAATAATGGGGAAGAAACAGAGGGAATTGTCGGATGGCCGCCG…	735	4	AUX/IAA
Rh_pal_01G049160.1	RpChr01	275309121	275310181	-	ATGGCGGTGGAGCTTCAATTAGGTCTCGCTCTTCCAACAGTGCTAATCACAAATCCGATTGCAATCAAGGGATCGCTGTTCGACCTAAACAGCTCGTCTTCGTACTCCGACGATGACGAATCGGATGCTTCCACCGAATTCCGCGGATCTTCGATCCATAGGAGCGGCGATCGTAGCGGAAGCTGCTGTGCGATCACGAAGAAGAAGATGAAGCGGAGCTTCGAAGAGTCGTCTGAATCCGATTGCGCTTCTACTGACACTCCGCCGCGAACTCTTCCTCTGTTGCTGTGGAACAAGCAGCCCAAGGACGACGGCGATCTGCCTAATTTCCGTAGGACTTGCAATCTCAACCTCATCAAGAATGGGGAAGAAACAGAGGGAATTGTCGGATGGCCGCCG…	735	4	AUX/IAA
Rh_pal_02G019690.1	RpChr02	97713917	97715429	-	ATGTGTAGCCCACTTTCAGAGCATGATTACAGAGGCTTATCAGAGCCATCTTCTGAAGCAACAACGACAACTAGTATCATAATTACAGCAATGGCGGAGAGGCCCGACCAGAAACAGAGCAGTAGTCTAGCCGCGAGCGAGAGGAGTGGCAATCTCCAAGTGGACTTGAACCTGAGAGCCACGGAGCTGAGGCTGGGCCCACCTGGGTCGGTTTCGCCGGACGAAGTTGGCGGGAATGGCGGTGGGTACCAGCTAGGGTTTCTGAAGAATTCGGCTTCAGGGGCGAAGAGGGGGTTTTCCGATGTCAAGTCTGACAAGTGGGTTTTGGCGGGCGAAGGCGGGTCGGGTTCCGGGTCCTCCATGGCGCTGGAGAAGAAGCCCCAGAACCACAACTCCTCT…	843	5	AUX/IAA
Rh_pal_02G049290.1	RpChr02	275038897	275041024	+	ATGTCTCTTCCACACCTCCAAGTTCAGGAGGACGTGGGTCAATGTAATGTCGCAAATCCAACTTCAAGAACTGCTGTTGGCAGCTTACTGCAAACTAGCATGAAGGAGAGGAACTATATGGGCTTATCTGATTGCTCTTCTTCAGTTGATAGCTCTGCTATGTCTGCTGCGTCTGAAGAAATTAGAAGTAGCCTCAATCTGAAAGCCACAGAATTAAGGCTTGGCCTTCCTGGGTCTCAATCCCCTGAAAGAGACCCGGATGTCTTGTTTAGCTCCTCAAAACTAGATGAGAAACCACTATTCCCTTTGCATCCTCTAAGGGACAGTGGTTCATCTTCTGTGCAAAAGAATGTTGTTTCTGGAAGTAAACGGGGTTTTTATGATGCTATGGATGGCTTC…	1074	6	AUX/IAA
Rh_pal_03G002710.1	RpChr03	5196221	5199106	-	ATGGAGAACAAGCCAATCAAAGAAGAAGAAGAAGAAGAGGCAACAAATCCTTACAACTACAAGCTCTTGGATTTGATTCCAAAATGGGTAATGAAGAGTGAAGATGGAGGTGGTGGTGGTGGGCCCAGAGTCCACCAATTTCCTTCAAATGAGCAGAAGCTTGAGCTCAGGCTTGGCCTCCCTGGTGTTGAAGAAGAAGAGATCAAACCAAAGAAGAGAGAAGGGTATAATGGTAATTACAGTCAAACCCACAACAGATATCCTCTCTCCCTTGGCTATGTTTCATCACAGCCATGTAACTCTAGAATGGTGGAATTGCATTATAATGATAAGAAGAACAGAAATTTCCCATCTTCTTCTGCCAATACAGATGTGCCCAACACCTCTCACAAAAGAGCA…	930	5	AUX/IAA
Rh_pal_03G009700.1	RpChr03	16356462	16359008	-	ATGAATGATTTACAAGACCAAGAATGTACCTCCTCTTCATCATCAACGGAAGGCTTTTATAGCGATAATTGTTATTATTATGATCAAACTGCTGCTGCTCTCTCTTCCTCCTGCGCTTCCTCTTCTAGATCGGGAGCGGTTCAACGGAGCGGCGCCGCAGAAACAGCTGGCAGATCGGACGGCGGAGAAGGAACCACGGATACATATGATCATGATGCAGATTCAAGCTTGTTGGTGAAAGTGTACACGGAAGGCATCCCAATTGGGAGAAAGTTGGATCTCATGATCCAACGTGGCTATCATACTCTTTTTCCTACCCTTTCCTGCATGTTCAACACTCCCATTTTCTGTCCTGATGTAAATAATAAGGGTATATCAGATAAAAATCATGTACTTACA…	480	4	AUX/IAA
Rh_pal_03G017980.1	RpChr03	45532514	45533157	+	ATGGCCGGGGCAAGAAGCAACGATTGTGATCTGAATCTCAAGGCAACCGAATTGAGATTAGCTCTTCCAGGGAGCGACGAGCCAGATCAACAAACGAGCACTTCGACTAGTAGTGCTACAAGCCGAAAGAGACCAAGCAATCTAGATGCTCAAGGCGGCGAATGCACTGCTCCTCCTCCAAAGGCACAGATTGTTGGGTGGCCTCCAGTTCAATCTTACAGGAAGAGCAATCTGAAACCCGAAAGAAACGGGCATGGATCCGGGTTGTTTGTGAAGGTAAACATGGACGGAGCTCCATTCTTGAGGAAGATTGATTTGAAGGCTCACAAGAGCTATGCTGAGCTACTAAAGGTGTTGGAAGAGATGTTCAAGGTGGAAATTGGTCGATACACGGAGGCA…	552	2	AUX/IAA
Rh_pal_04G046440.1	RpChr04	249817725	249820879	+	ATGGAAAGCCAAATTCCAGATGAAAAGCTAGAGCTAAGGCTTGGCCCTCCTACAACACAAGTTGAAGAAGATCAACCCAATTCTCTTATTCATGGTAAATTCTCTGCAATCCAAGGTCAAAAAAGGGTTGCGCCGCCTTCTGTGGTCGGCTGGCCACCGGTTCGCTCATTCAGGAAGAAGATGGCGGCGAGCAGCAGCAACCTGAAGCCGCCGCCGCCCCCGGGCCCGCAATCCAAAGGAGAAGACAAGGGTGAGCTGAAAATGGTCAACGACAGCAGCTCACAAAGCGTTGACCAGCAGTTTGTGAAGATCAACATGGATGGGATTCCAATTGGGAGGAAAGTGGATCTTAGCAAATATGACAATTACCAATCACTCTCCTCTGCTGTTGATCATCTC…	666	5	AUX/IAA
Rh_pal_04G047050.1	RpChr04	250910003	250911098	-	ATGGCCGATGAATCGCCGGAATCGGAGGGCTCTTCTGCCGTCGATTTGAAGGAGACGGAGCTCACTCTCGGCTTACCTGGCGGTCGCGCCGCCGGATCCGCCGCCGGAGTGAAGCGCGGACTTTCCCACGGCCTCGATTTGAACCTCTCCGGCGCCCGGAAGTTTTCTGGTGGCGATTCGGAGGAAGAGGAAGAGGCTTCCTCTGCTCCCAAGCCCCCAAACGCCAAGGCGCAATTAGTGGGGTGGCCGCCGGTGAGGGCGTCGAGGAAGAACACCATGAAATCAACCGGAGTTTGCAAGTATGTGAAGGTGGCGGTGGACGGAGCTCCATATCTGAGGAAAGTAGATCTCGAGATGTACAACAGCTACCAACAACTCCTCAAGGCTTTGGAAGATTTG…	723	4	AUX/IAA
Rh_pal_04G047070.1	RpChr04	250972571	250974742	-	ATGGGTGGAGTCGGCTTCGAGATCACAGAGCTGAGGCTCGGGTTGCCTGGGGAATCTGGGAGACCCGAAAAGAAAAGGGCATTTTCGGAAATCAGTAATGATAAGGGCGAAAATGATGGAAACGGTTATTGTATGAAGGAGGAGAGCAAGGATTCGGTTGTCGGGTGGCCACCTGTGTGCTCGTATAGGAGGAGGAACGGGGTTGGAGACAACGTCAACTCCTCTAAGGCGTACGTGAAGGTTAGCATGGACGGTGTTCCTTTCCTTCGAAAAGTCGATATAGGTAGCCACCAAGGCTACACTGATCTTGTTGTTGCTCTTGAGAAGCTCTTTGGATACCTTGGAATTGGAGATACTATCAAGGGATATGATAACACTGAATTCGTTCCTATATACGAA…	543	3	AUX/IAA
Rh_pal_04G047690.1	RpChr04	252031127	252034105	-	ATGGAGAACAAGCCAATCAAAGAAGAAGAAGAAGAAGAGGCAACAAATCCTTACAACTACAAGCTCTTGGATTTGATTCCAAAATGGGTAATGAAGAGTGAAGATGGAGGCGGCGGTGGTGGGCCCAGACTCCACCAATTTCCTTCAAATGAGCAGAAGCTTGAGCTCAGGCTTGGCCTCCCTGGTGTTGAAGAAGAAGAAGAAGAAGAGATCAAACCAAAGAAGAGAGAAGGGTATAATGGTAATTACAGTCAAACCCACAACAGATATCCTCTCTCCCTTGGCTATGTTTCATCACAGCCATGTAACTCTAGAATGGTGGAATTGCATTATAATGATAAGAAGAACAGAAATTTCCCATCTTCTTCTGCCAATACAGATGTGCCCAACACCTCTCAC…	939	5	AUX/IAA
Rh_pal_05G036770.1	RpChr05	220127685	220128292	-	ATGGCAAGGCAAGAGTGCTATGACTTTGGCCTGAATCTCAAGGCAACTGAATTGAGATTAGCCCTTCCAGGAAGCGACGAGCCAGAGCAACCGACAACCACTAGTAAGAAGAGATCCTTGGAAAGTGCTCAAGATGATGATTGCATTGCTCCTCCAACAAAGGCACAAATAGTTGGGTGGCCACCAATCCAATCTTACAGGAAGAACACTCTTCGGGTTGATGGATCCGGATTATACGTGAAAGTAAACATGGATGGAGCTCCATACCTCAGAAAGCTTGATCTCAATGCTTGCAAGAGTTATGGTGAGTTGGTAGAGGCGTTGGAAGGCATGTTCAAGGTCAAAATTGGCCAGTACTTGGAGAAACAAGGATATGGACAATCTGATTACGCCCCGAGC…	519	2	AUX/IAA
Rh_pal_06G011390.2	RpChr06	22128045	22128789	-	ATGGAGACTTCAAAGAGATCATCAGAAGCTCTTCTTAGCCATGAAGACACCGAGCTTAGACTAGGCCTCCCGGGCACCATTGATGGATCCGACAAGCAAACTTGTCAAAGAAAGCGGTTGTGTTCCGGATCCTCCAAGGAGGAGTCTACATCCATCACAACCGATCTCTCCGCTCCTCCACCAAAGGCACAAGTTGTGGGTTGGCCTCCGGTTCGATCCTATCGAAAGAACTGCCTCGAAACGAAGAAATCCGAGCTAGGGTTTTATGTGAAGGTTAGCATGGATGGAGCTCCTTACCTTAGGAAGATTGATCTCAAGCTCTACAAGGGCTACCAAGAGCTCCTAATAGGATTGGAGAACATGTTCGAGTTCAAGGCAGGTACTTACTCTGACAAGAAA…	537	3	AUX/IAA
Rh_pal_06G011400.1	RpChr06	22202482	22204580	+	ATGTTAGGCGTGGCGCGCGGCGAGTACCAAACGATCAATTTCGAGGAAACGGAGTTGTGCCTAGGATTGCCTGGCGGAAGTGGCGTCCCAAAAGACGTCAAAAACTCCAACGCGAAGAGTAATGGAAAAAGAGGGTTTTCTGAGACAGAAGGTTTTGATTTGAAGCTCAATTTATCGTCGCCCGCATCATCCACTACTTCAACACCGACGTCTAAGAAAGACGTCGGTGTTGAACAGGGCGAGATGATGAAGGAGAAAGCTGCTCTTGCAATTCCTAGCGGTGACAACACGAAGCCCCCGGCCAAGTCACAAGTTGTGGGATGGCCACCCGTCCGATCATTCCGAAAGAACATCATGACCGTCCAAAAGCCGAGCGCCAAGGAGGAAACGGAAAAGTCA…	786	5	AUX/IAA
Rh_pal_06G021210.1	RpChr06	66581486	66582242	+	ATGGATGGATTCTTTCTGAACTCTTCTGGTCTGCACTCGGCTTATAAGGAGGAGGATGGCGTTATCGATCTTGGGCTGAGCTTGAAGACTCTGCATCCCCAAGAACGTGTGATGGGTCTGAAGCCAGAGCTTAAGAGATCAAACGTCGGTCCACACCCATCTGCACGAGCTAAGGCTATACAACAGTACTGTGACGAGGAAGTGGAAGGAGTCCAAAGCAAAGAGAGATGGGCTTATGTGAAGGTTAACATGGATGGAGTCGGAGTGGGAAGAAAGATCTGCATTCTTGACCATGCTGATTACTCTAGCCTGGCAATTCAACTGGAAGACATGTTTGGCAGGCTGTGTATTTCCGGGTTAGGACTCTTCCAGGCGGAATCAGACTTTTCTTTGTTTTAC…	519	4	AUX/IAA
Rh_pal_06G025840.1	RpChr06	90297006	90300953	+	ATGCGAAGGGGGAACGAGATAGAGCCGCACTATTCTCACAACCGGCGAGACCACGATGAGCAGCGAAGCCGATCGTTATCCGACGAGGAGCGGCGAAGCCGACCTCTAGATGTTGTGGGTTGGCCACCGATTCGAACGTTTAGGAAGAACCTCGCGAGCACGAACGCATCAAAGTCGGTTCCCGTTCCATCAAGTGCAACTCCAAGCACCAAAGCTAATGAGAAAACAACTGAAAATCACACCAAAGGCTTGTTTGTGAAGATCAACATGGACGGCGTTCCTATCGGTAGAAAAGTGCATCTCAGTGCTTATGACAGCTATGAAACACTCTCCTCTACTATTGATGGCCTCTTTAGAGGCCTTCTTGCAGGTATTGAACTTGTGATGTTTGTCTCGACT…	480	4	AUX/IAA
Rh_pal_06G035010.1	RpChr06	142522926	142537158	-	ATGACTGAACTGGGTTCGCCGGAGGAAGAAGGTGAACATGGAAGGCGGCGGGAGGGGGAGCACCGGCTCAGCTCTTCAGCGGGGCTCACTGAGAGAGAGATGAAAAAATTGGAGTCGGTTCTGGCTGCTCCTGCTCCAGTTGTGGGTTGGCCACCGATTCGAATGTTTAGGAAGAACCTCGCGAGCACGAACGCAGAAAAGTCGATTCCCGTTCCACCAAGCTTGTTTGTGAAGATCAACATGAACGGCGTTCCTATCGGTAGAAAAGTGGATCTCAGTGCTTATGTCAACTATGAAAAACTCTCCTATGTTGTTGATGGCCTCTTTAGAGGCCTTCTTGCAGCTCGAAATGATTCCTCTGGTTGTGGAACCGAGAACAAACTAGAGGAGAAGGAAATT…	579	6	AUX/IAA
Rh_pal_07G003330.1	RpChr07	23908546	23910207	+	ATGATTTCCCAAGCATTTGATCTTGGCGTGGGAATTGGGATGGTTTATCAGGTTGTAGGATGGCCACCTATAAGAACATACAGGATGAACAATCTAGCCAGCCAAACCCGAGCAACGAACGCAGAAGATAACAAGAAGAAGCTGAACAACGGTAATGACAGCAAAGCCAAAACTCCTGTGGTGCAGGAAACTGCACATCTTGGATTTGTTAAAGTAAACATGGATGGAGTGCAGATCGGCAGGAAGGTGGATTTAAGTGCACACTCGTCTTATGAGTCTCTTGCCCAAACGATAGAAGACATGTTCTTCAGGCCTTCTATCAATTCAATTTGCGACTGTGAGTGTTACAAGATTTTTATGCTACACTCCATTCTCTTATGA	381	3	AUX/IAA
Rh_pal_07G014000.1	RpChr07	102182701	102186628	+	ATGGAAAGAGCTCTGACCCATGTGGGTTCTGCCGGAGGCGGTGGAGGATCAAGCGGCGGCTCGGCGGCGTCGACGGTGTCGAGGGAGGAGCAGCAGTGTAGCAACAGCGACTTGGGTTTGTCATCTCACGAGGCTTCTTCTTCGTACCTAGATGAGGCTGAGATCGAATTAGGGCTTGGATTGAGCCTTGGCGGCGTTGTTGTGAGTAAGCAGCAGGGGCCTAGGATTTTGACTGCTAAGGACTTGCCTTGTATGGGTTTAAGGGCTTTGAAATCTTCTCCCCCTTCTGCTTCTTCTTCCTCTGCCTCTTCCCTGGGAGAGGCTAATCTTCATCATGGGTTTTGCTCTGCTGGTACCAAGAGAGCTGCTGAGACCTCTCCTACTAGAATCAGCAGTCAG…	996	5	AUX/IAA
Rh_pal_07G026590.1	RpChr07	175937887	175939905	-	ATGGGGCGAGCGTCGAATCTTTGCGGTCGAATGCAACAACAAGTAGAGGATGAAGGAGAATCTTCTTCGAGTTCGTCAACAGAAAACAACTATAACCAAATCAGTTCGAATTCATCGTCTTGTTTGAGCACAGATCTAAGACTTGGTTTAACTATATCTTCTTCTCATCACAGTACTTCTTCCTCTTCCAGGCAGAATTACAAGGAGTGGCCGCAGATTCCGTCCTTGTTCGTGAAGGTAAACATGGAAGGCATTCCGATTGGTAGGAAATTGGACCTGATGAGTCATGATGGCTACCACACCCTTGTTTCCACCCTTTCTCATATGTTCAAGGTCCCCATTTTGTGTCCTGGTGTAAATTGCAAGCATATTTCGGAAAAGGATCACATACTTACATAC…	504	4	AUX/IAA
Rh_pal_07G028950.1	RpChr07	187503584	187504328	-	ATGGATCTGAATCTCAAGGCCACGGAGCTCCGGTTGGGCTTGCCCGGATCCGACACTTCCAAGGGCTCTACCAAGAGAAATGCATCCGAAGAAGCGCCCGATGACTCAAGCTCAAGATCATCTATGAATAGCTCGAGTGTTTCTAATGCTAGAGATGCCGCTTGTGATGCGCCACCAGTAGCCAAGGCGCAAATCGTGGGGTGGCCTCCAGTTAGATCTTATAGGAAGAGCATTACTCTGCAGAGTGCAAAGAAGTCGTCGCCCTCAGATCTATTGTATGTGAAAGTTAGCATGGATGGAGCTCCTTACTTGAGGAAGATTGATCTTAAGCTTTACAAGAGCTACTCTGAGCTTCTTGAGGCCTTGGAGAGAATGTTCAACATCACCATTGGAAAGTAC…	564	3	AUX/IAA
Rh_pal_07G029020.1	RpChr07	187888366	187891555	+	ATGGGAACTGAGGTGAAGATGATGCTCGGCGACGAGACGGAGCTGCGGCTGGGCCTCCCCGGAGGCCGCGGTGTGGTGGAGGCGGCTTCCAAGACTAGCGGCGGCAAGAGAGGCTTCGCGGAAACCGAGGTCGATTTGAAGCTCAACCTCTCAGGAGTACTGTGTGAAGAAGATGTGAAGAAGAAGAAGGAAACTATGAATATCCAAGCAAACAAGAATCAGAGTTTGGCTAAGGAGAATGCTGATTCTGTTAAGCTTCCCCCAGCTAAGGCTCAAGTAGTGGGATGGCCACCCGTCCGATCATACCGGAAGAACATCCTGGCCGTCCAAAAGAGCAGCATGGAGGAGGCTGAGAAGGCGAATGGAGGCCGTCTGATCAAAGTCAGCATGGATGGTGCA…	726	5	AUX/IAA
Rh_pal_07G041490.1	RpChr07	223954607	223955448	-	ATGGCAAGGCAAGAGAGCTATGAATGTGGTATGAATCTCAAGGCAACCGAGTTGAGATTAGCCCTTCCTGGGAGCGACGACGAGCCAGAGCAACCAACAACTTCTTTTACTTGCATTGCAAGTAAGAAGAGAAACTCGCGCGATGACGACACCATTTCTCCTCCTCCTACAAAGACACAAATTGTAGGGTGGCCACCAGTGCAATCATACAGGAAGAGCAATCTCCAGACGAAGAGATCCGATGGGTCCGGGTTATATGTGAAAGTAAACATGGATGGAGCTCCATATTTGAGAAAGATTGATCTCAAATCTTGCAAGGGCTATGTTGAACTGCTAGGGATGTTGGAGAACATGTTTAAGGTGAAAATGGGGCGATACTCGGAGAAAGAAGGCTATGGA…	540	2	AUX/IAA
Rh_pal_08G042140.1	RpChr08	230292094	230293825	-	ATGCACAGAAACTTGGACAACCAAGATCTCTTCAGAAGGCGCGGATCTCCATGGCAGCTGCAGGACAGATCACCACCGTTGATTCATCCCGCCACCTCCGATCATCCCATCCGTCCACACTCCTCCACATCCCTCCCCTCGGCCGCCTTCTACTCCAAGCTGCTAGGGTGCACCTCACCCACACCCAATAAAAGCCTCCCATCAAGAAAAAGCGCCTTGCACGGGTTCTTGGGGGAGGATCCTGTGGTGTCGAGCGTAGTGCCGTCGGTGACTGTGGTGCTGGAGGGCCGTTCGATCTGCCAGCGCATCAACCTCCACAAGCACGCCAGCTACGCCAGCTTGGCTAGGGCGCTCCGCCAGATGTTTGGGGATTGCGGTGGGGCCGACGACGCTGCGCCG…	612	2	AUX/IAA
Rh_pal_09G002410.1	RpChr09	3992389	3995786	+	ATGAAAGGAAACCCTCCAATGTTTGGTTTTGACATGAATGAAGATGACCAAAGGGTTTCAAGTGACAAGCTTGAGCTAAGGCTTGGCCTTCCTACAAAAGAAGAGGACCCAAAAACCCTTGAAAAGCCTGTGAATTTGGCTGAAATTCAAAGTGGGAAGCTGTTCCAAGCACCATTAAATTGTGGGTCTTTTCCAATCTCGTCTTCTTCAGCTGATCATATCAAGTTTCAGCACCCAAGCAGCTCAGTTAATCTGGCAATGCAATATTCTGGAAAGAAGGGTGGTTGCCCTCCAAATGCTTGTGATAATTCCTCTGTGAGAACAACTCTTCCCAATTGCTCCCAGAAGAGGACTGCACCACCGCCTTCTGTGATCGGGTGGCCACCCGTGCGCTCGTTC…	855	5	AUX/IAA
Rh_pal_09G012930.1	RpChr09	26957236	26958477	-	ATGGCAGCAGCCATGCTCAAGGAGACGGAGCTTTGCCTGGGCCTCCCAGGGGGAGCAGATCCGCTGCAGCTCGAGTCCTCCAAGTCCACCGTCAACGGCAAGCGAGGCTTCTCTGAGACCGTCGATCTCAAGCTCAACCTCCAGCCTCAGGACCCAACGGCTGTGGATCTCAAGGACAAATCCGCCGCCAAAGACCCTCTTGTCAAGCCTCCTGCCAAGGCACAAGTGGTGGGTTGGCCACCGGTGAGGTCATACAGGAAGAATGTGATGGCTACACAGAAGAGCGGCGGCGCGGAGGAGTCCGTGGCGGCGGAGAAGGCGGCTCCGGCGGCGTTTGTGAAGGTGAGCATAGATGGGGCGCCGTACCTCAGAAAGGTGGACTTGAAGATGTACAAAAGC…	687	5	AUX/IAA
Rh_pal_09G012990.1	RpChr09	27233914	27234487	+	ATGGCGAGCGATCTCAATCACAAGGACACGGAGCTGAGACTGGGATTACCCGGCACCGTCGACGCCGCCGCCCGGGGGAGCAAGCGCGCCTCCTCCGATGCAGACGCCGACGACAACGTTGACCACTCTGAAAGCCGGATTACAACCCACACCCCTGCTACAAAGGCACAAGTGGTTGGATGGCCTCCAATCAGATCCTACAGGAGAAACAGCTTCCAGGCGAGTGCAGCCAAGAAGGAAGAGAGTCCAGAGATTACCATGTATGTGAAAGTGAGCATGGATGGAGCTCCATTCCTTAGGAAAATTGACATTAAAGTGTTCAAAGGGTACCCAGATCTGATCAAGTCTCTGGAGTCCATGTTCAAGTTCACCATTGGAGACTTCTCTGAGAGAGATGGC…	480	2	AUX/IAA
Rh_pal_09G013730.1	RpChr09	29301631	29303125	+	ATGATCAACTCCAAGCTTAATTTCCACGGCGACGAAGACGTCGATTCTGAGCTTGAGCTCGGTCTGGGCCTCAGCCTCGGCGGCGGCGGTGGAGGTGGGGTGAAGTTCTTGACTGCGCAGGACTTGCCGTCTGTATCCCCTCATGGCCACACCCGGTCCCAACCGCAAGGGCGGCAGCAGCTGGGCGCCATTTCTGGAACCAAGAGAGCTGCTGATAGGGACGTTACTTCTTCCTCTCCACCTGCTCAAAGTCAGGTTGTAGGATGGCCACCTATAAGAACATACAGGATGAACAATCTAGCCAGCCAAACCCGAGCAACGAACGCAGAAGATAACAAGAAGAAGATGAACAACGGTAATGACAGCAAAGCCAAAACTCCTGTGGTGCAGGAAACTGCA…	765	5	AUX/IAA
Rh_pal_09G017070.1	RpChr09	41141635	41143407	+	ATGTCTCCCTCGCACTTCTTAGTTCAGGACGACGAGGGTCAAAGTAATGTTACAACCTTACCTTCTGTTGATGGTGTGATGCAAATTAACATGAAGGCGAAGAACTATACGGGTTTATCCGAGTGTGCTTCTGTAGTTGACAAGTCTGGAATTTCAATTGCATCTGAAGAAAGTAAAAGTAGCCTCAATCTCAAAGCTACGGAATTAAGGCTAGGCCTTCCTGGGTCTCAATCGCCTGAAAGAGATTCAGACAGCTTGTTTAGCTCCACTCAGCTGGATGAGAAGGAACTTTTCCCCTTGCATCCTTTGAGGGATTGTGGTTCATCTTCTGTCCAGAAGAACGTTGCCTCTGGAAGTAAACGGGGTTTCTATGACGCTATGGATGGCTTCTCAGAGAGT…	1035	6	AUX/IAA
Rh_pal_09G026720.1	RpChr09	83595262	83596538	+	ATGACTGCCAAGGCGAATTGTCATGCGTCGATCAATTTCGAAGAGACGGAGCTGCGCCTGGGGCTACCAGGTGGCGCAGATTTTGAGAAGGACGCCGACGATAACTCGAAATTGAAGATCAGTGGAAAAAGAGGATTTTCTGAGACCGAAGCTGTAGATCTAAAGCTTCATTTGTCGAACTCGTCCACAATTACGTCATCCGATAAAAGTGGAAGAGTAGACCGAGATGACAAGGAGAAGGTTGCTGATAATGTAACTCCCTCAGCCAAGGCACAAGCTGTGGGATGGCCACCTGTCCGGTCATTCAGGAAGAACGCCATGGACGCTCAAAAGGCAAACACCGGTAATTCCGATTCCGACAAGGCAGCTCCGCTGGTGAAGGTCAGCATGGACGGCGCA…	678	5	AUX/IAA
Rh_pal_10G002810.1	RpChr10	5320816	5324590	-	ATGGAAACCACTGCTAAGGAGAGATTTCATGGTGACGTCGACGAAGACGACTCTCAGCTTGAATTGGGCCTGGGCCTGGGCCTGGGCCTCAGCCTTGGCGGCGGAGGTGTCAAGTTCTTGACGGCGCAGGACCTGCCTACGTCACTGGGGTGTCATGGTGCCATCACTGGGGCCAAGAGAGCTGCTGCTCATCAAGCCTCTTCACCACCTGCTCTCAGTCAAGTTGTAGGATGGCCACCAGTGGGATCATACAGGATGAACAACTTGGCCAACCAAACAAGAGCTTCAAACCCAGAGGACGAAACTACAAATGGCGAGTGTGGAAACAAGAAGATGAACAATGGGGGCGAAAGCAAGGCCAAGGCTATGGAGAACCCACGTCTTGGGTTTGTGAAGGTG…	759	5	AUX/IAA
Rh_pal_10G004420.2	RpChr10	9613281	9614130	-	ATGGACACCGATTTAAACCTCAACGACACGGAGCTCCGATTAGGCTTACCCGGATCCGAATCTCCTCCGAGCACCGCCGCCTCCCGGGGAAGCAAGCGCGCTTCAACCGCCGAGCTCTCTGAAAGCCGGATCACATCTTCCCCTGCTACCAAAGCACAAGTTGTAGGGTGGCCACCAATCAGATCCTACAGGAGAAACAGCTTCCACCATGATCAGAAGAAGGAGGATGAAGAGGCCCTGGAGACTGGGAATTTCATGGGTATGTATGTGAAAGTAAGCATGGATGGAGCACCCTACTTGAGGAAGATTGACATCAAAGGATACAAAGGTTACCCAGACTTGTTTGAGGCTTTACAAGAGATGTTCAAGTTCACCATTGGAGAGTACTCTGAGAGAGAG…	555	3	AUX/IAA
Rh_pal_10G004430.1	RpChr10	9770017	9771502	+	ATGGCCGCAATGCTGGAAAGAGAGACGGAGCTGTGCCTGGGGCTTCCCGGTGGTGCCACCTCATCAAAGTCGACGACGTCCGTTAGTGTGAAGAGAGGCTTCTCTGAGACCGTCGATCTGAAACTCAACCTCCTCCGGCCTGATGAATCAACGGTGGATCTCAACTCCCCTACTAAGGAGGAGTCTTGCAACAAACAACCCGTTGCAGACAACCCTCCCTCCAAGGCACAAGTGGTGGGTTGGCCACCAGTTAGGTCATACAGGAAGAATGTGATGGCAACACAGAAGAGCGGTGGTGAGGAGGCGGCAGAGAAGGCGGCGTTCGTGAAGGTGAGCATCGACGGGGCGCCGTACTTGAGGAAGGTGGACTTGAAGATGTACAAGAGCTACCAACAACTC…	678	5	AUX/IAA
Rh_pal_10G030730.1	RpChr10	178203015	178216468	-	ATGACGGCAAACAGTGTTTTTACAAGTTTATTCAAATTAAGATCCTTGACGGGTGATCACTTTGATCCAGACCCAGTTGTTATTTCAAAGACTTCCGCTGTGTTAAAAAGGGCTGCTCCTGCTCCAGTTGTGGGTTGGCCACTGATTCGAACGTTTAGGAAGAACTTAGCGAGCACGAACGCAGCAAAGTCGGTTCCCATTCCACCAAGTGCAACTCCAAGCACCAAAGCTAATGAGAAAACAATTGAAAATCACACCAAAGGCTTGTTTGTGAAGATCAACATAAAAGTGGATCTCAGTGCTTATGACAACTATGAAACACTCTCCTCTGTTGTTGATGGCCTCTTTAGAGGCCTTCTTGCAGCTCGAAATGATTCATTTGGTTGTGGAACCGAGAAC…	603	6	AUX/IAA
Rh_pal_10G046770.1	RpChr10	270230540	270231154	-	ATGGAAAGGGATGCGTCAAGCTATAGCAGTGATATGAATCTCAAGGCAACCGAATTGAGATTAGCCCTTCCAGGAAGCGACGAGCCAGAGCAACAAACGAGCACCACTAGTTCCTCTAGTGTCGCGAGTAGGAAGAGATCCTCACATGATTTTGAAGACAATGCAACTCCTCCTTCAAAGGCGCAAATTGTAGGGTGGCCTCCAATTCAATCTTTCAGGAAGAAGCAAGGAAACGGATCCGGGTTATATGTGAAAGTGAACATGGATGGGGCTCCATATCTAAGAAAGATTGATCTAATGGCGTATACGAGCTATGTCGAGTTGCTAGAGGCGTTGGAAGACATGTTCAAGGTGAGAATTGGTCAATACTTGGAAACCGAAGGCTATGGTGAGTCTGAT…	513	2	AUX/IAA
Rh_pal_11G003730.1	RpChr11	7653936	7657840	-	ATGGAAAGGAGTTCAGGGAAGGAAGATTTGAATCCCTACAAGCTTTTGGATTTGATAAGCCATGGCTGTTCAGATGGTGGTGATGGTGGTGGTGGGAGGAGAAGAAGCCATGGCTGTTCTGATGACAAGAAGCTTGAGCTGAGGCTTGGTCTCCCTGGAGATGAAGAAGAAGAAGAAAACTGGTCCAACACCAACAAAAAACCAAAGGAGAAAGATGGGTTGATCTCATTGGGTGGTTACTTTGCATCTGTCACCCATGGTAACTCTAGCACTACCCAGCAGCAGCAGGGATACCCTGCAGCTGCACCTGCACCTGCATCATGGGGGTTTGCAAAGGAATCATCACAGCCTTGTAGCATGAAAAACAAGGCATTTTCACCTCCTTCTGCCACTACAGCT…	1011	5	AUX/IAA
Rh_pal_01G000800.1	RpChr01	2440800	2442529	-	ATGGAAATGAGCCTCCAAGAAAATCCCCAAACCAGTTGGTGGTTCAATAAGCCCACCATGGATTATCCGACCCACAGTCAAAACGACACCGTTTCCCGCGACGACTGCGGATACCGCCACGTGGCATCGGGTGATAGGGAGCCGATGTTCGAGAAGCCGCTGACGCCGAGCGACGTGGGCAAGCTCAACCGGCTCGTAATCCCCAAGCAGCACGCCGAGAGGCACTTCCCCCTCGGCGGCGGCGACGCGGCGGGGACGCTGCTGGCGTTCGAGGACGAGGCCGGGAAGTGCTGGCGGTTCCGGTACTCCTACTGGAACAGCAGTCAAAGCTACGTGTTGACCAAGGGCTGGAGCCGCTACGTCAAGGAGAAGCGCCTGGACGCCGGCGACGTCGTGTGC…	846	3	B3
Rh_pal_01G001320.1	RpChr01	3313895	3319464	-	ATGGCTTCGATTACTTGTATGAATATCTTGTGTGGCACGACGGCGTCTGTTGAATGGAAGAGAGGCTGGGTTTTGCGATCTGGTGAAGCGGCTTCTCTCTGTTACAACTGCGGGTCTGCTTATGAGCAGCAAGCATTCTGTGACGCATTCCATGGGGATGAAACTGGTTGGCGTCATTGTGCTGTCTGTGGCAAGCAACTCCATTGTGGATGCGTTGCTTCCTTGCCCTTGATCGAAATGCTAGATAACGGTGGTGTGAAATGTGTCAACTGTGCAAGGAATGGAAGCTCTAGTGAACATATGCCTAGTGAATCTGGAACTGGCGCTGCAAGTAGTGTTGAGATTAAGCATTTGAGCACTTATGAAGAGAGTAAAGGTGTCAAACAACTAGCTATTCCC…	2466	12	B3
Rh_pal_01G001690.1	RpChr01	3736314	3738849	+	ATGAAATTATACCGAACTGAATTACGAAGCAGAGTCGAGAACGCGATCTCTCTCCTTAATTCTGAAAACGCCCCGTATTGCGATGGTTTGACGGCGTTCCGAATCCCAGGATACAACTGCTTGAACGACTCCGAGCTTGCGCAACCAAAGCACCGAAGGCTACGAACCCTTTCGAAACTTTCTCCAAGCTTTGTGAAGAAACATGGAAACACTTTGTCTGGGCAAGCTTGTTTAAAAGTTGGTAGTAGTACATTGAAATGGAAAGTGGAGATGAAAAAGCGCCAAGGCCGCGTTTGGTTGTGCAAAGGTTGGAAAGAGTTTTTTGAGTACTACTCCCTTGAATTAGGGCATATGTTGATGTTTAGATATGATGGTGAATCCAATTTCAATGTCTCCATA…	963	4	B3
Rh_pal_01G006550.1	RpChr01	17227519	17227779	+	ATGCTTGTGCAGGTGTTGCCCAAGGAATTTTCCTCATTGGAATACAGGACAAAGATGCAAGTGGAAAAGAAAGTGGTGTTCCTTAGAGATTCAGCTGGGAGACTATGGCCACTTCTTTGGTGCAGGAAAGGAAGCCTGCAGGTTTTAACAGGATGGAAATCCTTCAGAGACTCTAACAAGATTCGAACTGGGAATGAATGCGTGTTTGCGCTCGAAGATCCTTACCAGGGCATAATCAAAGTGAATGTGATTGAGAAGTAA	261	1	B3
Rh_pal_01G012110.1	RpChr01	49059902	49061296	+	ATGACAGATAGATGTGAGAGTTGCATTACAGTGAAAGAACATCTATACTGGACCCATTTCAACACCATGCATTTCTGTCAGTTCCTTACAAGAGACTTCCACTCCCGCCTTACGATCCCCAAGAAGTTTGCAGACAACAAAAGAAGGGAGTTGCATGATAAGCTGGAAATCAGGGGTCCAAGTGGTGCTAAATGGGAAGTTGCTTTAGCAACAAGTGGCGACAACCTTTATTTTGGGGATGGGTGGGAGGGATTTACAAAAGAAGCCTATGTGAAAAGGAAGACTCCTACTTTGTCAGGAAATGCGGGCACAACACCACCACCAAGCCTGAAGATGGGTGTCATGCAAAGCTTCTGCAAAGAGAGAAATCTGTATCCGAGATCATCCAAGGCGAAACCG…	960	5	B3
Rh_pal_01G015600.1	RpChr01	73063289	73067118	-	ATGATGGAAGAGAATAGGGTTGAATCTCATGTCAGCCCGATTCCTCGAGCGTCTTCTCGTCAATGTGTCTTCGAGCTTCGTCTTCTACGTGTAAGTGCTTCCAAACATCCACAATGCATGCACTCGCTCTTTGTTTCGGCCCATATGATACACATCCATTTACTTAAGATGACTTACGGAGTTTCTAGAACGAGGGATCTTTCGGATCGGGTTTATGCTTCGGCCGAAACCCGAGCATCTACAATAGAAAAGGTTGAGCAGTTTGTCTCAGAGCTTGAATATGATTACCCTACACTTGTTAGAGGGATGCTTCCTTCTCATGTCAGTGGAGGATTCTGGATGCAACTAATCTGCACAGTATTGTTTCTTGATCATTTGCATGGGCTTCCTTCTGGGTTT…	669	6	B3
Rh_pal_01G017850.1	RpChr01	89013646	89018471	+	ATGAGATGTCTTAGTGGAACGTCTTTGAAAACTATCTTAACAGCTTTGATGAGAGCCTTCTCACAATCGCTCATTATAGGCCCTCAATATCCAATGGTAATGGAAAACTTTTTCCCCTCGACTTCTGCAAAAAGTTGGCAACCTGCTTCATTGATGTTACATTCCCTGGAAAGTCTTTTCTCAAATGCGAAACAATCTCTTTCGGAGTCTTCCGAGAATCGCCAAATTTCCTACTTGTATCCAATCTCGCACCTCATCATCACTTTGCAAATCCATTTCAATTTGCAAATCCAATCTCGCACATCAAAGCAATTTATAGACCAAAATCTGGCCGTTGTAATCAAGCCGTTGGTGCTTCAAATTTTTGAAATGAAAATGAAAGAAGCTCGCACTCAAACT…	1578	10	B3
Rh_pal_01G046490.1	RpChr01	265728475	265730189	-	ATGAACCATTTCCCAGAGCCCCTGCCCTGGTTCCACAAGCCCGCCGTGGACTCCACGCGCAACCTCAACCATTACCCTGTCGGCGACGACTTCGAGGACCGCCTCGTCGACACACCGATCCCGATGCACGACAAGGAGGCCATGTTCGAGAAGCCGCTGACGCCCAGCGACGTCGGGAAGCTCAACCGCCTCGTGATTCCCAAGCAGCACGCCGAGAGGTACTTCCCCCTCGGCGCCGGAGACGCCACCGGGACGCTACTCGGCTTCGAGGACGAGTCCGGCAAGAGCTGGCGCTTCCGCTACTCCTACTGGAATAGCAGTCAAAGCTACGTCTTGACTAAGGGATGGAGCCGTTACGTCAAGGACAAGCGCCTTGACGCCGGGGACGTCGTCTTCTTT…	873	3	B3
Rh_pal_02G014050.1	RpChr02	56341074	56342995	-	ATGAGCCATTTCTCAACTGACCTCCAACACTCCTTGACCCGGTTCCACAAACCAACCATGGATCCGACCCGGATTCCCAACCACAACGATCCCGTTGACTGTGAAGACCGCCTCTCCGTGGCTAATCAGAGGTCCCAATCGCTGATCAGCGAGGGCCACGTGGCGCCGATCTCGCCGTACCATAAGGAGGCGATGTTCGAGAAGCCGCTCACGCCCAGCGACGTCGGCAAGCTGAACCGCCTCGTCATCCCCAAGCAGTACGCCGAGAAGTACTTCCCCCTCAGCGGATGCGGCGGCGGCGATGCGGCGGGGACGCTGCTCGGCTTCGAGGACGAGGCCGGCAAGTGCTGGCGGTTCCGGTACTCCTACTGGAATAGCAGTCAGAGCTACGTGTTGACT…	903	3	B3
Rh_pal_02G025520.1	RpChr02	140755077	140755441	-	ATGACCGAGTCATACATTAGCCCGGCCTATCACTGGATTCTTGTCGCTCATGTTCTTGAATGTATGGACGATTTTGAACTTGAGCAAGTGCAGCTTAAGTGGAATATTGCAATTACAAGAGGCAATCGATCTTTTAGGCAAGGAACCGGATGGAAATATTTTGTTGTTGATAATGAGTTGAAGGTTGGTGATGCATGTGTATTTGAGTTAGTGAATCCAAGTGCCTTGTCATACAAGGTTCATATTTTTTCAGCTTCTTAA	261	2	B3
Rh_pal_02G027220.1	RpChr02	154006471	154007466	-	ATGGCGGTTGGATCTTCTACCCCTCACTTCTTCCAACCTCTTACCACACTAACTTGGTACTGTGGTAAGAGGTTGAGTCTCACAGAATCGAACAGTAGCAAGGATTTCGTCGCCGTGTTGAAGGACACGAGAAATGACGGCGACAAGGCTTGGCTTGTAAAGGTGGATAGTGATGGAAGACGCTTCATGGATGGATGGAAGGAGTTTGCACAAGACCATGGCTTACGCGTCGGAGATTTCTTGACCTTCCGATACCTCAGCGGATTTGTGTTTGGCCATGTTGTTTATAAAGAAACAAGCCATCTGATTCTGCACTCCAAAAAGAAAGACATTGATGGGGAAAGAGTAGAGTTTAAACCCTCCCAGTATCCATATTTTTGTACATCCGTGAAGCAATAT…	696	5	B3
Rh_pal_02G038220.1	RpChr02	226475534	226479669	+	ATGCACCACCAAAAACTCCCCCGTAGTTGTTCCTCCCCAGCGGTTATAGTTTCAAATTACAAGACTCCTTCGTTACTTACTGAGTTTCTAGAGCGAGGGATCTTTCGGATTGGGTTTATGCTTCGGCCGAAAATCCAAGCATCTACAATAGAAAAGGATGAGCAATTTGTCTCACAGATTGAATCTGATTACCCTACACTTGTTAGAGGGATGCTTCCTTCTCATGTCAGTGGAGGATTCTGGCTGGGGCTTCCTTCTGGGTTTTGTAGGAGGAACATGCCCAGGCAAGATGGAGTGGTGACTCTGGTGGATGAAGAGGGCGATGAGTTTCAAGTTGTGTATTTGGCAAGAAAATGGGGGCTTAATGGAGGATGGAAAGGATTTGCAGTGGAGCATGAG…	504	6	B3
Rh_pal_03G000230.1	RpChr03	334253	334703	-	ATGGAAAGAGCCAAGTCTTTCAAGTGCAAGAATCCGCATTTCATGATCCGCATAGGTTCATCTTATATTTCTTCCAGGCCCAAAGTGCACATACCTTCAGCTTACTCCAAAAGATACCTCCTCAAGGAAAGTAAGCATGGTGAAAATGTCATAATCCTCCATGATCCAAATGGTGAAAAATGGCCTGTGCACTATTATCGCTCTGTTCAACACTCGGTGAACTTCTCATTCACCAGAGGCTGGAAGAATTTTGCCTCAGAGAACCGGCTCCGAGTAGGAGACATTTTGGTGTTTGAGATGATCATTGAAAAGACCAAGGCTTTCAAAGTTACCATCTTCCGCGTAACTGATAATGTGTGA	360	2	B3
Rh_pal_03G000260.1	RpChr03	344283	346046	-	ATGGCTAAGCAAGGGCAACTATCTTCAAGCTCACATTTTTTCAAGGTTATTTTGGACGAAATGCTTGAAAATGGAGATCTTCATGGGGAGAGCTTGTCTAAGTATGCTCATCTTAAAGTACCAACTGGTGTAGAGTCAAAGATGGAATTGAAGAGATGTGACGGTCGAGCTTGGTTGCACAAAGGCTGGCAAGATTTTGTTGACAAGTATTCAATCCAAGGTGGATATTTCTTAGTGTTCAAATATGAAGGCGGATCTCGTTTCAGTGTCCTGGTATTTGATTTGAGTACTTTGGAGATTAAGTATCCTGTTAGTTCTGCAAGAACTTGTAACAAAAAGGCAGGGAAACTCACTGAAGTCAAAGAGGAAGAGGAAGATGATGAGAGTTTAGATGAGTTA…	1302	5	B3
Rh_pal_03G000270.1	RpChr03	347340	349036	-	ATGGCTAAACAAGGAGCAAACTCCTCAAAGTCACCACGTTTCTTTAGGGGTATACCGGCGGGTCCAGGAAGAAGCTATTTCTGTGAAAGGGGAAACAATAGCCTGAGCCTCAAAGGAGAAAATGGAAGAGTTTGGTCTATGAGGTACAAGTTCGGAGCTCCTCCAAGGCGGCGAGTAAGATTCTGCTCAGGATGGACTAATTTTTTAGAAGAAAATCGTCTCCAAGAAGGCGATGTATGCGCCTTCGAGCTGGTCAATAGCACCGCCATGGCATTCAAGGTCACCATATTTCGAATTAGTGATGATGGAGAAGACGTTGACAATAACGACCTTCTTGTGATGACTAATGTTGCTTCTAGTGCCATGGAAAGAGTCCTGCAAAGCGCGGAGAATTTCAAG…	792	3	B3
Rh_pal_03G000290.1	RpChr03	381211	383171	-	ATGTATCGAATTCGGACGATTTGTGAAAAATCGGGGGAAACGAGTCTAATTCCTTCAATCGGACTCCGAATCAAGTCAAATCAAAGTTATTTATTCTCTAATACAGAAATTCCACCAGAATTTGTGAACAAGTATGGAAAGTGCTTGAAAAGGCATGCTTTTCTCGAAGTGCCGAAAGGTGCAGTGCAGAAAGTCGGGCTGAAAAGGTCGGATGGCCGAGTTTGGCTGCACAAAGGCTGGCAAGACTTCGTTGACCACTACTCCATAAACTGTTGGTATTTCCTAGTGTTCAGACATGAAGGCAATTCATTCTTCCGTGTCTTAATATTCGATCCAAGTTGTTCAGAGATCGAATATACGGTCAATGAGGATGAGGATGATGAAGATGACGTAGTTGAG…	774	3	B3
Rh_pal_03G002890.1	RpChr03	5508531	5510613	+	ATGGCTAAGCATGCAAAAAACTCTTCACAGTCCCCACATTTCTTCAGAATCATTCTGACTCAAATCCTTGAAAATGGAACTCTAGAACTTCCAAGAAATTTTGTCAAGGAGTATTGGAAAAGTTTCTCCAAGTATGCTTGTCTCAAAGTGCCAACTGGGTCAAAATCAAAGATGAAGATGAAGAGGTGTAATGGCAGAGCTTGGCTACACAAAGGCTGGCAAGATTTTGTTGAGAAACACTCAATCAAATGTGGGTATTTCTTATTGTTCAGATATGAAGGCGGGTCCGATTTCGATGTCCAAATATTTGATTTGAGTACTTTAGAGATTGAGTATGCAAAAAAGGGTCACAAAAAGGAAGTTGATGTTGAAATCAAAGAGGAAGAATGTGATGATGAT…	1125	5	B3
Rh_pal_03G006220.1	RpChr03	10157807	10158856	+	ATGACCAGCTCATATGTGCAGACAGATGGTCGTTTGTGGATACCAAGTGCACATGTTGAAGAGCACTTGAAGGAGGAGGATGGGATTGATTTGGTGTGGCTTCAAGTAGAGGCAATTGGGGAGATTTGGCCTGTTCACATCAGGAGATCAACAACAGGAACAAATTTACCAACTACTAGGTTTTCTAGAGGTTGGATGAAGTTTGTTGATGACAATGGCTTGAAGGTCGGAGATGTGTGCTTGTTCGAGCTGGTCAGCTCTAGCCCACCCTGTTACAGGGTTCGTATCATCTGA	294	2	B3
Rh_pal_03G011180.1	RpChr03	20137930	20138313	+	ATGGCGACTGCATCCTCTAGAGTTAAGCTCTTTGAAAAGAAACTTGCAGAGGTGGATATCCAGAGCGGTTTAGTTTTGGAGATGGGTTCTTTGATCCATCCACCTACATTTTGTAGCGAAGACAGTTGTGTTGATTTTAACGTGGTTGATGAGGAAGGAAAAGTTTGGCGTTTTCGTTGCTTCACCGGTGGTGGATTTGGCGGCCTTGCAACGAAGCCTGTGATCTTGGGAGGATGGGGCGAATTCGTTCGCCACCATAACTTGAGAGTCAAGGATAAGGTTAACTTCTACGGCAGTCGAGGGGAGAGGAATGACGTGTCCTTTGTTATTCATGTTAGGAGGACTATAAGGCTATTTGGTGTTGACATCACTCAAGTTGACTGA	384	1	B3
Rh_pal_03G041300.1	RpChr03	205665085	205670662	-	ATGTCAGCAAAATTCAGCAGATGCAGCAAAATTCAGCATCTCCAGGCCAATACAAGGAGGAGTTACAGCAGTAGACAACACAAGAACAACATGAGCAGAAAAAAATGGGTTTCTTCAAGGGATACAGTGTTGGTGATCGCTCCTTTCGCAGGAAATCAGTTTGTTTCTAGAGCGAGGGATCTTTCGGATCGGGTTTATGCTTCGGTCGAAACCCGAGCATCTACAATAGAAAAGGCTGAGCAGTTTGTCTCAGAGCTTGAATCTGATTACCCTACACTTGTTAGAGGGATGCTTCCTTCTCTTGTTAGTGGAGGATTCTGGTTGAATCAACAACTAATCTGCACAATATTGTTTCTTGATCATTTACATGGGCTTCCTTCTGGGTTTTGCAGGAGGAAC…	660	6	B3
Rh_pal_03G047870.1	RpChr03	239161313	239162302	-	ATGGCGGATGGATCTTCTTCTATCCCTCACTTCTTCCAACCTCTTACCCCCAGCTTCCTCACTAACTTCTGTATCCCCAAATCCTTTCTGAAGCACTTGAGTAGCAACGATTTCGTGGCGGTGTTGAAGGACAGGAGTAATAGCGGCGACAAGGCCTGGCTTGTGAAGGTGGACGGTGATGGCAGACGCTTCACGGATGGATGGAAGGAGTTCGCACAAGACCATGGCTTACGCGCCGGAGATTTCTTGACCTTCCGATACCTCGGCGGATTTGTGTTTGATGTTCTGGTGTTTGATCCCGTCACAGCCTGTGAACGATCCTTGTCCGCTGAAATCAATGATCAGATCTCAGAATGTGAGCCTGTTCTGAATGGGGACTCTGAAACCAAAGGTCACGTC…	828	3	B3
Rh_pal_03G053840.1	RpChr03	255933341	255933742	-	ATGTCTTGGGGTTTACATCCACTCCCTCCAAACCTCCAAGAAATATTCCAGAAAAAACTCTCCGAAACCGACACCAACAACAGATTTGCTTTGCCAATTAAGCACCTCCACCACTTCATGCTCAGCCCAGATCCGGCGCAGCCTCCGGTTGAGTTCGCCGCCGTCGATCTCGACGGAAGCTCTTTCACCCTCCGCCTCACCGTTCGAAGAGGCGGGTACCTGAAGCCGGAAATCAAAGGGGACTGGCTCCGCTTCGTGCGCGCCAAAAACCTCAAGCCCTTGGATAAGGTTATTTTCTACAAACACCCAATCGGTTCTACTGGACTGCGTTTCACCGTCGCCGTCAGGAGGGCGAATCTACTGTTTGGTGCTGACATTAGCTATGCCCCAGTGCTGGAG…	402	1	B3
Rh_pal_03G053930.1	RpChr03	256205826	256206194	-	ATGGCAAACATCGGAGCTAGGCTGTTCTCCAAGGAGCTATCCGACACCGACGTTGTGCATAGGTTGCACTGGCCTGCCGAACAAGTGCATTTGTTGCCTCCTTTTGGCCTAAACCATCAAGTTGATTTCCCTGTGAAGGACCGAGAAGGAAACCACTTCAACTTCCGCTGCTCAAAGCGGAGAAATGGGCACCCAAAACACGTCGTTTCATCGGGATGGAAGTCGTTTCTTCAGAGTAAAGGGGGTCTAAATCCTAGTGACCAAGTTATCTTTTATGAAGATGTTGGCCATGGCGACGCACGCTTTGTGGTCAGTGTGAAGCGGAGAGTCCCCCTCTTTGGTGTAAACATCAATGACAATGAAGAATGA	369	1	B3
Rh_pal_04G011060.1	RpChr04	44765380	44766086	+	ATGGAAAACAAACCTGGAAGTAGCGAGAACAGATCTGGGCATGATTTTGGTGTATCAGCATCTGATTACCAGGAGGAGGATGAAATTGAGCCGCTTTCGGACTGCCCGTTTTTCCATGTCATCCTCACGAAATCCTACGTCAAAAACCTATATCACTTGACTCTGCCCGCGAAATTCCATGGAAACCTTCCTAGCCACGTAACCCGGGTGGTCCTAACCCACCATGGAGAAATATGGGAGATGGAGTGTGCTGCGAGCGGGCCCTATAGTAGAAGATTCACCTCTGGCTGGAAAAAATTCGTCCTTGACAAGAATCTCAAAGTGGGAGATGCGTGCGTATTTGAACTCGTACAGCGCGACATTGACACTGCCAGGTTCAAAGTCCAGATTCTCCGCGGT…	471	2	B3
Rh_pal_04G012420.1	RpChr04	52249162	52259538	+	ATGTCGGAAGCGGCTGCTTGCTTCAATAGCGAGTGTCACGACGCGAAATCCGAGAGGCGGAAGAAGGGATGGCGTCTTCGTAACGGCGACCACGCAGAGCTCTGCGATCTTTGCGCTTCTGCCTTTGAAGAAGGGAAGTTTTGTGGTATATTTCATCAACATGTTGCTGGTTGGAGATATTGTGAGTCTTGTGGTAAGCCTGTTCATTGTGGATGTATTGTGTCAGCTCATACTTTTGTATTGCTGGATGCTGGGGGAGTTAATTGCATAGAATGTGCAAGGAAAATATCCATATTGACACAGAATCAAGCATGCTCACCACCTTCTTGGTCTTCCATGACTCCTTCTGATCTGCATAAGCTAAACCAGAGGCTCAATGGTACTGGTTCTAATGGATCT…	2247	14	B3
Rh_pal_04G025130.1	RpChr04	144592216	144597472	+	ATGCGTAGGGGTACAAGTCATATTGCGGCTCCTGATGGAAGTAGGGAAATCTATCCATCCAGTAACAAAATCAAAAATGGAAAAACAAAAATCAGTAGCACTGATGTTACCCCTTCTTCTCCCACACTGATTACAACTCCCAACCTTTCTTCTCCATTGACTTACGGAGTTTCTAGAGCGAGGGATCTTTCGGATCGGGTTTATGCTTCGACCGAAACCCGAGCATCTACAATAGAAAAGGCTGAGCAGTTTGTCTTAGAGCTTGAATCTGATTACCCTACACTTTATAGAGGGATGCTTCCTTCTCATGTCAGTGGAGGATTCTGGCTGGGGCTTCCTTCTGGGTTTTTCAGGAGGAACATGCCCATGCAAGATGGAGTGGTGACTCTGGTGGATGAA…	660	5	B3
Rh_pal_04G039690.1	RpChr04	228576014	228577305	-	ATGGTGGTTGCCGGCGGCAGAGAACCAAAATTCTTCTTCAAGATAATCCTGTCTCCCACTCTTCAAGATAAGACACTGAGGATTCCACACAAGTTCGTGAGAGAGTTCCGCAATGATCTTTCGTCCTCAACGACGCTCGTTGTTCCCGGAGGAAAAAGCTGGACCGTGAGATTAGTTTCTGAGGGAGACGAGTTGTGGTTTTGCGATGGATTGGACGAATTCTTCGAATTCTATTCGGTATCATTCGGATACTTCTTGCTTTTCGAGTACCGAGGGAATTCCGAATTCAGAGTTCGCATATTCGATCTCACTGCTTGCGAGATTTCGTATCCTTCCATTGATGCCTCTCAGAAATTATCGCCGTCTAAACAAGCGGATCGGTTTCAATTGCGACCGGAG…	1110	3	B3
Rh_pal_04G039760.1	RpChr04	229305375	229306699	-	ATGGTGGTTGCCGGCGGCAGAGAACCAAATTTCTTCTTCAAGATAATTCTCTCTCCCATTCTTCAAGATAAGACACTGAGGATTCCACAGAAGTTTGTGAGAGAGTTCCGCAATGATCTTTCGTCCTCAACGACGCTCGTTGTTCCCGGAGAGAAAAGCTGGACCGTGACATTAGTTTCTCAGGGGGACGAGTTATGGTTTTGCGATGGATTGGACGAATTCTTCGAATTCTATTCGGTATCATTCGGATACTTCTTGCTTTTCGAGTACCGAGGGAATTCCGAATTCAGAGTTCGCATATTCGATCTCACTGCTTGCGAGATTTCATATCCTTCCATTGATGCCTCTCAGAAATTATCGCCGTCTAAACAAGCGGATCGGTTTCAATTGCGATCGGAG…	1143	3	B3
Rh_pal_04G039800.1	RpChr04	229490548	229491869	-	ATGGTGGTTGCCGGCGGCAGAGAACCAAATTTCTTCTTCAAGATAATTCTCTCTCCCATTCTTCAAGATAAGACACTGAGGATTCCACAGAAGTTTGTGAGAGAGTTCCGCAATGATCTTTCGTCCTCAACGACGCTCGTTGTTCCCGGAGAGAAAAGCTGGACCGTGAGATTAGTTTCTGAGGGAGACGAGTTATGGTTTTGCGATGGATTGGACGAATTCTTCGAATTCTATTCGGTATCATTCGGATACTTCTTGCTTTTCGAGTACCGAGGGAATTCCGAATTCAGAGTTCGCATATTCGATCTCACTGCTTGCGAGATTTCATATCCTTCCATTGATGCCTCTCAGAAATTATCGCCGTCTAAACAAGCGGATCGGTTTCAATTGCGATCGGAG…	1140	3	B3
Rh_pal_04G040940.1	RpChr04	233568127	233569365	-	ATGTCTAAACAATTTTTCAGGGTGGTTTTGGCTCACAACCTTAAAAGTGGGACTCTTGAACTTCCAAGAGAATTTATGAAGGAGCAAGGCAAACACTTGCCCAAGTATGTTTGTCTCGTAGCGCCAACTGGCGCCGAGTCGAAAATGAAGCTCAAGAGGTCTAAAGACAGAGCCTTTCTACACAAAGGCTGGCAAGAATTTGTTGACGAGTACTCAATTACAGCTCACTCTTTCATAGTGTTCAAATATGAAGGCGGATCCCGTTTTAGTGTCAAGATATTTGATTTGAGTTCATCCGAGATTGAGTATCCCATCATCTCTCCAAGTACTATACATACAAATGCAGGGAAACGCAAGTCCGGAGTTAATGCCAATCGGGAAAGAAGAGTTCTTGAAAGA…	891	5	B3
Rh_pal_04G041560.1	RpChr04	236219005	236220102	+	ATGGATAACGGCCGATTAGTACCGAATTATGCTAATTACAACTACTCCGGAGGATCTACTGCCGACGTGGCTGAGAAGCGGGGGGAAGACGAGGGAGTAGGGAGTGAATCCGCGGCGGCGGTGGAGAGAGAGCACATGTTCGACAAAGTCGTGACGCCGAGCGACGTCGGGAAGCTGAACCGGCTGGTGATCCCGAAGCAGCACGCCGAGAGGTACTTCCCGCTGGACACGAACTCCGGCGACATCAAAGGCTTGCTACTGAATTTCGAGGATCGGACGGGGAAATCGTGGCGGTTTCGCTACTCGTACTGGAACAGTAGCCAAAGCTATGTGATGACCAAAGGCTGGAGCCGGTTCGTCAAGGAGAAGCGGCTCGACGCCGGCGACATCGTCTCGTTC…	1098	1	B3
Rh_pal_04G042440.1	RpChr04	239128463	239128840	+	ATGGCTCCTACTCCATATGTGATCAAACATCTCACCGCCACGGATATCACATGTAGGCTCTCGTGGCCCTCTCGCCTCCTCCCCAACTTGCCCGGTGGCGGCCAACACCCCGCTCGTAGTCGGGTGCATTTTCGGGTCAGGGATGGAGACGGGCGCCAGTGGAGGCTCTGTTGCAGCACGCGACAAAGGGGCTATTACAAGCCCGTTATCACTGGAGACTGGCTTCGCTTCGTCAAGAGCAAGAATCTCAAGGCCGGAGATCGGGTGATTTTTTACGAAGATTCGGGCCCTAGGGCTGATTTCGTGGTGGCGGTTAGGAGGGTTGGGAAGATTAGATTGTTTGGGAACGACGTCATCGGCTACACCGCTGAGGAGTGA	378	1	B3
Rh_pal_04G042510.1	RpChr04	239577141	239577521	+	ATGGCTCCTACTCCATATGTGATCAAACATCTCACTGCCACGGATATCACTTGTAGGCTCTCGTGGCCCTCTCGCCTCCTCCCCAACTTGCCCGGCAGCAGCGGCCAACACCCTGCTCGTAGTCGGGTGCATTTTCGGGTCAGGGATGGAGACGGGCGCGTGTGGAGGCTCTGTTGCAGCACGCGACAAATGGGCTACTACAAGCCTGTCATCACTGGGGACTGGCTTCGCTTCGTCAAGAGCAAGAATCTCAGGGCCGGAGACCAAGTGGTGTTTTACGAAGACTCGGGCCCTGGGACTGATTTCGTGGTGGCGGTTAGGAGGGTTGGGAAGATTAGGTTGTTTGGGAACAATGTCGTTGGCTACACCGGTGAGGAGTGA	381	1	B3
Rh_pal_04G042550.1	RpChr04	239965798	239966034	+	ATGGAGACGGGGCGCGTGTGGAGGCTCTGTTGCAGCACGCGACAAAGGGGCTACTACAAGCCCGTTATCACTGGAGACTGGCTTCGCTTCGTTAAGAGCAAGAATCTCAAGGCCGGAGATCAGGTGGTTTTTTACGAAGATTCGGGCCCTAGGGCTGATTTCGTGGTGGTGGTTAGGAGGGTTGGGAAGATTAGGTTGTTTGGGAACGATGTCGTCGGCTACATCGGTGAGGAGTGA	237	1	B3
Rh_pal_04G043520.1	RpChr04	242953732	242954118	+	ATGGCGCCAATTAATCTCTCAAAAGTGCTGACACCCACTGACGTAACGAGCAAGTTTTCGTGGCGGGCCAGCTGGCTCGGCTGGCTCCCTCCTTTCCCCAGGGGTGCTAATCACGTGTCTTTCGAAGCCGTGGATTCCAACGGTAGAGTGTGGACGTTTACTTGCTCCGTACGCAAGGGAGGGCCTTATCTAAAGCCGGCTCTAGAGAGATCTTCTTGGATCCCCTTTGTTCGCGACAAGGGCTTAGCCGTCAATGATTTGGTCATTTTCACATACAACCCGGATGAGGATGAGCCCGTCAAGTTCAGAATCCGAGTCAAGAAGGAAGAGACCGTCCAACTTTTTGGGTATAATATTTTTACTTTCCTTGCAAATTATGAAGACTGA	387	1	B3
Rh_pal_05G004470.1	RpChr05	15432242	15432640	+	ATGGCAACGACGTCGTCTCGAGTTAAGCTCTTCGAGAAGAAGTTGACGGAGGTGGATGTCCATAGTGGGCTCGTTTTGGACGAGGGATCTTTAGTCCATCCACCCGAATTCAACAACAACAACAACAACGGGAATAGCCACGTGGATTTCATGGCGATGGATGAGGATCGGACGGCTTGGAGTTTCCGGTGCTTCACGGGTTGTACGGCTGGTGGAGTTGCATTGAAGCCGGTGGTGTTGGGAGGATGGGGCGAGTTTGTTCGTCATCATGGATTGAGGGTCAAGGATAAGGTTCTTTTCTATGATAATCAAGGTGATAATGCTAATGGAGTTCACTTTGTGATCCATATTAGGAGGACTATTAGATTATTTGGCGTCGACATTACTCAAGCTGATTAA	399	1	B3
Rh_pal_05G017100.1	RpChr05	90818602	90821128	-	ATGGCGGCGGCGAAGGCAACGTACGAAGAATGCCGGAAGCAGCGTCTTGAAGAGAACAAGCGGAGGATGGAGCAGCTTAACCTTCACAAACTCTCCATTTGTCTTAACATTAAAATTCCTCCCAACACTTCGCCTATGAAGAAAGTAAAACTTAGGTCAATCAAGCCCCCTGTTCGCCGGTCTAGTCGCGTCGCTGATAAGCCCCAGCCCAACTACAAGGAGCGAATTTTAACTTGGCTGGCAATTCATAAATATAGGGAAGGGGAAGGAAAGGAAAATAGAAAGGGGGAAAGAGAGGGTGGGATAACATACAAGAGGAGGGACCTTGTAAACAGAAAATATGCATCAGAGCATGACAGAATGGACGCCATTCGAAAAGCCGAAGACCTCGAATCAGGC…	828	6	B3
Rh_pal_05G023340.1	RpChr05	140863320	140864808	-	ATGAGGATTAGATCTTACTTCTTGGACAACCGCTGGACTCCTACCACTCATGTGTTTGAATGTATGGACGATTTTGAACTTGAGCAAGTGCAGCTTAAGGTTGGCAGGAAAAAGTGGAATGTTGCACTTACAAGAGGCAATCAGTCTTTTAGGCTAGGAACCACATGGAAATTTTTTGTTGTTGATAATGAGTTGAAGGTTGGTGATGCATGTGTATTTGATTTAGTGAATCCAAGTGCCTTGTCATACAAGGTTCATATTTTTCTAGCTTCTTAA	276	2	B3
Rh_pal_05G037960.1	RpChr05	224084893	224087296	-	ATGGACAACGCTTCAAAGCATAGAGGATGTCCACAATTCTATCAGCTTATTATGCCTTTCCACCTTGAAGATGGAACTCTTGGAATTCCTCTGAACATTGGTGAGAATCATGAAATCCTCTTTTCCACGCATGCTTGCCTCGAAGTGTCCATGGGTAAAATGTGGAAAGTGCAGCTAAAAATCTGTGATGGCCGAGTTTGGCTACACAAAGGCTGGAAAGAGTTTGTTGAGGATTGCTCCATCAAAAGTGGGTACTCATTGGTCTTTAGATATGAAGGAGGGTCCTTTTTCCATGTTGTCATATTCGATACAAGCCGTTTGGAGATCGAATATCCTGAAGATCAAAGGGTCAATTCAGATCAGCCCAATGTCACAAACATCAAAAAGGAAGATGGTGAT…	1398	5	B3
Rh_pal_06G001650.1	RpChr06	2764456	2767379	+	ATGTTAAATGCAAGGCGGCCGCACTTTCTAATGGTCTTCCACCCCGATTCCTGCTCTGATCGACTGAAAGTTCCAGAGAAGTTCATTAAACATCTGGAAGGCAAAATATGTGGATCAGTTTTGTTAAGTGGTCCCAGTGGTAACTCTTGGAATGTTAAGTTGAGTAAGCATAATGATGAGTTGTTTCTTGATGATGGTTGGACTGTGTTTGTGAAAGATCACTCCATAGAATGGGGTGACTCTTTAGTTTTTAGATATGATGGTGATTTGCATTTTTCTGTACAAATATTTGATCAAACTTCATGTGAAAAAGAAGTGGCTTTTTTTGCAAAACATAGTGATGGTAGACTTATTGGTGGGGCGGAGAGAAAACTTTTTCTTTTAAATGCAGCTTCTTTG…	1587	5	B3
Rh_pal_06G005550.1	RpChr06	9447942	9450291	-	ATGAAAATTTTTAATTTTTGGTTGTATTCTAAGATAATTCTCGAAATTGAAAAACTGAAAGAAGGATGTGGAGGTTGCAAGTCTCTGGAAGAGGAGATTTACTGGGGGCATATCAAGCGTATCAGCTTCTGCGTCGCCTTTCATTCTGATTTTCAGCACAAGCTTCAAATCCCCAAGAAATTTGCAGACAATCTGAGACTGAATATATTACATCCAAAAGTGACTCTTAGAGGCCCAAGTCGTGCTTCCTGGGAAGTGAACCTGATCAGGAGTGGGGATGGCCTCTTTCTCCAAGATGGGTGGGAAGAATTTGTGAATGCTTACTCCCTTCAAGAAAATGACATCCTGTTCTTCAAGTATGACCGGATTTCGTCCTTCAACATCAAGATCTTTGATGGA…	1272	6	B3
Rh_pal_06G009770.1	RpChr06	18007859	18010974	+	ATGATCAGTGATCGATTTTTCAAATTTCTGCCATTGCCTCCAAGATTTGCTCCGAGACTTGCCTCATTGGTGGATCAGGAAACAAGGGTTGAGGACTCGAGCGGTAGGAAGTGGACCTTGACATTGTCCACTTATGAAGGCCGCCTTGGTTTTGGAAAAGGATGGGATGATTTCTCGTCGGATCATGGGATTGAGTTCGGTGATATTGTGATTGTTCACTACATCTTAGATTCTCATTTTGCTGTCCAAATCTACGGCAGAAGTGGATGTGAGAAACTGACCCTCCCTTCACAGAACAACACTATTCCGAACAAGAGAGCTAGAACAGCTGCAGATTCGGCTGCTAGAGACGGGCCATCCAACAAACGTCACAAGGATTCAAGTACTTCCTATCATTCT…	1512	7	B3
Rh_pal_06G012020.1	RpChr06	23969113	23972366	+	ATGGCTTGTTGTGCCGCTGCCAAAAGAGGAGTAGGTGTCAACGGCGCGGAAAAGTGCGATGATTGTAAAAGCTGGGAAGAGCAATTATACTGGAAGCGCTTTCAGCCGTTGCATTTCTTCCAGATCTTGCGTTCTGGGACTGAATTTCAGAAGCAGATTGGAATTCCCAGGAAGTTTGCACAAAATGCAAAGCCCATTTTACCTCCAAAAGTAACTCTGCGAGGCCCGAGTGGTGCTTTGTGGTGTGCTACGATGACAAAGAGGGGTGATGATTTGTTCATTTGTGATGGGTGGGAAGAGTTTGTTAAGGCGTACACATTACAAGCAGACAATGTACTTATTTTCAAGTATGACGGGGTCTCTGTTTTTGATGTCCTGATTTTTGACGGAGAAAATCTC…	1596	5	B3
Rh_pal_06G018310.1	RpChr06	48946365	48951052	+	ATGGTATTTTATGATTTGTGTCGAAACGATAAAGCCTTGGGTGACCTTGGTAAGGAACACCGGGCGGTTACAGTTGCAAATTACAGGACTCCTTCATTGACTTACGGAGTTTCTAGAGCGAGGGATCTTTCGGATCGGGTTTATACTTCGGCCGAAACCCGAGCATCTACAATAGAAAAGGTTGAACAGTTTGTCTCAGAGATTGAATCTGATTACCTTACACTTGGTAGAGGGATGCTTCCTTCTTATGTCAGTGGAGGATTCTGGCCGGGGCTTCCTTATGGTTTTTACAGGAGGAACATGCCCAGGCAAGATGGAGTGGTGACTCTAGTGGATGAAGAGGGCGATGAGTTTCAAGTTGTGTATTTGGCAAGAAAATGGGGGCATAGTGGAGGATGG…	513	5	B3
Rh_pal_06G019080.1	RpChr06	53606202	53606567	+	ATGGCACAAACCCTAGTTTTCAAGAAACAGTTGAAGAACACGGATCTCACATACCGACTATCCGTTCCGACCCGTTCCCTCAGGAGCCTTCCTGGATTCGAATCCGGGCAGAACCAGATGAGTTTCTGGGTTCTTAACGAGTTCAGCGGGGCCTGGTTCAAGTTCCATTGCTACAAGAGGAAGAAGGGCTCCTACTCCAAGCCCGTGTTTTCCAAAGGATGGATGGAGTTTGCAAGGCGGAACCACCTCATGCCTAAAGATTCGGTGACCTTGCACAAGATGGAGGCCCCACTTTACGGGACATGGTACCAAATCAGTGTGGTCAGAGCGAGTCTTAGACTTTTCGGCGTCAACATCATCATATGA	366	1	B3
Rh_pal_06G025820.1	RpChr06	90175664	90182444	+	ATGGGGACTAAAATTTGCATGAACACATCGTGCGGTGCAAAAGTTTCTTCTACGTGGAAGAAAGGCTGGGAATTGAAATCTGGTCAACCTGCTGATCTCTGTCTTAATTGCGGATCTGTCTATGAGAAGCTAGCTTACTGTGACACGTTCCACGTTGAAGAAACAGGTTGGAGAGAATGCAGCTTGTGCAACAAGCGCCTCCACTGTGGATGCAGTGCTTCATTGACATTGATAGAGATCCAGGATTTTGGAGGCATCTGGTGCATTAACTGTGCACGTAATTCTGGCTGCCATCCGATCCAAAGAGAGGGATTGCCTTCTGAAGCTCCAAAACCAAACACTTACTCTTTTGGTGAACAACACAACTCACAGTCAAGTAAAAAGTTGGATGGTAATTCT…	2658	12	B3
Rh_pal_06G028670.1	RpChr06	108594569	108594922	+	ATGGCATCAACTTGTGGAGTTAAGCTCTTTGAGAAGAAGCTAAACGAGGGCGATATCACGAATGGACTGGTTTTGGAAGTGGATTCCGAATCTGCCCTTCTACCAGCTGGATTCGACAGTAGCCACGACGTCGAGTTCTACGCGATGGATGAACAGCACGTGGCTTGGCGTTTTCGGTGTAGGGCTGGTGTGCTGATTTTAGAGGGATGGGCTGAATTTGTTCGGCATTATGGTTTGAGAGTTAAGGATAAGGTTCTTCTGTATCATAATTATCAAGGCCGGGAGGCTAACCTTGTGATCCACGTTAGGAGGACCATCAGGTTGTTTGGGGTGGATATCACCCAGGCTGATTAA	354	1	B3
Rh_pal_06G034810.1	RpChr06	141408170	141408712	+	ATGGCTTCATCGTCGAGAAATGTGATAGTAATCAGCGATGACTCAAATTCCTTTGTTGTCGAAGAAGACAACAGCTACACTTCTGATGATAAATCTAGTATTCCGAGGAAGCATGCTTTGAAATTCTTGAGTTCTGCAACAACAACAAAAGTTACCCTGGATTGTGGTGATGCTACTTTGCCTGTGTGTATCTCAAAAAGTGGGAATCGATACAGATTTGGAAACGGCTGGAGGAATTTTGTAAGATTCCATGAATTGGAAATCAATGATGCATTAGTGTTTGAACTAATATGTCAGCGTCCGCAAGTTATATATCTAGTAACCATATTCAAAGCTTAG	339	2	B3
Rh_pal_07G011360.1	RpChr07	82141932	82146425	+	ATGTATAGAATTTCAATACGAGTCCGTACATATAAAATTCGTCCAAAACGGACATCGTTTGCCCCTCCAAAAGCCCAAAAAACGAAGTCTTCAACCCGCTACGCGCGCAGGTTAAAGGCTTACTACCGAGGAATGATGAAAAAGCATGCCCTGCAAAAGAACAAAAGAAGCTCGGTTACAGTTGCAAATTACAGGACTCCTTCATTACGCTTGGATCTGCCTAGAAGGTTAGCATCTGTTCTTATTTTATATGCTTATTTTTGGAGTGTCGTCATCTTCTTGATGAATATTTGTTTTTTCGATACAGGACTTACGGAGTTTCTAGAGCGAGGGATCTTTCGGATCGGGTTTATGCTTCGGTCGAAAACCCAAGCATCTACAATAGAAAAGGATGAGCAA…	723	6	B3
Rh_pal_07G022090.1	RpChr07	150098552	150101878	+	ATGGAGGAGATAGAAAGCGAGGATCACAAAAACGAGGCCAAGTTTGCTAATTGGGGGGCAGCTGATTCTCTTACCCAACCCCTCTCCTCCATCAAAACCAGGTTCAAGCCTCTGTTTTCCGAGACTCGCTCCCACTCGCCGATCCCCGACCTAGTCTCCGCCGTCACGGGATCCGGATTCCGACGGAGGAAGCAGCGGATGGCTCGCCAGCGACGGACTCTCTACTCCTCCTTTGCCGTTGTTCAACGCCCCTGTTCTCACGTTCCCCGCACGTGCCCTGCGCCCCCTGCTATTGATCCAAGAAGGTTAAGGTTTCTTTTCAAGAAGCAACTCCAAAACAGTGATGTTAATTCTCTCCGACGGATGGTGCTCCCAAAGAAAGCAGCAGAGTCTCATCTT…	846	6	B3
Rh_pal_07G030300.1	RpChr07	193091158	193092018	+	ATGGATTTCTCCTCCTCAATCTACAAACCCCCAATCTCCGGGCCGTCGGAGCGGGAGCACATGTTCGAGAAGGTGGTGACGCCGAGTGACGTCGGCAAGCTGAACCGCCTAGTCATCCCCAAGCAGCATGCGGAAAAGTACTTTCCGCTGGACTCCGCCGCCGGCGAGAAGGGGTTCCTCCTCAACTTCGACGAGTCCGCCGGCACCGGCAAGTCCTGGCGCTTCCGCTACTCCTACTGGAGCAGCAGCCAGAGCTACGTCATCACCAAGGGCTGGAGCCGTTTCGTCAAGGACAAGCAGCTCTTCGCCGGCGACATCGTTTCGTTCCTCCGCGACTCCGGCGACGGCCGCCTCTTCATCGACTGGAGGCGCCGCCCCGCTGACTCGAGAACTCAATTG…	861	1	B3
Rh_pal_07G037900.1	RpChr07	215985941	215989992	-	ATGAGAAATAAAGTCCAAATTCCTAGGACAATACTCAACATTAAGGTCAGTAGACGGATCTTTCGGATCGGGTTTATGCTTCGGCCGAAAACCCGAGCATCTACAATAGAAAAGGATGAGCAATTTGTCTCAGAGCTTGAATCTGATTACCCTACACTTGTTAGAGGGATGCTTCCTTCTCATGTCAGTGGAGGATTCTGGCTGGGGCTTCCTTTTGGGTTTTGCAAGAGGAACATGCCCAGGCAAGATGGAGTGGTGACTTTGGTGGATGAAGAGGGCGATGAGTTTCAAGTTGTGCATTTGGCAAGAAAATGGGGGCTTAATGGAGGATGGAAAGGATTTGCAGTGGAGCATGAGCTGGTTGATGGGGATGCAGTGGTTTTCCAGCTGACCAGCCAC…	462	6	B3
Rh_pal_08G039630.1	RpChr08	225294109	225294515	-	ATGCACGTGTCATATCTGAGCAACGATTTCCGTATGTGGATCCCGCTGCGCCACGCTAACAAATACATGAACGTCGGTGTTGATGACAACACTATAGTAAAGCTTCATCTAGGGAGAAAGATTTGGCCTGTGAAGATCACATATGGGAACCGCTGCTTCAGGTTTGGTGTGGGCTGGAGAAGGTTCGCCACTCATAATGGCTTGTGTGTCGATGATGTGTGCGTCTTTGAACTCATTGACCAAACTGCCCTTGCTTACAAGGTCCATATCTTCCGAGCTGCTTCCTAG	288	2	B3
Rh_pal_08G044310.1	RpChr08	233736449	233738571	-	ATGGCTGCCTGTTGTACGGACGGAGTGGAAAAGGAAAACTGTGTGGATTGTAGGATCTGGGAGGAGGAACTCTACTGGAATCGCTTCCATTCGTTCTATTTCTGCCAGATTCTGAGTTCAGTTAGCGAATTTCACAAACAGCTCGCAATTCCCAAGAAGTTTGCAGACAATGCAAGGACCCTTCTACCTCCTAAAGTAACTCTTAGAGGCCCAAGCCGAGCATCATGGTGTGCTGTCATGACAAAGAGGGATGATGATCTGTTCCTCACTGATGGATGGGAAGAGTTTGTGAGGGCCTATTCACTTCAAGCTAGTGACGTCCTTATCTTCAAGTTTGATGGAGTCTCTGTGTTTGATGTCCTGATCTTTGATGGAGAAAATCTGTGTGAGAAGGAATCG…	1509	5	B3
Rh_pal_09G021540.1	RpChr09	59634123	59635846	-	ATGGGCGTGCCCAGAAAACAGAAATGCGTTGCGAATCATGACAACAAACCCCACTTCTTCACTGTAATTGTTTCCCCTGCAATTCAGCTGCACAAATTGAGACTTCCAGAGAAGTTTGTAAAGGATCATGGCAAGAATCTGTCGAATTTCGCTTTCCTTCAAGTGCCAAACGGGGAGATTTACAGGGTTGAATTGCTCAAGTGTAAGTCCAATGTTTGGCTGCACAAAGGCTGGAATCAATTTGCTAAAAATTACTCTATACAATGTGGTTGCTTTCTAGTCTTCAGATATGACGGGACCTCACATTTTCGGGTCCTCATATTCACCGCAACTGCTTTAGAGATCGACTATTCCCGTACCAATCTCCATCAAATTGCTAAACAAACCGGTCAATTTCAA…	846	4	B3
Rh_pal_09G025950.1	RpChr09	79511754	79515762	+	ATGCTTGGATCTGGATCACCTAGGACTCGGTTGCTAGAGCGAGGATCGAAGGCGAACGAGAGAGATCTGGGAGATGTCTTGCGATTTGTGGTTTGTATAATTGTCTTAATCCTGCATACACCATTGACTTACGGAGTTTCTAGAGCGAGGGATCTTTCGGATCAGGTTTATGCTTCGGCCAAAACCCGGGCGTCTACAATAGAAAAGGCTGAGCAGTTTGTCTCAGAGCTTGAATCTGATTACCCTACACTTGTTAGAGGGATGCTTCCTTCTCATATCAGTGGAGGATTCTGGCTGGGGCTTTCTTCTGGGTTTTGCATGATGAACATGCACATGCAAGATGGAGTGGTGACTCTGGTGGATGAAGAGAGCGATGAGTTTCAAGTTGTGTATTTGGCA…	555	6	B3
Rh_pal_09G041730.1	RpChr09	193499965	193508149	-	ATGGACATGGAAGCAGGAAGCTCTTCACAACCCAAAACATATCCGAAATTCAACCACATAATTCTGCCTCACAACCTTGAAGATGGAACTCTTGAAATTCCCCAGAAATTTGTGCAGGATCATGGAAGCCACTTGCCCATGTATGCTTGCCTTGAAGTACCAACGGGTAAACTGTGGAAAATGGAACTCAAAAGGTGCGATGGACATGTTTGGCTACATAGAGGCTGGAAAGACTTTGTTCAGAAATGCTCCATTGCGAGTGGGTATTCTTTGATGTTCAGATATGAAGGCGGTTCCTTTTTCCATGTCTTCATATTCAATGCAAGCGGTTTCGAGATCGAGTACCCTGTCGGTTCTGCTAGTACTAATCACAGGGTCAATCTTGATCAATTAAAATCC…	1140	5	B3
Rh_pal_09G042070.1	RpChr09	194779226	194780080	+	ATGGCCTACGACAGCGCTGCCATCAAGCTCAGGAGCAGCGAGTCGTACAGGAACCTGCCCATTAGCCCTGATCATCTCGCACTAGAGATGGACTTCCAGAGCCACTTCTCCGATGAAGCCGCCCTCATCATGATCAAAGACGGGTCGTACCCGAGCAAGCTAGGTGACTTTTGCAGGTCGTGGCGATACCAATCCGATCAAGCTGGCCTGCTGAGCCACCACTACCCCGGTGGGGTCATGAGGATTGGCGGTGGAAACGACATCCTGTACAAAGACTGCTTCGAGAAGGAGCTGACGCCAAGCGACGTCGGGAAGCTGAACAGGCTCGTGATTCCCAAGAAGTACGCCGTCAAGTTCTTCCCTCAGGTGAGCCACGTCGAGCCGGATGACTTTGTAAAT…	855	1	B3
Rh_pal_09G044250.1	RpChr09	208430697	208431953	-	ATGCAACAGACCGCCCGATTCGCTTCTTCTTCCTCTCCCTCCTACTCCAATTACCCTTACAATTACTCCAATTACAATTACGCCGGCGGAGGCGGAGCTTCGGAGGCTGGCAGCGCCGGGGAGATGGCGGAAAAGAGGGAGGAAGGAGGAGATCGGCCGCCTGGAGATTCGTCGGCCGCGCCGGAGGAGGAGAGAGAGCATATGTTCGACAAGGTCGTGACGCCGAGCGACGTCGGCAAGTTGAATCGGCTAGTGATTCCGAAGCAGCACGCGGAGAAGTACTTCCCGCTTGATTCGTCGTCGAGCGAGAAGGGATTGTTGCTCGATTTCGAGGATCGGAACGGGAAATCATGGCGTTTCCGGTACTCGTACTGGAACAGCAGCCAGAGCTACGTGATG…	1257	1	B3
Rh_pal_09G049700.1	RpChr09	236353058	236355940	+	ATGGATTTCAAGGCCGCCTTCGGAGCCGACTCCTCGCCGGCGGTCAAGAACGAACTCATCCCGAACCCTAATTCTGGCGGCGGAGTGGGTGGGTTTCAGGAGGAAGACGGCGGAGCCATCAAGACTGAAAGCAGGGAGATCTGGCTTGGTCACGGTGACGTCAGCAACGGCGTAGACCCTTCTTCTCTGTTCTACGCCGACGACGACTTCCCGCCTCTCCCTGAGTTCCCCTGCATGTCCTCCTCCTCCTCCACTCCCACCACCCCTGCCCCCTCCACCGTCCCCACCGCCGGATTCTCCACCTCCGGCGCCACCTCCTCCTCCTCCTCCCCGTCCTCCTCGTGGGCCATGCTCAAGTCCGACGCCGAAGCGGACGACGATTATCACCATCATCATCAT…	2250	6	B3
Rh_pal_10G033700.1	RpChr10	197704216	197709262	+	ATGTATTTCAAGCAAATACTACGAATCATCAGCAAAGGAAAACGACAGGACATTGTTCAGGCTTACATTAGCAACTCACCTATTCGGGGCCATTGTCAAGAATTACATATCAAAGAATTTGGCAAATATCAACTACGGGAAAGCAGAATTCACCTCAAACCTGCGCCTTGTGGGTCCTTTGGTATTTGGACTTACGAAGTTTCTAGAGCGAGGGATCTTTCAGAACGGGTTTATGCTTCGGCCGAAACCCGAGAATCTACAATAGAAAAGGCTGAGCAGTTTGTCTCAGAGCTTGAATCTGATTACCCTACACTTGTTAGAGGGATGCTTCCTTCTCATGTCAGTGGAGGATTCTGGCTGATGAGGCTTCCTTCTGGGTTTTGTAGGAGGAACATGCCC…	621	6	B3
Rh_pal_10G042870.1	RpChr10	253570494	253573688	-	ATGTATCAACAACCTAGGCAACTCAGAATCACATTGGTTGGTCAACTTCTTCAGACAAGTCTGCCAAGTCGTTGTCCAACTCCTTTCCTTAGCAACCTGTTGAAGGTAAAAAATGCGACAAGAACTTCACCTCATGCTACCCCTTCTTCTCCCACACTGATTACAACTCCTGACCTTTCTTCTCCATTTTGGGTTTATGCTTCAGCCGAAACCCGAGAATCTACAATAGAAAAGGCTGAGCAGTTTGTCTCAGAGCTTGAATCTAATTACCCTACACTTGTTAGAGGGATGCTTCCTTCTCATGTCAGTGGAGGATTCTGGCTGGGGCTTCCTTCTGGGTTTTGCAGGAGGAACATGCCCAGGCAAGATGGAGTGGTGACTCTGGTGGATGAAGAGGGC…	570	6	B3
Rh_pal_10G043980.1	RpChr10	257162822	257166026	+	ATGATCCATGGAGATCCTTCCCCTTCTTCCTTTTATGTTTGTGATGCGGTTACAGTTGCAAATTACAGGACTCCTTCGTTGACTTGCGGAGTTTCTAGAGCGAGGGATCTTTCGGATCGGGTTTATGCTTCGGCCGAAACCCGAGCATCTACAATAGAAAAGGTTGAGCAGTTTGTCTCAGAGCTTGAATCTGATTACCCTACACTTGTTAGAGGGATGATTCCTTCTCATGTCAGTGGAGGATTCTGGCTGGGGCTTCCTTCTGGGTTTTGCAGGAGGAACATGCCCATGCAAGATGGAGTGGTGACTCTAGTGGACGAAGAGGGCGAAGAGTTTCAAGTTGTGTATTTGGCAAGAAAATGGGGGCTTAGTGGAGGATGGAAAGGATTTGTAGTGGAG…	510	6	B3
Rh_pal_11G014890.1	RpChr11	55187546	55191226	+	ATGCCACACCAAACCCTAATCATGGAGGAGAGAGAAAGCAGCTGCTTCGGTGTTGATGATCTCAAGAACCAGGCCACGACTGCCTTGCTGGCAAGTGCCGGTTTCACATCAATGCCTCCTCGCATTCACACTACTACTACTACTACTGCTCCTCCTCCTCCTCCTCAAACCCACCACCACCTCAAAACAACCGCCAATACCACCTGCCTCGCTGAGTCCCACTCGGCCATCCCGGATCTTCTCTCTGCGGTTACGGGTTCGGGCTTCGGGTTCGGAGTTCCACGGGGGAAGCGGATGGCCAGGCAGCGCCGGACTGTGTTCTCCGTCTTGGCTGCTACTCCTTCTTCGTCATCCTCCTCCTCCTCTCCCAGTCACACTTATCATGCAATTGATCCAAGA…	996	6	B3
Rh_pal_11G020390.1	RpChr11	86719259	86725703	-	ATGGGGACGAACATTTGCATGAACACATCTTGCGGAGCTACCGCTACTTCTCAATGGAAGAAAGGCTGGAGACTGAAATCTGGTCAAATCGCTGATCTCTGTTTCGACTGCGGATCTGCCTATGAGAAGCTGGCTTACTGTGAAATGTTTCATTATGAAGAAACAGGCTGGAGGGAATGCAGTTTGTGCAACAAGCGCCTACATTGTGGCTGCAGTGCATCCCTTCCATTAATCGAGATCCAGGATTTTGGAGGAACCTGGTGCATTGACTGTGCAAATAGTGCTGGTTGTCATCCGGTTCAGAGAGATCTAATGCCTTCTGAAGTTCAAACAGTCAAAACTTCTACATCTGGTGAATTGCAAAATCCACAAGCTAGTAATAAGCTGGTGGCTGATCCA…	2607	12	B3
Rh_pal_11G036020.1	RpChr11	200574777	200575307	+	ATGGGTCTCCAAGAATACGCTCTACCCGCCTGGTTCAACGTCACCCCCGCCCTGAACCCGGTTCCATTATCCTTCTCCCGGACCGGCCCTCCCCAAAACGCCGCCGTTTTCGCCGAACACGTGGAGCCGATGTTCGAGAAGGCGCTGACGCCGAGCGACGTGGGGAAGCTGAACCGCCTCGTCATCCCCAAGCAGCAAGCCGAGAAGCACTTCCCCCTCGGCGACGCGGCGGCTGGAAGCCTACTCGGCTTCGAGGACGAGGAGGGCAAGGAGTGGCGCTTCCGCTACTCTTATTGGAGCAGCAGTCAAAGCTACGTGTTGACCAAAGGCTGGAGCCGCTACGTCAAGGAGAAGCGGCTCGACGCTGGTGACGTGGTTTTCTTCGAGCGCCACCGCGCC…	531	1	B3
Rh_pal_11G044860.1	RpChr11	245984489	245985408	-	ATGAAAGAGAGGTGTGAGAATTGCAAGGGGCTAGAAGAAGAAATCTACTGGAAACATTTCCAATCCATGCAATTCTGTCAGTTCCTAACTGGAGACTTCCACTCTCAACTTATGATTCCTGGGAAATTCTCAGAGAAATTAAGGGAGAAATTGACACAGAAGTTGGGTTTAAGAGGCCCTAGTGGCACTATTTGGGATGTTAAACTGGTGGAAAGTGGTGATGTGTTGTATTTTGGAGGTGGATGGGAGGAGTTTGTGGATGCTCACTCTCTTGCAGAAAAGGACATATTGGTCTTCAAATACACTGGAAACTCTCAGTTTGATGTATTGATGTTTGAAGGAAGCAATTTGTGTGAAAAGGAAAGCTCCTATTTTGTCAGAAAATGCGGTCACACAAAG…	711	2	B3
Rh_pal_11G045380.1	RpChr11	247007798	247008987	+	ATGGGGATAGGAAATCTATCATACGAAGAATGTCGAAAGAAGAGGATGGAGGAGAACAAGAAACGCTTGGACGAGCTCAATCTCGCTCATCTCTCTCGTTCTCTCTCCCACTTGCCTCCCAACACCCCTACTCCTATGAAGAAGGCGAAGCCCCGAACCGCCGAGAAGCTACTGATGCCTGTGAGAAGGTCTCCTCGCAAGACCAATTCTGCCGCCCCTGTCTATGCTGAGATTAAGGTCAGTAGACGCTTGGATTTGCCTAGAAGGACTTACGGAGTTTCTAGAGCGAGGGATCTTTCGGATCGGGTTTATGCTTCGGACGAAACCCGAGCATCTACAATAGAGAAGGCTGAGCAGTTTGTCTCGGAGCTTGAACCTGATTACCCTACACTTGTTAGA…	699	6	B3
Rh_pal_11G046910.1	RpChr11	252037771	252038962	-	ATGGGGATAGGAAATCTGTCATACGAAGAATGTCGAAAGAAGAGGATGGAGGAGAACAAGAAACGCTTGGACGAGCTCAATCTCGCTCATCTTTCTCGTTCTCTCTCCCACTTACCTCCCAACACCACTACTCCTATGAAGAAGGCGAAGCCCCGAACCGTCGAGAAGCTACTGATGCCTGTGAGAAGGTCTCCTCGCAAGACCAATTCTGCCGCCCCTGTCTATGCTGAGATTAAGGTCAGTAGACGCTTGGATTTGCCTAGAAGGACTTACGGAGTTTCTAGAGCGAGGGATCTTTCGGATCGGGTTTATGCTTCGGACGAAACCCGAGCATCTACAATAGAGAAGGCTGAGCAGTTTGTCTCGAAGCTTGAACCTGATTACCCTACACTTGTTAGA…	699	6	B3
Rh_pal_11G047400.1	RpChr11	253629828	253630747	+	ATGAAAGAGAGGTGTGAGAATTGCAAGGGGCTAGAAGAAGAAATCTACTGGAAACATTTCCAATCCATGCAATTCTGTCAGTTCCTAACTGGAGACTTCCACTCTCAACTTATGATTCCTGGGAAATTCTCAGAGAAATTAAGGGAGAAATTGACACAGAAGTTGGGTTTAAGAGGCCCTAGTGGCACTATTTGGGATGTTAAACTGGTGGAAAGTGGTGATGTGTTGTATTTTGGAGGTGGATGGGAGGAGTTTGTGGATGCTCACTCTCTTGCAGAAAAGGACATATTGGTCTTCAAATACACTGGAAACTCTCAGTTTGATGTCTTGATGTTTGAAGGAAGCAATTTGTGTGAAAAGGAAAGCTCCTATTTTGTCAGAAAATGCGGTCACACAAAG…	711	2	B3
Rh_pal_11G050460.1	RpChr11	262039424	262040773	-	ATGGCTACCAACGGAGGGCATGTCCAGCAGAGGTGCGAGAAGGTCCTCAGCAAAACCGACGTAAAGAAGCTGACTTTCCCATCTGCAATCAGGGGTCACGTGTGGGGACCCACCGATCCACATGGCACGGCGAGGCTCTTTCGGGTCGTCGATAGCCATGGGAACCAGTGGGAGTTTCGCGGGCGCCTGAGGATCGACCGGAACGGCAGCAGCTTGAAGCCGGAAGTTGCGGGGCCCGAGTGGGCAAGATTTGTTCGTGAGAAGGAGCTGCGCCCCCTCGATATGGTCGTCTTCTACCTGGAGAATCATGCGAATGGCGGTCCTCTGTTCAGGGTTTGTCGATCGTGGTTGATCCCAAATACCTAA	366	2	B3
Rh_pal_11G051020.1	RpChr11	263311718	263317910	+	ATGGGGGCCAGAATTTGCATGAACACGTTTTGCGGTGCTACAGTTTCTTCTACGTGGAAGAAAGGCTGGGAGTTGAAATCCGGTCAAATTGCGGATCTCTGCTTGAATTGCGGATCTGTCTATGAGAAGCGAGCTTATTGCGACACATTCCATTCTGAAGAAACAGGCTGGAGAGAGTGCAGTTTGTGCAACAAGAGCCTCCACTGCGGATGCAGTGCTTCTCTGCCATTTATTGAGATCCAGGATTTTGGAGGTGTCTGGTGCATTAACTGTGCACATAGTGCTGGTTGTTATAAGAATCAAAGAGATGTATTGCCTTCTGAAGCTCCAAAACAGAACTCTTATCTTTCCTGCGAGCTGCAGAACCCACAGTCAAGCTATAAGCTGGATGTTGATCCC…	2616	12	B3
Rh_pal_01G007710.1	RpChr01	22815180	22819252	-	ATGACTTCATCGGAGATGTCGATCAAAGGCAGCATCGCTAATGGAAGGGGAGATTCTTTCTCTTCTCCGGCTTACAACACCGACCATCCCGATTCGGGTTTAGATCCCCAGCTCGCGCTGTATAAGGAGCTATGGCATGCTTGTGCTGGTCCTTTGGTAACAGTTCCCCGTAAAGGCGAGCTCGTATTCTATTTTCCACAAGGCCATATCGAGCAGGTGGAGGCGTCCACCAATCAATTTTCTGATCAGCAGATGCCAAATTATAATCTTCCATGGAAGATACTGTGTCGTGTTGCCAATGTGGATCTGAAGGCTGAACCGGACACGGATGAGGTGTATGCACAAGTGACTTTGCTGCCTATAGACAATCAAGATGAGCATTCCTTTCAGAAGGAGCCT…	2514	14	B3-ARF
Rh_pal_01G039860.2	RpChr01	235740793	235746547	-	ATGGCATTCAAGTGGAAATTTAGAAAACTAACTTCTCAGGGTGTGCTTGCTCAATTTCATTCAAGTGAGAAGAGATGTTTGAATTCTGAACTATGGCATGCATGCGCTGGACCACTTGTATCTTTGCCTGCTGTTGGCAGCCGTGTTGTGTATTTTCCACAGGGCCACAGTGAGCAGGTTGCTTACTCCACTAATAAAGAAGTGGATGCTCAAATCCCCAACTATCCAAGCTTACCTCCCCAGCTTGTATGTCAGCTTCATGATGTCATAATGCATGCAGATTTGGAGACAGATGAAGTTTATGCACAGATGACATTGCAGCCCTTGAGTCCAAAAGAACAAAAGGAGATCTATCTCCCAGCAGAACTTGGTGTACCCTGCAAACAGCCAACAAATTAC…	2709	14	B3-ARF
Rh_pal_01G052360.2	RpChr01	282308297	282311055	-	ATGATTACTTTTATGGATCCAAAAGAGAAGATCAAAGAAGGAGATAATTACTTAGACTCCCAGCTATGGCATGCTTGTGCTGGTGGCATGGTCCAGATGCCGCCGGTGGATACGAAGGTGTTCTACTTCATCCAAGGTCATGCCGAGCATGCTTCTGGTAATATAGACTTCAGGAATTTCCCAAGGGTTCCACCTTACATCTTGTGTAGGGTTGAGGCCATAAAATATCTGGCTGATCGTGATACCGATGAAGTCTTTGCTAAGATAAGGATAATGCCGGTAACATCCAATGAGATTGATTTCATTGATGAAGATGGAGGAGTTAATGGACCCGATGCACAAGACAATAAACCGGCTTCCTTTGCCAAGACCCTAACCCAATCTGATGCTAATAATGGT…	1953	3	B3-ARF
Rh_pal_02G024470.1	RpChr02	133253033	133285702	+	ATGAAGCTGTCTTCACCTGATTTTACTCCCCAGCAAGAAGATAGCAATGGTGACAAGGGATGTTTGAACTCTGAACTATGGCATGCCTGTGCTGGACCACTCGTCTCTCTGCCCACTGTTGGCTGCCGTGTCGTTTATTTTCCGCAGGGCCACAGTGAGCAGGTAGCTAACTCTACTAACAAAGAAGGGGATGCTCGAATCCCTAATCATCCAAGCCCTTTAAGAGCAGATCTGGAGACTGATGAAGTTTATGCTCAGATGACATTACAGCCCTTGAGTCCGCAAGAACAAAAGGAAATATATCTCCCTGCAGAACTTAGTATCTCTTGCAAGCAGCCAACAAATTACTTCTGTAAGACCTTAACAACTAGCGACACGAGCACTCATGGTGGATTCTCA…	2067	14	B3-ARF
Rh_pal_02G033650.1	RpChr02	195035998	195039309	+	ATGGAGAGAGTAGAAGCAGAGAGCACGGTGAACCCTCAGCTATGGCTGGCCTGCGCAGGCAGCATCGCCTGCTTGCCACGTGTCCATTCTACCGTCTTTTACTTTCCGCAGGGGCATATTGAACATTCTGTCCCCTCATTCTCCGCCGCCGGAGCCACCGTCTTACCCCGTGCCTCTCCGGCGGTCGTTCCGTGCCGCGTCGCCGCCGTTAGGCTCCTAGCTCGGCCCCACACGGACGAGGTTTTCGCTAGGCTCCGACTCCTCCCGCTCAGCTACAGAGCCGATTTCTACGGCGAGTTTGAGAACGGCGGCGATTCGGCGGAGGAGGAGAAGCTTCCGTCGTTCTCGAAGACGTTGACGCAGTCTGACGCGAACAACGGAGGCGGGTTTTCAGTTCCT…	1872	3	B3-ARF
Rh_pal_02G059030.1	RpChr02	303071819	303076297	+	ATGAAGCCGTCACCGGCGCCCTCCGCCGCTCCGCCGTCGGTCTTCAGCTCCGACGAAGGCGAGAAAAGGAGCATAAACCCGGAGCTGTGGCAGGCCTGCGCCGGGCCTCTTGTAAATCTACCGGCAGCTGGGACCCACGTGGTTTACTTCCCGCAGGGTCACAGTGAACAGGTAGCAGCATCTATGAAGAAGGGTGCTGATGCTCAGATCACACCAAGCTATCCAAATTTGAGTTCTAAGCTACTTTGCCTTTTGCACAATGTTACATTACATGCAGATCCGGAGACGGACGAAGTTTATGCTCAGATGACACTACAACCAGTTCCATCATTTGATAAGGAGGAGTTGTTAAGGTCAGAACTCTCATTGAAGGTAAACAACAACAAGCCACATACAGAA…	2760	14	B3-ARF
Rh_pal_02G063170.1	RpChr02	309782138	309795187	+	ATGGAACTTTGGCATGCTTGTGCTGGCCCTCTAACTTGTCTTCCCAAGAAAGGGAATGTGGTTGTGTATTTCCCACAAGGTCATTTGGAGCAATCAGTCTCTTCTGCCTCCAATTTCCCACCCATGGACCTACCAAATTGTGAAATTCATCCAGAAATCTTTTGCAGGGTTGTCAATGTTCAGCTTCTTGCTAATAAGGAGAATGATGAGGTCTATGCTAAGCTGGCCCTGCTTCCTTTACCTGGGTGGGTTGGCATGGATTCAGAGGGAAAAGGTGAGGAGGAGTTAGGGGAAGAAGAGGGTGCAGCAGGTTCACTTCCAAGAACAACACCACACATGTTTTGTAAGACACTGACAGCGTCCGATACCAGCACACATGGCGGATTCTCTGTGCCTCGT…	2292	15	B3-ARF
Rh_pal_03G025890.2	RpChr03	88067052	88069021	+	ATGATTGAGATCATGAATTCCGGCAGAGAACTCGAGAACTGCCTGGATCCGCAGCTCTGGCACGCCTGCGCCGGCGGGATGGTGCAAATGCCGCCGGTCAACTCGAAAGTCATCTACTTTCCCCAGGGCCACATCGAACACGCTCAAGTAACCGTCGATTTCAAAACCTACCCTAGGGTTCCTCCTCTTCTGCCCTCCCGAATCGCCTCCATCAAGTACCTAGCCGACCGAGATTCCGACGAGGTCTTCGCCAAGATCAAGCTCGTCCCCTTACGCCCCCACGATCTCGATTTCGGCGCTGGAGACGGATTCCCCGGCCTTGACGGCACCGACCAATTCGACGGCCTGGAGAAACCGGCTTCGTTCGCCAAGACTCTGACTCAGTCCGACGCCAACAAC…	1842	3	B3-ARF
Rh_pal_04G011640.1	RpChr04	47408947	47412294	+	ATGGCGCAAATTGAGTGTCTCAACAACCAACGGCTTCAGACTGGACCTGGTTTTAAGATGTATGAAGAGCTATGGAGAGCATGTGCTGGTCCACTGGTGGAGGTTCTACGCCCTGGAGAGAGAGTCTTCTACTTTCCCCAGGGTCACATGGAACAACTGGAAGCATCCATAAATCAGGACCAACAACTCCATATTCCTCCATGCAGTCTTCCTTACAAGATTCTCTGTCGAGTTATTAACATTGAATTACGGGCTGAGCAGGAAACGGATGAAGTATACGCTCAAATTACGTTGCTACCTCAAAATGATGAAAATGAACCTGAAAGTCCAGATGCATCTCTTCCAGAGCTTCCTAGGCCGAAGGTAGACTCGTTCTGCAAAATTTTAACAGCGTCTGAT…	1914	14	B3-ARF
Rh_pal_04G013950.1	RpChr04	61867689	61870622	-	ATGGCGGCCGATTGCCACAGCCATCAGCACAACGAGCAGCCAGAGCACTTTGAGCATGAAGTGGAGCCGGCGATTTGGAACGCGTGCGCCGGAACTACCGTCCAGATCCCGGCGGTAGGTTCCAGGGTTTACTACTTCCCACAGGGTCACATAGAGCACTCCTCTGATCCTCAATCTGTCCTCTCATTCATCTCTCATCTCCTTCCGAGGCCGTTTCTTCTCTGCCGAGTTCTCCAGGTGCTCCACCTTGTCGATCCCGACTCCGACGAGGTCTTTACCAAGATCCGGCTAGAGCCTCTCGGCGAGAGGCACTTTCTTGATCAGCGACCGCCGTCCCCGGCGGTGGAAGACAGCAGCGAGGAGGACGGCGTAATCGTCTCATTTGCCAAGGTTCTGACG…	1842	2	B3-ARF
Rh_pal_04G034690.1	RpChr04	202964631	202969337	-	ATGGCTTCAATGGAAGAGAAGATGAAAACTGGAGGGCTTGTTAGTGGGTCACCAAGCCTTCTTGAGGAGATGAAGATTTTGAAGGAAATGCAGGATCAGAATGGGGCAAGGAAGAACATACACTCTGAGCTATGGCATGCTTGTGCTGGACCTCTAACTTCATTGCCTCAGGTGGGAAGCCTTGTTTACTACTTTCCACAGGGCCACAGTGAACAGGTAGCAGTTTCCACAAAGCGATCCGCAACCTCACAAATTCCTAACTACCCAAATCTCCCACCTCAGTTACTATGTCAGGTTCACAATGTCGCCCTTCATGCGGACAAAGATACGGACGAAATCTTTTCCCAGATGAGCCTTCAACCTATCAAATCTGAGAAGGATGTTTTATCTATACCCGGC…	2667	14	B3-ARF
Rh_pal_04G042350.1	RpChr04	238498147	238501856	-	ATGGCGGATACAATGCCTTGTTACGATTCCGGGATCGGAGATTCCGGGTGTGATGAGTTGTACAGCGAGCTGTGGGGAGCGTGTGCTGGGCCGCTCGTTGAGATCCCTAGATGTGGGGAGAGAGTCTACTACTTCCCGCAAGGCCACATGGAGCAATTGGAGGCATCGACGAATCAGGAGCTGAACCAGACGATTCCCCGCTTCAACCTTCCTCCTAAGATCCTCTGTCGTGTTGTTCACATTGAGCTCAAGGCTGAGAAAGAAACAGACGAAGTCTATGCTCAAATTGCTCTGATGCCTGAATCAGATCAAACTGAGCCTACTAAGCCTGATCCATGCCCCGCTGAGCCCCCGAAGCCCATCGTGCACTCCTTCTGCAAGGTCTTGACTGCTTCGGAT…	1857	15	B3-ARF
Rh_pal_05G021720.1	RpChr05	128815830	128820947	-	ATGCATCCAAACACCCTTAGGTGTGCAACACCAGGTTTCCTCCCACTCCATGCTTCTTGTGGTCTCCACAAACATATCTTTTCTTCCACACATATGGTTGCTAGCACCGGTGTCCAGGTACCACAACCCAGCTCGAACTTGGAATCCAGGGATCGAAGGATCTTCTCCATGACTCTTACATCACTTAATTATTCTCCATTTCTCCTTAAAACAGATGAGGTTTATGCTCAAATCACTCTCTTTCCTGATCCAGATCAAACTAAGCCTGATAAGCCTGATCTGAGCCCCATTGAACCCACAAAGCCGGCGATGCACTCTTTCTGTAAGGTCTTGACTGCTTCGGATACGAACACCCATGGCAGTTTCTCTGTGCTCTGTAAACATGCCAATGAATGCCTT…	1287	14	B3-ARF
Rh_pal_05G026030.1	RpChr05	159771950	159775380	-	ATGATGGGTGGGTTGATTGACTTGAACACTGTGAACGAGGATGAAGATGACACTATTAACGACAACAGCAACATCATTAATAATGACACTGCTTCCACTTCACAACAACCCAAGCTTGATCCATGCTCATCAGTTTGTATGGAGCTGTGGCACGCCTGTGCTGGGCCATTGACGTCTCTTCCCAAGAAGGGGAGCTTGGTGGCTTACCTTCCACAGGGACATCTCTTTGAGCAACACAATTTCAGTGACTACTTTGCCTTTGGGAGAGTCCCTTCCCATGTTTTCTGTAGAGTTCTTGATGTCAAGCTCCATGCCGAGGCGGGTACAGATGAGGTCTATGCACAGGTTTCGCTAATCCCAGAGGCACAGATGGAGGAGAAAGTGAGAGAATGTGAGGTG…	1737	10	B3-ARF
Rh_pal_05G029400.1	RpChr05	180224749	180228307	+	ATGGAGATTGATCTGAACCGTGGTGTTGTGGTTGATGAAGCGAAGAATACTGCAGTTTGCAGCGGGGATTGTGAAAAGGGTATCTGTCATTGCTTCTCTTCATCTTCTTCTTCATGTTCCTCAAACTCTTCTCAATCACCTGCTACTTCTTCTTCAACATACATTAAACTTTGGCATGCCTGTGCTGGCCCTCTAATTTCACTGCCCAAACAAGGAAATGTGGTTGTCTATTTCCCACAGGGGCATATGGAGCAAGCAATCTCCTCTTCAGCCACCAATTTTCCACCCTTGGATCTTCCTAATTATCATCTCCAACCCCAAATCTTCTGTAGGGTTGCAAAAGTTCACCTACTTGCTAATAAGGAGAATGATGAGGTCTACACTCAGCTTACCTTGCTT…	2091	10	B3-ARF
Rh_pal_05G038930.1	RpChr05	227981802	227984168	+	ATGCTCGCTCTCTCAAAAATTCTTCCACTTTCATTGCTTGTTATCCCGGCGGTAGGTTCTAGGGTTTACTACTTCCCACAGGGTCATATAGAGCACTCCTCTGATCCTCAATCTGTCCTCTCATTCATCTCTCATCTCCCTTCAAGACCCTTTGTTCTCTGTCGAGTTCTCCAGGTGCTCCACCTTGTCGATCTCGACTCCGATGACGTCTTTACCAAGATCCGGCTAGAGCCTCTCGACGAGGGGAACTTTCTTGATCAGCGACCGCCGTCCTCGACGATGGAAGGCAGCAGCGAGGAGGACGACGTAATCGTCTCCTTCGCCAAGGTTCTGACGCCGTCGGATGCCAACAACGGAGGAGGATTCTCAGTGTCGCGGTTCTGCACGGACTCCATCTTC…	903	3	B3-ARF
Rh_pal_06G028510.1	RpChr06	107313406	107313945	-	ATGCTCACGTGTAAGATTCCTAGTGGAGGGCAACCTGAGCCTGTGCTGAGCACGGGGTGGGGTGAATTCGTGAAAGCGAAAAAGCTGATGGCAGGGGACTACGTGGTGCTGATGAGGGACAGGAATGGAGATCTACGAGTAGGGATTCGGAGAGGGAAGATGAGGAGTGTTGTGAAGCATGACGTTCATTTGGTTGAGAGGGCGGCAGAGTTGGGAGCTGCTGGGCTGCCTTTCCAGGTGCTGTACTACCCTCACCTTGGGACTCCAGAGTTTGTGGTGACGGCTGCTCGTGTTGAGGCTGCAACCAGGATCCCTCCCAGGGAAGGACTCCGGTTCATAATGCCGTATGAGGATGAAGCTACCTTGGAAGCTCGTACGTGTGCGGGTACTGTGTGGTCA…	540	1	B3-ARF
Rh_pal_07G000400.1	RpChr07	3154645	3161140	-	ATGGCGCTCACAGCTAATCATTATTCTGATAAAAGTTGTCAAAAAGGTGCTTTTTACAGGGAGCTGTGGCATGCCTGTGCTGGTCCACTTGTTAGTGTTCCTCGTGAGGGGGAGCGAGTGTATTACTTTCCCCAAGGTCATATGGAACAGCTTGAAGCTTCTACTCATCAGGGATTAGATCAGAAGATGCCAATGTTTAATCTGCCATCTAAAATCTTGTGTAAAGTGGTCAATGTTGAACTTAAGGCTGAACCTGACACTGATGAAGTTTATGCCCAGATCACTTTGTTTCCAGAACCAGATCAAAGTGAAGTTACAAAGCCAGACCCTCCTCTTCCGGAGCCACCAAAGTGTCTTGTACATTCATTCTGTAAAACTCTTACAGCCTCTGACACAAGT…	1998	14	B3-ARF
Rh_pal_08G037390.1	RpChr08	219039403	219042983	-	ATGATGGGTGGGTTGATTGACTTGAACACTGTGAACGAGGATGAAGATGACAACAATCACTACAACAACAGTGACACTATTTCCACTTCATTAGAACCAAAACTTCATTCTTCATCTACTACTTCTCCTTCTTCACCTCCTCCTCCTCCTTCTTCTTCTTCATCTGTTTGTATGGAGCTGTGGCACGCCTGTGCTGGGCCATTGATTTCCCTGCCAAAGAAAGGGAGCTTGGTGGCTTATCTTCCCCAGGGACACATCCTTGAGCAGCAAAGTTGCAGTGACTATTTTCCTGGGATACCCTTTGAGAGAATCCCACCTCCCCATGTCTTCTGTAGAGTGCTTGATGTCAAGCTCCATGCTGAGGCGGCTACTGATGAGGTCTATGCACAGGTTTCTCTA…	1839	10	B3-ARF
Rh_pal_08G043420.1	RpChr08	232432070	232433974	+	ATGATTGAGATCATGAACCCTGTGAAAGAATCCATCAATGGCGGCCATCAAGAAATTAGCTCTTCCATCAACCCCCAACTCTGGCACGCTTGTGCCGGTGGAATGGTCCAAATTCCGCCATTAAACTCCGACGTCATCTACTTCCCTCAAGGCCACTTAGACCACGCCCAACTCAATCTCGACCCCGGTTTCCCCACAAATTACATCCCTGCCCTCGTCCCCTGCCGAGTCGCCGCCATCAATTACTTAGCCCACCCGGAAACCGACCAAGTCTACGCCAAAATCCGCCTCGCCCCAATCCACCTCGATTCCGACGAAAACCGGTTCGCTCCAGATATTTTTAGTTCCGACGGTTCGGATAAACTCGGTTCGTTCGCCAAGACCCTGACCCAGTCCGAC…	1713	2	B3-ARF
Rh_pal_08G044280.1	RpChr08	233721289	233726287	+	ATGAAGCTCTCTACATCAGGTTCCGGTCAGCAAAATCATGAAGGAGGGGATAAAAAGTGTTTGAATTCTGAACTATGGCATGCTTGTGCTGGGCCCCTGGTGTGCCTTCCAACAGCAGGAAGCCGGGTGGTTTACTTTCCTCAGGGTCATAGTGAACAGGTTGCTGCTACCACTAATAAAGATATTGATGGACACATTCCTAACTATCCGAATCTGCCTCCACAGTTGATCTGCCAACTTCATAATGTCACAATGCATGCGGACGTGGAAACAGATGAAGTCTATGCTCAGATGACCCTTCAACCTTTGTCTCCGCAAGAGCAGAAGGATATTTATCTTCCTGTAGAATTAGGAATCCCGAGTAGGCAGCCGACGAATTACTTTTGCAAAACCTTAACG…	2328	14	B3-ARF
Rh_pal_09G000640.1	RpChr09	1143217	1146506	-	ATGGCGTCTCTCAACAATCAAAGCCTTCAAACGGCACCGGGTAACTCTCCAAGCTCCTTTCACACTTTGGTTCGGTTCAAATTTCGTGTAGGTGGGAGAAGAGACGATCTGTATGCAGAGCTATGGAGGGCATGTGCAGGTCTACTGGTGGAAGTTCCACGCCAAGGAGAGAGAGTCTTCTACTTTCCACAGGGTCACATGGAACAGTTGGAGGCATCAATAAACCAGGACTCAAATCAACAGATTCCACCCTGCAATCTTCCTTGCAAGATTCTGTGCCGTGTTGTTGACATCCAATTACTGGCTGAGCAGGATACTGATGAAGTCTATGCACAGATCACGTTACTCCCTGACAGAAATCAAACTGAGCCGGATAGTCCGGATTCACCTCTGCCTGAG…	1878	14	B3-ARF
Rh_pal_09G017050.1	RpChr09	41027695	41031832	+	ATGGCTTGTGTTGAGAGAACAGGAGGGTTTCTCAATGGGTCTCAGACTCTCGTTGAGGAGACCAAGATTTTGAAGGAAATGCAGGATCAAAAGGGTGTGAGGAAGCACTTACACTCTGAGCTATGGCATGCTTGTGCTGGCCCCCTGGCTTCATTGCCTCAGGTGGGAAGCCTGGCATACTACTTTCCTCAGGGCCACAGTGAACAGGTAGCGGTTTCGACCAAGCGTTGTGCGACGTCACAAGTACCTAACTACCCTAATCTTCCATCACAATTGTTGTGTCAAGTTCACAATGTGACCCTACACGCAGATATAGATACAGATGAAATCTTTGCCCAGATGAGCCTCCAACCTATCAAATCCGAAAACGACGTCTTCCATGTGGCGGACTTTGGTATG…	2517	14	B3-ARF
Rh_pal_09G027320.1	RpChr09	86558263	86567721	-	ATGAAGCTCTCCACATCAGGGTCTGTTCAGCAAAGCCACGAAGAAGCAGACAAGTGCTCGAATTCGGAACTATGGCATGCTTGTGCCGGCCCCTTGGTCTGCCTTCCAACTGCTGGGAGCCGTGTGGTTTACTTTCCTCAAGGTCATAGTGAGCAGGTTGCTGCTACAACAAATCGCGATATCGATACCCACATACCTAATTACCCAAATTTGCCTGCACAGATGATCTGCCAACTCCACAATGTGACAATGCATGCTGATGCGGAGACAGATGAAGTCTATGCTCAATTGACCCTGCAACCTTTGTCTCCGCAAGAGCAGAAGGATATATATCTTCCAGTCGAGTTAGGAATCCCAAGTAGGCAACCTACCAATTACTTCTGTAAAACCTTAACTGCT…	2298	13	B3-ARF
Rh_pal_09G043610.1	RpChr09	204060880	204064378	+	ATGGCTTGTTATGATACCGGGATCAGAGATTCAGGGCGTGATGAACAACTGTATGTTGAGCTATGGAAGGCGTGTGCTGGGCCACTGGTCGAGATCCCTAGAGCTGGGGAGAAAGTCTACTATTTCCCACAAGGCCACATGGAGCAATTGAAGGCATCTACAAATCAGGAGCTGAACCAGACAATTCCACGGTTCAATCTTCCTTCTAAGATCCTATGTCGTGTTGTTAACATTGAACTCAAGGCTGAAAAAGAAACAGATGAAGTGTATGCTCAAATTACTCTCTTGCCTGAATCAGATCAAACGGAGCCTACAAAGCCCGATCCATGCCCTACGGAGGCTCCAAGGCCAGTCGTGCACTCATTCTGCAAAGTCTTAACTGCTTCCGACACGAGTACC…	1854	15	B3-ARF
Rh_pal_10G019460.1	RpChr10	85346906	85350493	+	ATGGCGGCCGATTGCCACCACAATTACCGAAACAGTTACCAGCATCAGTTTCCCCGTCAGGTGGATCCGGAGATCTGGAAGGCATGCGCCGGAACCTCCGTCCAGATCCCGGCGGTGAGCTCTAGGGTTTACTATTTCCCCCAGGGTCACATGGAGCAGTCGTCAGCCCCGCAGTCCGTCATCTCCGCCATCAATCATCTCCCTCCGATGCCGTACGCGACTTGCCGTGTCCTCCAGGTCCTTTTCCTCGCTGATCCCGACACCGACGAGGTCTACGCCAGGATCCGACTGGAGCCGATCGCGAACACCGAGTTTTTCCCTGCCAAGCGGCCGCCGCCTACTCCGTTTCCTCCAACGACGGGGTTTGGTTTGTCGGCGGGGGAGTGTGGTGGCGGTGGA…	1902	2	B3-ARF
Rh_pal_11G023370.1	RpChr11	106966066	106976948	+	ATGAATTCATCAGCGCCGTCACCGGCCGCCGCGGATGCTCCTCCTTATACTGTGAGCTCCGGCGAAGGGGAGAAAAAGAGCATTAACCCGGAGTTATGGCAGGCGTGCGCCGGGCCGCTGGTAAGCTTGCCGGCTGCTGGGACCCACGTGGTGTATTTCCCTCAGGGTCACAGCGAACAGGTAGCAGCATCAATGAAAAAGGACGCTGATGCTCAAATACCAAATTATCCAAATTTGGGCACAAAACTACTTTGCCAGTTGCACAATGTTACATTACATGCAGATCCGGAGACAGATGAAGTGTACGCTCAGATGACCCTACAACCAGTTCCTTCATTTGATAAGGAGGATTTATTAAGGTCGGACCTTTCTCTAAAGGTAAGCAAACCACAACCAGAG…	3321	14	B3-ARF
Rh_pal_11G038990.1	RpChr11	216883382	216887630	+	ATGACTTCATCGGAGGTGTCGATCAAAGGTAACGTCGGTAATGGGAGGGGAGAGACGTTCTCTTCTTCTACTTATAACACCGATCTCTCGGATTCTGGGGTTTTTAACAAACCGCCAGATCCTCCACCAGCTTCCGGCGCCGAGAAAGTGGATCCCGAGCTCGCGCTGTATACCGAGTTATGGCATGCTTGTGCTGGTCCTCTGGTGACCGTTCCTAATAAAGGCGAGCTAGTGTTCTACTTCCCACAAGGTCATATCGAGCAGGTGGAGGCGTCCACCAATCAAGTTGCTGATCAGCAGATGCCAGTATACAATCTTCCATGGAAGATACTCTGCCGTGTTGTCAATGTGGAGTTGAAGGCTGAGCCAGACACTGATGAGGTGTATGCACAAGTCACT…	2532	14	B3-ARF
Rh_pal_01G014530.1	RpChr01	66447182	66448292	+	ATGGATGACAGCGGGCATCGTGAAAATGGAAGAAATAAACCAGAAATGTACAAATCAACACAAAGCCAGTGGTTGATGCAGCATCAACCATCCATGAAACAGATAATGTCTATCATGGCTGAAAGAGATGCTGCAATTCAAGAAAGAAATATGGCCCTGAATGAAAAGAACAAGGCCCTGGAGGAGAGAGATATGGCAATCATGCAACGAGATACTGCAATCCAAGAAAGAAATGACGCTATGATGGAGCGTGACAATACACTAGCAGCCCTTCAGCACAGGCAGAACATAATCAATACTAACAACCAATCCTGTCCTCCAGGATGTCAAATTGGACGCGGTGTAAAGCATGTGCACCACCCACAGCAACACTTGCAACTCCAACCCCAAATGGGTGGA…	1020	2	BBR-BPC
Rh_pal_01G015070.1	RpChr01	69826379	69826627	+	ATGCCTCCACCCGTTTGTTCCTGCATGGGCGTGTATCGACAATGCTACAAGTGGGGTAATAGGGGGTGGCAATCGACTTGTTGCACAACCACCATGTCTATGTATCCATTACCAGCCGTGCCCAACAAGCGACATGCCAGAGTTGGCGGGAGGAAAATGAGCGGTGGTGCATTCAGCAAGTTGCTAAGTCGGCTTGTTGTAGAAGGTGAAATCAGAAGGCATAAGCGATTTGTTTATGATAGCCATTAA	249	1	BBR-BPC
Rh_pal_02G059230.1	RpChr02	303533740	303534603	+	ATGGACGGGGATGGTGGTCTAAACATGCGTAATTGGGGATACTATGAGTCTCCTTTGCTCAAGAGCCATGTAGGGCTGCAGATCTTGCCAAATGTGGCAGATCGGAAACCAATTATTGGTGGAAGAGATGCAACGCTCATGGAAAATCTCAATGATGGCTTCAATCAGAGGGATTGTGGAGTTTCTAGCTCACAGTACCAGATGAATTACATGAGGGATGCTTGGATCCACAGAGATAATAAATTTTTTAACATGCTATCCAGTAACCCCAATTATGCTGTTTTGCATGAGGCAACTACTGTTCATCATCATCATCATCATCCTGTGCAAATGCTTCAACAACCTGAACCTTCAACTGATGATAGGGTGGTTCATATGGATGAGTTAGTTGCTGAGAGT…	864	1	BBR-BPC
Rh_pal_02G059240.1	RpChr02	303543086	303543946	+	ATGGATGGCGATGGTGGTCTAAATATGCGCAATTGGGGATATTACGAGTCTCCGTTACTTAAGAGCCATGTAGGGCTGCAGATCATGCCCAATGTGGCAGATCGGAAGCCAATTCTTGGTGGGCGAGATGCAACACTCATGGAAAATGTCAATGGAGGCTTCAGTCAGAGGGATTGTGGAGTTTCAAGTTCACAATACCAGATGAATTACATGAGAGATGCTTGGATCCATAGAGAGAATAAATTCTTTGACATGCTGCCTAGCAACTCCAGTTATCCTCTTTTGCCTGAGACAAGTGCTGTTCATCATGTCCCTGTGCAAGTGCAACTGCTACAACAACCTGAATCTTCCACTGATGATAGAGTGGTTCATATGGATGAGATTGTTTCTGAGAGTAGT…	861	1	BBR-BPC
Rh_pal_02G059250.1	RpChr02	303543758	303543916	-	ATGTTTTGCCCAATAAGTCTTCAAATCAATTGGGTTAGAAAAGTTATAACCTTCAGCAGCCAATTTCTCCAAGACCTTCTTAAAAGCTCCCAAACTCATTTTCCTGCCAGCTATTCTCGCTCCGCGCCTCTTTGTACTCATCGGCAAAGGATACTGTGA	159	1	BBR-BPC
Rh_pal_04G044110.1	RpChr04	244125589	244126326	-	ATGGGGACATACCGGTCATCTCACCCAATGATGTCAGAGGCAAATAGAACAGCATCCATCCCGCGCTTTGCCTGGTTTCATCCTGGAACTATTCTTTCTACTACCACAACTGGGTATAACCCATACCAAGCAACTCATATTAATACTGATGTTGGAATTGCTGCCATTCCCGTGCGGTCTGTTGCTGCTCCTCCCCCTTATGAGCTAGCCCACGATGATAATGATGTTACAATTGAGCATACCAGGGCGAAGAAGCCAAAGACCTCTAAAATGACCTCAAAGAGCGTAGGTTGCATGTCGTTGAAGCCGCCATCAAAGCAAACCAAGAAAGATCCAACAAAATCTACAAAGAAGGCAAAAACTAGTAACACTACCTCTGCTAGACCTGTGGCAAAACGT…	738	1	BBR-BPC
Rh_pal_04G044120.1	RpChr04	244125619	244125879	+	ATGCCTAGCCCAATGTTCTTTCAGATCAATTGGATGGGAAAGATCATATCCCTCCGCAGCAAGCCTCTGCAGAAGTTTTTCGTAAGCTCCACTGCTCATTTTCCTCCCAGCCATCCTAGAACCAGGCCTTGTCATGCTCATTGGAAGGGGATACTCAGATATGTTGATTGTGCAGCACGAGGATTGCCACCCACCAGCGCCCCACCTATAGCACTGTCGGGAAGCACCAGTACAAGAGCAAAAAGGTGCAGGGACGCCTGA	261	1	BBR-BPC
Rh_pal_11G048980.1	RpChr11	259031287	259032379	+	ATGGGAGACAGCGGGCATCGTGAAAATGGCAGGCATAAACAAGACATATACAAACCATCACAAGGCCAGTGGTTGATGCAGCTTCAGCCATCAATGAAACAGATAATGTCTATAATGGCTGAAAGGGACGCCGCACTTCAAGAGAGAAATATGGCCCTGAATGAAAAAAACAAGGCCTTAGAGGAGAGAGATGTAGTAATCATGGAGCGAGACACTGCAATGCGGGAAAGAGAGGAGGCTATATTAGAACGAGACAATGCACTAGCAGCTCTCCATTACCGGCAGAATCCCATGAATAGTAACAACAACACATCCTGTCCTCCCGGATGTCAAATTGCCCGTGGCATAAATCACGTGCACCACCCTCAGCCACACCTACAACACCAACCCCATATGGGT…	1005	2	BBR-BPC
Rh_pal_01G004750.1	RpChr01	10416955	10417356	-	ATGGTGAACTATGAAAAGGAAGAAAGGCTCTTTAGAGGACGCACAAGGAAGGAGAGAGGGCCGTGGCTCGTAAGGCGGGCTACCAAGAAGGGAATGGCGAGTTCCCTTCGGTTTCCGAGTGAGATTGAGAGGGAGAAGAACAAGACGAGGGAGAGGACGAGGAGGAAGATCACGAGCAAGATATACGCGGGGCTTCGCGCTTTTGGAGGGTATGAGTTGCCAAAGAATGCTGATAACAATCTTCTCTTGATTGCACTTTGTGAGGAGGCTGGGTGGCATGTTGACCAAGATGGCACCATTTCTAGGAAGGTAATAAAACAATGTTTGTTTGTTTTTTATTTTAATGATTTTGGTAATAAGGGTCCGTTTGGATTCCCAAAGATAATGTTAATGTTTGTG…	402	1	BES1
Rh_pal_02G049680.1	RpChr02	276632516	276633803	+	ATGGAGACGGAGGGAGCGGCGGCGAGGAGGAAACCGTCGTGGAGGGAGAGAGAGAACAACCGGAGGAGAGAGAGGAGGAGGAGGGCGATTGCCGCTAAGATCTTCACTGGATTGAGAGCGCAGGGCAACTACAATCTTCCGAAGCACTGCGACAACAATGAGGTTTTGAAGGCTCTCTGCGCTGAAGCTGGCTGGATTGTCGAGCCCGATGGCACCACTTATCGCAAGGGATCCAAGCCATCTCCAATTGATCTGATAGGCAATTCAAACAACATTAGTTTAAGTGGCTGTTCTTCACAGATACCAAGCCCTCTATCTTCAGCATTCCCCAGCCCAATTCACTCCTATCAGCCAAGCCCCTCTTCCTCAGCTCTCCAGAGCCCGACTCGTAACGACCCG…	897	2	BES1
Rh_pal_03G012050.1	RpChr03	23282825	23284791	-	ATGGCGGGATCGTCCGGGAGGCAACCTACTTGGAAGGAGAGGGAGAACAACAAGCGGAGAGAGCGCCGGAGACGGGCCGTCGCCGCCAATATATTCGCCGGACTCCGAGCTCAGGGCAACTTTAAGCTCCCCAAGCACTGCGATAACAATGAAGTGTTGAAGGCTTTATGCGGTGAAGCCGGTTGGATCGTTGAAGACGACGGCACTACTTACCGCAAGGGATGCAAACCTCCTCCAGGTGAGATTGCTGGCGCCTCAGCTAATGTGAGTGCATGTTCTTCCCTTCAGCAGAGCCCGCTATCATCTGCCTTTCCAAGCCCTGTGCCTTCCTACCATGCCTCTCCAACATCATCTTCCTTTCCCAGCCCGTCACGGTATGATAACCCTTCTCAGTATGAT…	963	2	BES1
Rh_pal_04G008900.1	RpChr04	31485987	31491952	+	ATGGCAACTGATATGCAAAAAATGATTGGAACCAGCGAAGAAGATGATGAGGGAGATATGGGGATGGATATAAAAGAAGAAGATGACGATGAAGAAGATAAAAACAATGCCTCTTCCATGATGATTAGTGCAGATAGAGGTATTGCAACAAATGAAAGCAATCACTTCCAACAGAACCCTCAAAGTCAAGAACAGTCAAGCTCTCATGGAGGCGGGGCACGTAGGTCTAGACCAGTGGAGGAAAAGGAGAGAACAAAGCTGAGAGAGCGGCATCGAAGGGCTATTACCGCAAGGATCTTGACAGGCCTTCGAAAACATGGGAACTATAATCTCCGGGTGAGAGCTGATATCAATGATGTAATTGCAGCCTTGGCACGGGAGGCAGGTTGGGTTGTTCTT…	2097	10	BES1
Rh_pal_04G027910.1	RpChr04	163064234	163067047	-	ATGTCCGGGACGCGGATGCCGACGTGGAAGGAGAGAGAGAACAACAAGAGGAGAGAGAGGCGCCGGCGAGCGATCGCTGCTAAGATCTACACTGGATTGAGGATGTACGGCAACTACAAGCTCCCCAAGCACTGCGATAACAATGAGGTTCTCAAGGCTCTCTGCCGAGAAGCTGGTTGGATCGTCGAAGAGGACGGAACCACGTACAGAAAGGGATGCAAGCCCGTAGAGAGCATTGATATCGTTGGTTGCTCAATCCCCACAAGTCCATGCTCTTCGTATCAACCGAGCCCACACATGTCCTACAACCCGAGCCCAGCTCATTACATGGCCGCTTCCAATGGTAATGCCGACGTCAACTCCCTCATCCCATGGCTAAAAAACCTAACTTCTAGCTCT…	942	2	BES1
Rh_pal_06G001910.1	RpChr06	3174599	3176003	+	ATGGAGTCGGAGGTGGGAGAAGGAGGCCGGTTGACGGCCGCAGAGTCGGCGGCGGCTAGGAGGAAGCCGTCGTGGAGGGAGAGAGAGAACAATCGGAGGAGAGAGAGGAGGAGGAGAGCGGTTTCCGCCAAGATTTTTACTGGATTGAGAGCGCAGGGAAACTATAATCTTCCGAGGCACTGCGACAACAATGAGGTCTTGAAAGCTCTCTGTGCTGAAGCCGGTTGGATCGTCGAGTCAGATGGCACCACTTTTCGCAAGGGTTACAAGCCACCTCCAACTGATATCATGGGAGGTTCAAACAACATTAGCCTAAGTGCTTGCTCTTCTCAGATTCTAAGTCCTTTATCTTCTGCATTTCCAAGCCCAATTCCGTCTTACCAGCCAAGCCCCTCTTCC…	936	2	BES1
Rh_pal_09G019290.1	RpChr09	50006489	50008104	+	ATGTCGGCGGATGGTGGAGATGGAGGCTTGGCGGCTGCGGCGGTGGCGCGTGCGGCGAGGAGGAAGCCGTCGTGGAGGGAGAGGGAGAACAACAGGAGGAGGGAGAGGAGGAGGAGAGCGATCGCGGCGAAGATATTTACTGGACTGAGAGCGCAGGGCAACTACGATCTCCCCAAACACTGCGACAACAATGAGGTGTTGAAGGCTCTCTGTGCTGAAGCTGGCTGGATCGTCGAGCCTGATGGCACCACTTATCGCAAGGGATCCAAGCCACCTCCAATTGACATGGTGGGGAGTTCCAACAACATCAGCATCAGCGCTTGCTCATCCCAGATTCCAAGCCCTCTTTCTTCAGCATTTCCAAGCCCAATCCCTTCCTACCAGCCAAGCCCCTCTTCC…	942	2	BES1
Rh_pal_11G027990.1	RpChr11	143302068	143304919	-	ATGGCGGGGGAGCGGATGCCGACGTGGATGGAGAGAGAGAACAACAAGAGGAGAGAGAGGCGCCGTCGGGCGGTCTCCTCCAAGATCTACGCTGGCCTGAGGATGTACGGAAAATTCAAGCTTTCCAAGCACTGCGATAACAATGAGGTTCTCAAGGCTCTCTGTAACGAAGCCGGCTGGATCGTCGAAGATGACGGTACCACTTACAGAAAGGGGTGCAATCCTGCAGTAGAGAGCATGGATGTATTTGGTGGTTCAGTCTCAGTAAGCCCATGCTCCTCCTATCAACTGAGCCCACACATGTCCTACAACCCAAGCCCCAGTTCATCCTCCTTCCCAAGCCCAATTCATGACATGACTGCTACCAATGGCAGTGTAAATGCGGACTCCCTCATCCCA…	906	2	BES1
Rh_pal_11G047650.1	RpChr11	254457257	254458711	+	ATGGAGGATGGAGGAGAAGCGGAGGGAGCGGGGAGGAGGAAGCCGTCGTGGAGGGAGAGAGAGAACAACCGGCGGAGGGAGAGGAGGAGGAGGGCGGTTGCCGCGAAAATATTCTATGGACTTAGGGTTCAGGGGAATTACAATCTACCAAAGCACTGCGACAATAATGAGGTATTGAAGGCTCTTTGTGCTGAAGCTGGTTGGATCGTCGAGCCAGATGGTACTACTTATCGCAAGGGTTGCAGGCCACCTCCAACTGAAATGGTGGGCACTTTCAACAATATTAACATTAATGCTTGCTCTTCTCAGATACTTAGTCCTTTGTCTTCTGCATTTCCAAGCCCAATTCCCTCCTACCAGCCGAGCCCCTCTTCCTCCACCCTTCAAAGCCCAACGCGT…	927	2	BES1
Rh_pal_11G050260.1	RpChr11	261650636	261653920	+	ATGACGTCGGGAAGTAGGTTGCCGTCATGGAGGGAGAGAGAGAACAACAAAAAGAGGGAGAGGAGGAGAAGAGCGATCGCCGCCAAGATCTTCGCCGGACTCCGGTTGTACGGCAACTACAACCTCCCCAAACACTGCGACAACAACGAGGTTCTCAAGGCTCTCTGCCGCGAAGCCGGATGGACCGTCGAGCCCGACGGCACCACTTACCGGAAGGGCTGCAGGCCAGTGGAGCGTATGGATTTGATCGGAGGATCAGCTAGCTCATGCTCGTCTTACCATCAAAGTGCGTGTGCTTCCTTCAACCCGAGTCCCGCCTCTTCATCCTTTGCAAGTCCATCCTCATCTTCTTATGCTGCCAATGCTAATAACATAGACAGAAGTTCTCTGATTCCATGG…	984	2	BES1
Rh_pal_01G004770.1	RpChr01	10525863	10528924	-	ATGGATCCTCCGTTGATCAGTGAAGGTTCATTCGCCACGGCGAATCCTTCGCTTGCAGAAATTTGGCCGTTCAACGGCGGCGGACGAGGTGGCGCGGTTGGGGATATGAGCGGACTGTTGGGACTGAGAATGGCCGGCGATGGCGGGGGTTTTGGGGCGGGCATGATGGGCGGGTTTGTTGACGCAGCCGGCGACGGCGGGGTGAACCGTGACGGTTCGATTGAGGAGTCAACCGTGACGGAACAGAGCGGAAGCGGCGGCGGCGGTGGGGGGAGGAAGAGGAGGGCAATGGCTCCGGAGGATGAGTCTTCCAAGATGTTCTCTGCTACTCCTACCACTACTACCAACAGTGACAATGAATTGAACGAGCCAGTTAGTAAACAATTGAAACTATTGGGA…	906	6	bHLH
Rh_pal_01G005250.1	RpChr01	11962710	11963918	+	ATGAGAAAACCAAACGCTTCAACATCGGGTGCGGGTTCACCTGCACCTGCAGCAGCAGTCACAAAGAAGAAGATTGATCGGAAAACAGTTGAGAAGAACAGAAGAATTCAAATGAAACGCCTTTGTAACGACCTCGTTTCAACTATTCCCTCTAAGGAAAAGGTGACGTCACAGCTGGATCAGCTGGAGCAAGCCACCAGCTACATAGTGCAATTGAGAGAAAGAGTGCAAGAATTGAAAGAGAGGAAGGCCAAATTAGCGATGCTCGACGCAAATGAAGCAACATCGACCGATTCTGGGTATCCAATCATGGAGTTAAGGGATCTGGGTTGTTGCCTTGAAGTGATCCTGATTAGCAGATTGCACAAGAATTTCACGTTGTTTGAAGTCATTAGGGTT…	564	3	bHLH
Rh_pal_01G005280.1	RpChr01	12081037	12082238	+	ATGAGAAAACCAAACGCTTCAACATCGGGTGCGGGTTCACCTGCATCCGCAACAGCAGTCACAAAGAAGACGATTGATAGGAAAACAGTTGAGAAGAACAGAAGAATTCAAATGAAACGCCTTTGTAATGACCTCGCTTCAACTATTCTCTCTAAGAAAAAGGTGACGTCACAGCTGGATCAGCTGGAGCAAGCCACCAACTACATAGCGCAATTGAGAGAAAGAGTGCAACAACTAAAGGAGAGGAAGGCCAAATTAGCGATGCTCGACACAAATGAAGCAACATCGACCGATTCTAGGTATCCAATCATGGAGTTAAGGGATCTGGGTTGTTGCCTTGAAGTGATCCTGGTTAGCAGATTGCAGAAGAATTTCACGTTGTTTGAAGTCATTAGGGTT…	564	3	bHLH
Rh_pal_01G005300.1	RpChr01	12392432	12393523	+	ATGACTATGAGAAAACCAAACGCTTCAACATCGGGTGCGGGTGCGGGTGCTGCTGCAGTCACAAAGAAGAAGATTGATCGGAAAACAATTGAGAAGAACAGAAGAATTCAAATGAAACGCCTTTGTAACAATCTCGCTTCAACTATTTCCTCTAAGGAAAAGGTGACGTCACAGCTGGATCAGCTGGAGCAAGCCACCAGCTACATAGCGCAATTGGGAGAAAGAGTGCAAGAATTGAAAGAGAGGAAGGCCAAATTAGCGATGCTCGACGCAAATGAAGCAAAATCGACCGATTCTGGGTATCCAATCATGGAATTAAGGGATCTGGGTTGTTGCCTTGAAGTGATCCTGGTTAGCAGATTGCAGAAGAATTTCACGTTGTTTGAAGTCATTAGGGTT…	519	3	bHLH
Rh_pal_01G007540.1	RpChr01	22129479	22131653	-	ATGATGATGAAACTTTCTTCATCTTCATCCTCTTCTACTACAACACATACTACTAATTCCCCTTTGCTTTCCCCTTCTTGTTGCTTCTCAGAGGATCAATCCCACCTCCTGAATCCCAATTCCAACTACTCTGAACCCATCTTTGAGCAGCTGCAGTTCCAATACCCATTTGAGAATCTTGTGGGTTTTCATCAGGGAGAGGAAAATCCCATTGATTTCAACCTCCATGAAAGCAGCTGTGTTGAACAGGGAGGTACTCCAATGGGTAGTAGTGAGAATCATGAGCCCTCCAAAAAACAGAGCACTAATCAGAATGGCGGTGGTGTTGCTGGTGGTTGTGGCGGCGGCCGCGGTTGGGTTCCTGTGAAGAACAAAAGGAAGCTCAAGGGAGATGGGTCT…	1110	7	bHLH
Rh_pal_01G007700.1	RpChr01	22811848	22814371	+	ATGCTTCCAAGCCCTAACAACTTTGGTTGGATGGGAGACACAAAGGATGATGAAGAAGACCCTTCTCTCTCCAGGAGCACAATCCACGGCGGCGCTGCTGAAGGCGACGCTGATTCCGGTGCCTTGCTATCCAATTTCAGGCCTGTTCTTGAAATTGAGAATGAGTGGTACAACAACAACAACAACAACAATAGCATTATTCAGAATCAACATTGGTCTGATCCCAGAGAGTTTAGCTTCTCCTCTAGCCTTTCAAAACCTGAAATTATGCTCTTGCAACAACAACAGCAACAGCAATTAATTGGTCCCTCTTCTTATGCTTCTTCTTCTTCGTCAGCTCCCCCTTATGTGCTCAACACTCTAGAGCATCACCAATACTTGCTACCCTCAAATCCTCCC…	1584	4	bHLH
Rh_pal_01G010060.1	RpChr01	35347070	35350411	-	ATGAAGGGTGATGGGAATGGTCAAATGGGGTTTCAACACAGTAGTGAGTTAATGCTCAGTTGCTGCCCAACTTCAGGGATGAACACAGGTGAGAGGGTGGTTTCTGGGTTAGCTATGAACTCTATGTTTGATTCTTCCAATGGAGGAAAGGAATCCTGCTATGGTTCTGGTTGGGAAACTACTGTTCCACTGAGCCAGAATGAGAATTTAGGGGTGTCGTTGATGGTTCCGAGTGTCGACTTAGCAATGAGTGGTACTTCTCAGTTTATGCACTACTCATCTGATACAAGTGCTCTTGAAATGTTGCCAAAATTCCCTGTTTTTGGCGGTGGAAACTTCTCTGGAATTGCCAATTCCTATAATCTCCCCCAGAATTCTGGTGTTTTTGCCCCCCCAAAC…	1257	8	bHLH
Rh_pal_01G010720.2	RpChr01	40213034	40214303	-	ATGGACGCCATGGGAGGAGGAGGAGCTCTGTTTCTTGATGGAGAATGGGAATCCCTCTGCAACTTGTTCTCCACCGAGCAAGATCTCGCCTTTGATCATTTGCTTGGCCCGCCCAGAACTCATCTCCCCGACGATCAAGGCCTAATTAGCCTGCTAATGAATCCAATTTCATCACCAAATCCAAACCACAATTCGCAGACGTGTAGTAGCGACCTCAGCTACGATTCCAACATTAATGGGATCAATAATGTGATGCAACCTAATTGTAATGAGTATCAAATCTCGTCCTTGTTGTCGTTTGATTATCTCTTGGAGGAAGCCTTGTTGATGGGCCAGCCGCCCACCGCTGAACCCATGGACTGCGCAGCAGGGGATCATCTCCCATCACCGTCAACAAAG…	921	5	bHLH
Rh_pal_01G018250.2	RpChr01	91505035	91506385	-	ATGGAGCAACAAGATGCCTCCGAAAACGGGTCCATTGACTTCATAGATCAGTTCGTGGAAGGCCTCAATTCTGACCACCTCATCGAGCTCCTCCGAGGGGCGCCTCCCCGCGCTTCTTCCGCTACTTCGAGCATCACCGATGCCATCTTCCACAATCCCCACCTTCTCACGGTGAGTTTGGACGTCGACCACGGTGTCGGGAGCTTCGGTCCCGGGGATCTCTTCGAGCTCGGGTCGAGCCGCTCCACGGTTTTCGACGACCCGAGCTCGATCCTCAACTCCCTTTCAGGGATGGACGACGATAGGAAGGCTGGGGAGGACGAGGATGAGGATGAGGACGAGGATGAGACTGATCATTCTTCTGCTACCGCTACCACCCCGACGAGCGGCTCTAAGAAG…	1020	3	bHLH
Rh_pal_01G039220.1	RpChr01	233403145	233407112	+	ATGGAAGGTGGAGGAGGAGGAATGAAAAACTCAGATTTGTCGGTTGAGGAGCTCCAAATCCATCACCAATCAAATGATGATGACCATCATCATCATCATCAAACTCAGGATGATGATCAATACTTGCTTCAACAAATGCTGTCCACTGATCTCTCCAACTGCTCCTGGCCTCATGACCTCATCCTCTCCAACTCATCTTCTTCTAACCCTAACCCTAACCCTAATCTCGACTCTGTCGTCGATCCTCATCATCACCAACTCCTCCTTCCTCTCAGCCTCGCTGCTGACCCCATGGATCCTCGTCGCCTTTTCTCCCCTCAGGTACACATCAGAGGAGGAGGAGAAGGGGCAGTTGAAGCCCTGTACAATGGTTTCGCCGCGGGTCCACTTAATGGGAAT…	1053	7	bHLH
Rh_pal_01G042190.1	RpChr01	247198592	247204219	+	ATGGATAACATTGGGCTTTATTGGGAGACGAACATGTTTCTCCACAACGAAGAGCTCGAGAGTTGGAGAATGGATGAGGCGTTTTCGGGACACTACGACTCGAGTTCGCCGGACGGAGGAGGAGCGTCGGTTTCGGAGGCATCGAAGAACATCGAGTCCGAGAGGAATCGCAGGAAGAAACTTAATGACAGGCTTTTCGCTCTCCGAGCTGTCGTCCCTAACATCTCCAAGATGGACAAGGCGTCTATAATCAAAGACGCAATTAACTACATCCAAGCGTTGCAGGAGGAAGAGAGAAGGATAAAGTCTGAGATTCTGGAGTTGGAATCTGGTACTGGTACAGGTACAGCAAATAAAAATGTGGAGTTCATCTTCGACAACGAGCAGCTCCATGACTCA…	774	5	bHLH
Rh_pal_02G001520.1	RpChr02	2859695	2860351	-	ATGTCATCCATGGATAAGCTCCCACACAACTCCAATTCTCTAACTTCTACTTCTACTACTGCTACTAATACTACTCATACTCATTGGGATCTTGGCATGGCATCCATGGATATCGAAACGCGCCATCATCATATCCTCCATAGCCACCAGAATGAGGTCGTCTTTCCCTTTTCTTCAATACCCACATGGCAAAATTACTCTCCTCTTCCTCCTCCGCCTCCGTCGTCTTCATCCTCGTTTTCCGTGCAAGTGGAAACCCTAGTAGAAGAAGATGGAAAAGAGGAGGAGGAAGAAGACGAGGAGGAGTTGGGAGCAATGAAGGAGATGATGTACAAGATAGCGGCTATGCAGCCGGTGGAGATCGACCCGGCAACGATCCGGAGGCCCAAGAGAAGGAAC…	657	1	bHLH
Rh_pal_02G002080.1	RpChr02	4130572	4131093	+	ATGATCCATCAGCAGATTATGAACTTCCCATTTCATGACCAAATTTCCTTCGAACCCGAACCCGGATCCGCAATCATGTTCCCGGCGGCGACGGGCACAGCTCAGTTCCCCTCTTCAATTAATAATTCCCCAATGGAAGCGATGAGGGAGATGATGTTCAGGGTAGCAGCAATGCAGCCGGTGCGGGTCGACCCGGATTCGGTGAAGCCGAGGAAGAGGAGGAACGTGCGGATCTCGAGCGACCCGCAGAGCGTGGCGGCGCGGCACAGGAGGGAGCGGATCAGCGAGCGGATCCGGATCCTGCAGCGGATGGTCCCCGGAGGGACGAAGATGGACACGGCGTCGATGCTGGAGGAGGCGGTGCGGTATCTCAAGTTCTTGAAGAGGGAGGTGAAGTCG…	522	1	bHLH
Rh_pal_02G003400.1	RpChr02	7960906	7963040	-	ATGGATCAGCATCAAAACGCTTCGTTTTGTCGAACAGCTACCAACTCCGCTCTTCCTCCTCCCGATGCTCCTACTAGTCGATCTCAGAGCTCCAATTCTGAATCCAGGCAAAGGCCTGATGAGGAAGGCAAGGATCCAGCTGCCGCTAGAAAGGTTCAGAAGGCAGACCGTGAAAAGCTGAGGAGAGATCGCCTAAACGAGCATTTTATGGAGCTGGGAAACGCTGTAGATCCAGAAAGGCCAAAGAATGACAAGGCAACAATTCTTACAGATACCGTTCAGCTTCTGAAAGACTTGACTGCTGAAGTTAACAGACTCAAAGCTGAATGTGCAACTCTCTCTGAGGAATCACATGAGTTAACCCAGGAGAAGAACGAACTCAGGGAAGAAAAAGCATCT…	930	5	bHLH
Rh_pal_02G004880.1	RpChr02	12701445	12709439	-	ATGGGAGCTCCGCCACCCAACGGGCGGCTTCAGCAGCTGTTGCAGTCGGCCGTCCAAGCCGTCGATTGGACCTACAGTATCTTCTGGCAATTCTGCCCGCAGCAAGGGGTGTTGGTGTGGTCGGAGGGATACTACAACGGGGCGATAAAGACGCGGAAGACTGTGCAGCCGATGGAGGTGAGCGCGGAGGAGGCCTCGCTGCAGAGGAGCCAGCAGCTGCGGGAGCTCTACGACACCCTCTCCGCCGGAGAAACCAACCACCCTGTGCCCGTCCGCCGCGCCGCCCTCTCCCCGGAGGACCTCACCGAGTCCGAGTGGTTCTACCTCATGTGTGTCTCCTTCTCTTTCTCTCCTGGCACCGGGTTACCGGGAAAGGCGTATGCAAAGAGGCAGTATGTG…	2007	10	bHLH
Rh_pal_02G006840.1	RpChr02	19970931	19971839	+	ATGATGCAGCCCGATCCTCTTGATGCCGGATTCCTACAGATGCCTAATTACTTCTCCGGAAGAGGCGGGGAGATGGTTGTCGACGTCGGTGGAGGAGGATTCTTTCCTAATTTGCCGCCGAATTACGAGCTGCCGCTTCCTCCGGGGATCTTCGACGACTACTACGGTAGCTCTCCGGTGGACCTTCGCCGGCGATTCGAATCAGCGTCGTCTGGATTGACGGAGACGGCGCCGGATGAGAAGACGCTGGCGGCGCTGAGGAATCACAAGGAAGCGGAGAAGCGACGGAGGGAGCGGATTAACTCTCACCTTGATCGCCTTCGATCACTTATTCCCTGCAGTTCCAAGACCGATAAAGCGACACTCCTAGCAATGGTAGTGCAACGCGTGAGGGAGCTG…	792	2	bHLH
Rh_pal_02G006900.2	RpChr02	20366871	20367779	-	ATGATGCAGCCCGATCCTCTTGATGCCGGATTCCTACAGATGCCTAATTACTTCTCCGGAAGAGGCGGGGAGATGGTTGTCGACGTCGGTGGAGGAGGATTCTTTCCTAATTTGCCGCCGAATTACGAGCTGCCGCTTCCTCCGGGGATCTTCGACGACTACTACGGTAGCTCGCCTGTGGACCTTTGCCGGCGATTCGAATCAGCGTCGTCTGGATTGACGGAGACGGCGCCGGATGAGAAGACGCTGGCGGCGCTGAGGAATCACAAGGAAGCGGAGAAGCGACGGAGGGAGCGGATTAACTCTCACCTTGATCGCCTTCGATCACTTATTCCCTGCAGTTCCAAGACCGATAAAGCGACACTCCTAGCAATGGTAGTGCAACGCGTGAGGGAGCTG…	792	2	bHLH
Rh_pal_02G007290.1	RpChr02	22370561	22375642	+	ATGAACCCAGAAAATGGAGAGTTTTGCGTTGACTACCCATCAAATTACAGCAGTGGAGCAACAGCAGCAACAATGGATATTGGATTAGGCTATCTCGAACAAGGATTCCCTCAAGCTTACTCAGAAGCAGCAGCAGCACTTGATGAAATGACGCAGCAACAGCTTGATGCTTGCAACTTAAACCTCCTCAGCCTTCTCAACATGCCGGCTAGTAATTGCTCCTCCTCCTCCAACAACTTCAACTCGGCTTCCGCCGTGTTTGAGCCCCTGCAGCTCCACCTCAACCTGACACCTCAGCAGTCGTCACTCTTCCAAATGGGCGGCTACGGCGTCTTGACGGCGTCCACGGTGGATGAGTATGTGTACGGCGGAGGAGGAGGAGGAGGGAAAGAGCCCCTA…	990	3	bHLH
Rh_pal_02G007300.1	RpChr02	22533248	22535432	+	ATGGACCCGTACACAGAGGAGCACTTCCCCCACCAATCGCAGCCGTCCAATTCGGGGCTCCCGCGATTCCGGTCTGCTCCCAGCTCCCTCCTTTCCAGCTTCAAAGCCCGTGATTTCATCCAATCCGCACCCCTCGATTCCCCATCCAAGGGTTTCCCCCAAAATCAGCTGCCTGCTCTCGATACTCGATTTAGGGTTGATGCTCCCAATTCGACGGCCACGGATCAGTCAACGCAGCCCAAGCCGGCTGTTGACCGCTCCGCTTTTCTTGCCAGGCAGAGCAGCTCCCCTGCTGGTTTCTTCTCAAATCTCATTACTCAGGATGGATATGGTATGATGGGTGGCGGTGGGATTGAGAGTTTCAGATTCAGCAGTTCTTCTGCGAATGGAGAAGGGCAA…	1035	6	bHLH
Rh_pal_02G015850.1	RpChr02	69156991	69161044	-	ATGAAACAGCCCAGTAGTTACTGCAACCACAACAGCAACAGAGAATCAATGGAAGATCTCCAAAACGGGAATTCCCAAACCCAGCAGCAATCAAACCCCTCAGATCCACACCTTCAATCCTTCGAACCCGCTTCCTCTCACGACGACTTTCTCGAACAAATGCTCTCCACTATCCCCAACTGCACCTGGCCCGACCTATCCAATTCCTCTTCAAACCCTAACCCTAACTCCATCCACCAACCAATCAATCCACAGGACGACTCCGACGACGCCCGGCCTGCCTCCGACCACCCTGCTTCCTTCCCCTCTTTCGAGGACCTCTCTTCCAAGCTCCGCCACCATGTCAACGGCGGCGGCAACTCTTCTTCCATGGCCGCTGCTGCCAAGTCGTTTCTGCTT…	1419	7	bHLH
Rh_pal_02G018820.1	RpChr02	90171601	90174252	+	ATGGATAATATCATGGATGAGTACAAGCTGTACTGGGAGACGAAGACGTTTCTCCAAAACGAGGAGCTCGACAGATGGGGACTGGAAGAGGCTCTCTCCGGATACGACGATTCGAGCTCGCCGGACGGCGGAGCGTCTTCGCCGGCGTCCAAGAACATCGTCTCCGAGAGGAATCGCCGGAGGAAGCTTAACGACAGGCTCTTCGCTCTCCGAGCTGTCGTACCTAACATCAGCAAGATGGACAAGGCATCGATTATCAAGGACGCTATTGACTACATTCAAGAATTACAAGCGGAGGAGAGGAGGATCCAATTGGAGATTTCAGAGATTGAATCCGGTACACTGATCGATAGCGATGAGAGATTCATCTTCAACAGCCAGCACCGGTTCAATAAGACG…	780	5	bHLH
Rh_pal_02G021200.1	RpChr02	108828866	108829607	-	ATGGAAAAGTACCCTAAAACTCCATCCTCTTCCTCCTCCAAACCTGACAGAAAAACAATAGAGAAGAACAGGAGGGATCAGATGAAGAATCTCTTCACCCATCTCAACTCTCTCCTCCCTCACCGCCAAGGATCCACCTCGCGGGAAAATATGTGTCTGCCGGAGCAAATAGACGAGGCCACGAAGTACATACAGAAGTTGCAGGCGCAACTGGAGAGGCTGGAGGTGAAGAGAAGCGGCTTGGAGAATGCTGCTGCGGGAGGCATGCGCAGTGATATTCACAGAGCATGCGCCGGCCGCGGCTTGAAACCGCCCAGAGTCGAAATCCACTTAGCCGGCGATTCCGCCCTGCAGCTGGTGCTCATCACCGGGGCCGACTGCCACTTCATCTTCATCGAA…	567	3	bHLH
Rh_pal_02G036830.1	RpChr02	217489263	217491688	+	ATGATCAACAGAGCTCTTTCGGTGACGTCTCCGGAGATTCTGCATTGCCAAGATCAGCTAGAGATGACCCAATTTTCACAGGAACCACAACAGAAAAAGTACTTGAATGAGTTGAGCATGTTATCTCTGCTAGAGCATCCTCCGCAAGGCTTCCAAGGAGGGCTACTATTGGGATCAGGGAACACTATTCTAAATGAGTCCACCATGACCCGACCCATCAAACCAGACCCGGGTATGGAGAATTATGGAATCTCGAGGACCACCAGCTGCCCACCAGCGGATATGATGAGCAAGGAAAGCTTCAGAAAGAGGAAAGCTGATAATAAGACAATACACCATTCAAAGGAAGATGCAGGGGATGAGAGCAGGGCAAAGAAGGTGAAAGGGTGTTGTGGAGAA…	1176	7	bHLH
Rh_pal_02G040180.1	RpChr02	238099516	238102116	-	ATGGATTCAGATCTTCAACACCAACAGTACCACCACCATTTCCAAGGCCTCCAGAGCCAGCTCCAACTCCCAAAGCAGCAGATGAATTCCGGCGGCGGCGGCCTCACGCGCTACCGCTCCGCGCCTAGCTCCTACTTCTCCGCCTTCATGGACCCCGCCGCCGCTACCAGTGCCGGAGATTTGCCACAGCCTAGGCCTCTAAGTCCCGAGACAGAGTCCTTCCTCGCGCGGTTCGTGCAGAGTGTCACAGACGCTGGCGAAGGAGATTTCGGAGTCGAGACCGGTCCTGGAACCGAATCACTGGCGGCGCAACCGGATTTCCCGGTGACGGTGAAGCAGGAAACTGATCAGCAATTTCCGATTAATACCGGATTCAACTCTTCGTCGACGACTTCTCAT…	1233	6	bHLH
Rh_pal_02G049280.1	RpChr02	275018288	275019530	+	ATGGAGTTAAATGGAGATGGGTTCTTGGAGGAGTTGCTATCACTAGGGAAAGCAACATGGGATGCTAATTCATCATTAGAGATGAGTAATTCCACTTTGTTTTCAACTAATTGGGGTTTTGAAAGTTTCTACGCAAATCCAGCTTCAGCTTCACCTGACCCTCCTCTGCCGCCTCCTCCTGCAATCCTACCATCATCCTATGACTGCGGTTTCGCCTCTGTTAAACCCGACTTGGATTGCGGGTTCAACGACTTGTACTGCCCGTTCGATCAGTCCAACCCGGATTTGATTGATCATCACGGGTCGTACAACAACTACTCAATGGATGAGTTTGAGCCCGGCTTTCACGCTCTGGAGTTGCAACCCCCTGCCACGTGCAGATTGGAGACGCCGCCGCAA…	993	4	bHLH
Rh_pal_02G053930.1	RpChr02	289398637	289400130	+	ATGAATCCAGATAATCCATCTCAATTGATCCAGGGTAGCGATGAGGAGAAAGAATGGCTTGGGTATGATCATTGTATTTGGTGTTGTCTTCCTAATTCCTTACATGTGCGAGCAAGAAGAGGCCAAGCCACCGATAGCCACAACTTAGCAGAAAGGGCAAGAAGAGAAAAGATAAGTGAGAGGATGAAACTGCTACAGGATCTTGTCCCTGGTTGCAACAAGATCTGGTATTTTTTGATCAATTTCATTGTTATTGGCAAAGAACTGGTGCTTGATGAGATCATTAATTATATCCAGTCTTTACAGCGACAAGTTGAGTTTCTATCGATGAAACTTGAAATAGTTAACTCAAGACTGGACACTGGCATGGAAGGATATCCCTCAAAAGAATTTGTGCAA…	522	5	bHLH
Rh_pal_02G055180.1	RpChr02	293116397	293117098	-	ATGGAGAAAGGGGATAGGAAAACCATAGAGAAGAACAGAAGAGAAGAGATGAAGGCCCTCTTCACCAAGCTCAGCTCTCTTGTTCCCCATCAACAAGGCTCCTCCACCTCTAGGGAGCATGCGCCTTTGACGGACCAAATAGAGGTTGCAACCAAGTACATAAAGGAGTTAGAAGCGCACTTGGAGAGATTAAGGAACAAGAAGGGCAACTTATTGAAAGGCAATATTCCAAGATCAAACAAAAGGGCAAGGAGTGAAGCTTTCGAGTCGAGGTCGGCCAAAATTGAGGTCCATGCTAGGGGCAATTCGGCCTTGGAGGTGGTGCTCATCACCGGCCTAGATTGCTACACGTGCTTCAAAGAAGCTTTACGTGTAATTCATGATGAAGGGGTTGACATT…	543	3	bHLH
Rh_pal_02G057480.1	RpChr02	299633516	299636189	-	ATGGTTGATGGGTCGGATGAAACGGATGACGGGTGGATGATGAGTGATTTAAATCTCACTCATCACCCGGTCCATCACACGTCAAACCGCGACATAACAGAGCTAACATGGGAGAATGGGCAGCTAGCCATGCATGAATTTGGCGGGATTTTCCCTCCTGCACCGAGCAAGGGCCCCACACGGGACACGTTAGAGTCCGTGGTTCACCAGGGGACGATAAGCAACAAGGAACCCGGTCCAAAGAATGGCGGTTCGGTGGTCGCGTCTTCTGGCGGGAGATGGGCTAATAATGGGTTGGTGAAGAAGAGGACAAGATCCGAGTCCGATCAGCATTGCCAAGTCAAGTGGCGCGGTGAAGAGGATTGGGCGGATATCAGCGTGTGTGCAAGTGCAAACGCA…	1122	6	bHLH
Rh_pal_02G058130.1	RpChr02	301015676	301019586	-	ATGGAGCTCCCACAACCATCTCGCCCGTACGCAACAGAAGGTAGGAAAACAACGCATGACTTTCTTTCTCTGTACAGTCATTCGCCTGTACAACAAGATCCACGCCCCTCGTCGCATGGAGGATATCTTAGAACTCATAACTTCCTCCAGCCTTTGGAGAAAGAAGACAAGAAGGAGAAGAGTGTAAAGGAAAACAGCAGTGTTGAGATAAATGTGGATAAAGCTCCGGCAGCAGCACATCCTTGTTCAGGAGAGCATGTTTTACATGGAGGGATCGGAACTTACAGTATCAGCCATATTTCCTCCTTCAACCCGAGGATGCCAAAGCCAGAGGGATCTGCCTTTATTGCAGCTCCTCCGGGAGTAAGCAGTAATGATAGAAACGACGACAACTCTTCG…	1500	10	bHLH
Rh_pal_02G058760.1	RpChr02	302489978	302491631	-	ATGGCTAACTTCACACCAAATCTTCATACCCACAGACCATCTTTCTCTCATCTCGAAAACGATATGAACATGGAACTTGTATCTCCATTCCCAGCTCTTCACCCAATCATTCAAGAGGATTTCAACCAGAATTTCCAAACCATCATGGGATTCTCAATTGACAATTTCGTGGGTTGCCAGATGCCAGACTTCCCGGGAAAATTATGGGAGAATTTCCCCCCTCAATCCAGTGGTTTGAGCGATCAAATCTCAACAGAAATGGATGGAATCGGATTTCATGAGAGTTGTAAGAAGAGGAAAGCAGAGGATTTGACAGAGAGCAGTTCAAGAAATTCATCTTCCCCTGTTTCTGAGAATGGGAATGTCATTAAACCCAGAAATGCTTCAGGAAGGGGAAAA…	846	6	bHLH
Rh_pal_02G058950.1	RpChr02	302965092	302967066	-	ATGTATGAGCAAGCAAATGGTGATGCACAGTGCTTTGGCACCAATTCTCTTATCCCGGAAAGATGTGGGACTGAACATGACGAAGATGGCTTTCATCACAACACCACTTTTATGTCCCCCATGCTATTTGAAGACGTCTCCCAAACCATTGATCACAATTACCACAATGCCATGGAGATTGAAGACCATCAACAACAACAAAGACCACATGTCGAGGCTCATCATCATCTAGGCGAAAATCAGCACACCTTAGTCCAGCAAGAACCAAACACCAATTGGATGGTCCCTCCTCATGGTCATGACCAGGAAGCGAGCCATGTCAACAACATCCTAAATCTTCTCAGCTTGCCCAGATGCTCTTCCTCCATACTCAACACGAGCAACTTTCAATCTGCCATG…	1404	3	bHLH
Rh_pal_03G002060.1	RpChr03	4413860	4415748	-	ATGCTTAACAAGGCTGCTTATTGGTTAACCCAAAACAGAGACGACGAAGAAGAATCCTCTCTGCGACTGCAACCCCTTGATTCCTCCGCTTCTTCTCCTCCCTCTCCCGTTTTACCCCCTCCTCACCTCCACCACTATTTGCTATCCTCCAACCCCGCCTTCAACCTCACCTTCGCACATGGAATTGGAAATAGCTTCTTCCAACCCGGGCTACCCGTTTCCGCCGCTCAAAGCCGGGTCGGAAGCCCCGCCGAACCCCTTCCGATCGCCGATCACCCCAATTCCGCTTCCGCGGAGCAGCTTACTCTGTTTCAGAAGAGACTTCCTCGGACTCAGAGCTTGAATTATGATTCGGATGAGCTCATCAGAGGGACCGTGATCAAGGTGGAAGATGAAATC…	1008	4	bHLH
Rh_pal_03G003690.1	RpChr03	6395700	6402297	+	ATGGCTCATTTGGAGGGCGCTCTGGAATGGCTACGACCCATACTTATGGGCTCTGAAACGTGGGACTATTGTGTAGTTTGGAAGCTTTCAGCTAGTGATATTTCAAGGTCGATTGAATGGGTGAATTGTTGCTGTGTTGCTGGTAGTGCTGGTGAAAGTTGTATGAATAGTCCTACAAGAGAAGAGAAAAAAGGGTTTCTGGTGTCAACTGCCCTTTGCAGAGACTCCTTTAATCCACATCCAGCGAACAAAAAGTCTTGTCTTTCTCTAGCTCAGTATCCAATTTTCATGCCTCTGCAATCCGAGATATATGGAGAAGTCATAGTTTCAAGCCAGCCCAGATGGATCAACTTGCCTGATACGTTGGCTCCGAAAGCATTTCATGAACCAATTGGAACA…	1494	8	bHLH
Rh_pal_03G004180.1	RpChr03	7020425	7022739	-	ATGGATCCGCCGACGCTAATTAATGACAGCTCGTTCCAGTCCGCGAACGGAGGGCCGTACAATTTCTCCGAGATCTGGCCTTTTCCGATCAACGGTGGCGGTGAATCGAGTGCCGGTGGGAGGTTGGAGCTGAGGCGGCCGCCTTTTGTTGCAGATTTGAGCCATTTTGCGGCGGAGGCCGCGGTTGCTGCCAATCGAGATGTTTCTGGAGATAATTCCATGGGAGGAGGTGGAGAAGAGCATAGCCAAAGACGCGGCGGCTCTGGCGGCGGAAGTGCGAGAAAGAGGAGAGACGCTACGGAGGAAGCGGCGGCGAAGAGAGTTTCTACTAGCAACGCCAATGCCGTGAACTGTAATGACAGTAAGAGACTCAAAACTTCAGGATCTGGGGATGAGAAT…	858	6	bHLH
[truncated: 1,999 more rows]

## Sheet: TableS23a
Table S23a Potential biosynthetic gene clusters identified by PlantiSMASH in R. palmatum
[truncated: 45 more rows]

[truncated: 4 more sheets: TableS23b, TableS24, TableS25, TableS26]
