# Supplementary material for: A chromosome-level genome reveals genome evolution and molecular basis of anthraquinone biosynthesis in Rheum palmatum
Source: BMC Plant Biol. 2024 Apr 10;24:261. doi: 10.1186/s12870-024-04972-2 (PMC11005207; doi:10.1186/s12870-024-04972-2)
Supplement: Supplementary file 5 — Supplementary Material 5 [file 12870_2024_4972_MOESM5_ESM.txt]

# Data S1	Annotated protein-coding genes in the genome of Rheum palmatum
RpChr01	GeMoMa	mRNA	71523	75808	.	+	.	ID=Rh_pal_01G000040.1;
RpChr01	GeMoMa	CDS	71523	71677	.	+	0	Parent=Rh_pal_01G000040.1;
RpChr01	GeMoMa	CDS	71960	72110	.	+	1	Parent=Rh_pal_01G000040.1;
RpChr01	GeMoMa	CDS	72199	72378	.	+	0	Parent=Rh_pal_01G000040.1;
RpChr01	GeMoMa	CDS	73054	73138	.	+	0	Parent=Rh_pal_01G000040.1;
RpChr01	GeMoMa	CDS	74186	74327	.	+	2	Parent=Rh_pal_01G000040.1;
RpChr01	GeMoMa	CDS	75697	75808	.	+	1	Parent=Rh_pal_01G000040.1;
RpChr01	GeMoMa	mRNA	75918	78585	.	+	.	ID=Rh_pal_01G000050.1;
RpChr01	GeMoMa	CDS	75918	76175	.	+	0	Parent=Rh_pal_01G000050.1;
RpChr01	GeMoMa	CDS	77170	77310	.	+	0	Parent=Rh_pal_01G000050.1;
RpChr01	GeMoMa	CDS	77403	77522	.	+	0	Parent=Rh_pal_01G000050.1;
RpChr01	GeMoMa	CDS	78301	78585	.	+	0	Parent=Rh_pal_01G000050.1;
RpChr01	GeMoMa	mRNA	338313	340687	.	-	.	ID=Rh_pal_01G000130.1;
RpChr01	GeMoMa	CDS	338313	338597	.	-	0	Parent=Rh_pal_01G000130.1;
RpChr01	GeMoMa	CDS	339376	339495	.	-	0	Parent=Rh_pal_01G000130.1;
RpChr01	GeMoMa	CDS	339588	339728	.	-	0	Parent=Rh_pal_01G000130.1;
RpChr01	GeMoMa	CDS	340421	340687	.	-	0	Parent=Rh_pal_01G000130.1;
RpChr01	GeMoMa	mRNA	341998	346426	.	-	.	ID=Rh_pal_01G000140.1;
RpChr01	GeMoMa	CDS	341998	342288	.	-	0	Parent=Rh_pal_01G000140.1;
RpChr01	GeMoMa	CDS	343978	344109	.	-	0	Parent=Rh_pal_01G000140.1;
RpChr01	GeMoMa	CDS	345386	345526	.	-	0	Parent=Rh_pal_01G000140.1;
RpChr01	GeMoMa	CDS	346202	346426	.	-	0	Parent=Rh_pal_01G000140.1;
RpChr01	GeMoMa	mRNA	347044	350132	.	-	.	ID=Rh_pal_01G000150.2;
RpChr01	GeMoMa	CDS	347044	347211	.	-	0	Parent=Rh_pal_01G000150.2;
RpChr01	GeMoMa	CDS	347338	347454	.	-	0	Parent=Rh_pal_01G000150.2;
RpChr01	GeMoMa	CDS	347625	347803	.	-	2	Parent=Rh_pal_01G000150.2;
RpChr01	GeMoMa	CDS	348008	348105	.	-	1	Parent=Rh_pal_01G000150.2;
RpChr01	GeMoMa	CDS	348200	348465	.	-	0	Parent=Rh_pal_01G000150.2;
RpChr01	GeMoMa	CDS	348543	348698	.	-	0	Parent=Rh_pal_01G000150.2;
RpChr01	GeMoMa	CDS	348768	348956	.	-	0	Parent=Rh_pal_01G000150.2;
RpChr01	GeMoMa	CDS	349127	349237	.	-	0	Parent=Rh_pal_01G000150.2;
RpChr01	GeMoMa	CDS	349403	349545	.	-	2	Parent=Rh_pal_01G000150.2;
RpChr01	GeMoMa	CDS	349710	349862	.	-	2	Parent=Rh_pal_01G000150.2;
RpChr01	GeMoMa	CDS	350078	350132	.	-	0	Parent=Rh_pal_01G000150.2;
RpChr01	GeMoMa	mRNA	359022	367380	.	+	.	ID=Rh_pal_01G000160.1;
RpChr01	GeMoMa	CDS	359022	359800	.	+	0	Parent=Rh_pal_01G000160.1;
RpChr01	GeMoMa	CDS	359885	360079	.	+	1	Parent=Rh_pal_01G000160.1;
RpChr01	GeMoMa	CDS	360157	360218	.	+	1	Parent=Rh_pal_01G000160.1;
RpChr01	GeMoMa	CDS	360367	360844	.	+	2	Parent=Rh_pal_01G000160.1;
RpChr01	GeMoMa	CDS	360961	361161	.	+	1	Parent=Rh_pal_01G000160.1;
RpChr01	GeMoMa	CDS	361245	361500	.	+	1	Parent=Rh_pal_01G000160.1;
RpChr01	GeMoMa	CDS	361673	361913	.	+	0	Parent=Rh_pal_01G000160.1;
RpChr01	GeMoMa	CDS	362014	362168	.	+	2	Parent=Rh_pal_01G000160.1;
RpChr01	GeMoMa	CDS	362259	362783	.	+	0	Parent=Rh_pal_01G000160.1;
RpChr01	GeMoMa	CDS	363119	363282	.	+	0	Parent=Rh_pal_01G000160.1;
RpChr01	GeMoMa	CDS	363878	364094	.	+	1	Parent=Rh_pal_01G000160.1;
RpChr01	GeMoMa	CDS	364190	364375	.	+	0	Parent=Rh_pal_01G000160.1;
RpChr01	GeMoMa	CDS	364659	364775	.	+	0	Parent=Rh_pal_01G000160.1;
RpChr01	GeMoMa	CDS	364881	365123	.	+	0	Parent=Rh_pal_01G000160.1;
RpChr01	GeMoMa	CDS	365202	365391	.	+	0	Parent=Rh_pal_01G000160.1;
RpChr01	GeMoMa	CDS	365563	365759	.	+	2	Parent=Rh_pal_01G000160.1;
RpChr01	GeMoMa	CDS	365920	366071	.	+	0	Parent=Rh_pal_01G000160.1;
RpChr01	GeMoMa	CDS	366446	366668	.	+	1	Parent=Rh_pal_01G000160.1;
RpChr01	GeMoMa	CDS	367066	367380	.	+	0	Parent=Rh_pal_01G000160.1;
RpChr01	GeMoMa	mRNA	648556	649731	.	-	.	ID=Rh_pal_01G000210.1;
RpChr01	GeMoMa	CDS	648556	648646	.	-	1	Parent=Rh_pal_01G000210.1;
RpChr01	GeMoMa	CDS	648735	648805	.	-	0	Parent=Rh_pal_01G000210.1;
RpChr01	GeMoMa	CDS	648875	649029	.	-	2	Parent=Rh_pal_01G000210.1;
RpChr01	GeMoMa	CDS	649635	649731	.	-	0	Parent=Rh_pal_01G000210.1;
RpChr01	GeMoMa	mRNA	652964	657750	.	-	.	ID=Rh_pal_01G000220.2;
RpChr01	GeMoMa	CDS	652964	653135	.	-	1	Parent=Rh_pal_01G000220.2;
RpChr01	GeMoMa	CDS	653271	653362	.	-	0	Parent=Rh_pal_01G000220.2;
RpChr01	GeMoMa	CDS	654092	654160	.	-	0	Parent=Rh_pal_01G000220.2;
RpChr01	GeMoMa	CDS	654261	654351	.	-	1	Parent=Rh_pal_01G000220.2;
RpChr01	GeMoMa	CDS	654516	654667	.	-	0	Parent=Rh_pal_01G000220.2;
RpChr01	GeMoMa	CDS	655544	655693	.	-	0	Parent=Rh_pal_01G000220.2;
RpChr01	GeMoMa	CDS	656186	656251	.	-	0	Parent=Rh_pal_01G000220.2;
RpChr01	GeMoMa	CDS	656345	656410	.	-	0	Parent=Rh_pal_01G000220.2;
RpChr01	GeMoMa	CDS	656795	656965	.	-	0	Parent=Rh_pal_01G000220.2;
RpChr01	GeMoMa	CDS	657291	657392	.	-	0	Parent=Rh_pal_01G000220.2;
RpChr01	GeMoMa	CDS	657688	657750	.	-	0	Parent=Rh_pal_01G000220.2;
RpChr01	GeMoMa	mRNA	697165	700500	.	+	.	ID=Rh_pal_01G000240.1;
RpChr01	GeMoMa	CDS	697165	698627	.	+	0	Parent=Rh_pal_01G000240.1;
RpChr01	GeMoMa	CDS	699054	700500	.	+	1	Parent=Rh_pal_01G000240.1;
RpChr01	GeMoMa	mRNA	706736	707077	.	-	.	ID=Rh_pal_01G000250.1;
RpChr01	GeMoMa	CDS	706736	707077	.	-	0	Parent=Rh_pal_01G000250.1;
RpChr01	GeMoMa	mRNA	772332	777998	.	+	.	ID=Rh_pal_01G000270.1;
RpChr01	GeMoMa	CDS	772332	772452	.	+	0	Parent=Rh_pal_01G000270.1;
RpChr01	GeMoMa	CDS	774050	774234	.	+	2	Parent=Rh_pal_01G000270.1;
RpChr01	GeMoMa	CDS	775359	775426	.	+	0	Parent=Rh_pal_01G000270.1;
RpChr01	GeMoMa	CDS	776390	776522	.	+	1	Parent=Rh_pal_01G000270.1;
RpChr01	GeMoMa	CDS	777045	777206	.	+	0	Parent=Rh_pal_01G000270.1;
RpChr01	GeMoMa	CDS	777313	777585	.	+	0	Parent=Rh_pal_01G000270.1;
RpChr01	GeMoMa	CDS	777936	777998	.	+	0	Parent=Rh_pal_01G000270.1;
RpChr01	GeMoMa	mRNA	780511	783954	.	+	.	ID=Rh_pal_01G000280.1;
RpChr01	GeMoMa	CDS	780511	780802	.	+	0	Parent=Rh_pal_01G000280.1;
RpChr01	GeMoMa	CDS	781486	781532	.	+	2	Parent=Rh_pal_01G000280.1;
RpChr01	GeMoMa	CDS	781621	781746	.	+	0	Parent=Rh_pal_01G000280.1;
RpChr01	GeMoMa	CDS	781872	781928	.	+	0	Parent=Rh_pal_01G000280.1;
RpChr01	GeMoMa	CDS	782005	782082	.	+	0	Parent=Rh_pal_01G000280.1;
RpChr01	GeMoMa	CDS	783850	783954	.	+	0	Parent=Rh_pal_01G000280.1;
RpChr01	GeMoMa	mRNA	787708	790342	.	-	.	ID=Rh_pal_01G000290.1;
RpChr01	GeMoMa	CDS	787708	787911	.	-	0	Parent=Rh_pal_01G000290.1;
RpChr01	GeMoMa	CDS	788281	788451	.	-	0	Parent=Rh_pal_01G000290.1;
RpChr01	GeMoMa	CDS	789031	789236	.	-	2	Parent=Rh_pal_01G000290.1;
RpChr01	GeMoMa	CDS	790096	790342	.	-	0	Parent=Rh_pal_01G000290.1;
RpChr01	GeMoMa	mRNA	791427	794457	.	-	.	ID=Rh_pal_01G000300.1;
RpChr01	GeMoMa	CDS	791427	791942	.	-	0	Parent=Rh_pal_01G000300.1;
RpChr01	GeMoMa	CDS	792030	792155	.	-	0	Parent=Rh_pal_01G000300.1;
RpChr01	GeMoMa	CDS	792677	792865	.	-	0	Parent=Rh_pal_01G000300.1;
RpChr01	GeMoMa	CDS	793196	793306	.	-	0	Parent=Rh_pal_01G000300.1;
RpChr01	GeMoMa	CDS	794083	794204	.	-	2	Parent=Rh_pal_01G000300.1;
RpChr01	GeMoMa	CDS	794349	794457	.	-	0	Parent=Rh_pal_01G000300.1;
RpChr01	GeMoMa	mRNA	799742	799981	.	+	.	ID=Rh_pal_01G000310.1;
RpChr01	GeMoMa	CDS	799742	799981	.	+	0	Parent=Rh_pal_01G000310.1;
RpChr01	GeMoMa	mRNA	815386	815928	.	+	.	ID=Rh_pal_01G000320.1;
RpChr01	GeMoMa	CDS	815386	815928	.	+	0	Parent=Rh_pal_01G000320.1;
RpChr01	GeMoMa	mRNA	834679	836825	.	-	.	ID=Rh_pal_01G000330.1;
RpChr01	GeMoMa	CDS	834679	835070	.	-	2	Parent=Rh_pal_01G000330.1;
RpChr01	GeMoMa	CDS	835956	836121	.	-	0	Parent=Rh_pal_01G000330.1;
RpChr01	GeMoMa	CDS	836342	836524	.	-	0	Parent=Rh_pal_01G000330.1;
RpChr01	GeMoMa	CDS	836613	836825	.	-	0	Parent=Rh_pal_01G000330.1;
RpChr01	GeMoMa	mRNA	849214	849634	.	+	.	ID=Rh_pal_01G000340.1;
RpChr01	GeMoMa	CDS	849214	849262	.	+	0	Parent=Rh_pal_01G000340.1;
RpChr01	GeMoMa	CDS	849337	849430	.	+	2	Parent=Rh_pal_01G000340.1;
RpChr01	GeMoMa	CDS	849523	849634	.	+	1	Parent=Rh_pal_01G000340.1;
RpChr01	GeMoMa	mRNA	864472	869396	.	+	.	ID=Rh_pal_01G000350.1;
RpChr01	GeMoMa	CDS	864472	864660	.	+	0	Parent=Rh_pal_01G000350.1;
RpChr01	GeMoMa	CDS	867582	867758	.	+	0	Parent=Rh_pal_01G000350.1;
RpChr01	GeMoMa	CDS	868938	869396	.	+	0	Parent=Rh_pal_01G000350.1;
RpChr01	GeMoMa	mRNA	989350	990839	.	-	.	ID=Rh_pal_01G000370.1;
RpChr01	GeMoMa	CDS	989350	989357	.	-	2	Parent=Rh_pal_01G000370.1;
RpChr01	GeMoMa	CDS	989511	989941	.	-	1	Parent=Rh_pal_01G000370.1;
RpChr01	GeMoMa	CDS	990100	990532	.	-	2	Parent=Rh_pal_01G000370.1;
RpChr01	GeMoMa	CDS	990638	990839	.	-	0	Parent=Rh_pal_01G000370.1;
RpChr01	GeMoMa	mRNA	1161012	1179598	.	+	.	ID=Rh_pal_01G000380.1;
RpChr01	GeMoMa	CDS	1161012	1161480	.	+	0	Parent=Rh_pal_01G000380.1;
RpChr01	GeMoMa	CDS	1161986	1162245	.	+	2	Parent=Rh_pal_01G000380.1;
RpChr01	GeMoMa	CDS	1163915	1163935	.	+	0	Parent=Rh_pal_01G000380.1;
RpChr01	GeMoMa	CDS	1165413	1165558	.	+	0	Parent=Rh_pal_01G000380.1;
RpChr01	GeMoMa	CDS	1166656	1166849	.	+	1	Parent=Rh_pal_01G000380.1;
RpChr01	GeMoMa	CDS	1167348	1167478	.	+	2	Parent=Rh_pal_01G000380.1;
RpChr01	GeMoMa	CDS	1167604	1167885	.	+	0	Parent=Rh_pal_01G000380.1;
RpChr01	GeMoMa	CDS	1168597	1168734	.	+	0	Parent=Rh_pal_01G000380.1;
RpChr01	GeMoMa	CDS	1170890	1171141	.	+	0	Parent=Rh_pal_01G000380.1;
RpChr01	GeMoMa	CDS	1172942	1173082	.	+	0	Parent=Rh_pal_01G000380.1;
RpChr01	GeMoMa	CDS	1173167	1173469	.	+	0	Parent=Rh_pal_01G000380.1;
RpChr01	GeMoMa	CDS	1173618	1173794	.	+	0	Parent=Rh_pal_01G000380.1;
RpChr01	GeMoMa	CDS	1174201	1175110	.	+	0	Parent=Rh_pal_01G000380.1;
RpChr01	GeMoMa	CDS	1175238	1175419	.	+	2	Parent=Rh_pal_01G000380.1;
RpChr01	GeMoMa	CDS	1176080	1176184	.	+	0	Parent=Rh_pal_01G000380.1;
RpChr01	GeMoMa	CDS	1176661	1177896	.	+	0	Parent=Rh_pal_01G000380.1;
RpChr01	GeMoMa	CDS	1178246	1178743	.	+	0	Parent=Rh_pal_01G000380.1;
RpChr01	GeMoMa	CDS	1178813	1179026	.	+	0	Parent=Rh_pal_01G000380.1;
RpChr01	GeMoMa	CDS	1179102	1179598	.	+	2	Parent=Rh_pal_01G000380.1;
RpChr01	GeMoMa	mRNA	1185645	1189232	.	+	.	ID=Rh_pal_01G000390.1;
RpChr01	GeMoMa	CDS	1185645	1185860	.	+	0	Parent=Rh_pal_01G000390.1;
RpChr01	GeMoMa	CDS	1185984	1186049	.	+	0	Parent=Rh_pal_01G000390.1;
RpChr01	GeMoMa	CDS	1186469	1186662	.	+	0	Parent=Rh_pal_01G000390.1;
RpChr01	GeMoMa	CDS	1187344	1187435	.	+	1	Parent=Rh_pal_01G000390.1;
RpChr01	GeMoMa	CDS	1187770	1187863	.	+	2	Parent=Rh_pal_01G000390.1;
RpChr01	GeMoMa	CDS	1188381	1188438	.	+	1	Parent=Rh_pal_01G000390.1;
RpChr01	GeMoMa	CDS	1188515	1188628	.	+	0	Parent=Rh_pal_01G000390.1;
RpChr01	GeMoMa	CDS	1188815	1188912	.	+	0	Parent=Rh_pal_01G000390.1;
RpChr01	GeMoMa	CDS	1189028	1189232	.	+	1	Parent=Rh_pal_01G000390.1;
RpChr01	GeMoMa	mRNA	1190445	1200792	.	-	.	ID=Rh_pal_01G000400.1;
RpChr01	GeMoMa	CDS	1190445	1190780	.	-	0	Parent=Rh_pal_01G000400.1;
RpChr01	GeMoMa	CDS	1190877	1191971	.	-	0	Parent=Rh_pal_01G000400.1;
RpChr01	GeMoMa	CDS	1192490	1193494	.	-	0	Parent=Rh_pal_01G000400.1;
RpChr01	GeMoMa	CDS	1193593	1193682	.	-	0	Parent=Rh_pal_01G000400.1;
RpChr01	GeMoMa	CDS	1193787	1193820	.	-	1	Parent=Rh_pal_01G000400.1;
RpChr01	GeMoMa	CDS	1194552	1194604	.	-	0	Parent=Rh_pal_01G000400.1;
RpChr01	GeMoMa	CDS	1194828	1194989	.	-	0	Parent=Rh_pal_01G000400.1;
RpChr01	GeMoMa	CDS	1195564	1195622	.	-	2	Parent=Rh_pal_01G000400.1;
RpChr01	GeMoMa	CDS	1195743	1195833	.	-	0	Parent=Rh_pal_01G000400.1;
RpChr01	GeMoMa	CDS	1196690	1196734	.	-	0	Parent=Rh_pal_01G000400.1;
RpChr01	GeMoMa	CDS	1197110	1197184	.	-	0	Parent=Rh_pal_01G000400.1;
RpChr01	GeMoMa	CDS	1197279	1197591	.	-	1	Parent=Rh_pal_01G000400.1;
RpChr01	GeMoMa	CDS	1197850	1197940	.	-	2	Parent=Rh_pal_01G000400.1;
RpChr01	GeMoMa	CDS	1200651	1200792	.	-	0	Parent=Rh_pal_01G000400.1;
RpChr01	GeMoMa	mRNA	1644773	1646503	.	-	.	ID=Rh_pal_01G000420.1;
RpChr01	GeMoMa	CDS	1644773	1644791	.	-	1	Parent=Rh_pal_01G000420.1;
RpChr01	GeMoMa	CDS	1644888	1645007	.	-	1	Parent=Rh_pal_01G000420.1;
RpChr01	GeMoMa	CDS	1645060	1645096	.	-	2	Parent=Rh_pal_01G000420.1;
RpChr01	GeMoMa	CDS	1645216	1645300	.	-	0	Parent=Rh_pal_01G000420.1;
RpChr01	GeMoMa	CDS	1646501	1646503	.	-	0	Parent=Rh_pal_01G000420.1;
RpChr01	GeMoMa	mRNA	1673156	1679042	.	+	.	ID=Rh_pal_01G000430.1;
RpChr01	GeMoMa	CDS	1673156	1673180	.	+	0	Parent=Rh_pal_01G000430.1;
RpChr01	GeMoMa	CDS	1673705	1675965	.	+	2	Parent=Rh_pal_01G000430.1;
RpChr01	GeMoMa	CDS	1676047	1676133	.	+	0	Parent=Rh_pal_01G000430.1;
RpChr01	GeMoMa	CDS	1676231	1676854	.	+	0	Parent=Rh_pal_01G000430.1;
RpChr01	GeMoMa	CDS	1676967	1677131	.	+	0	Parent=Rh_pal_01G000430.1;
RpChr01	GeMoMa	CDS	1677275	1677569	.	+	0	Parent=Rh_pal_01G000430.1;
RpChr01	GeMoMa	CDS	1677688	1677902	.	+	2	Parent=Rh_pal_01G000430.1;
RpChr01	GeMoMa	CDS	1677991	1678296	.	+	0	Parent=Rh_pal_01G000430.1;
RpChr01	GeMoMa	CDS	1678415	1678478	.	+	0	Parent=Rh_pal_01G000430.1;
RpChr01	GeMoMa	CDS	1678581	1678820	.	+	2	Parent=Rh_pal_01G000430.1;
RpChr01	GeMoMa	CDS	1678915	1679042	.	+	2	Parent=Rh_pal_01G000430.1;
RpChr01	GeMoMa	mRNA	1681767	1685949	.	-	.	ID=Rh_pal_01G000440.1;
RpChr01	GeMoMa	CDS	1681767	1681986	.	-	1	Parent=Rh_pal_01G000440.1;
RpChr01	GeMoMa	CDS	1682072	1682180	.	-	2	Parent=Rh_pal_01G000440.1;
RpChr01	GeMoMa	CDS	1682257	1682359	.	-	0	Parent=Rh_pal_01G000440.1;
RpChr01	GeMoMa	CDS	1682452	1682483	.	-	2	Parent=Rh_pal_01G000440.1;
RpChr01	GeMoMa	CDS	1682575	1682795	.	-	1	Parent=Rh_pal_01G000440.1;
RpChr01	GeMoMa	CDS	1682886	1683001	.	-	0	Parent=Rh_pal_01G000440.1;
RpChr01	GeMoMa	CDS	1683065	1683254	.	-	1	Parent=Rh_pal_01G000440.1;
RpChr01	GeMoMa	CDS	1683359	1683446	.	-	2	Parent=Rh_pal_01G000440.1;
RpChr01	GeMoMa	CDS	1683529	1683606	.	-	2	Parent=Rh_pal_01G000440.1;
RpChr01	GeMoMa	CDS	1685167	1685242	.	-	0	Parent=Rh_pal_01G000440.1;
RpChr01	GeMoMa	CDS	1685394	1685452	.	-	2	Parent=Rh_pal_01G000440.1;
RpChr01	GeMoMa	CDS	1685646	1685715	.	-	0	Parent=Rh_pal_01G000440.1;
RpChr01	GeMoMa	CDS	1685803	1685949	.	-	0	Parent=Rh_pal_01G000440.1;
RpChr01	GeMoMa	mRNA	1693811	1695182	.	-	.	ID=Rh_pal_01G000450.1;
RpChr01	GeMoMa	CDS	1693811	1694026	.	-	0	Parent=Rh_pal_01G000450.1;
RpChr01	GeMoMa	CDS	1694098	1694205	.	-	0	Parent=Rh_pal_01G000450.1;
RpChr01	GeMoMa	CDS	1695117	1695182	.	-	0	Parent=Rh_pal_01G000450.1;
RpChr01	GeMoMa	mRNA	1700296	1700862	.	-	.	ID=Rh_pal_01G000460.1;
RpChr01	GeMoMa	CDS	1700296	1700862	.	-	0	Parent=Rh_pal_01G000460.1;
RpChr01	GeMoMa	mRNA	1704559	1708145	.	-	.	ID=Rh_pal_01G000470.1;
RpChr01	GeMoMa	CDS	1704559	1704604	.	-	1	Parent=Rh_pal_01G000470.1;
RpChr01	GeMoMa	CDS	1705127	1705194	.	-	0	Parent=Rh_pal_01G000470.1;
RpChr01	GeMoMa	CDS	1705287	1705541	.	-	0	Parent=Rh_pal_01G000470.1;
RpChr01	GeMoMa	CDS	1705693	1705950	.	-	0	Parent=Rh_pal_01G000470.1;
RpChr01	GeMoMa	CDS	1706031	1706459	.	-	0	Parent=Rh_pal_01G000470.1;
RpChr01	GeMoMa	CDS	1707567	1708145	.	-	0	Parent=Rh_pal_01G000470.1;
RpChr01	GeMoMa	mRNA	1791109	1791898	.	+	.	ID=Rh_pal_01G000500.1;
RpChr01	GeMoMa	CDS	1791109	1791240	.	+	0	Parent=Rh_pal_01G000500.1;
RpChr01	GeMoMa	CDS	1791746	1791898	.	+	0	Parent=Rh_pal_01G000500.1;
RpChr01	GeMoMa	mRNA	2003262	2004233	.	-	.	ID=Rh_pal_01G000520.1;
RpChr01	GeMoMa	CDS	2003262	2004233	.	-	0	Parent=Rh_pal_01G000520.1;
RpChr01	GeMoMa	mRNA	2008457	2009751	.	-	.	ID=Rh_pal_01G000530.1;
RpChr01	GeMoMa	CDS	2008457	2008531	.	-	0	Parent=Rh_pal_01G000530.1;
RpChr01	GeMoMa	CDS	2008665	2008745	.	-	0	Parent=Rh_pal_01G000530.1;
RpChr01	GeMoMa	CDS	2008887	2008997	.	-	0	Parent=Rh_pal_01G000530.1;
RpChr01	GeMoMa	CDS	2009479	2009751	.	-	0	Parent=Rh_pal_01G000530.1;
RpChr01	GeMoMa	mRNA	2012159	2017454	.	-	.	ID=Rh_pal_01G000540.1;
RpChr01	GeMoMa	CDS	2012159	2012299	.	-	0	Parent=Rh_pal_01G000540.1;
RpChr01	GeMoMa	CDS	2012414	2012488	.	-	0	Parent=Rh_pal_01G000540.1;
RpChr01	GeMoMa	CDS	2012576	2012731	.	-	0	Parent=Rh_pal_01G000540.1;
RpChr01	GeMoMa	CDS	2012837	2012914	.	-	0	Parent=Rh_pal_01G000540.1;
RpChr01	GeMoMa	CDS	2013054	2013154	.	-	2	Parent=Rh_pal_01G000540.1;
RpChr01	GeMoMa	CDS	2013277	2013424	.	-	0	Parent=Rh_pal_01G000540.1;
RpChr01	GeMoMa	CDS	2013529	2013673	.	-	1	Parent=Rh_pal_01G000540.1;
RpChr01	GeMoMa	CDS	2013825	2013928	.	-	0	Parent=Rh_pal_01G000540.1;
RpChr01	GeMoMa	CDS	2014012	2014140	.	-	0	Parent=Rh_pal_01G000540.1;
RpChr01	GeMoMa	CDS	2014253	2014363	.	-	0	Parent=Rh_pal_01G000540.1;
RpChr01	GeMoMa	CDS	2014455	2014584	.	-	1	Parent=Rh_pal_01G000540.1;
RpChr01	GeMoMa	CDS	2014714	2014833	.	-	1	Parent=Rh_pal_01G000540.1;
RpChr01	GeMoMa	CDS	2014989	2015110	.	-	0	Parent=Rh_pal_01G000540.1;
RpChr01	GeMoMa	CDS	2015286	2015369	.	-	0	Parent=Rh_pal_01G000540.1;
RpChr01	GeMoMa	CDS	2015450	2015566	.	-	0	Parent=Rh_pal_01G000540.1;
RpChr01	GeMoMa	CDS	2015688	2015768	.	-	0	Parent=Rh_pal_01G000540.1;
RpChr01	GeMoMa	CDS	2015880	2015939	.	-	0	Parent=Rh_pal_01G000540.1;
RpChr01	GeMoMa	CDS	2016146	2016188	.	-	1	Parent=Rh_pal_01G000540.1;
RpChr01	GeMoMa	CDS	2016382	2016480	.	-	1	Parent=Rh_pal_01G000540.1;
RpChr01	GeMoMa	CDS	2016600	2016788	.	-	1	Parent=Rh_pal_01G000540.1;
RpChr01	GeMoMa	CDS	2017047	2017203	.	-	2	Parent=Rh_pal_01G000540.1;
RpChr01	GeMoMa	CDS	2017322	2017454	.	-	0	Parent=Rh_pal_01G000540.1;
RpChr01	GeMoMa	mRNA	2063318	2070936	.	+	.	ID=Rh_pal_01G000560.1;
RpChr01	GeMoMa	CDS	2063318	2063467	.	+	0	Parent=Rh_pal_01G000560.1;
RpChr01	GeMoMa	CDS	2063629	2063660	.	+	0	Parent=Rh_pal_01G000560.1;
RpChr01	GeMoMa	CDS	2064125	2064222	.	+	1	Parent=Rh_pal_01G000560.1;
RpChr01	GeMoMa	CDS	2064344	2064490	.	+	2	Parent=Rh_pal_01G000560.1;
RpChr01	GeMoMa	CDS	2065652	2065756	.	+	2	Parent=Rh_pal_01G000560.1;
RpChr01	GeMoMa	mRNA	2065807	2066274	.	+	.	ID=Rh_pal_01G000570.1;
RpChr01	GeMoMa	CDS	2065807	2066274	.	+	0	Parent=Rh_pal_01G000570.1;
RpChr01	GeMoMa	CDS	2067871	2068373	.	+	2	Parent=Rh_pal_01G000560.1;
RpChr01	GeMoMa	CDS	2068819	2068913	.	+	0	Parent=Rh_pal_01G000560.1;
RpChr01	GeMoMa	CDS	2069014	2069232	.	+	1	Parent=Rh_pal_01G000560.1;
RpChr01	GeMoMa	CDS	2069316	2069424	.	+	1	Parent=Rh_pal_01G000560.1;
RpChr01	GeMoMa	CDS	2069509	2069722	.	+	0	Parent=Rh_pal_01G000560.1;
RpChr01	GeMoMa	CDS	2070380	2070936	.	+	2	Parent=Rh_pal_01G000560.1;
RpChr01	GeMoMa	mRNA	2071593	2075211	.	-	.	ID=Rh_pal_01G000580.1;
RpChr01	GeMoMa	CDS	2071593	2072164	.	-	2	Parent=Rh_pal_01G000580.1;
RpChr01	GeMoMa	CDS	2073246	2073459	.	-	0	Parent=Rh_pal_01G000580.1;
RpChr01	GeMoMa	CDS	2073532	2073646	.	-	1	Parent=Rh_pal_01G000580.1;
RpChr01	GeMoMa	CDS	2073735	2073959	.	-	1	Parent=Rh_pal_01G000580.1;
RpChr01	GeMoMa	CDS	2074065	2074168	.	-	0	Parent=Rh_pal_01G000580.1;
RpChr01	GeMoMa	CDS	2074693	2075211	.	-	0	Parent=Rh_pal_01G000580.1;
RpChr01	GeMoMa	mRNA	2079252	2084280	.	-	.	ID=Rh_pal_01G000590.1;
RpChr01	GeMoMa	CDS	2079252	2079368	.	-	0	Parent=Rh_pal_01G000590.1;
RpChr01	GeMoMa	CDS	2079455	2079490	.	-	0	Parent=Rh_pal_01G000590.1;
RpChr01	GeMoMa	CDS	2079574	2079638	.	-	2	Parent=Rh_pal_01G000590.1;
RpChr01	GeMoMa	CDS	2079743	2079821	.	-	0	Parent=Rh_pal_01G000590.1;
RpChr01	GeMoMa	CDS	2080563	2080637	.	-	0	Parent=Rh_pal_01G000590.1;
RpChr01	GeMoMa	CDS	2082474	2082995	.	-	0	Parent=Rh_pal_01G000590.1;
RpChr01	GeMoMa	CDS	2083420	2083566	.	-	0	Parent=Rh_pal_01G000590.1;
RpChr01	GeMoMa	CDS	2083663	2084280	.	-	0	Parent=Rh_pal_01G000590.1;
RpChr01	GeMoMa	mRNA	2085890	2088742	.	-	.	ID=Rh_pal_01G000600.1;
RpChr01	GeMoMa	CDS	2085890	2085998	.	-	1	Parent=Rh_pal_01G000600.1;
RpChr01	GeMoMa	CDS	2086087	2086151	.	-	0	Parent=Rh_pal_01G000600.1;
RpChr01	GeMoMa	CDS	2086338	2086424	.	-	0	Parent=Rh_pal_01G000600.1;
RpChr01	GeMoMa	CDS	2086513	2086581	.	-	0	Parent=Rh_pal_01G000600.1;
RpChr01	GeMoMa	CDS	2086984	2087035	.	-	1	Parent=Rh_pal_01G000600.1;
RpChr01	GeMoMa	CDS	2087127	2087209	.	-	0	Parent=Rh_pal_01G000600.1;
RpChr01	GeMoMa	CDS	2087360	2087436	.	-	2	Parent=Rh_pal_01G000600.1;
RpChr01	GeMoMa	CDS	2087776	2087967	.	-	2	Parent=Rh_pal_01G000600.1;
RpChr01	GeMoMa	CDS	2088285	2088342	.	-	0	Parent=Rh_pal_01G000600.1;
RpChr01	GeMoMa	CDS	2088428	2088522	.	-	2	Parent=Rh_pal_01G000600.1;
RpChr01	GeMoMa	CDS	2088604	2088742	.	-	0	Parent=Rh_pal_01G000600.1;
RpChr01	GeMoMa	mRNA	2091770	2092300	.	+	.	ID=Rh_pal_01G000610.1;
RpChr01	GeMoMa	CDS	2091770	2092300	.	+	0	Parent=Rh_pal_01G000610.1;
RpChr01	GeMoMa	mRNA	2093370	2097213	.	-	.	ID=Rh_pal_01G000620.2;
RpChr01	GeMoMa	CDS	2093370	2093577	.	-	1	Parent=Rh_pal_01G000620.2;
RpChr01	GeMoMa	CDS	2094617	2094705	.	-	0	Parent=Rh_pal_01G000620.2;
RpChr01	GeMoMa	CDS	2094792	2095383	.	-	1	Parent=Rh_pal_01G000620.2;
RpChr01	GeMoMa	CDS	2096741	2097018	.	-	0	Parent=Rh_pal_01G000620.2;
RpChr01	GeMoMa	CDS	2097088	2097213	.	-	0	Parent=Rh_pal_01G000620.2;
RpChr01	GeMoMa	mRNA	2116484	2119883	.	+	.	ID=Rh_pal_01G000630.1;
RpChr01	GeMoMa	CDS	2116484	2116595	.	+	0	Parent=Rh_pal_01G000630.1;
RpChr01	GeMoMa	CDS	2116869	2117134	.	+	2	Parent=Rh_pal_01G000630.1;
RpChr01	GeMoMa	CDS	2117805	2118016	.	+	0	Parent=Rh_pal_01G000630.1;
RpChr01	GeMoMa	CDS	2118117	2118384	.	+	1	Parent=Rh_pal_01G000630.1;
RpChr01	GeMoMa	CDS	2119587	2119883	.	+	0	Parent=Rh_pal_01G000630.1;
RpChr01	GeMoMa	mRNA	2122039	2122710	.	-	.	ID=Rh_pal_01G000640.1;
RpChr01	GeMoMa	CDS	2122039	2122710	.	-	0	Parent=Rh_pal_01G000640.1;
RpChr01	GeMoMa	mRNA	2129696	2134070	.	+	.	ID=Rh_pal_01G000650.1;
RpChr01	GeMoMa	CDS	2129696	2130358	.	+	0	Parent=Rh_pal_01G000650.1;
RpChr01	GeMoMa	CDS	2130905	2131204	.	+	0	Parent=Rh_pal_01G000650.1;
RpChr01	GeMoMa	CDS	2132435	2132525	.	+	0	Parent=Rh_pal_01G000650.1;
RpChr01	GeMoMa	CDS	2133035	2133159	.	+	2	Parent=Rh_pal_01G000650.1;
RpChr01	GeMoMa	CDS	2133382	2133474	.	+	0	Parent=Rh_pal_01G000650.1;
RpChr01	GeMoMa	CDS	2133599	2133664	.	+	0	Parent=Rh_pal_01G000650.1;
RpChr01	GeMoMa	CDS	2133942	2134070	.	+	0	Parent=Rh_pal_01G000650.1;
RpChr01	GeMoMa	mRNA	2136226	2142470	.	-	.	ID=Rh_pal_01G000660.1;
RpChr01	GeMoMa	CDS	2136226	2136297	.	-	0	Parent=Rh_pal_01G000660.1;
RpChr01	GeMoMa	CDS	2137012	2137095	.	-	0	Parent=Rh_pal_01G000660.1;
RpChr01	GeMoMa	CDS	2137818	2137887	.	-	1	Parent=Rh_pal_01G000660.1;
RpChr01	GeMoMa	CDS	2138271	2138333	.	-	1	Parent=Rh_pal_01G000660.1;
RpChr01	GeMoMa	CDS	2139075	2139146	.	-	1	Parent=Rh_pal_01G000660.1;
RpChr01	GeMoMa	CDS	2139228	2139293	.	-	1	Parent=Rh_pal_01G000660.1;
RpChr01	GeMoMa	CDS	2140022	2140083	.	-	0	Parent=Rh_pal_01G000660.1;
RpChr01	GeMoMa	CDS	2140208	2140426	.	-	0	Parent=Rh_pal_01G000660.1;
RpChr01	GeMoMa	CDS	2141579	2141725	.	-	0	Parent=Rh_pal_01G000660.1;
RpChr01	GeMoMa	CDS	2142276	2142470	.	-	0	Parent=Rh_pal_01G000660.1;
RpChr01	GeMoMa	mRNA	2164661	2180020	.	+	.	ID=Rh_pal_01G000670.1;
RpChr01	GeMoMa	CDS	2164661	2164771	.	+	0	Parent=Rh_pal_01G000670.1;
RpChr01	GeMoMa	CDS	2164985	2165146	.	+	0	Parent=Rh_pal_01G000670.1;
RpChr01	GeMoMa	CDS	2165260	2165350	.	+	0	Parent=Rh_pal_01G000670.1;
RpChr01	GeMoMa	CDS	2166311	2166538	.	+	2	Parent=Rh_pal_01G000670.1;
RpChr01	GeMoMa	CDS	2166634	2166795	.	+	2	Parent=Rh_pal_01G000670.1;
RpChr01	GeMoMa	CDS	2167796	2167989	.	+	2	Parent=Rh_pal_01G000670.1;
RpChr01	GeMoMa	CDS	2168073	2168156	.	+	0	Parent=Rh_pal_01G000670.1;
RpChr01	GeMoMa	CDS	2168289	2168408	.	+	0	Parent=Rh_pal_01G000670.1;
RpChr01	GeMoMa	CDS	2168499	2168685	.	+	0	Parent=Rh_pal_01G000670.1;
RpChr01	GeMoMa	CDS	2169195	2169355	.	+	2	Parent=Rh_pal_01G000670.1;
RpChr01	GeMoMa	CDS	2169436	2169507	.	+	0	Parent=Rh_pal_01G000670.1;
RpChr01	GeMoMa	CDS	2171124	2171200	.	+	0	Parent=Rh_pal_01G000670.1;
RpChr01	GeMoMa	CDS	2177011	2177205	.	+	1	Parent=Rh_pal_01G000670.1;
RpChr01	GeMoMa	CDS	2177948	2178020	.	+	1	Parent=Rh_pal_01G000670.1;
RpChr01	GeMoMa	CDS	2178099	2178185	.	+	0	Parent=Rh_pal_01G000670.1;
RpChr01	GeMoMa	CDS	2179053	2179190	.	+	0	Parent=Rh_pal_01G000670.1;
RpChr01	GeMoMa	CDS	2179270	2179472	.	+	0	Parent=Rh_pal_01G000670.1;
RpChr01	GeMoMa	CDS	2179555	2179723	.	+	1	Parent=Rh_pal_01G000670.1;
RpChr01	GeMoMa	CDS	2179889	2180020	.	+	0	Parent=Rh_pal_01G000670.1;
RpChr01	GeMoMa	mRNA	2185352	2186170	.	+	.	ID=Rh_pal_01G000680.1;
RpChr01	GeMoMa	CDS	2185352	2186170	.	+	0	Parent=Rh_pal_01G000680.1;
RpChr01	GeMoMa	mRNA	2191951	2193129	.	+	.	ID=Rh_pal_01G000690.1;
RpChr01	GeMoMa	CDS	2191951	2193129	.	+	0	Parent=Rh_pal_01G000690.1;
RpChr01	GeMoMa	mRNA	2194053	2194460	.	-	.	ID=Rh_pal_01G000700.1;
RpChr01	GeMoMa	CDS	2194053	2194229	.	-	0	Parent=Rh_pal_01G000700.1;
RpChr01	GeMoMa	CDS	2194344	2194460	.	-	0	Parent=Rh_pal_01G000700.1;
RpChr01	GeMoMa	mRNA	2196142	2198224	.	-	.	ID=Rh_pal_01G000710.1;
RpChr01	GeMoMa	CDS	2196142	2196168	.	-	0	Parent=Rh_pal_01G000710.1;
RpChr01	GeMoMa	CDS	2197249	2197315	.	-	1	Parent=Rh_pal_01G000710.1;
RpChr01	GeMoMa	CDS	2197736	2197838	.	-	2	Parent=Rh_pal_01G000710.1;
RpChr01	GeMoMa	CDS	2197932	2198018	.	-	2	Parent=Rh_pal_01G000710.1;
RpChr01	GeMoMa	CDS	2198122	2198224	.	-	0	Parent=Rh_pal_01G000710.1;
RpChr01	GeMoMa	mRNA	2202321	2209107	.	+	.	ID=Rh_pal_01G000720.1;
RpChr01	GeMoMa	CDS	2202321	2202379	.	+	0	Parent=Rh_pal_01G000720.1;
RpChr01	GeMoMa	CDS	2202563	2202692	.	+	1	Parent=Rh_pal_01G000720.1;
RpChr01	GeMoMa	CDS	2203055	2203213	.	+	0	Parent=Rh_pal_01G000720.1;
RpChr01	GeMoMa	CDS	2203323	2203672	.	+	0	Parent=Rh_pal_01G000720.1;
RpChr01	GeMoMa	CDS	2203763	2203901	.	+	1	Parent=Rh_pal_01G000720.1;
RpChr01	GeMoMa	CDS	2204053	2204150	.	+	0	Parent=Rh_pal_01G000720.1;
RpChr01	GeMoMa	CDS	2204228	2204384	.	+	1	Parent=Rh_pal_01G000720.1;
RpChr01	GeMoMa	CDS	2204996	2205065	.	+	0	Parent=Rh_pal_01G000720.1;
RpChr01	GeMoMa	CDS	2205158	2205234	.	+	2	Parent=Rh_pal_01G000720.1;
RpChr01	GeMoMa	CDS	2205471	2205524	.	+	0	Parent=Rh_pal_01G000720.1;
RpChr01	GeMoMa	CDS	2205607	2205687	.	+	0	Parent=Rh_pal_01G000720.1;
RpChr01	GeMoMa	CDS	2205759	2205870	.	+	0	Parent=Rh_pal_01G000720.1;
RpChr01	GeMoMa	CDS	2205962	2206048	.	+	2	Parent=Rh_pal_01G000720.1;
RpChr01	GeMoMa	CDS	2206132	2206307	.	+	2	Parent=Rh_pal_01G000720.1;
RpChr01	GeMoMa	CDS	2206438	2206599	.	+	0	Parent=Rh_pal_01G000720.1;
RpChr01	GeMoMa	CDS	2206793	2206900	.	+	0	Parent=Rh_pal_01G000720.1;
RpChr01	GeMoMa	CDS	2206999	2207157	.	+	0	Parent=Rh_pal_01G000720.1;
RpChr01	GeMoMa	CDS	2207251	2207334	.	+	0	Parent=Rh_pal_01G000720.1;
RpChr01	GeMoMa	CDS	2207425	2207630	.	+	0	Parent=Rh_pal_01G000720.1;
RpChr01	GeMoMa	CDS	2207794	2207895	.	+	1	Parent=Rh_pal_01G000720.1;
RpChr01	GeMoMa	CDS	2208145	2208254	.	+	1	Parent=Rh_pal_01G000720.1;
RpChr01	GeMoMa	CDS	2208352	2208503	.	+	2	Parent=Rh_pal_01G000720.1;
RpChr01	GeMoMa	CDS	2208910	2209107	.	+	0	Parent=Rh_pal_01G000720.1;
RpChr01	GeMoMa	mRNA	2305701	2309862	.	-	.	ID=Rh_pal_01G000740.1;
RpChr01	GeMoMa	CDS	2305701	2305741	.	-	2	Parent=Rh_pal_01G000740.1;
RpChr01	GeMoMa	CDS	2306070	2306133	.	-	0	Parent=Rh_pal_01G000740.1;
RpChr01	GeMoMa	CDS	2306616	2306662	.	-	2	Parent=Rh_pal_01G000740.1;
RpChr01	GeMoMa	CDS	2306927	2306998	.	-	2	Parent=Rh_pal_01G000740.1;
RpChr01	GeMoMa	CDS	2307255	2307354	.	-	0	Parent=Rh_pal_01G000740.1;
RpChr01	GeMoMa	CDS	2308347	2308442	.	-	0	Parent=Rh_pal_01G000740.1;
RpChr01	GeMoMa	CDS	2309432	2309514	.	-	2	Parent=Rh_pal_01G000740.1;
RpChr01	GeMoMa	CDS	2309645	2309774	.	-	0	Parent=Rh_pal_01G000740.1;
RpChr01	GeMoMa	CDS	2309860	2309862	.	-	0	Parent=Rh_pal_01G000740.1;
RpChr01	GeMoMa	mRNA	2395725	2397579	.	-	.	ID=Rh_pal_01G000750.1;
RpChr01	GeMoMa	CDS	2395725	2395751	.	-	0	Parent=Rh_pal_01G000750.1;
RpChr01	GeMoMa	CDS	2396676	2396742	.	-	1	Parent=Rh_pal_01G000750.1;
RpChr01	GeMoMa	CDS	2397104	2397206	.	-	2	Parent=Rh_pal_01G000750.1;
RpChr01	GeMoMa	CDS	2397293	2397379	.	-	2	Parent=Rh_pal_01G000750.1;
RpChr01	GeMoMa	CDS	2397477	2397579	.	-	0	Parent=Rh_pal_01G000750.1;
RpChr01	GeMoMa	mRNA	2401340	2402710	.	-	.	ID=Rh_pal_01G000760.1;
RpChr01	GeMoMa	CDS	2401340	2401399	.	-	0	Parent=Rh_pal_01G000760.1;
RpChr01	GeMoMa	CDS	2401503	2401577	.	-	0	Parent=Rh_pal_01G000760.1;
RpChr01	GeMoMa	CDS	2401666	2401845	.	-	0	Parent=Rh_pal_01G000760.1;
RpChr01	GeMoMa	CDS	2402708	2402710	.	-	0	Parent=Rh_pal_01G000760.1;
RpChr01	GeMoMa	mRNA	2422086	2424877	.	+	.	ID=Rh_pal_01G000790.1;
RpChr01	GeMoMa	CDS	2422086	2422251	.	+	0	Parent=Rh_pal_01G000790.1;
RpChr01	GeMoMa	CDS	2423046	2423326	.	+	2	Parent=Rh_pal_01G000790.1;
RpChr01	GeMoMa	CDS	2424554	2424877	.	+	0	Parent=Rh_pal_01G000790.1;
RpChr01	GeMoMa	mRNA	2440800	2442529	.	-	.	ID=Rh_pal_01G000800.1;
RpChr01	GeMoMa	CDS	2440800	2440850	.	-	0	Parent=Rh_pal_01G000800.1;
RpChr01	GeMoMa	CDS	2441484	2441719	.	-	2	Parent=Rh_pal_01G000800.1;
RpChr01	GeMoMa	CDS	2441971	2442529	.	-	0	Parent=Rh_pal_01G000800.1;
RpChr01	GeMoMa	mRNA	2462611	2465460	.	+	.	ID=Rh_pal_01G000820.1;
RpChr01	GeMoMa	CDS	2462611	2462642	.	+	0	Parent=Rh_pal_01G000820.1;
RpChr01	GeMoMa	CDS	2462741	2462839	.	+	1	Parent=Rh_pal_01G000820.1;
RpChr01	GeMoMa	CDS	2463606	2463662	.	+	1	Parent=Rh_pal_01G000820.1;
RpChr01	GeMoMa	CDS	2463752	2463815	.	+	1	Parent=Rh_pal_01G000820.1;
RpChr01	GeMoMa	CDS	2463909	2464121	.	+	0	Parent=Rh_pal_01G000820.1;
RpChr01	GeMoMa	CDS	2465239	2465460	.	+	0	Parent=Rh_pal_01G000820.1;
RpChr01	GeMoMa	mRNA	2465872	2466441	.	-	.	ID=Rh_pal_01G000830.1;
RpChr01	GeMoMa	CDS	2465872	2466441	.	-	0	Parent=Rh_pal_01G000830.1;
RpChr01	GeMoMa	mRNA	2467088	2498716	.	-	.	ID=Rh_pal_01G000840.1;
RpChr01	GeMoMa	CDS	2467088	2467120	.	-	0	Parent=Rh_pal_01G000840.1;
RpChr01	GeMoMa	CDS	2467243	2467368	.	-	0	Parent=Rh_pal_01G000840.1;
RpChr01	GeMoMa	CDS	2467453	2467551	.	-	0	Parent=Rh_pal_01G000840.1;
RpChr01	GeMoMa	CDS	2467648	2467827	.	-	0	Parent=Rh_pal_01G000840.1;
RpChr01	GeMoMa	CDS	2468125	2468406	.	-	0	Parent=Rh_pal_01G000840.1;
RpChr01	GeMoMa	CDS	2468513	2470207	.	-	0	Parent=Rh_pal_01G000840.1;
RpChr01	GeMoMa	CDS	2470296	2470502	.	-	0	Parent=Rh_pal_01G000840.1;
RpChr01	GeMoMa	CDS	2470588	2470710	.	-	0	Parent=Rh_pal_01G000840.1;
RpChr01	GeMoMa	CDS	2470798	2471076	.	-	0	Parent=Rh_pal_01G000840.1;
RpChr01	GeMoMa	CDS	2471169	2471387	.	-	0	Parent=Rh_pal_01G000840.1;
RpChr01	GeMoMa	CDS	2471487	2471645	.	-	0	Parent=Rh_pal_01G000840.1;
RpChr01	GeMoMa	CDS	2471739	2471960	.	-	0	Parent=Rh_pal_01G000840.1;
RpChr01	GeMoMa	CDS	2472179	2472424	.	-	0	Parent=Rh_pal_01G000840.1;
RpChr01	GeMoMa	CDS	2472611	2472837	.	-	2	Parent=Rh_pal_01G000840.1;
RpChr01	GeMoMa	CDS	2472962	2473062	.	-	1	Parent=Rh_pal_01G000840.1;
RpChr01	GeMoMa	CDS	2473114	2473262	.	-	0	Parent=Rh_pal_01G000840.1;
RpChr01	GeMoMa	CDS	2473684	2473834	.	-	1	Parent=Rh_pal_01G000840.1;
RpChr01	GeMoMa	CDS	2473929	2473997	.	-	1	Parent=Rh_pal_01G000840.1;
RpChr01	GeMoMa	CDS	2474305	2474418	.	-	1	Parent=Rh_pal_01G000840.1;
RpChr01	GeMoMa	CDS	2474485	2474573	.	-	0	Parent=Rh_pal_01G000840.1;
RpChr01	GeMoMa	CDS	2474981	2475093	.	-	2	Parent=Rh_pal_01G000840.1;
RpChr01	GeMoMa	CDS	2475194	2475269	.	-	0	Parent=Rh_pal_01G000840.1;
RpChr01	GeMoMa	CDS	2475369	2475533	.	-	0	Parent=Rh_pal_01G000840.1;
RpChr01	GeMoMa	CDS	2475629	2475759	.	-	2	Parent=Rh_pal_01G000840.1;
RpChr01	GeMoMa	CDS	2475836	2475917	.	-	0	Parent=Rh_pal_01G000840.1;
RpChr01	GeMoMa	CDS	2476514	2476633	.	-	0	Parent=Rh_pal_01G000840.1;
RpChr01	GeMoMa	CDS	2476714	2476935	.	-	0	Parent=Rh_pal_01G000840.1;
RpChr01	GeMoMa	CDS	2477050	2477157	.	-	0	Parent=Rh_pal_01G000840.1;
RpChr01	GeMoMa	CDS	2477230	2477415	.	-	0	Parent=Rh_pal_01G000840.1;
RpChr01	GeMoMa	CDS	2477516	2477695	.	-	0	Parent=Rh_pal_01G000840.1;
RpChr01	GeMoMa	CDS	2478158	2478316	.	-	0	Parent=Rh_pal_01G000840.1;
RpChr01	GeMoMa	CDS	2478783	2478896	.	-	0	Parent=Rh_pal_01G000840.1;
RpChr01	GeMoMa	CDS	2479354	2479508	.	-	2	Parent=Rh_pal_01G000840.1;
RpChr01	GeMoMa	CDS	2479622	2479745	.	-	0	Parent=Rh_pal_01G000840.1;
RpChr01	GeMoMa	CDS	2480070	2480165	.	-	0	Parent=Rh_pal_01G000840.1;
RpChr01	GeMoMa	CDS	2480238	2480379	.	-	1	Parent=Rh_pal_01G000840.1;
RpChr01	GeMoMa	CDS	2480817	2480886	.	-	2	Parent=Rh_pal_01G000840.1;
RpChr01	GeMoMa	CDS	2481067	2481156	.	-	2	Parent=Rh_pal_01G000840.1;
RpChr01	GeMoMa	CDS	2481236	2481371	.	-	0	Parent=Rh_pal_01G000840.1;
RpChr01	GeMoMa	CDS	2481598	2481849	.	-	0	Parent=Rh_pal_01G000840.1;
RpChr01	GeMoMa	CDS	2481921	2481994	.	-	2	Parent=Rh_pal_01G000840.1;
RpChr01	GeMoMa	CDS	2482294	2482359	.	-	2	Parent=Rh_pal_01G000840.1;
RpChr01	GeMoMa	CDS	2482443	2482611	.	-	0	Parent=Rh_pal_01G000840.1;
RpChr01	GeMoMa	CDS	2482777	2484288	.	-	0	Parent=Rh_pal_01G000840.1;
RpChr01	GeMoMa	CDS	2484388	2485274	.	-	2	Parent=Rh_pal_01G000840.1;
RpChr01	GeMoMa	CDS	2485354	2485561	.	-	0	Parent=Rh_pal_01G000840.1;
RpChr01	GeMoMa	CDS	2485654	2485818	.	-	0	Parent=Rh_pal_01G000840.1;
RpChr01	GeMoMa	CDS	2485917	2485973	.	-	0	Parent=Rh_pal_01G000840.1;
RpChr01	GeMoMa	CDS	2486055	2486144	.	-	0	Parent=Rh_pal_01G000840.1;
RpChr01	GeMoMa	CDS	2486246	2486346	.	-	2	Parent=Rh_pal_01G000840.1;
RpChr01	GeMoMa	CDS	2486443	2486541	.	-	2	Parent=Rh_pal_01G000840.1;
RpChr01	GeMoMa	CDS	2486790	2486928	.	-	0	Parent=Rh_pal_01G000840.1;
RpChr01	GeMoMa	CDS	2487182	2487258	.	-	2	Parent=Rh_pal_01G000840.1;
RpChr01	GeMoMa	CDS	2487680	2487830	.	-	0	Parent=Rh_pal_01G000840.1;
RpChr01	GeMoMa	CDS	2488743	2488800	.	-	1	Parent=Rh_pal_01G000840.1;
RpChr01	GeMoMa	CDS	2488913	2489106	.	-	0	Parent=Rh_pal_01G000840.1;
RpChr01	GeMoMa	CDS	2489517	2489822	.	-	0	Parent=Rh_pal_01G000840.1;
RpChr01	GeMoMa	CDS	2489905	2490009	.	-	0	Parent=Rh_pal_01G000840.1;
RpChr01	GeMoMa	CDS	2490107	2490302	.	-	1	Parent=Rh_pal_01G000840.1;
RpChr01	GeMoMa	CDS	2490672	2492458	.	-	0	Parent=Rh_pal_01G000840.1;
RpChr01	GeMoMa	CDS	2492547	2492672	.	-	0	Parent=Rh_pal_01G000840.1;
RpChr01	GeMoMa	CDS	2492788	2492958	.	-	0	Parent=Rh_pal_01G000840.1;
RpChr01	GeMoMa	CDS	2493047	2493103	.	-	0	Parent=Rh_pal_01G000840.1;
RpChr01	GeMoMa	CDS	2493179	2493304	.	-	0	Parent=Rh_pal_01G000840.1;
RpChr01	GeMoMa	CDS	2493421	2493517	.	-	1	Parent=Rh_pal_01G000840.1;
RpChr01	GeMoMa	CDS	2493671	2493706	.	-	1	Parent=Rh_pal_01G000840.1;
RpChr01	GeMoMa	CDS	2493741	2493870	.	-	2	Parent=Rh_pal_01G000840.1;
RpChr01	GeMoMa	CDS	2494256	2494334	.	-	0	Parent=Rh_pal_01G000840.1;
RpChr01	GeMoMa	CDS	2494970	2495089	.	-	0	Parent=Rh_pal_01G000840.1;
RpChr01	GeMoMa	CDS	2495181	2495290	.	-	2	Parent=Rh_pal_01G000840.1;
RpChr01	GeMoMa	CDS	2495558	2495715	.	-	1	Parent=Rh_pal_01G000840.1;
RpChr01	GeMoMa	CDS	2496443	2496607	.	-	1	Parent=Rh_pal_01G000840.1;
RpChr01	GeMoMa	CDS	2496693	2497018	.	-	0	Parent=Rh_pal_01G000840.1;
RpChr01	GeMoMa	CDS	2497856	2497931	.	-	1	Parent=Rh_pal_01G000840.1;
RpChr01	GeMoMa	CDS	2498180	2498523	.	-	0	Parent=Rh_pal_01G000840.1;
RpChr01	GeMoMa	CDS	2498615	2498716	.	-	0	Parent=Rh_pal_01G000840.1;
RpChr01	GeMoMa	mRNA	2524213	2524335	.	-	.	ID=Rh_pal_01G000850.1;
RpChr01	GeMoMa	CDS	2524213	2524335	.	-	0	Parent=Rh_pal_01G000850.1;
RpChr01	GeMoMa	mRNA	2533472	2533999	.	+	.	ID=Rh_pal_01G000860.1;
RpChr01	GeMoMa	CDS	2533472	2533999	.	+	0	Parent=Rh_pal_01G000860.1;
RpChr01	GeMoMa	mRNA	2545800	2546507	.	-	.	ID=Rh_pal_01G000870.1;
RpChr01	GeMoMa	CDS	2545800	2546507	.	-	0	Parent=Rh_pal_01G000870.1;
RpChr01	GeMoMa	mRNA	2557417	2557728	.	-	.	ID=Rh_pal_01G000880.1;
RpChr01	GeMoMa	CDS	2557417	2557728	.	-	0	Parent=Rh_pal_01G000880.1;
RpChr01	GeMoMa	mRNA	2560088	2561647	.	-	.	ID=Rh_pal_01G000890.1;
RpChr01	GeMoMa	CDS	2560088	2560378	.	-	0	Parent=Rh_pal_01G000890.1;
RpChr01	GeMoMa	CDS	2561303	2561647	.	-	0	Parent=Rh_pal_01G000890.1;
RpChr01	GeMoMa	mRNA	2585259	2586893	.	-	.	ID=Rh_pal_01G000900.1;
RpChr01	GeMoMa	CDS	2585259	2585549	.	-	0	Parent=Rh_pal_01G000900.1;
RpChr01	GeMoMa	CDS	2586549	2586893	.	-	0	Parent=Rh_pal_01G000900.1;
RpChr01	GeMoMa	mRNA	2598384	2602216	.	-	.	ID=Rh_pal_01G000910.1;
RpChr01	GeMoMa	CDS	2598384	2598501	.	-	1	Parent=Rh_pal_01G000910.1;
RpChr01	GeMoMa	CDS	2599103	2599329	.	-	0	Parent=Rh_pal_01G000910.1;
RpChr01	GeMoMa	CDS	2599402	2599501	.	-	1	Parent=Rh_pal_01G000910.1;
RpChr01	GeMoMa	CDS	2599597	2599794	.	-	1	Parent=Rh_pal_01G000910.1;
RpChr01	GeMoMa	CDS	2599883	2600088	.	-	0	Parent=Rh_pal_01G000910.1;
RpChr01	GeMoMa	CDS	2600407	2600619	.	-	0	Parent=Rh_pal_01G000910.1;
RpChr01	GeMoMa	CDS	2600706	2600844	.	-	1	Parent=Rh_pal_01G000910.1;
RpChr01	GeMoMa	CDS	2601130	2601363	.	-	1	Parent=Rh_pal_01G000910.1;
RpChr01	GeMoMa	CDS	2601523	2601728	.	-	0	Parent=Rh_pal_01G000910.1;
RpChr01	GeMoMa	CDS	2601868	2601963	.	-	0	Parent=Rh_pal_01G000910.1;
RpChr01	GeMoMa	CDS	2602070	2602216	.	-	0	Parent=Rh_pal_01G000910.1;
RpChr01	GeMoMa	mRNA	2603286	2604041	.	-	.	ID=Rh_pal_01G000920.1;
RpChr01	GeMoMa	CDS	2603286	2604041	.	-	0	Parent=Rh_pal_01G000920.1;
RpChr01	GeMoMa	mRNA	2616999	2620132	.	+	.	ID=Rh_pal_01G000930.1;
RpChr01	GeMoMa	CDS	2616999	2617030	.	+	0	Parent=Rh_pal_01G000930.1;
RpChr01	GeMoMa	CDS	2618332	2618395	.	+	1	Parent=Rh_pal_01G000930.1;
RpChr01	GeMoMa	CDS	2618493	2618624	.	+	0	Parent=Rh_pal_01G000930.1;
RpChr01	GeMoMa	CDS	2618725	2618769	.	+	0	Parent=Rh_pal_01G000930.1;
RpChr01	GeMoMa	CDS	2618893	2619104	.	+	0	Parent=Rh_pal_01G000930.1;
RpChr01	GeMoMa	CDS	2619229	2619377	.	+	1	Parent=Rh_pal_01G000930.1;
RpChr01	GeMoMa	CDS	2619498	2619590	.	+	2	Parent=Rh_pal_01G000930.1;
RpChr01	GeMoMa	CDS	2619756	2620132	.	+	2	Parent=Rh_pal_01G000930.1;
RpChr01	GeMoMa	mRNA	2638248	2640056	.	+	.	ID=Rh_pal_01G000940.1;
RpChr01	GeMoMa	CDS	2638248	2638263	.	+	0	Parent=Rh_pal_01G000940.1;
RpChr01	GeMoMa	CDS	2639377	2639882	.	+	2	Parent=Rh_pal_01G000940.1;
RpChr01	GeMoMa	CDS	2639940	2640056	.	+	0	Parent=Rh_pal_01G000940.1;
RpChr01	GeMoMa	mRNA	2644619	2645098	.	+	.	ID=Rh_pal_01G000950.1;
RpChr01	GeMoMa	CDS	2644619	2645098	.	+	0	Parent=Rh_pal_01G000950.1;
RpChr01	GeMoMa	mRNA	2658638	2661667	.	-	.	ID=Rh_pal_01G000960.1;
RpChr01	GeMoMa	CDS	2658638	2658681	.	-	2	Parent=Rh_pal_01G000960.1;
RpChr01	GeMoMa	CDS	2659152	2659238	.	-	2	Parent=Rh_pal_01G000960.1;
RpChr01	GeMoMa	CDS	2659317	2659430	.	-	2	Parent=Rh_pal_01G000960.1;
RpChr01	GeMoMa	CDS	2659600	2659825	.	-	0	Parent=Rh_pal_01G000960.1;
RpChr01	GeMoMa	CDS	2659912	2660091	.	-	0	Parent=Rh_pal_01G000960.1;
RpChr01	GeMoMa	CDS	2660168	2660311	.	-	0	Parent=Rh_pal_01G000960.1;
RpChr01	GeMoMa	CDS	2660456	2660626	.	-	0	Parent=Rh_pal_01G000960.1;
RpChr01	GeMoMa	CDS	2660707	2660937	.	-	0	Parent=Rh_pal_01G000960.1;
RpChr01	GeMoMa	CDS	2661410	2661667	.	-	0	Parent=Rh_pal_01G000960.1;
RpChr01	GeMoMa	mRNA	2733157	2734856	.	+	.	ID=Rh_pal_01G000990.1;
RpChr01	GeMoMa	CDS	2733157	2733247	.	+	0	Parent=Rh_pal_01G000990.1;
RpChr01	GeMoMa	CDS	2733598	2733743	.	+	2	Parent=Rh_pal_01G000990.1;
RpChr01	GeMoMa	CDS	2734026	2734223	.	+	0	Parent=Rh_pal_01G000990.1;
RpChr01	GeMoMa	CDS	2734327	2734444	.	+	0	Parent=Rh_pal_01G000990.1;
RpChr01	GeMoMa	CDS	2734708	2734856	.	+	2	Parent=Rh_pal_01G000990.1;
RpChr01	GeMoMa	mRNA	2744046	2745359	.	+	.	ID=Rh_pal_01G001000.1;
RpChr01	GeMoMa	CDS	2744046	2745359	.	+	0	Parent=Rh_pal_01G001000.1;
RpChr01	GeMoMa	mRNA	2769028	2773242	.	-	.	ID=Rh_pal_01G001020.1;
RpChr01	GeMoMa	CDS	2769028	2769145	.	-	1	Parent=Rh_pal_01G001020.1;
RpChr01	GeMoMa	CDS	2770182	2771251	.	-	0	Parent=Rh_pal_01G001020.1;
RpChr01	GeMoMa	CDS	2771764	2773242	.	-	0	Parent=Rh_pal_01G001020.1;
RpChr01	GeMoMa	mRNA	2814869	2816443	.	+	.	ID=Rh_pal_01G001030.1;
RpChr01	GeMoMa	CDS	2814869	2814948	.	+	0	Parent=Rh_pal_01G001030.1;
RpChr01	GeMoMa	CDS	2815033	2815068	.	+	1	Parent=Rh_pal_01G001030.1;
RpChr01	GeMoMa	CDS	2815168	2815216	.	+	1	Parent=Rh_pal_01G001030.1;
RpChr01	GeMoMa	CDS	2815319	2815398	.	+	0	Parent=Rh_pal_01G001030.1;
RpChr01	GeMoMa	CDS	2816371	2816443	.	+	1	Parent=Rh_pal_01G001030.1;
RpChr01	GeMoMa	mRNA	2818479	2819828	.	-	.	ID=Rh_pal_01G001040.1;
RpChr01	GeMoMa	CDS	2818479	2819828	.	-	0	Parent=Rh_pal_01G001040.1;
RpChr01	GeMoMa	mRNA	2908610	2910679	.	+	.	ID=Rh_pal_01G001070.1;
RpChr01	GeMoMa	CDS	2908610	2910679	.	+	0	Parent=Rh_pal_01G001070.1;
RpChr01	GeMoMa	mRNA	2926986	2927282	.	+	.	ID=Rh_pal_01G001100.1;
RpChr01	GeMoMa	CDS	2926986	2927282	.	+	0	Parent=Rh_pal_01G001100.1;
RpChr01	GeMoMa	mRNA	2993899	2995515	.	+	.	ID=Rh_pal_01G001120.1;
RpChr01	GeMoMa	CDS	2993899	2994588	.	+	0	Parent=Rh_pal_01G001120.1;
RpChr01	GeMoMa	CDS	2995234	2995515	.	+	0	Parent=Rh_pal_01G001120.1;
RpChr01	GeMoMa	mRNA	2999591	3002130	.	-	.	ID=Rh_pal_01G001130.1;
RpChr01	GeMoMa	CDS	2999591	2999842	.	-	0	Parent=Rh_pal_01G001130.1;
RpChr01	GeMoMa	CDS	3000608	3000923	.	-	1	Parent=Rh_pal_01G001130.1;
RpChr01	GeMoMa	CDS	3001529	3002130	.	-	0	Parent=Rh_pal_01G001130.1;
RpChr01	GeMoMa	mRNA	3003094	3005569	.	-	.	ID=Rh_pal_01G001140.1;
RpChr01	GeMoMa	CDS	3003094	3003180	.	-	0	Parent=Rh_pal_01G001140.1;
RpChr01	GeMoMa	CDS	3004338	3004468	.	-	2	Parent=Rh_pal_01G001140.1;
RpChr01	GeMoMa	CDS	3004579	3004663	.	-	0	Parent=Rh_pal_01G001140.1;
RpChr01	GeMoMa	CDS	3004880	3004972	.	-	0	Parent=Rh_pal_01G001140.1;
RpChr01	GeMoMa	CDS	3005564	3005569	.	-	0	Parent=Rh_pal_01G001140.1;
RpChr01	GeMoMa	mRNA	3060957	3062294	.	+	.	ID=Rh_pal_01G001170.1;
RpChr01	GeMoMa	CDS	3060957	3062294	.	+	0	Parent=Rh_pal_01G001170.1;
RpChr01	GeMoMa	mRNA	3088532	3092340	.	+	.	ID=Rh_pal_01G001190.1;
RpChr01	GeMoMa	CDS	3088532	3088752	.	+	0	Parent=Rh_pal_01G001190.1;
RpChr01	GeMoMa	CDS	3089567	3089699	.	+	1	Parent=Rh_pal_01G001190.1;
RpChr01	GeMoMa	CDS	3089874	3090069	.	+	0	Parent=Rh_pal_01G001190.1;
RpChr01	GeMoMa	CDS	3090572	3090696	.	+	2	Parent=Rh_pal_01G001190.1;
RpChr01	GeMoMa	CDS	3091381	3091539	.	+	0	Parent=Rh_pal_01G001190.1;
RpChr01	GeMoMa	CDS	3092053	3092340	.	+	0	Parent=Rh_pal_01G001190.1;
RpChr01	GeMoMa	mRNA	3109699	3110910	.	+	.	ID=Rh_pal_01G001200.1;
RpChr01	GeMoMa	CDS	3109699	3110042	.	+	0	Parent=Rh_pal_01G001200.1;
RpChr01	GeMoMa	CDS	3110856	3110910	.	+	1	Parent=Rh_pal_01G001200.1;
RpChr01	GeMoMa	mRNA	3138329	3139457	.	+	.	ID=Rh_pal_01G001210.1;
RpChr01	GeMoMa	CDS	3138329	3138663	.	+	0	Parent=Rh_pal_01G001210.1;
RpChr01	GeMoMa	CDS	3139448	3139457	.	+	1	Parent=Rh_pal_01G001210.1;
RpChr01	GeMoMa	mRNA	3141035	3144215	.	-	.	ID=Rh_pal_01G001220.1;
RpChr01	GeMoMa	CDS	3141035	3141226	.	-	0	Parent=Rh_pal_01G001220.1;
RpChr01	GeMoMa	CDS	3141338	3141547	.	-	0	Parent=Rh_pal_01G001220.1;
RpChr01	GeMoMa	CDS	3141651	3141782	.	-	0	Parent=Rh_pal_01G001220.1;
RpChr01	GeMoMa	CDS	3141949	3142092	.	-	0	Parent=Rh_pal_01G001220.1;
RpChr01	GeMoMa	CDS	3142662	3143270	.	-	0	Parent=Rh_pal_01G001220.1;
RpChr01	GeMoMa	CDS	3144141	3144215	.	-	0	Parent=Rh_pal_01G001220.1;
RpChr01	GeMoMa	mRNA	3156321	3156857	.	+	.	ID=Rh_pal_01G001240.1;
RpChr01	GeMoMa	CDS	3156321	3156857	.	+	0	Parent=Rh_pal_01G001240.1;
RpChr01	GeMoMa	mRNA	3167400	3167465	.	-	.	ID=Rh_pal_01G001250.1;
RpChr01	GeMoMa	CDS	3167400	3167465	.	-	0	Parent=Rh_pal_01G001250.1;
RpChr01	GeMoMa	mRNA	3266125	3268600	.	+	.	ID=Rh_pal_01G001280.1;
RpChr01	GeMoMa	CDS	3266125	3266709	.	+	0	Parent=Rh_pal_01G001280.1;
RpChr01	GeMoMa	CDS	3266993	3267250	.	+	0	Parent=Rh_pal_01G001280.1;
RpChr01	GeMoMa	CDS	3267374	3267493	.	+	0	Parent=Rh_pal_01G001280.1;
RpChr01	GeMoMa	CDS	3268055	3268600	.	+	0	Parent=Rh_pal_01G001280.1;
RpChr01	GeMoMa	mRNA	3277933	3279126	.	+	.	ID=Rh_pal_01G001290.1;
RpChr01	GeMoMa	CDS	3277933	3279126	.	+	0	Parent=Rh_pal_01G001290.1;
RpChr01	GeMoMa	mRNA	3282551	3283714	.	+	.	ID=Rh_pal_01G001300.1;
RpChr01	GeMoMa	CDS	3282551	3283714	.	+	0	Parent=Rh_pal_01G001300.1;
RpChr01	GeMoMa	mRNA	3312035	3313192	.	+	.	ID=Rh_pal_01G001310.1;
RpChr01	GeMoMa	CDS	3312035	3313192	.	+	0	Parent=Rh_pal_01G001310.1;
RpChr01	GeMoMa	mRNA	3313895	3319464	.	-	.	ID=Rh_pal_01G001320.1;
RpChr01	GeMoMa	CDS	3313895	3314616	.	-	2	Parent=Rh_pal_01G001320.1;
RpChr01	GeMoMa	CDS	3315625	3315692	.	-	1	Parent=Rh_pal_01G001320.1;
RpChr01	GeMoMa	CDS	3315775	3315888	.	-	1	Parent=Rh_pal_01G001320.1;
RpChr01	GeMoMa	CDS	3316111	3316160	.	-	0	Parent=Rh_pal_01G001320.1;
RpChr01	GeMoMa	CDS	3316470	3316760	.	-	0	Parent=Rh_pal_01G001320.1;
RpChr01	GeMoMa	CDS	3316987	3317063	.	-	2	Parent=Rh_pal_01G001320.1;
RpChr01	GeMoMa	CDS	3317335	3317509	.	-	0	Parent=Rh_pal_01G001320.1;
RpChr01	GeMoMa	CDS	3317578	3317674	.	-	1	Parent=Rh_pal_01G001320.1;
RpChr01	GeMoMa	CDS	3317785	3318371	.	-	0	Parent=Rh_pal_01G001320.1;
RpChr01	GeMoMa	CDS	3318589	3318678	.	-	0	Parent=Rh_pal_01G001320.1;
RpChr01	GeMoMa	CDS	3318764	3318845	.	-	1	Parent=Rh_pal_01G001320.1;
RpChr01	GeMoMa	CDS	3319352	3319464	.	-	0	Parent=Rh_pal_01G001320.1;
RpChr01	GeMoMa	mRNA	3367229	3368374	.	-	.	ID=Rh_pal_01G001330.1;
RpChr01	GeMoMa	CDS	3367229	3368374	.	-	0	Parent=Rh_pal_01G001330.1;
RpChr01	GeMoMa	mRNA	3368674	3371201	.	+	.	ID=Rh_pal_01G001340.1;
RpChr01	GeMoMa	CDS	3368674	3368812	.	+	0	Parent=Rh_pal_01G001340.1;
RpChr01	GeMoMa	CDS	3368993	3369070	.	+	2	Parent=Rh_pal_01G001340.1;
RpChr01	GeMoMa	CDS	3369313	3369419	.	+	2	Parent=Rh_pal_01G001340.1;
RpChr01	GeMoMa	CDS	3369586	3369663	.	+	0	Parent=Rh_pal_01G001340.1;
RpChr01	GeMoMa	CDS	3369752	3369853	.	+	0	Parent=Rh_pal_01G001340.1;
RpChr01	GeMoMa	CDS	3369980	3370061	.	+	0	Parent=Rh_pal_01G001340.1;
RpChr01	GeMoMa	CDS	3371083	3371201	.	+	2	Parent=Rh_pal_01G001340.1;
RpChr01	GeMoMa	mRNA	3372154	3373809	.	-	.	ID=Rh_pal_01G001350.1;
RpChr01	GeMoMa	CDS	3372154	3373809	.	-	0	Parent=Rh_pal_01G001350.1;
RpChr01	GeMoMa	mRNA	3376613	3380245	.	-	.	ID=Rh_pal_01G001360.1;
RpChr01	GeMoMa	CDS	3376613	3377546	.	-	1	Parent=Rh_pal_01G001360.1;
RpChr01	GeMoMa	CDS	3377580	3378068	.	-	1	Parent=Rh_pal_01G001360.1;
RpChr01	GeMoMa	CDS	3378783	3380245	.	-	0	Parent=Rh_pal_01G001360.1;
RpChr01	GeMoMa	mRNA	3393835	3394749	.	+	.	ID=Rh_pal_01G001370.1;
RpChr01	GeMoMa	CDS	3393835	3394749	.	+	0	Parent=Rh_pal_01G001370.1;
RpChr01	GeMoMa	mRNA	3406502	3407650	.	+	.	ID=Rh_pal_01G001380.1;
RpChr01	GeMoMa	CDS	3406502	3407650	.	+	0	Parent=Rh_pal_01G001380.1;
RpChr01	GeMoMa	mRNA	3457481	3458632	.	+	.	ID=Rh_pal_01G001410.1;
RpChr01	GeMoMa	CDS	3457481	3458632	.	+	0	Parent=Rh_pal_01G001410.1;
RpChr01	GeMoMa	mRNA	3460310	3462786	.	+	.	ID=Rh_pal_01G001420.1;
RpChr01	GeMoMa	CDS	3460310	3460555	.	+	0	Parent=Rh_pal_01G001420.1;
RpChr01	GeMoMa	CDS	3460982	3461354	.	+	0	Parent=Rh_pal_01G001420.1;
RpChr01	GeMoMa	CDS	3461990	3462036	.	+	2	Parent=Rh_pal_01G001420.1;
RpChr01	GeMoMa	CDS	3462130	3462167	.	+	0	Parent=Rh_pal_01G001420.1;
RpChr01	GeMoMa	CDS	3462663	3462786	.	+	1	Parent=Rh_pal_01G001420.1;
RpChr01	GeMoMa	mRNA	3464721	3467671	.	-	.	ID=Rh_pal_01G001430.1;
RpChr01	GeMoMa	CDS	3464721	3464856	.	-	1	Parent=Rh_pal_01G001430.1;
RpChr01	GeMoMa	CDS	3465492	3465628	.	-	0	Parent=Rh_pal_01G001430.1;
RpChr01	GeMoMa	CDS	3465743	3465838	.	-	0	Parent=Rh_pal_01G001430.1;
RpChr01	GeMoMa	CDS	3466111	3467044	.	-	1	Parent=Rh_pal_01G001430.1;
RpChr01	GeMoMa	CDS	3467427	3467671	.	-	0	Parent=Rh_pal_01G001430.1;
RpChr01	GeMoMa	mRNA	3505012	3506501	.	-	.	ID=Rh_pal_01G001440.1;
RpChr01	GeMoMa	CDS	3505012	3505534	.	-	1	Parent=Rh_pal_01G001440.1;
RpChr01	GeMoMa	CDS	3505842	3505946	.	-	1	Parent=Rh_pal_01G001440.1;
RpChr01	GeMoMa	CDS	3506161	3506501	.	-	0	Parent=Rh_pal_01G001440.1;
RpChr01	GeMoMa	mRNA	3529588	3530393	.	-	.	ID=Rh_pal_01G001450.1;
RpChr01	GeMoMa	CDS	3529588	3529704	.	-	0	Parent=Rh_pal_01G001450.1;
RpChr01	GeMoMa	CDS	3529784	3529858	.	-	0	Parent=Rh_pal_01G001450.1;
RpChr01	GeMoMa	CDS	3529944	3530393	.	-	0	Parent=Rh_pal_01G001450.1;
RpChr01	GeMoMa	mRNA	3536568	3538770	.	+	.	ID=Rh_pal_01G001460.1;
RpChr01	GeMoMa	CDS	3536568	3537230	.	+	0	Parent=Rh_pal_01G001460.1;
RpChr01	GeMoMa	CDS	3537426	3537508	.	+	0	Parent=Rh_pal_01G001460.1;
RpChr01	GeMoMa	CDS	3537583	3537703	.	+	1	Parent=Rh_pal_01G001460.1;
RpChr01	GeMoMa	CDS	3537809	3537982	.	+	0	Parent=Rh_pal_01G001460.1;
RpChr01	GeMoMa	CDS	3538263	3538370	.	+	0	Parent=Rh_pal_01G001460.1;
RpChr01	GeMoMa	CDS	3538453	3538770	.	+	0	Parent=Rh_pal_01G001460.1;
RpChr01	GeMoMa	mRNA	3543281	3545935	.	+	.	ID=Rh_pal_01G001470.1;
RpChr01	GeMoMa	CDS	3543281	3545935	.	+	0	Parent=Rh_pal_01G001470.1;
RpChr01	GeMoMa	mRNA	3549801	3551767	.	-	.	ID=Rh_pal_01G001480.2;
RpChr01	GeMoMa	CDS	3549801	3549944	.	-	0	Parent=Rh_pal_01G001480.2;
RpChr01	GeMoMa	CDS	3550575	3550679	.	-	0	Parent=Rh_pal_01G001480.2;
RpChr01	GeMoMa	CDS	3551049	3551176	.	-	2	Parent=Rh_pal_01G001480.2;
RpChr01	GeMoMa	CDS	3551698	3551767	.	-	0	Parent=Rh_pal_01G001480.2;
RpChr01	GeMoMa	mRNA	3568759	3573361	.	+	.	ID=Rh_pal_01G001500.1;
RpChr01	GeMoMa	CDS	3568759	3568992	.	+	0	Parent=Rh_pal_01G001500.1;
RpChr01	GeMoMa	CDS	3569675	3569722	.	+	0	Parent=Rh_pal_01G001500.1;
RpChr01	GeMoMa	CDS	3569830	3569892	.	+	0	Parent=Rh_pal_01G001500.1;
RpChr01	GeMoMa	CDS	3570015	3570077	.	+	0	Parent=Rh_pal_01G001500.1;
RpChr01	GeMoMa	CDS	3570428	3570490	.	+	0	Parent=Rh_pal_01G001500.1;
RpChr01	GeMoMa	CDS	3570585	3570647	.	+	0	Parent=Rh_pal_01G001500.1;
RpChr01	GeMoMa	CDS	3570907	3570966	.	+	0	Parent=Rh_pal_01G001500.1;
RpChr01	GeMoMa	CDS	3571216	3571356	.	+	0	Parent=Rh_pal_01G001500.1;
RpChr01	GeMoMa	CDS	3572655	3572750	.	+	0	Parent=Rh_pal_01G001500.1;
RpChr01	GeMoMa	CDS	3572900	3573361	.	+	0	Parent=Rh_pal_01G001500.1;
RpChr01	GeMoMa	mRNA	3574532	3576804	.	-	.	ID=Rh_pal_01G001510.1;
RpChr01	GeMoMa	CDS	3574532	3575172	.	-	2	Parent=Rh_pal_01G001510.1;
RpChr01	GeMoMa	CDS	3575538	3576804	.	-	0	Parent=Rh_pal_01G001510.1;
RpChr01	GeMoMa	mRNA	3581980	3586449	.	-	.	ID=Rh_pal_01G001520.1;
RpChr01	GeMoMa	CDS	3581980	3582378	.	-	0	Parent=Rh_pal_01G001520.1;
RpChr01	GeMoMa	CDS	3584026	3584913	.	-	0	Parent=Rh_pal_01G001520.1;
RpChr01	GeMoMa	mRNA	3584108	3584413	.	+	.	ID=Rh_pal_01G001530.1;
RpChr01	GeMoMa	CDS	3584108	3584123	.	+	0	Parent=Rh_pal_01G001530.1;
RpChr01	GeMoMa	CDS	3584238	3584413	.	+	2	Parent=Rh_pal_01G001530.1;
RpChr01	GeMoMa	CDS	3585159	3585282	.	-	1	Parent=Rh_pal_01G001520.1;
RpChr01	GeMoMa	CDS	3585692	3585806	.	-	2	Parent=Rh_pal_01G001520.1;
RpChr01	GeMoMa	CDS	3586263	3586449	.	-	0	Parent=Rh_pal_01G001520.1;
RpChr01	GeMoMa	mRNA	3614985	3615086	.	+	.	ID=Rh_pal_01G001550.1;
RpChr01	GeMoMa	CDS	3614985	3615086	.	+	0	Parent=Rh_pal_01G001550.1;
RpChr01	GeMoMa	mRNA	3617423	3617827	.	+	.	ID=Rh_pal_01G001560.1;
RpChr01	GeMoMa	CDS	3617423	3617437	.	+	0	Parent=Rh_pal_01G001560.1;
RpChr01	GeMoMa	CDS	3617624	3617827	.	+	0	Parent=Rh_pal_01G001560.1;
RpChr01	GeMoMa	mRNA	3631075	3633825	.	+	.	ID=Rh_pal_01G001570.1;
RpChr01	GeMoMa	CDS	3631075	3631176	.	+	0	Parent=Rh_pal_01G001570.1;
RpChr01	GeMoMa	CDS	3631389	3631489	.	+	0	Parent=Rh_pal_01G001570.1;
RpChr01	GeMoMa	CDS	3631567	3631723	.	+	1	Parent=Rh_pal_01G001570.1;
RpChr01	GeMoMa	CDS	3632799	3632995	.	+	0	Parent=Rh_pal_01G001570.1;
RpChr01	GeMoMa	CDS	3633266	3633365	.	+	1	Parent=Rh_pal_01G001570.1;
RpChr01	GeMoMa	CDS	3633790	3633825	.	+	0	Parent=Rh_pal_01G001570.1;
RpChr01	GeMoMa	mRNA	3636656	3640512	.	-	.	ID=Rh_pal_01G001580.1;
RpChr01	GeMoMa	CDS	3636656	3636802	.	-	0	Parent=Rh_pal_01G001580.1;
RpChr01	GeMoMa	CDS	3637110	3637253	.	-	0	Parent=Rh_pal_01G001580.1;
RpChr01	GeMoMa	CDS	3637343	3637459	.	-	0	Parent=Rh_pal_01G001580.1;
RpChr01	GeMoMa	CDS	3637562	3637678	.	-	0	Parent=Rh_pal_01G001580.1;
RpChr01	GeMoMa	CDS	3639142	3639293	.	-	2	Parent=Rh_pal_01G001580.1;
RpChr01	GeMoMa	CDS	3640189	3640277	.	-	1	Parent=Rh_pal_01G001580.1;
RpChr01	GeMoMa	CDS	3640433	3640512	.	-	0	Parent=Rh_pal_01G001580.1;
RpChr01	GeMoMa	mRNA	3671953	3675856	.	+	.	ID=Rh_pal_01G001620.1;
RpChr01	GeMoMa	CDS	3671953	3672065	.	+	0	Parent=Rh_pal_01G001620.1;
RpChr01	GeMoMa	CDS	3673397	3673479	.	+	1	Parent=Rh_pal_01G001620.1;
RpChr01	GeMoMa	CDS	3673616	3673713	.	+	2	Parent=Rh_pal_01G001620.1;
RpChr01	GeMoMa	CDS	3673828	3673904	.	+	0	Parent=Rh_pal_01G001620.1;
RpChr01	GeMoMa	CDS	3673963	3674082	.	+	1	Parent=Rh_pal_01G001620.1;
RpChr01	GeMoMa	CDS	3674179	3674260	.	+	1	Parent=Rh_pal_01G001620.1;
RpChr01	GeMoMa	CDS	3674370	3674455	.	+	0	Parent=Rh_pal_01G001620.1;
RpChr01	GeMoMa	CDS	3674535	3674622	.	+	1	Parent=Rh_pal_01G001620.1;
RpChr01	GeMoMa	CDS	3675191	3675856	.	+	0	Parent=Rh_pal_01G001620.1;
RpChr01	GeMoMa	mRNA	3679430	3680377	.	-	.	ID=Rh_pal_01G001630.1;
RpChr01	GeMoMa	CDS	3679430	3680377	.	-	0	Parent=Rh_pal_01G001630.1;
RpChr01	GeMoMa	mRNA	3696509	3700775	.	+	.	ID=Rh_pal_01G001640.1;
RpChr01	GeMoMa	CDS	3696509	3697139	.	+	0	Parent=Rh_pal_01G001640.1;
RpChr01	GeMoMa	CDS	3698727	3698803	.	+	2	Parent=Rh_pal_01G001640.1;
RpChr01	GeMoMa	CDS	3698921	3699089	.	+	0	Parent=Rh_pal_01G001640.1;
RpChr01	GeMoMa	CDS	3699564	3699652	.	+	2	Parent=Rh_pal_01G001640.1;
RpChr01	GeMoMa	CDS	3699775	3699939	.	+	0	Parent=Rh_pal_01G001640.1;
RpChr01	GeMoMa	CDS	3700059	3700136	.	+	0	Parent=Rh_pal_01G001640.1;
RpChr01	GeMoMa	CDS	3700362	3700465	.	+	0	Parent=Rh_pal_01G001640.1;
RpChr01	GeMoMa	CDS	3700670	3700775	.	+	1	Parent=Rh_pal_01G001640.1;
RpChr01	GeMoMa	mRNA	3705623	3707041	.	+	.	ID=Rh_pal_01G001650.1;
RpChr01	GeMoMa	CDS	3705623	3707041	.	+	0	Parent=Rh_pal_01G001650.1;
RpChr01	GeMoMa	mRNA	3718547	3720807	.	-	.	ID=Rh_pal_01G001670.1;
RpChr01	GeMoMa	CDS	3718547	3718705	.	-	0	Parent=Rh_pal_01G001670.1;
RpChr01	GeMoMa	CDS	3719000	3719173	.	-	0	Parent=Rh_pal_01G001670.1;
RpChr01	GeMoMa	CDS	3720481	3720807	.	-	0	Parent=Rh_pal_01G001670.1;
RpChr01	GeMoMa	mRNA	3729775	3734365	.	+	.	ID=Rh_pal_01G001680.1;
RpChr01	GeMoMa	CDS	3729775	3730100	.	+	0	Parent=Rh_pal_01G001680.1;
RpChr01	GeMoMa	CDS	3730242	3730477	.	+	1	Parent=Rh_pal_01G001680.1;
RpChr01	GeMoMa	CDS	3731158	3731345	.	+	2	Parent=Rh_pal_01G001680.1;
RpChr01	GeMoMa	CDS	3731946	3732017	.	+	0	Parent=Rh_pal_01G001680.1;
RpChr01	GeMoMa	CDS	3732875	3732942	.	+	0	Parent=Rh_pal_01G001680.1;
RpChr01	GeMoMa	CDS	3733393	3733513	.	+	1	Parent=Rh_pal_01G001680.1;
RpChr01	GeMoMa	CDS	3733947	3734012	.	+	0	Parent=Rh_pal_01G001680.1;
RpChr01	GeMoMa	CDS	3734088	3734210	.	+	0	Parent=Rh_pal_01G001680.1;
RpChr01	GeMoMa	CDS	3734294	3734365	.	+	0	Parent=Rh_pal_01G001680.1;
RpChr01	GeMoMa	mRNA	3736314	3738849	.	+	.	ID=Rh_pal_01G001690.1;
RpChr01	GeMoMa	CDS	3736314	3736487	.	+	0	Parent=Rh_pal_01G001690.1;
RpChr01	GeMoMa	CDS	3737430	3737814	.	+	0	Parent=Rh_pal_01G001690.1;
RpChr01	GeMoMa	CDS	3738323	3738456	.	+	2	Parent=Rh_pal_01G001690.1;
RpChr01	GeMoMa	CDS	3738580	3738849	.	+	0	Parent=Rh_pal_01G001690.1;
RpChr01	GeMoMa	mRNA	3740563	3744152	.	-	.	ID=Rh_pal_01G001700.1;
RpChr01	GeMoMa	CDS	3740563	3740836	.	-	1	Parent=Rh_pal_01G001700.1;
RpChr01	GeMoMa	CDS	3740873	3741231	.	-	0	Parent=Rh_pal_01G001700.1;
RpChr01	GeMoMa	CDS	3742433	3742763	.	-	1	Parent=Rh_pal_01G001700.1;
RpChr01	GeMoMa	CDS	3743530	3744152	.	-	0	Parent=Rh_pal_01G001700.1;
RpChr01	GeMoMa	mRNA	3901737	3909955	.	+	.	ID=Rh_pal_01G001710.1;
RpChr01	GeMoMa	CDS	3901737	3901771	.	+	0	Parent=Rh_pal_01G001710.1;
RpChr01	GeMoMa	CDS	3901866	3901987	.	+	1	Parent=Rh_pal_01G001710.1;
RpChr01	GeMoMa	CDS	3903170	3903428	.	+	2	Parent=Rh_pal_01G001710.1;
RpChr01	GeMoMa	CDS	3904378	3904507	.	+	1	Parent=Rh_pal_01G001710.1;
RpChr01	GeMoMa	CDS	3904611	3904746	.	+	0	Parent=Rh_pal_01G001710.1;
RpChr01	GeMoMa	CDS	3905369	3905465	.	+	2	Parent=Rh_pal_01G001710.1;
RpChr01	GeMoMa	CDS	3905568	3905668	.	+	1	Parent=Rh_pal_01G001710.1;
RpChr01	GeMoMa	CDS	3906630	3906793	.	+	2	Parent=Rh_pal_01G001710.1;
RpChr01	GeMoMa	CDS	3906882	3906953	.	+	0	Parent=Rh_pal_01G001710.1;
RpChr01	GeMoMa	CDS	3909292	3909351	.	+	0	Parent=Rh_pal_01G001710.1;
RpChr01	GeMoMa	CDS	3909494	3909589	.	+	0	Parent=Rh_pal_01G001710.1;
RpChr01	GeMoMa	CDS	3909687	3909808	.	+	0	Parent=Rh_pal_01G001710.1;
RpChr01	GeMoMa	CDS	3909898	3909955	.	+	1	Parent=Rh_pal_01G001710.1;
RpChr01	GeMoMa	mRNA	3960889	3971864	.	+	.	ID=Rh_pal_01G001720.1;
RpChr01	GeMoMa	CDS	3960889	3960897	.	+	0	Parent=Rh_pal_01G001720.1;
RpChr01	GeMoMa	CDS	3961554	3961616	.	+	0	Parent=Rh_pal_01G001720.1;
RpChr01	GeMoMa	CDS	3962429	3962491	.	+	0	Parent=Rh_pal_01G001720.1;
RpChr01	GeMoMa	CDS	3962658	3962821	.	+	0	Parent=Rh_pal_01G001720.1;
RpChr01	GeMoMa	CDS	3962911	3962983	.	+	1	Parent=Rh_pal_01G001720.1;
RpChr01	GeMoMa	CDS	3963559	3963624	.	+	0	Parent=Rh_pal_01G001720.1;
RpChr01	GeMoMa	CDS	3963704	3963787	.	+	0	Parent=Rh_pal_01G001720.1;
RpChr01	GeMoMa	CDS	3964624	3964701	.	+	0	Parent=Rh_pal_01G001720.1;
RpChr01	GeMoMa	CDS	3964832	3964915	.	+	0	Parent=Rh_pal_01G001720.1;
RpChr01	GeMoMa	CDS	3965004	3965083	.	+	0	Parent=Rh_pal_01G001720.1;
RpChr01	GeMoMa	CDS	3965977	3966034	.	+	1	Parent=Rh_pal_01G001720.1;
RpChr01	GeMoMa	CDS	3966111	3966416	.	+	0	Parent=Rh_pal_01G001720.1;
RpChr01	GeMoMa	CDS	3966578	3966748	.	+	0	Parent=Rh_pal_01G001720.1;
RpChr01	GeMoMa	CDS	3967196	3967395	.	+	0	Parent=Rh_pal_01G001720.1;
RpChr01	GeMoMa	CDS	3967744	3968146	.	+	1	Parent=Rh_pal_01G001720.1;
RpChr01	GeMoMa	CDS	3968479	3968730	.	+	0	Parent=Rh_pal_01G001720.1;
RpChr01	GeMoMa	CDS	3968820	3969326	.	+	0	Parent=Rh_pal_01G001720.1;
RpChr01	GeMoMa	CDS	3969936	3970042	.	+	0	Parent=Rh_pal_01G001720.1;
RpChr01	GeMoMa	CDS	3970610	3970709	.	+	1	Parent=Rh_pal_01G001720.1;
RpChr01	GeMoMa	CDS	3970912	3971057	.	+	0	Parent=Rh_pal_01G001720.1;
RpChr01	GeMoMa	CDS	3971690	3971864	.	+	1	Parent=Rh_pal_01G001720.1;
RpChr01	GeMoMa	mRNA	3978731	3984207	.	+	.	ID=Rh_pal_01G001730.1;
RpChr01	GeMoMa	CDS	3978731	3978786	.	+	0	Parent=Rh_pal_01G001730.1;
RpChr01	GeMoMa	CDS	3978871	3978938	.	+	1	Parent=Rh_pal_01G001730.1;
RpChr01	GeMoMa	CDS	3979784	3979865	.	+	2	Parent=Rh_pal_01G001730.1;
RpChr01	GeMoMa	CDS	3981065	3981148	.	+	1	Parent=Rh_pal_01G001730.1;
RpChr01	GeMoMa	CDS	3981683	3981722	.	+	1	Parent=Rh_pal_01G001730.1;
RpChr01	GeMoMa	CDS	3982047	3982100	.	+	0	Parent=Rh_pal_01G001730.1;
RpChr01	GeMoMa	CDS	3982901	3982968	.	+	0	Parent=Rh_pal_01G001730.1;
RpChr01	GeMoMa	CDS	3983305	3983388	.	+	1	Parent=Rh_pal_01G001730.1;
RpChr01	GeMoMa	CDS	3983523	3983669	.	+	1	Parent=Rh_pal_01G001730.1;
RpChr01	GeMoMa	CDS	3983883	3983944	.	+	1	Parent=Rh_pal_01G001730.1;
RpChr01	GeMoMa	CDS	3984131	3984207	.	+	2	Parent=Rh_pal_01G001730.1;
RpChr01	GeMoMa	mRNA	3991999	3994736	.	+	.	ID=Rh_pal_01G001740.1;
RpChr01	GeMoMa	CDS	3991999	3992257	.	+	0	Parent=Rh_pal_01G001740.1;
RpChr01	GeMoMa	CDS	3992790	3992911	.	+	2	Parent=Rh_pal_01G001740.1;
RpChr01	GeMoMa	CDS	3993084	3993149	.	+	0	Parent=Rh_pal_01G001740.1;
RpChr01	GeMoMa	CDS	3993526	3993687	.	+	0	Parent=Rh_pal_01G001740.1;
RpChr01	GeMoMa	CDS	3994332	3994736	.	+	0	Parent=Rh_pal_01G001740.1;
RpChr01	GeMoMa	mRNA	4004315	4008373	.	-	.	ID=Rh_pal_01G001750.1;
RpChr01	GeMoMa	CDS	4004315	4006186	.	-	0	Parent=Rh_pal_01G001750.1;
RpChr01	GeMoMa	CDS	4006646	4007013	.	-	2	Parent=Rh_pal_01G001750.1;
RpChr01	GeMoMa	CDS	4008133	4008373	.	-	0	Parent=Rh_pal_01G001750.1;
RpChr01	GeMoMa	mRNA	4042322	4046074	.	+	.	ID=Rh_pal_01G001760.1;
RpChr01	GeMoMa	CDS	4042322	4042404	.	+	0	Parent=Rh_pal_01G001760.1;
RpChr01	GeMoMa	CDS	4043256	4043322	.	+	1	Parent=Rh_pal_01G001760.1;
RpChr01	GeMoMa	CDS	4043570	4043643	.	+	0	Parent=Rh_pal_01G001760.1;
RpChr01	GeMoMa	CDS	4043771	4043855	.	+	1	Parent=Rh_pal_01G001760.1;
RpChr01	GeMoMa	CDS	4043945	4044000	.	+	0	Parent=Rh_pal_01G001760.1;
RpChr01	GeMoMa	CDS	4044161	4044215	.	+	1	Parent=Rh_pal_01G001760.1;
RpChr01	GeMoMa	CDS	4044558	4044605	.	+	0	Parent=Rh_pal_01G001760.1;
RpChr01	GeMoMa	CDS	4044721	4044804	.	+	0	Parent=Rh_pal_01G001760.1;
RpChr01	GeMoMa	CDS	4044900	4045016	.	+	0	Parent=Rh_pal_01G001760.1;
RpChr01	GeMoMa	CDS	4045095	4045178	.	+	0	Parent=Rh_pal_01G001760.1;
RpChr01	GeMoMa	CDS	4045262	4045387	.	+	0	Parent=Rh_pal_01G001760.1;
RpChr01	GeMoMa	CDS	4045475	4045572	.	+	0	Parent=Rh_pal_01G001760.1;
RpChr01	GeMoMa	CDS	4046011	4046074	.	+	1	Parent=Rh_pal_01G001760.1;
RpChr01	GeMoMa	mRNA	4049471	4053043	.	+	.	ID=Rh_pal_01G001770.1;
RpChr01	GeMoMa	CDS	4049471	4049999	.	+	0	Parent=Rh_pal_01G001770.1;
RpChr01	GeMoMa	CDS	4050117	4050206	.	+	2	Parent=Rh_pal_01G001770.1;
RpChr01	GeMoMa	CDS	4051347	4051621	.	+	2	Parent=Rh_pal_01G001770.1;
RpChr01	GeMoMa	CDS	4052252	4053043	.	+	0	Parent=Rh_pal_01G001770.1;
RpChr01	GeMoMa	mRNA	4079924	4086657	.	+	.	ID=Rh_pal_01G001780.1;
RpChr01	GeMoMa	CDS	4079924	4079975	.	+	0	Parent=Rh_pal_01G001780.1;
RpChr01	GeMoMa	CDS	4080080	4080329	.	+	2	Parent=Rh_pal_01G001780.1;
RpChr01	GeMoMa	CDS	4080489	4080596	.	+	1	Parent=Rh_pal_01G001780.1;
RpChr01	GeMoMa	CDS	4080748	4080809	.	+	1	Parent=Rh_pal_01G001780.1;
RpChr01	GeMoMa	CDS	4081122	4081276	.	+	2	Parent=Rh_pal_01G001780.1;
RpChr01	GeMoMa	CDS	4082601	4082744	.	+	0	Parent=Rh_pal_01G001780.1;
RpChr01	GeMoMa	CDS	4084326	4084475	.	+	0	Parent=Rh_pal_01G001780.1;
RpChr01	GeMoMa	CDS	4085260	4085514	.	+	0	Parent=Rh_pal_01G001780.1;
RpChr01	GeMoMa	CDS	4086379	4086460	.	+	0	Parent=Rh_pal_01G001780.1;
RpChr01	GeMoMa	CDS	4086491	4086657	.	+	2	Parent=Rh_pal_01G001780.1;
RpChr01	GeMoMa	mRNA	4095637	4099332	.	+	.	ID=Rh_pal_01G001790.1;
RpChr01	GeMoMa	CDS	4095637	4095818	.	+	0	Parent=Rh_pal_01G001790.1;
RpChr01	GeMoMa	CDS	4097601	4097676	.	+	1	Parent=Rh_pal_01G001790.1;
RpChr01	GeMoMa	CDS	4097801	4097865	.	+	0	Parent=Rh_pal_01G001790.1;
RpChr01	GeMoMa	CDS	4097962	4098061	.	+	1	Parent=Rh_pal_01G001790.1;
RpChr01	GeMoMa	CDS	4098176	4098217	.	+	0	Parent=Rh_pal_01G001790.1;
RpChr01	GeMoMa	CDS	4098774	4098815	.	+	0	Parent=Rh_pal_01G001790.1;
RpChr01	GeMoMa	CDS	4098913	4099073	.	+	0	Parent=Rh_pal_01G001790.1;
RpChr01	GeMoMa	CDS	4099224	4099332	.	+	1	Parent=Rh_pal_01G001790.1;
RpChr01	GeMoMa	mRNA	4114881	4124633	.	+	.	ID=Rh_pal_01G001800.1;
RpChr01	GeMoMa	CDS	4114881	4115289	.	+	0	Parent=Rh_pal_01G001800.1;
RpChr01	GeMoMa	CDS	4118275	4118382	.	+	2	Parent=Rh_pal_01G001800.1;
RpChr01	GeMoMa	CDS	4119002	4119282	.	+	2	Parent=Rh_pal_01G001800.1;
RpChr01	GeMoMa	CDS	4122370	4122636	.	+	0	Parent=Rh_pal_01G001800.1;
RpChr01	GeMoMa	CDS	4123756	4123871	.	+	0	Parent=Rh_pal_01G001800.1;
RpChr01	GeMoMa	CDS	4123968	4124060	.	+	1	Parent=Rh_pal_01G001800.1;
RpChr01	GeMoMa	CDS	4124165	4124270	.	+	1	Parent=Rh_pal_01G001800.1;
RpChr01	GeMoMa	CDS	4124472	4124633	.	+	0	Parent=Rh_pal_01G001800.1;
RpChr01	GeMoMa	mRNA	4135604	4141318	.	+	.	ID=Rh_pal_01G001810.1;
RpChr01	GeMoMa	CDS	4135604	4136393	.	+	0	Parent=Rh_pal_01G001810.1;
RpChr01	GeMoMa	CDS	4138666	4138954	.	+	2	Parent=Rh_pal_01G001810.1;
RpChr01	GeMoMa	CDS	4139592	4140344	.	+	1	Parent=Rh_pal_01G001810.1;
RpChr01	GeMoMa	CDS	4141216	4141318	.	+	1	Parent=Rh_pal_01G001810.1;
RpChr01	GeMoMa	mRNA	4201925	4204585	.	+	.	ID=Rh_pal_01G001820.1;
RpChr01	GeMoMa	CDS	4201925	4204585	.	+	0	Parent=Rh_pal_01G001820.1;
RpChr01	GeMoMa	mRNA	4217887	4218279	.	+	.	ID=Rh_pal_01G001840.1;
RpChr01	GeMoMa	CDS	4217887	4218279	.	+	0	Parent=Rh_pal_01G001840.1;
RpChr01	GeMoMa	mRNA	4218597	4218680	.	+	.	ID=Rh_pal_01G001850.1;
RpChr01	GeMoMa	CDS	4218597	4218680	.	+	0	Parent=Rh_pal_01G001850.1;
RpChr01	GeMoMa	mRNA	4244902	4246221	.	+	.	ID=Rh_pal_01G001860.1;
RpChr01	GeMoMa	CDS	4244902	4246221	.	+	0	Parent=Rh_pal_01G001860.1;
RpChr01	GeMoMa	mRNA	4248679	4254693	.	+	.	ID=Rh_pal_01G001870.1;
RpChr01	GeMoMa	CDS	4248679	4248741	.	+	0	Parent=Rh_pal_01G001870.1;
RpChr01	GeMoMa	CDS	4249108	4249161	.	+	0	Parent=Rh_pal_01G001870.1;
RpChr01	GeMoMa	CDS	4250224	4250763	.	+	0	Parent=Rh_pal_01G001870.1;
RpChr01	GeMoMa	CDS	4251396	4251889	.	+	0	Parent=Rh_pal_01G001870.1;
RpChr01	GeMoMa	CDS	4252538	4252637	.	+	1	Parent=Rh_pal_01G001870.1;
RpChr01	GeMoMa	CDS	4253122	4253181	.	+	0	Parent=Rh_pal_01G001870.1;
RpChr01	GeMoMa	CDS	4253300	4253398	.	+	0	Parent=Rh_pal_01G001870.1;
RpChr01	GeMoMa	CDS	4253501	4253623	.	+	0	Parent=Rh_pal_01G001870.1;
RpChr01	GeMoMa	CDS	4254526	4254693	.	+	0	Parent=Rh_pal_01G001870.1;
RpChr01	GeMoMa	mRNA	4264712	4268083	.	-	.	ID=Rh_pal_01G001880.1;
RpChr01	GeMoMa	CDS	4264712	4264891	.	-	0	Parent=Rh_pal_01G001880.1;
RpChr01	GeMoMa	CDS	4265469	4265605	.	-	2	Parent=Rh_pal_01G001880.1;
RpChr01	GeMoMa	CDS	4265689	4265828	.	-	1	Parent=Rh_pal_01G001880.1;
RpChr01	GeMoMa	CDS	4265947	4266050	.	-	0	Parent=Rh_pal_01G001880.1;
RpChr01	GeMoMa	CDS	4266299	4266415	.	-	0	Parent=Rh_pal_01G001880.1;
RpChr01	GeMoMa	CDS	4266516	4266602	.	-	0	Parent=Rh_pal_01G001880.1;
RpChr01	GeMoMa	CDS	4266755	4266856	.	-	0	Parent=Rh_pal_01G001880.1;
RpChr01	GeMoMa	CDS	4267531	4267628	.	-	2	Parent=Rh_pal_01G001880.1;
RpChr01	GeMoMa	CDS	4267723	4267798	.	-	0	Parent=Rh_pal_01G001880.1;
RpChr01	GeMoMa	CDS	4267886	4268083	.	-	0	Parent=Rh_pal_01G001880.1;
RpChr01	GeMoMa	mRNA	4274777	4280871	.	+	.	ID=Rh_pal_01G001890.1;
RpChr01	GeMoMa	CDS	4274777	4275032	.	+	0	Parent=Rh_pal_01G001890.1;
RpChr01	GeMoMa	CDS	4276178	4276394	.	+	2	Parent=Rh_pal_01G001890.1;
RpChr01	GeMoMa	CDS	4276487	4276643	.	+	1	Parent=Rh_pal_01G001890.1;
RpChr01	GeMoMa	CDS	4279558	4279837	.	+	0	Parent=Rh_pal_01G001890.1;
RpChr01	GeMoMa	CDS	4280684	4280871	.	+	2	Parent=Rh_pal_01G001890.1;
RpChr01	GeMoMa	mRNA	4281791	4285412	.	+	.	ID=Rh_pal_01G001900.1;
RpChr01	GeMoMa	CDS	4281791	4281831	.	+	0	Parent=Rh_pal_01G001900.1;
RpChr01	GeMoMa	CDS	4281912	4282452	.	+	1	Parent=Rh_pal_01G001900.1;
RpChr01	GeMoMa	CDS	4282581	4282667	.	+	0	Parent=Rh_pal_01G001900.1;
RpChr01	GeMoMa	CDS	4282956	4283146	.	+	0	Parent=Rh_pal_01G001900.1;
RpChr01	GeMoMa	CDS	4283302	4283497	.	+	1	Parent=Rh_pal_01G001900.1;
RpChr01	GeMoMa	CDS	4283621	4283685	.	+	0	Parent=Rh_pal_01G001900.1;
RpChr01	GeMoMa	CDS	4283880	4283981	.	+	1	Parent=Rh_pal_01G001900.1;
RpChr01	GeMoMa	CDS	4284075	4284156	.	+	1	Parent=Rh_pal_01G001900.1;
RpChr01	GeMoMa	CDS	4285371	4285412	.	+	0	Parent=Rh_pal_01G001900.1;
RpChr01	GeMoMa	mRNA	4285656	4289056	.	+	.	ID=Rh_pal_01G001910.1;
RpChr01	GeMoMa	CDS	4285656	4285780	.	+	0	Parent=Rh_pal_01G001910.1;
RpChr01	GeMoMa	CDS	4285832	4285890	.	+	1	Parent=Rh_pal_01G001910.1;
RpChr01	GeMoMa	CDS	4286089	4286156	.	+	2	Parent=Rh_pal_01G001910.1;
RpChr01	GeMoMa	CDS	4286228	4286309	.	+	0	Parent=Rh_pal_01G001910.1;
RpChr01	GeMoMa	CDS	4286546	4286644	.	+	2	Parent=Rh_pal_01G001910.1;
RpChr01	GeMoMa	CDS	4286842	4286912	.	+	2	Parent=Rh_pal_01G001910.1;
RpChr01	GeMoMa	CDS	4287499	4287591	.	+	0	Parent=Rh_pal_01G001910.1;
RpChr01	GeMoMa	CDS	4287692	4287792	.	+	0	Parent=Rh_pal_01G001910.1;
RpChr01	GeMoMa	CDS	4287974	4288039	.	+	1	Parent=Rh_pal_01G001910.1;
RpChr01	GeMoMa	CDS	4288303	4288402	.	+	1	Parent=Rh_pal_01G001910.1;
RpChr01	GeMoMa	CDS	4288552	4288629	.	+	0	Parent=Rh_pal_01G001910.1;
RpChr01	GeMoMa	CDS	4288715	4288753	.	+	0	Parent=Rh_pal_01G001910.1;
RpChr01	GeMoMa	CDS	4288783	4288813	.	+	0	Parent=Rh_pal_01G001910.1;
RpChr01	GeMoMa	CDS	4288881	4289056	.	+	2	Parent=Rh_pal_01G001910.1;
RpChr01	GeMoMa	mRNA	4290945	4296633	.	-	.	ID=Rh_pal_01G001920.1;
RpChr01	GeMoMa	CDS	4290945	4291126	.	-	2	Parent=Rh_pal_01G001920.1;
RpChr01	GeMoMa	CDS	4291222	4291276	.	-	0	Parent=Rh_pal_01G001920.1;
RpChr01	GeMoMa	CDS	4291657	4291725	.	-	0	Parent=Rh_pal_01G001920.1;
RpChr01	GeMoMa	CDS	4291889	4291987	.	-	0	Parent=Rh_pal_01G001920.1;
RpChr01	GeMoMa	CDS	4292061	4292129	.	-	0	Parent=Rh_pal_01G001920.1;
RpChr01	GeMoMa	CDS	4293091	4293201	.	-	0	Parent=Rh_pal_01G001920.1;
RpChr01	GeMoMa	CDS	4294094	4294148	.	-	1	Parent=Rh_pal_01G001920.1;
RpChr01	GeMoMa	CDS	4295001	4295131	.	-	0	Parent=Rh_pal_01G001920.1;
RpChr01	GeMoMa	CDS	4296141	4296215	.	-	0	Parent=Rh_pal_01G001920.1;
RpChr01	GeMoMa	CDS	4296377	4296454	.	-	0	Parent=Rh_pal_01G001920.1;
RpChr01	GeMoMa	CDS	4296553	4296633	.	-	0	Parent=Rh_pal_01G001920.1;
RpChr01	GeMoMa	mRNA	4302285	4306742	.	-	.	ID=Rh_pal_01G001930.1;
RpChr01	GeMoMa	CDS	4302285	4302350	.	-	0	Parent=Rh_pal_01G001930.1;
RpChr01	GeMoMa	CDS	4303088	4303173	.	-	2	Parent=Rh_pal_01G001930.1;
RpChr01	GeMoMa	CDS	4303261	4303318	.	-	0	Parent=Rh_pal_01G001930.1;
RpChr01	GeMoMa	CDS	4303798	4303920	.	-	0	Parent=Rh_pal_01G001930.1;
RpChr01	GeMoMa	CDS	4304081	4304139	.	-	2	Parent=Rh_pal_01G001930.1;
RpChr01	GeMoMa	CDS	4304274	4304349	.	-	0	Parent=Rh_pal_01G001930.1;
RpChr01	GeMoMa	CDS	4304502	4304598	.	-	1	Parent=Rh_pal_01G001930.1;
RpChr01	GeMoMa	CDS	4305391	4305471	.	-	1	Parent=Rh_pal_01G001930.1;
RpChr01	GeMoMa	CDS	4305584	4305677	.	-	2	Parent=Rh_pal_01G001930.1;
RpChr01	GeMoMa	CDS	4306556	4306742	.	-	0	Parent=Rh_pal_01G001930.1;
RpChr01	GeMoMa	mRNA	4332938	4334113	.	-	.	ID=Rh_pal_01G001940.1;
RpChr01	GeMoMa	CDS	4332938	4333363	.	-	0	Parent=Rh_pal_01G001940.1;
RpChr01	GeMoMa	CDS	4334063	4334113	.	-	0	Parent=Rh_pal_01G001940.1;
RpChr01	GeMoMa	mRNA	4337044	4339446	.	-	.	ID=Rh_pal_01G001950.1;
RpChr01	GeMoMa	CDS	4337044	4339446	.	-	0	Parent=Rh_pal_01G001950.1;
RpChr01	GeMoMa	mRNA	4392049	4398499	.	+	.	ID=Rh_pal_01G002000.1;
RpChr01	GeMoMa	CDS	4392049	4392516	.	+	0	Parent=Rh_pal_01G002000.1;
RpChr01	GeMoMa	CDS	4396992	4397466	.	+	0	Parent=Rh_pal_01G002000.1;
RpChr01	GeMoMa	CDS	4398138	4398499	.	+	2	Parent=Rh_pal_01G002000.1;
RpChr01	GeMoMa	mRNA	4406640	4415099	.	-	.	ID=Rh_pal_01G002010.1;
RpChr01	GeMoMa	CDS	4406640	4406756	.	-	0	Parent=Rh_pal_01G002010.1;
RpChr01	GeMoMa	CDS	4411517	4411553	.	-	1	Parent=Rh_pal_01G002010.1;
RpChr01	GeMoMa	CDS	4411915	4411991	.	-	0	Parent=Rh_pal_01G002010.1;
RpChr01	GeMoMa	CDS	4412084	4412191	.	-	0	Parent=Rh_pal_01G002010.1;
RpChr01	GeMoMa	CDS	4412288	4412374	.	-	0	Parent=Rh_pal_01G002010.1;
RpChr01	GeMoMa	CDS	4412447	4412493	.	-	2	Parent=Rh_pal_01G002010.1;
RpChr01	GeMoMa	CDS	4412626	4412719	.	-	0	Parent=Rh_pal_01G002010.1;
RpChr01	GeMoMa	CDS	4413121	4413180	.	-	0	Parent=Rh_pal_01G002010.1;
RpChr01	GeMoMa	CDS	4413254	4413419	.	-	1	Parent=Rh_pal_01G002010.1;
RpChr01	GeMoMa	CDS	4413508	4413703	.	-	2	Parent=Rh_pal_01G002010.1;
RpChr01	GeMoMa	CDS	4414447	4414497	.	-	2	Parent=Rh_pal_01G002010.1;
RpChr01	GeMoMa	CDS	4415051	4415099	.	-	0	Parent=Rh_pal_01G002010.1;
RpChr01	GeMoMa	mRNA	4430291	4432121	.	+	.	ID=Rh_pal_01G002030.1;
RpChr01	GeMoMa	CDS	4430291	4430884	.	+	0	Parent=Rh_pal_01G002030.1;
RpChr01	GeMoMa	CDS	4431684	4432121	.	+	0	Parent=Rh_pal_01G002030.1;
RpChr01	GeMoMa	mRNA	4432816	4434598	.	-	.	ID=Rh_pal_01G002040.1;
RpChr01	GeMoMa	CDS	4432816	4432959	.	-	0	Parent=Rh_pal_01G002040.1;
RpChr01	GeMoMa	CDS	4433700	4433794	.	-	2	Parent=Rh_pal_01G002040.1;
RpChr01	GeMoMa	CDS	4433907	4433944	.	-	1	Parent=Rh_pal_01G002040.1;
RpChr01	GeMoMa	mRNA	4433941	4438092	.	+	.	ID=Rh_pal_01G002050.1;
RpChr01	GeMoMa	CDS	4433941	4434052	.	+	0	Parent=Rh_pal_01G002050.1;
RpChr01	GeMoMa	CDS	4434191	4434218	.	+	2	Parent=Rh_pal_01G002050.1;
RpChr01	GeMoMa	CDS	4434315	4434598	.	-	0	Parent=Rh_pal_01G002040.1;
RpChr01	GeMoMa	CDS	4435102	4435250	.	+	1	Parent=Rh_pal_01G002050.1;
RpChr01	GeMoMa	CDS	4435500	4435650	.	+	2	Parent=Rh_pal_01G002050.1;
RpChr01	GeMoMa	CDS	4436031	4436056	.	+	1	Parent=Rh_pal_01G002050.1;
RpChr01	GeMoMa	CDS	4436191	4436279	.	+	2	Parent=Rh_pal_01G002050.1;
RpChr01	GeMoMa	CDS	4437448	4437513	.	+	0	Parent=Rh_pal_01G002050.1;
RpChr01	GeMoMa	CDS	4437559	4437725	.	+	0	Parent=Rh_pal_01G002050.1;
RpChr01	GeMoMa	CDS	4437810	4437913	.	+	1	Parent=Rh_pal_01G002050.1;
RpChr01	GeMoMa	CDS	4437950	4438092	.	+	2	Parent=Rh_pal_01G002050.1;
RpChr01	GeMoMa	mRNA	4438327	4440318	.	-	.	ID=Rh_pal_01G002060.1;
RpChr01	GeMoMa	CDS	4438327	4438374	.	-	0	Parent=Rh_pal_01G002060.1;
RpChr01	GeMoMa	CDS	4439120	4439200	.	-	0	Parent=Rh_pal_01G002060.1;
RpChr01	GeMoMa	CDS	4439231	4439462	.	-	1	Parent=Rh_pal_01G002060.1;
RpChr01	GeMoMa	CDS	4440048	4440197	.	-	1	Parent=Rh_pal_01G002060.1;
RpChr01	GeMoMa	CDS	4440242	4440318	.	-	0	Parent=Rh_pal_01G002060.1;
RpChr01	GeMoMa	mRNA	4478463	4478675	.	+	.	ID=Rh_pal_01G002070.1;
RpChr01	GeMoMa	CDS	4478463	4478675	.	+	0	Parent=Rh_pal_01G002070.1;
RpChr01	GeMoMa	mRNA	4488367	4498800	.	+	.	ID=Rh_pal_01G002080.1;
RpChr01	GeMoMa	CDS	4488367	4489118	.	+	0	Parent=Rh_pal_01G002080.1;
RpChr01	GeMoMa	CDS	4491249	4491611	.	+	1	Parent=Rh_pal_01G002080.1;
RpChr01	GeMoMa	CDS	4491843	4492073	.	+	1	Parent=Rh_pal_01G002080.1;
RpChr01	GeMoMa	CDS	4492244	4492369	.	+	1	Parent=Rh_pal_01G002080.1;
RpChr01	GeMoMa	CDS	4492458	4492794	.	+	1	Parent=Rh_pal_01G002080.1;
RpChr01	GeMoMa	CDS	4492906	4493063	.	+	0	Parent=Rh_pal_01G002080.1;
RpChr01	GeMoMa	CDS	4493798	4493955	.	+	1	Parent=Rh_pal_01G002080.1;
RpChr01	GeMoMa	CDS	4494442	4494560	.	+	2	Parent=Rh_pal_01G002080.1;
RpChr01	GeMoMa	CDS	4494679	4494813	.	+	0	Parent=Rh_pal_01G002080.1;
RpChr01	GeMoMa	CDS	4495150	4495274	.	+	0	Parent=Rh_pal_01G002080.1;
RpChr01	GeMoMa	CDS	4495737	4495841	.	+	1	Parent=Rh_pal_01G002080.1;
RpChr01	GeMoMa	CDS	4495936	4496169	.	+	1	Parent=Rh_pal_01G002080.1;
RpChr01	GeMoMa	CDS	4496288	4496621	.	+	1	Parent=Rh_pal_01G002080.1;
RpChr01	GeMoMa	CDS	4496703	4496891	.	+	0	Parent=Rh_pal_01G002080.1;
RpChr01	GeMoMa	CDS	4496971	4497276	.	+	0	Parent=Rh_pal_01G002080.1;
RpChr01	GeMoMa	CDS	4497586	4498800	.	+	0	Parent=Rh_pal_01G002080.1;
RpChr01	GeMoMa	mRNA	4501468	4504523	.	+	.	ID=Rh_pal_01G002090.1;
RpChr01	GeMoMa	CDS	4501468	4501776	.	+	0	Parent=Rh_pal_01G002090.1;
RpChr01	GeMoMa	CDS	4501953	4502465	.	+	0	Parent=Rh_pal_01G002090.1;
RpChr01	GeMoMa	CDS	4502611	4502708	.	+	0	Parent=Rh_pal_01G002090.1;
RpChr01	GeMoMa	CDS	4503131	4503209	.	+	1	Parent=Rh_pal_01G002090.1;
RpChr01	GeMoMa	CDS	4503309	4503521	.	+	0	Parent=Rh_pal_01G002090.1;
RpChr01	GeMoMa	CDS	4503602	4503769	.	+	0	Parent=Rh_pal_01G002090.1;
RpChr01	GeMoMa	CDS	4504089	4504523	.	+	0	Parent=Rh_pal_01G002090.1;
RpChr01	GeMoMa	mRNA	4506142	4506927	.	+	.	ID=Rh_pal_01G002100.1;
RpChr01	GeMoMa	CDS	4506142	4506927	.	+	0	Parent=Rh_pal_01G002100.1;
RpChr01	GeMoMa	mRNA	4516638	4517007	.	-	.	ID=Rh_pal_01G002110.1;
RpChr01	GeMoMa	CDS	4516638	4516766	.	-	0	Parent=Rh_pal_01G002110.1;
RpChr01	GeMoMa	CDS	4516846	4516890	.	-	0	Parent=Rh_pal_01G002110.1;
RpChr01	GeMoMa	CDS	4516927	4517007	.	-	0	Parent=Rh_pal_01G002110.1;
RpChr01	GeMoMa	mRNA	4534790	4535098	.	+	.	ID=Rh_pal_01G002120.1;
RpChr01	GeMoMa	CDS	4534790	4535098	.	+	0	Parent=Rh_pal_01G002120.1;
RpChr01	GeMoMa	mRNA	4546040	4547496	.	-	.	ID=Rh_pal_01G002140.1;
RpChr01	GeMoMa	CDS	4546040	4546567	.	-	0	Parent=Rh_pal_01G002140.1;
RpChr01	GeMoMa	CDS	4547395	4547496	.	-	0	Parent=Rh_pal_01G002140.1;
RpChr01	GeMoMa	mRNA	4579663	4589396	.	+	.	ID=Rh_pal_01G002150.1;
RpChr01	GeMoMa	CDS	4579663	4579781	.	+	0	Parent=Rh_pal_01G002150.1;
RpChr01	GeMoMa	CDS	4582340	4582451	.	+	1	Parent=Rh_pal_01G002150.1;
RpChr01	GeMoMa	CDS	4582569	4582695	.	+	0	Parent=Rh_pal_01G002150.1;
RpChr01	GeMoMa	CDS	4584008	4585360	.	+	2	Parent=Rh_pal_01G002150.1;
RpChr01	GeMoMa	CDS	4585801	4585862	.	+	2	Parent=Rh_pal_01G002150.1;
RpChr01	GeMoMa	CDS	4586032	4586106	.	+	0	Parent=Rh_pal_01G002150.1;
RpChr01	GeMoMa	CDS	4586449	4587774	.	+	0	Parent=Rh_pal_01G002150.1;
RpChr01	GeMoMa	CDS	4587891	4588232	.	+	0	Parent=Rh_pal_01G002150.1;
RpChr01	GeMoMa	CDS	4588689	4588889	.	+	0	Parent=Rh_pal_01G002150.1;
RpChr01	GeMoMa	CDS	4589006	4589094	.	+	0	Parent=Rh_pal_01G002150.1;
RpChr01	GeMoMa	CDS	4589189	4589396	.	+	1	Parent=Rh_pal_01G002150.1;
RpChr01	GeMoMa	mRNA	4591290	4596027	.	-	.	ID=Rh_pal_01G002160.1;
RpChr01	GeMoMa	CDS	4591290	4591549	.	-	2	Parent=Rh_pal_01G002160.1;
RpChr01	GeMoMa	CDS	4592077	4592347	.	-	0	Parent=Rh_pal_01G002160.1;
RpChr01	GeMoMa	CDS	4592431	4592623	.	-	1	Parent=Rh_pal_01G002160.1;
RpChr01	GeMoMa	CDS	4593094	4593174	.	-	1	Parent=Rh_pal_01G002160.1;
RpChr01	GeMoMa	CDS	4593267	4593392	.	-	1	Parent=Rh_pal_01G002160.1;
RpChr01	GeMoMa	CDS	4593526	4593676	.	-	2	Parent=Rh_pal_01G002160.1;
RpChr01	GeMoMa	CDS	4593782	4593929	.	-	0	Parent=Rh_pal_01G002160.1;
RpChr01	GeMoMa	CDS	4595833	4596027	.	-	0	Parent=Rh_pal_01G002160.1;
RpChr01	GeMoMa	mRNA	4627980	4635420	.	+	.	ID=Rh_pal_01G002190.1;
RpChr01	GeMoMa	CDS	4627980	4628322	.	+	0	Parent=Rh_pal_01G002190.1;
RpChr01	GeMoMa	CDS	4633161	4633387	.	+	2	Parent=Rh_pal_01G002190.1;
RpChr01	GeMoMa	CDS	4633493	4633743	.	+	0	Parent=Rh_pal_01G002190.1;
RpChr01	GeMoMa	CDS	4634140	4634536	.	+	1	Parent=Rh_pal_01G002190.1;
RpChr01	GeMoMa	CDS	4634986	4635420	.	+	0	Parent=Rh_pal_01G002190.1;
RpChr01	GeMoMa	mRNA	4636761	4639665	.	-	.	ID=Rh_pal_01G002200.1;
RpChr01	GeMoMa	CDS	4636761	4636969	.	-	2	Parent=Rh_pal_01G002200.1;
RpChr01	GeMoMa	CDS	4637107	4637227	.	-	0	Parent=Rh_pal_01G002200.1;
RpChr01	GeMoMa	CDS	4637325	4637423	.	-	0	Parent=Rh_pal_01G002200.1;
RpChr01	GeMoMa	CDS	4637604	4637940	.	-	1	Parent=Rh_pal_01G002200.1;
RpChr01	GeMoMa	CDS	4638330	4638792	.	-	2	Parent=Rh_pal_01G002200.1;
RpChr01	GeMoMa	CDS	4639428	4639665	.	-	0	Parent=Rh_pal_01G002200.1;
RpChr01	GeMoMa	mRNA	4690530	4692795	.	+	.	ID=Rh_pal_01G002210.1;
RpChr01	GeMoMa	CDS	4690530	4690873	.	+	0	Parent=Rh_pal_01G002210.1;
RpChr01	GeMoMa	CDS	4691703	4691811	.	+	1	Parent=Rh_pal_01G002210.1;
RpChr01	GeMoMa	CDS	4691924	4692015	.	+	0	Parent=Rh_pal_01G002210.1;
RpChr01	GeMoMa	CDS	4692098	4692356	.	+	1	Parent=Rh_pal_01G002210.1;
RpChr01	GeMoMa	CDS	4692440	4692583	.	+	0	Parent=Rh_pal_01G002210.1;
RpChr01	GeMoMa	CDS	4692700	4692795	.	+	0	Parent=Rh_pal_01G002210.1;
RpChr01	GeMoMa	mRNA	4785410	4787789	.	-	.	ID=Rh_pal_01G002290.1;
RpChr01	GeMoMa	CDS	4785410	4785694	.	-	0	Parent=Rh_pal_01G002290.1;
RpChr01	GeMoMa	CDS	4786474	4786593	.	-	0	Parent=Rh_pal_01G002290.1;
RpChr01	GeMoMa	CDS	4786687	4786827	.	-	0	Parent=Rh_pal_01G002290.1;
RpChr01	GeMoMa	CDS	4787523	4787789	.	-	0	Parent=Rh_pal_01G002290.1;
RpChr01	GeMoMa	mRNA	4802881	4806854	.	-	.	ID=Rh_pal_01G002300.1;
RpChr01	GeMoMa	CDS	4802881	4803171	.	-	0	Parent=Rh_pal_01G002300.1;
RpChr01	GeMoMa	CDS	4804391	4804522	.	-	0	Parent=Rh_pal_01G002300.1;
RpChr01	GeMoMa	CDS	4805782	4805922	.	-	0	Parent=Rh_pal_01G002300.1;
RpChr01	GeMoMa	CDS	4806600	4806854	.	-	0	Parent=Rh_pal_01G002300.1;
RpChr01	GeMoMa	mRNA	4807434	4810590	.	-	.	ID=Rh_pal_01G002310.2;
RpChr01	GeMoMa	CDS	4807434	4807601	.	-	0	Parent=Rh_pal_01G002310.2;
RpChr01	GeMoMa	CDS	4807747	4807863	.	-	0	Parent=Rh_pal_01G002310.2;
RpChr01	GeMoMa	CDS	4808034	4808212	.	-	2	Parent=Rh_pal_01G002310.2;
RpChr01	GeMoMa	CDS	4808416	4808513	.	-	1	Parent=Rh_pal_01G002310.2;
RpChr01	GeMoMa	CDS	4808608	4808873	.	-	0	Parent=Rh_pal_01G002310.2;
RpChr01	GeMoMa	CDS	4808951	4809106	.	-	0	Parent=Rh_pal_01G002310.2;
RpChr01	GeMoMa	CDS	4809192	4809380	.	-	0	Parent=Rh_pal_01G002310.2;
RpChr01	GeMoMa	CDS	4809585	4809695	.	-	0	Parent=Rh_pal_01G002310.2;
RpChr01	GeMoMa	CDS	4809861	4810003	.	-	2	Parent=Rh_pal_01G002310.2;
RpChr01	GeMoMa	CDS	4810168	4810282	.	-	0	Parent=Rh_pal_01G002310.2;
RpChr01	GeMoMa	CDS	4810519	4810590	.	-	0	Parent=Rh_pal_01G002310.2;
RpChr01	GeMoMa	mRNA	4817208	4825457	.	+	.	ID=Rh_pal_01G002320.1;
RpChr01	GeMoMa	CDS	4817208	4817986	.	+	0	Parent=Rh_pal_01G002320.1;
RpChr01	GeMoMa	CDS	4818071	4818265	.	+	1	Parent=Rh_pal_01G002320.1;
RpChr01	GeMoMa	CDS	4818342	4818403	.	+	1	Parent=Rh_pal_01G002320.1;
RpChr01	GeMoMa	CDS	4818559	4819036	.	+	2	Parent=Rh_pal_01G002320.1;
RpChr01	GeMoMa	CDS	4819153	4819353	.	+	1	Parent=Rh_pal_01G002320.1;
RpChr01	GeMoMa	CDS	4819437	4819692	.	+	1	Parent=Rh_pal_01G002320.1;
RpChr01	GeMoMa	CDS	4819865	4820105	.	+	0	Parent=Rh_pal_01G002320.1;
RpChr01	GeMoMa	CDS	4820206	4820360	.	+	2	Parent=Rh_pal_01G002320.1;
RpChr01	GeMoMa	CDS	4820450	4820974	.	+	0	Parent=Rh_pal_01G002320.1;
RpChr01	GeMoMa	CDS	4821309	4821472	.	+	0	Parent=Rh_pal_01G002320.1;
RpChr01	GeMoMa	CDS	4822072	4822288	.	+	1	Parent=Rh_pal_01G002320.1;
RpChr01	GeMoMa	CDS	4822384	4822569	.	+	0	Parent=Rh_pal_01G002320.1;
RpChr01	GeMoMa	CDS	4822855	4822971	.	+	0	Parent=Rh_pal_01G002320.1;
RpChr01	GeMoMa	CDS	4823077	4823319	.	+	0	Parent=Rh_pal_01G002320.1;
RpChr01	GeMoMa	CDS	4823398	4823590	.	+	0	Parent=Rh_pal_01G002320.1;
RpChr01	GeMoMa	CDS	4823762	4823958	.	+	2	Parent=Rh_pal_01G002320.1;
RpChr01	GeMoMa	CDS	4824119	4824270	.	+	0	Parent=Rh_pal_01G002320.1;
RpChr01	GeMoMa	CDS	4824643	4824865	.	+	1	Parent=Rh_pal_01G002320.1;
RpChr01	GeMoMa	CDS	4825143	4825457	.	+	0	Parent=Rh_pal_01G002320.1;
RpChr01	GeMoMa	mRNA	4868453	4871372	.	-	.	ID=Rh_pal_01G002330.1;
RpChr01	GeMoMa	CDS	4868453	4868631	.	-	2	Parent=Rh_pal_01G002330.1;
RpChr01	GeMoMa	CDS	4868732	4868813	.	-	0	Parent=Rh_pal_01G002330.1;
RpChr01	GeMoMa	CDS	4868911	4869003	.	-	0	Parent=Rh_pal_01G002330.1;
RpChr01	GeMoMa	CDS	4869108	4869182	.	-	0	Parent=Rh_pal_01G002330.1;
RpChr01	GeMoMa	CDS	4869270	4869341	.	-	0	Parent=Rh_pal_01G002330.1;
RpChr01	GeMoMa	CDS	4869437	4869517	.	-	0	Parent=Rh_pal_01G002330.1;
RpChr01	GeMoMa	CDS	4869589	4869692	.	-	2	Parent=Rh_pal_01G002330.1;
RpChr01	GeMoMa	CDS	4869765	4869867	.	-	0	Parent=Rh_pal_01G002330.1;
RpChr01	GeMoMa	CDS	4869976	4870062	.	-	0	Parent=Rh_pal_01G002330.1;
RpChr01	GeMoMa	CDS	4870215	4870286	.	-	0	Parent=Rh_pal_01G002330.1;
RpChr01	GeMoMa	CDS	4870357	4870506	.	-	0	Parent=Rh_pal_01G002330.1;
RpChr01	GeMoMa	CDS	4870714	4870767	.	-	0	Parent=Rh_pal_01G002330.1;
RpChr01	GeMoMa	CDS	4870916	4870987	.	-	0	Parent=Rh_pal_01G002330.1;
RpChr01	GeMoMa	CDS	4871199	4871372	.	-	0	Parent=Rh_pal_01G002330.1;
RpChr01	GeMoMa	mRNA	4872516	4873699	.	-	.	ID=Rh_pal_01G002340.1;
RpChr01	GeMoMa	CDS	4872516	4872606	.	-	1	Parent=Rh_pal_01G002340.1;
RpChr01	GeMoMa	CDS	4872697	4872767	.	-	0	Parent=Rh_pal_01G002340.1;
RpChr01	GeMoMa	CDS	4872842	4872918	.	-	2	Parent=Rh_pal_01G002340.1;
RpChr01	GeMoMa	CDS	4872949	4872996	.	-	2	Parent=Rh_pal_01G002340.1;
RpChr01	GeMoMa	CDS	4873603	4873699	.	-	0	Parent=Rh_pal_01G002340.1;
RpChr01	GeMoMa	mRNA	4878328	4883180	.	-	.	ID=Rh_pal_01G002350.1;
RpChr01	GeMoMa	CDS	4878328	4878432	.	-	0	Parent=Rh_pal_01G002350.1;
RpChr01	GeMoMa	CDS	4878521	4878584	.	-	1	Parent=Rh_pal_01G002350.1;
RpChr01	GeMoMa	CDS	4878720	4878811	.	-	0	Parent=Rh_pal_01G002350.1;
RpChr01	GeMoMa	CDS	4879530	4879598	.	-	0	Parent=Rh_pal_01G002350.1;
RpChr01	GeMoMa	CDS	4879699	4879789	.	-	1	Parent=Rh_pal_01G002350.1;
RpChr01	GeMoMa	CDS	4879954	4880105	.	-	0	Parent=Rh_pal_01G002350.1;
RpChr01	GeMoMa	CDS	4880980	4881129	.	-	0	Parent=Rh_pal_01G002350.1;
RpChr01	GeMoMa	CDS	4881622	4881687	.	-	0	Parent=Rh_pal_01G002350.1;
RpChr01	GeMoMa	CDS	4881781	4881846	.	-	0	Parent=Rh_pal_01G002350.1;
RpChr01	GeMoMa	CDS	4882231	4882401	.	-	0	Parent=Rh_pal_01G002350.1;
RpChr01	GeMoMa	CDS	4882727	4882828	.	-	0	Parent=Rh_pal_01G002350.1;
RpChr01	GeMoMa	CDS	4883118	4883180	.	-	0	Parent=Rh_pal_01G002350.1;
RpChr01	GeMoMa	mRNA	4900833	4904169	.	+	.	ID=Rh_pal_01G002360.1;
RpChr01	GeMoMa	CDS	4900833	4902295	.	+	0	Parent=Rh_pal_01G002360.1;
RpChr01	GeMoMa	CDS	4902723	4904169	.	+	1	Parent=Rh_pal_01G002360.1;
RpChr01	GeMoMa	mRNA	4913133	4913474	.	-	.	ID=Rh_pal_01G002380.1;
RpChr01	GeMoMa	CDS	4913133	4913474	.	-	0	Parent=Rh_pal_01G002380.1;
RpChr01	GeMoMa	mRNA	4970079	4975418	.	+	.	ID=Rh_pal_01G002390.1;
RpChr01	GeMoMa	CDS	4970079	4970199	.	+	0	Parent=Rh_pal_01G002390.1;
RpChr01	GeMoMa	CDS	4971795	4971979	.	+	2	Parent=Rh_pal_01G002390.1;
RpChr01	GeMoMa	CDS	4972858	4972925	.	+	0	Parent=Rh_pal_01G002390.1;
RpChr01	GeMoMa	CDS	4973897	4974029	.	+	1	Parent=Rh_pal_01G002390.1;
RpChr01	GeMoMa	CDS	4974528	4974689	.	+	0	Parent=Rh_pal_01G002390.1;
RpChr01	GeMoMa	CDS	4974796	4975068	.	+	0	Parent=Rh_pal_01G002390.1;
RpChr01	GeMoMa	CDS	4975356	4975418	.	+	0	Parent=Rh_pal_01G002390.1;
RpChr01	GeMoMa	mRNA	4977157	4981427	.	+	.	ID=Rh_pal_01G002400.1;
RpChr01	GeMoMa	CDS	4977157	4977448	.	+	0	Parent=Rh_pal_01G002400.1;
RpChr01	GeMoMa	CDS	4978132	4978178	.	+	2	Parent=Rh_pal_01G002400.1;
RpChr01	GeMoMa	CDS	4978267	4978392	.	+	0	Parent=Rh_pal_01G002400.1;
RpChr01	GeMoMa	CDS	4978518	4978574	.	+	0	Parent=Rh_pal_01G002400.1;
RpChr01	GeMoMa	CDS	4978651	4978728	.	+	0	Parent=Rh_pal_01G002400.1;
RpChr01	GeMoMa	CDS	4981323	4981427	.	+	0	Parent=Rh_pal_01G002400.1;
RpChr01	GeMoMa	mRNA	4985015	4987873	.	-	.	ID=Rh_pal_01G002410.1;
RpChr01	GeMoMa	CDS	4985015	4985218	.	-	0	Parent=Rh_pal_01G002410.1;
RpChr01	GeMoMa	CDS	4985588	4985758	.	-	0	Parent=Rh_pal_01G002410.1;
RpChr01	GeMoMa	CDS	4986556	4986761	.	-	2	Parent=Rh_pal_01G002410.1;
RpChr01	GeMoMa	CDS	4987627	4987873	.	-	0	Parent=Rh_pal_01G002410.1;
RpChr01	GeMoMa	mRNA	4989167	4992183	.	-	.	ID=Rh_pal_01G002420.2;
RpChr01	GeMoMa	CDS	4989167	4989895	.	-	0	Parent=Rh_pal_01G002420.2;
RpChr01	GeMoMa	CDS	4990413	4990601	.	-	0	Parent=Rh_pal_01G002420.2;
RpChr01	GeMoMa	CDS	4990932	4991042	.	-	0	Parent=Rh_pal_01G002420.2;
RpChr01	GeMoMa	CDS	4991809	4992183	.	-	0	Parent=Rh_pal_01G002420.2;
RpChr01	GeMoMa	mRNA	5051360	5051902	.	+	.	ID=Rh_pal_01G002430.1;
RpChr01	GeMoMa	CDS	5051360	5051902	.	+	0	Parent=Rh_pal_01G002430.1;
RpChr01	GeMoMa	mRNA	5090890	5092765	.	-	.	ID=Rh_pal_01G002450.1;
RpChr01	GeMoMa	CDS	5090890	5091281	.	-	2	Parent=Rh_pal_01G002450.1;
RpChr01	GeMoMa	CDS	5091896	5092061	.	-	0	Parent=Rh_pal_01G002450.1;
RpChr01	GeMoMa	CDS	5092282	5092464	.	-	0	Parent=Rh_pal_01G002450.1;
RpChr01	GeMoMa	CDS	5092553	5092765	.	-	0	Parent=Rh_pal_01G002450.1;
RpChr01	GeMoMa	mRNA	5114632	5115051	.	+	.	ID=Rh_pal_01G002460.1;
RpChr01	GeMoMa	CDS	5114632	5114680	.	+	0	Parent=Rh_pal_01G002460.1;
RpChr01	GeMoMa	CDS	5114754	5114847	.	+	2	Parent=Rh_pal_01G002460.1;
RpChr01	GeMoMa	CDS	5114940	5115051	.	+	1	Parent=Rh_pal_01G002460.1;
RpChr01	GeMoMa	mRNA	5146501	5155615	.	+	.	ID=Rh_pal_01G002490.1;
RpChr01	GeMoMa	CDS	5146501	5146689	.	+	0	Parent=Rh_pal_01G002490.1;
RpChr01	GeMoMa	CDS	5153552	5153728	.	+	0	Parent=Rh_pal_01G002490.1;
RpChr01	GeMoMa	CDS	5155157	5155615	.	+	0	Parent=Rh_pal_01G002490.1;
RpChr01	GeMoMa	mRNA	5235163	5236372	.	-	.	ID=Rh_pal_01G002500.1;
RpChr01	GeMoMa	CDS	5235163	5235264	.	-	0	Parent=Rh_pal_01G002500.1;
RpChr01	GeMoMa	CDS	5235355	5235525	.	-	0	Parent=Rh_pal_01G002500.1;
RpChr01	GeMoMa	CDS	5235676	5235798	.	-	0	Parent=Rh_pal_01G002500.1;
RpChr01	GeMoMa	CDS	5236295	5236372	.	-	0	Parent=Rh_pal_01G002500.1;
RpChr01	GeMoMa	mRNA	5354982	5357826	.	-	.	ID=Rh_pal_01G002510.2;
RpChr01	GeMoMa	CDS	5354982	5355087	.	-	1	Parent=Rh_pal_01G002510.2;
RpChr01	GeMoMa	CDS	5355654	5356119	.	-	2	Parent=Rh_pal_01G002510.2;
RpChr01	GeMoMa	CDS	5356199	5356402	.	-	2	Parent=Rh_pal_01G002510.2;
RpChr01	GeMoMa	CDS	5356501	5356653	.	-	2	Parent=Rh_pal_01G002510.2;
RpChr01	GeMoMa	CDS	5357436	5357826	.	-	0	Parent=Rh_pal_01G002510.2;
RpChr01	GeMoMa	mRNA	5360126	5360497	.	-	.	ID=Rh_pal_01G002520.1;
RpChr01	GeMoMa	CDS	5360126	5360497	.	-	0	Parent=Rh_pal_01G002520.1;
RpChr01	GeMoMa	mRNA	5366609	5370946	.	+	.	ID=Rh_pal_01G002530.1;
RpChr01	GeMoMa	CDS	5366609	5366753	.	+	0	Parent=Rh_pal_01G002530.1;
RpChr01	GeMoMa	CDS	5367092	5367141	.	+	2	Parent=Rh_pal_01G002530.1;
RpChr01	GeMoMa	CDS	5367224	5367296	.	+	0	Parent=Rh_pal_01G002530.1;
RpChr01	GeMoMa	CDS	5368117	5368196	.	+	2	Parent=Rh_pal_01G002530.1;
RpChr01	GeMoMa	CDS	5368812	5368963	.	+	0	Parent=Rh_pal_01G002530.1;
RpChr01	GeMoMa	CDS	5369550	5369709	.	+	1	Parent=Rh_pal_01G002530.1;
RpChr01	GeMoMa	CDS	5369820	5369867	.	+	0	Parent=Rh_pal_01G002530.1;
RpChr01	GeMoMa	CDS	5370097	5370164	.	+	0	Parent=Rh_pal_01G002530.1;
RpChr01	GeMoMa	CDS	5370868	5370946	.	+	1	Parent=Rh_pal_01G002530.1;
RpChr01	GeMoMa	mRNA	5380527	5382047	.	+	.	ID=Rh_pal_01G002540.1;
RpChr01	GeMoMa	CDS	5380527	5382047	.	+	0	Parent=Rh_pal_01G002540.1;
RpChr01	GeMoMa	mRNA	5383306	5386059	.	-	.	ID=Rh_pal_01G002550.1;
RpChr01	GeMoMa	CDS	5383306	5383957	.	-	1	Parent=Rh_pal_01G002550.1;
RpChr01	GeMoMa	CDS	5385125	5386059	.	-	0	Parent=Rh_pal_01G002550.1;
RpChr01	GeMoMa	mRNA	5411769	5415438	.	+	.	ID=Rh_pal_01G002560.1;
RpChr01	GeMoMa	CDS	5411769	5411939	.	+	0	Parent=Rh_pal_01G002560.1;
RpChr01	GeMoMa	CDS	5412371	5412606	.	+	0	Parent=Rh_pal_01G002560.1;
RpChr01	GeMoMa	CDS	5413490	5413664	.	+	1	Parent=Rh_pal_01G002560.1;
RpChr01	GeMoMa	CDS	5414176	5414372	.	+	0	Parent=Rh_pal_01G002560.1;
RpChr01	GeMoMa	CDS	5414467	5414625	.	+	1	Parent=Rh_pal_01G002560.1;
RpChr01	GeMoMa	CDS	5415102	5415438	.	+	1	Parent=Rh_pal_01G002560.1;
RpChr01	GeMoMa	mRNA	5424114	5425120	.	+	.	ID=Rh_pal_01G002580.1;
RpChr01	GeMoMa	CDS	5424114	5424228	.	+	0	Parent=Rh_pal_01G002580.1;
RpChr01	GeMoMa	CDS	5424963	5425120	.	+	2	Parent=Rh_pal_01G002580.1;
RpChr01	GeMoMa	mRNA	5426909	5429362	.	+	.	ID=Rh_pal_01G002590.1;
RpChr01	GeMoMa	CDS	5426909	5426986	.	+	0	Parent=Rh_pal_01G002590.1;
RpChr01	GeMoMa	CDS	5427277	5427339	.	+	0	Parent=Rh_pal_01G002590.1;
RpChr01	GeMoMa	CDS	5427474	5427552	.	+	0	Parent=Rh_pal_01G002590.1;
RpChr01	GeMoMa	CDS	5428189	5428236	.	+	2	Parent=Rh_pal_01G002590.1;
RpChr01	GeMoMa	CDS	5428334	5428357	.	+	2	Parent=Rh_pal_01G002590.1;
RpChr01	GeMoMa	CDS	5428466	5428648	.	+	2	Parent=Rh_pal_01G002590.1;
RpChr01	GeMoMa	CDS	5429011	5429086	.	+	2	Parent=Rh_pal_01G002590.1;
RpChr01	GeMoMa	CDS	5429221	5429362	.	+	1	Parent=Rh_pal_01G002590.1;
RpChr01	GeMoMa	mRNA	5439700	5450358	.	+	.	ID=Rh_pal_01G002600.1;
RpChr01	GeMoMa	CDS	5439700	5439702	.	+	0	Parent=Rh_pal_01G002600.1;
RpChr01	GeMoMa	CDS	5439833	5439946	.	+	0	Parent=Rh_pal_01G002600.1;
RpChr01	GeMoMa	CDS	5440416	5440907	.	+	0	Parent=Rh_pal_01G002600.1;
RpChr01	GeMoMa	CDS	5440990	5441057	.	+	0	Parent=Rh_pal_01G002600.1;
RpChr01	GeMoMa	CDS	5441190	5441265	.	+	1	Parent=Rh_pal_01G002600.1;
RpChr01	GeMoMa	CDS	5441359	5441420	.	+	0	Parent=Rh_pal_01G002600.1;
RpChr01	GeMoMa	CDS	5441505	5441653	.	+	1	Parent=Rh_pal_01G002600.1;
RpChr01	GeMoMa	CDS	5441773	5441939	.	+	2	Parent=Rh_pal_01G002600.1;
RpChr01	GeMoMa	CDS	5442036	5442218	.	+	0	Parent=Rh_pal_01G002600.1;
RpChr01	GeMoMa	CDS	5442312	5442419	.	+	0	Parent=Rh_pal_01G002600.1;
RpChr01	GeMoMa	CDS	5442532	5442732	.	+	0	Parent=Rh_pal_01G002600.1;
RpChr01	GeMoMa	CDS	5443935	5443988	.	+	0	Parent=Rh_pal_01G002600.1;
RpChr01	GeMoMa	CDS	5444797	5444966	.	+	0	Parent=Rh_pal_01G002600.1;
RpChr01	GeMoMa	CDS	5445157	5445247	.	+	1	Parent=Rh_pal_01G002600.1;
RpChr01	GeMoMa	CDS	5445533	5445714	.	+	0	Parent=Rh_pal_01G002600.1;
RpChr01	GeMoMa	CDS	5445800	5445839	.	+	1	Parent=Rh_pal_01G002600.1;
RpChr01	GeMoMa	CDS	5446135	5446259	.	+	0	Parent=Rh_pal_01G002600.1;
RpChr01	GeMoMa	CDS	5448968	5449040	.	+	1	Parent=Rh_pal_01G002600.1;
RpChr01	GeMoMa	CDS	5449325	5449417	.	+	0	Parent=Rh_pal_01G002600.1;
RpChr01	GeMoMa	CDS	5449510	5449756	.	+	0	Parent=Rh_pal_01G002600.1;
RpChr01	GeMoMa	CDS	5449842	5449901	.	+	2	Parent=Rh_pal_01G002600.1;
RpChr01	GeMoMa	CDS	5450222	5450358	.	+	2	Parent=Rh_pal_01G002600.1;
RpChr01	GeMoMa	mRNA	5451748	5454458	.	-	.	ID=Rh_pal_01G002610.1;
RpChr01	GeMoMa	CDS	5451748	5451961	.	-	1	Parent=Rh_pal_01G002610.1;
RpChr01	GeMoMa	CDS	5452434	5452583	.	-	1	Parent=Rh_pal_01G002610.1;
RpChr01	GeMoMa	CDS	5452669	5452745	.	-	0	Parent=Rh_pal_01G002610.1;
RpChr01	GeMoMa	CDS	5453287	5453427	.	-	0	Parent=Rh_pal_01G002610.1;
RpChr01	GeMoMa	CDS	5453842	5453919	.	-	0	Parent=Rh_pal_01G002610.1;
RpChr01	GeMoMa	CDS	5454348	5454458	.	-	0	Parent=Rh_pal_01G002610.1;
RpChr01	GeMoMa	mRNA	5516709	5527678	.	-	.	ID=Rh_pal_01G002620.1;
RpChr01	GeMoMa	CDS	5516709	5516753	.	-	0	Parent=Rh_pal_01G002620.1;
RpChr01	GeMoMa	CDS	5517266	5517340	.	-	0	Parent=Rh_pal_01G002620.1;
RpChr01	GeMoMa	CDS	5518699	5518747	.	-	1	Parent=Rh_pal_01G002620.1;
RpChr01	GeMoMa	CDS	5518876	5518952	.	-	0	Parent=Rh_pal_01G002620.1;
RpChr01	GeMoMa	CDS	5519458	5519598	.	-	0	Parent=Rh_pal_01G002620.1;
RpChr01	GeMoMa	CDS	5519972	5520019	.	-	0	Parent=Rh_pal_01G002620.1;
RpChr01	GeMoMa	CDS	5527568	5527678	.	-	0	Parent=Rh_pal_01G002620.1;
RpChr01	GeMoMa	mRNA	5623437	5626114	.	-	.	ID=Rh_pal_01G002690.1;
RpChr01	GeMoMa	CDS	5623437	5623650	.	-	1	Parent=Rh_pal_01G002690.1;
RpChr01	GeMoMa	CDS	5624144	5624293	.	-	1	Parent=Rh_pal_01G002690.1;
RpChr01	GeMoMa	CDS	5624380	5624456	.	-	0	Parent=Rh_pal_01G002690.1;
RpChr01	GeMoMa	CDS	5624970	5625110	.	-	0	Parent=Rh_pal_01G002690.1;
RpChr01	GeMoMa	CDS	5625510	5625587	.	-	0	Parent=Rh_pal_01G002690.1;
RpChr01	GeMoMa	CDS	5626004	5626114	.	-	0	Parent=Rh_pal_01G002690.1;
RpChr01	GeMoMa	mRNA	5630811	5633493	.	-	.	ID=Rh_pal_01G002700.1;
RpChr01	GeMoMa	CDS	5630811	5631024	.	-	1	Parent=Rh_pal_01G002700.1;
RpChr01	GeMoMa	CDS	5631518	5631667	.	-	1	Parent=Rh_pal_01G002700.1;
RpChr01	GeMoMa	CDS	5631754	5631830	.	-	0	Parent=Rh_pal_01G002700.1;
RpChr01	GeMoMa	CDS	5632351	5632491	.	-	0	Parent=Rh_pal_01G002700.1;
RpChr01	GeMoMa	CDS	5632891	5632968	.	-	0	Parent=Rh_pal_01G002700.1;
RpChr01	GeMoMa	CDS	5633383	5633493	.	-	0	Parent=Rh_pal_01G002700.1;
RpChr01	GeMoMa	mRNA	5638190	5640874	.	-	.	ID=Rh_pal_01G002710.1;
RpChr01	GeMoMa	CDS	5638190	5638403	.	-	1	Parent=Rh_pal_01G002710.1;
RpChr01	GeMoMa	CDS	5638897	5639046	.	-	1	Parent=Rh_pal_01G002710.1;
RpChr01	GeMoMa	CDS	5639133	5639209	.	-	0	Parent=Rh_pal_01G002710.1;
RpChr01	GeMoMa	CDS	5639730	5639870	.	-	0	Parent=Rh_pal_01G002710.1;
RpChr01	GeMoMa	CDS	5640270	5640347	.	-	0	Parent=Rh_pal_01G002710.1;
RpChr01	GeMoMa	CDS	5640764	5640874	.	-	0	Parent=Rh_pal_01G002710.1;
RpChr01	GeMoMa	mRNA	5723396	5724313	.	+	.	ID=Rh_pal_01G002750.1;
RpChr01	GeMoMa	CDS	5723396	5723414	.	+	0	Parent=Rh_pal_01G002750.1;
RpChr01	GeMoMa	CDS	5723792	5723875	.	+	2	Parent=Rh_pal_01G002750.1;
RpChr01	GeMoMa	CDS	5724195	5724313	.	+	2	Parent=Rh_pal_01G002750.1;
RpChr01	GeMoMa	mRNA	5757777	5767241	.	+	.	ID=Rh_pal_01G002790.1;
RpChr01	GeMoMa	CDS	5757777	5757902	.	+	0	Parent=Rh_pal_01G002790.1;
RpChr01	GeMoMa	CDS	5758006	5758033	.	+	0	Parent=Rh_pal_01G002790.1;
RpChr01	GeMoMa	CDS	5758663	5758763	.	+	2	Parent=Rh_pal_01G002790.1;
RpChr01	GeMoMa	CDS	5759426	5759629	.	+	0	Parent=Rh_pal_01G002790.1;
RpChr01	GeMoMa	CDS	5759739	5759982	.	+	0	Parent=Rh_pal_01G002790.1;
RpChr01	GeMoMa	CDS	5760590	5760765	.	+	2	Parent=Rh_pal_01G002790.1;
RpChr01	GeMoMa	CDS	5761260	5761342	.	+	0	Parent=Rh_pal_01G002790.1;
RpChr01	GeMoMa	CDS	5761492	5761564	.	+	1	Parent=Rh_pal_01G002790.1;
RpChr01	GeMoMa	CDS	5762092	5762157	.	+	0	Parent=Rh_pal_01G002790.1;
RpChr01	GeMoMa	CDS	5762995	5763037	.	+	0	Parent=Rh_pal_01G002790.1;
RpChr01	GeMoMa	CDS	5763515	5763654	.	+	2	Parent=Rh_pal_01G002790.1;
RpChr01	GeMoMa	CDS	5764721	5764933	.	+	0	Parent=Rh_pal_01G002790.1;
RpChr01	GeMoMa	CDS	5765127	5765211	.	+	0	Parent=Rh_pal_01G002790.1;
RpChr01	GeMoMa	CDS	5765328	5765622	.	+	2	Parent=Rh_pal_01G002790.1;
RpChr01	GeMoMa	CDS	5766082	5766340	.	+	1	Parent=Rh_pal_01G002790.1;
RpChr01	GeMoMa	CDS	5766482	5766704	.	+	0	Parent=Rh_pal_01G002790.1;
RpChr01	GeMoMa	CDS	5766781	5767004	.	+	2	Parent=Rh_pal_01G002790.1;
RpChr01	GeMoMa	CDS	5767092	5767241	.	+	0	Parent=Rh_pal_01G002790.1;
RpChr01	GeMoMa	mRNA	5770128	5771583	.	+	.	ID=Rh_pal_01G002800.1;
RpChr01	GeMoMa	CDS	5770128	5770315	.	+	0	Parent=Rh_pal_01G002800.1;
RpChr01	GeMoMa	CDS	5770976	5771096	.	+	1	Parent=Rh_pal_01G002800.1;
RpChr01	GeMoMa	CDS	5771188	5771337	.	+	0	Parent=Rh_pal_01G002800.1;
RpChr01	GeMoMa	CDS	5771422	5771583	.	+	0	Parent=Rh_pal_01G002800.1;
RpChr01	GeMoMa	mRNA	5772658	5772786	.	+	.	ID=Rh_pal_01G002810.1;
RpChr01	GeMoMa	CDS	5772658	5772786	.	+	0	Parent=Rh_pal_01G002810.1;
RpChr01	GeMoMa	mRNA	5809870	5812079	.	-	.	ID=Rh_pal_01G002820.1;
RpChr01	GeMoMa	CDS	5809870	5809954	.	-	1	Parent=Rh_pal_01G002820.1;
RpChr01	GeMoMa	CDS	5810330	5810385	.	-	0	Parent=Rh_pal_01G002820.1;
RpChr01	GeMoMa	CDS	5810467	5810575	.	-	1	Parent=Rh_pal_01G002820.1;
RpChr01	GeMoMa	CDS	5811054	5811097	.	-	0	Parent=Rh_pal_01G002820.1;
RpChr01	GeMoMa	CDS	5811984	5812079	.	-	0	Parent=Rh_pal_01G002820.1;
RpChr01	GeMoMa	mRNA	5852132	5857875	.	+	.	ID=Rh_pal_01G002830.1;
RpChr01	GeMoMa	CDS	5852132	5852327	.	+	0	Parent=Rh_pal_01G002830.1;
RpChr01	GeMoMa	CDS	5852719	5852830	.	+	2	Parent=Rh_pal_01G002830.1;
RpChr01	GeMoMa	mRNA	5855219	5857225	.	-	.	ID=Rh_pal_01G002840.1;
RpChr01	GeMoMa	CDS	5855219	5855309	.	-	1	Parent=Rh_pal_01G002840.1;
RpChr01	GeMoMa	CDS	5855223	5855337	.	+	1	Parent=Rh_pal_01G002830.1;
RpChr01	GeMoMa	CDS	5856366	5857532	.	+	0	Parent=Rh_pal_01G002830.1;
RpChr01	GeMoMa	CDS	5856375	5857225	.	-	0	Parent=Rh_pal_01G002840.1;
RpChr01	GeMoMa	CDS	5857615	5857875	.	+	0	Parent=Rh_pal_01G002830.1;
RpChr01	GeMoMa	mRNA	5858587	5860936	.	-	.	ID=Rh_pal_01G002850.1;
RpChr01	GeMoMa	CDS	5858587	5858922	.	-	0	Parent=Rh_pal_01G002850.1;
RpChr01	GeMoMa	CDS	5859895	5860048	.	-	1	Parent=Rh_pal_01G002850.1;
RpChr01	GeMoMa	CDS	5860614	5860936	.	-	0	Parent=Rh_pal_01G002850.1;
RpChr01	GeMoMa	mRNA	5862164	5862607	.	+	.	ID=Rh_pal_01G002860.1;
RpChr01	GeMoMa	CDS	5862164	5862607	.	+	0	Parent=Rh_pal_01G002860.1;
RpChr01	GeMoMa	mRNA	5863585	5865272	.	-	.	ID=Rh_pal_01G002870.1;
RpChr01	GeMoMa	CDS	5863585	5863929	.	-	0	Parent=Rh_pal_01G002870.1;
RpChr01	GeMoMa	CDS	5864973	5865272	.	-	0	Parent=Rh_pal_01G002870.1;
RpChr01	GeMoMa	mRNA	5870635	5874254	.	+	.	ID=Rh_pal_01G002880.1;
RpChr01	GeMoMa	CDS	5870635	5871731	.	+	0	Parent=Rh_pal_01G002880.1;
RpChr01	GeMoMa	CDS	5871987	5872154	.	+	1	Parent=Rh_pal_01G002880.1;
RpChr01	GeMoMa	CDS	5872251	5872416	.	+	1	Parent=Rh_pal_01G002880.1;
RpChr01	GeMoMa	CDS	5872523	5872639	.	+	0	Parent=Rh_pal_01G002880.1;
RpChr01	GeMoMa	CDS	5872716	5872909	.	+	0	Parent=Rh_pal_01G002880.1;
RpChr01	GeMoMa	CDS	5873013	5873101	.	+	1	Parent=Rh_pal_01G002880.1;
RpChr01	GeMoMa	CDS	5873132	5873192	.	+	2	Parent=Rh_pal_01G002880.1;
RpChr01	GeMoMa	CDS	5873966	5874254	.	+	1	Parent=Rh_pal_01G002880.1;
RpChr01	GeMoMa	mRNA	5887858	5888484	.	+	.	ID=Rh_pal_01G002890.1;
RpChr01	GeMoMa	CDS	5887858	5887957	.	+	0	Parent=Rh_pal_01G002890.1;
RpChr01	GeMoMa	CDS	5888071	5888228	.	+	2	Parent=Rh_pal_01G002890.1;
RpChr01	GeMoMa	CDS	5888305	5888484	.	+	0	Parent=Rh_pal_01G002890.1;
RpChr01	GeMoMa	mRNA	5998890	5999708	.	+	.	ID=Rh_pal_01G002900.1;
RpChr01	GeMoMa	CDS	5998890	5999708	.	+	0	Parent=Rh_pal_01G002900.1;
RpChr01	GeMoMa	mRNA	6000730	6004374	.	-	.	ID=Rh_pal_01G002910.1;
RpChr01	GeMoMa	CDS	6000730	6001011	.	-	0	Parent=Rh_pal_01G002910.1;
RpChr01	GeMoMa	CDS	6001302	6001397	.	-	0	Parent=Rh_pal_01G002910.1;
RpChr01	GeMoMa	CDS	6001510	6001626	.	-	0	Parent=Rh_pal_01G002910.1;
RpChr01	GeMoMa	CDS	6002081	6002324	.	-	1	Parent=Rh_pal_01G002910.1;
RpChr01	GeMoMa	CDS	6002909	6003072	.	-	0	Parent=Rh_pal_01G002910.1;
RpChr01	GeMoMa	CDS	6003179	6003254	.	-	1	Parent=Rh_pal_01G002910.1;
RpChr01	GeMoMa	CDS	6003451	6003535	.	-	2	Parent=Rh_pal_01G002910.1;
RpChr01	GeMoMa	CDS	6003779	6003853	.	-	2	Parent=Rh_pal_01G002910.1;
RpChr01	GeMoMa	CDS	6004296	6004374	.	-	0	Parent=Rh_pal_01G002910.1;
RpChr01	GeMoMa	mRNA	6006535	6009044	.	+	.	ID=Rh_pal_01G002920.1;
RpChr01	GeMoMa	CDS	6006535	6006995	.	+	0	Parent=Rh_pal_01G002920.1;
RpChr01	GeMoMa	CDS	6007316	6007655	.	+	1	Parent=Rh_pal_01G002920.1;
RpChr01	GeMoMa	CDS	6007911	6007994	.	+	0	Parent=Rh_pal_01G002920.1;
RpChr01	GeMoMa	CDS	6008081	6008163	.	+	0	Parent=Rh_pal_01G002920.1;
RpChr01	GeMoMa	CDS	6008265	6008352	.	+	1	Parent=Rh_pal_01G002920.1;
RpChr01	GeMoMa	CDS	6008424	6008678	.	+	0	Parent=Rh_pal_01G002920.1;
RpChr01	GeMoMa	CDS	6008916	6009044	.	+	0	Parent=Rh_pal_01G002920.1;
RpChr01	GeMoMa	mRNA	6009968	6011795	.	-	.	ID=Rh_pal_01G002930.1;
RpChr01	GeMoMa	CDS	6009968	6010264	.	-	0	Parent=Rh_pal_01G002930.1;
RpChr01	GeMoMa	CDS	6010370	6010582	.	-	0	Parent=Rh_pal_01G002930.1;
RpChr01	GeMoMa	CDS	6010678	6010908	.	-	0	Parent=Rh_pal_01G002930.1;
RpChr01	GeMoMa	CDS	6011451	6011596	.	-	2	Parent=Rh_pal_01G002930.1;
RpChr01	GeMoMa	CDS	6011720	6011795	.	-	0	Parent=Rh_pal_01G002930.1;
RpChr01	GeMoMa	mRNA	6016703	6018274	.	+	.	ID=Rh_pal_01G002940.1;
RpChr01	GeMoMa	CDS	6016703	6016748	.	+	0	Parent=Rh_pal_01G002940.1;
RpChr01	GeMoMa	CDS	6016909	6017081	.	+	2	Parent=Rh_pal_01G002940.1;
RpChr01	GeMoMa	CDS	6017294	6017515	.	+	0	Parent=Rh_pal_01G002940.1;
RpChr01	GeMoMa	CDS	6017614	6017838	.	+	0	Parent=Rh_pal_01G002940.1;
RpChr01	GeMoMa	CDS	6017915	6017986	.	+	0	Parent=Rh_pal_01G002940.1;
RpChr01	GeMoMa	CDS	6018065	6018274	.	+	0	Parent=Rh_pal_01G002940.1;
RpChr01	GeMoMa	mRNA	6020979	6027215	.	-	.	ID=Rh_pal_01G002950.1;
RpChr01	GeMoMa	CDS	6020979	6021303	.	-	1	Parent=Rh_pal_01G002950.1;
RpChr01	GeMoMa	CDS	6021502	6021656	.	-	0	Parent=Rh_pal_01G002950.1;
RpChr01	GeMoMa	CDS	6021733	6022443	.	-	0	Parent=Rh_pal_01G002950.1;
RpChr01	GeMoMa	CDS	6023286	6023372	.	-	0	Parent=Rh_pal_01G002950.1;
RpChr01	GeMoMa	CDS	6023451	6023757	.	-	1	Parent=Rh_pal_01G002950.1;
RpChr01	GeMoMa	CDS	6024727	6024856	.	-	2	Parent=Rh_pal_01G002950.1;
RpChr01	GeMoMa	CDS	6025479	6025719	.	-	0	Parent=Rh_pal_01G002950.1;
RpChr01	GeMoMa	CDS	6027192	6027215	.	-	0	Parent=Rh_pal_01G002950.1;
RpChr01	GeMoMa	mRNA	6118109	6120062	.	+	.	ID=Rh_pal_01G002980.1;
RpChr01	GeMoMa	CDS	6118109	6118181	.	+	0	Parent=Rh_pal_01G002980.1;
RpChr01	GeMoMa	CDS	6118370	6118515	.	+	2	Parent=Rh_pal_01G002980.1;
RpChr01	GeMoMa	CDS	6118964	6119176	.	+	0	Parent=Rh_pal_01G002980.1;
RpChr01	GeMoMa	CDS	6119271	6119483	.	+	0	Parent=Rh_pal_01G002980.1;
RpChr01	GeMoMa	CDS	6119766	6120062	.	+	0	Parent=Rh_pal_01G002980.1;
RpChr01	GeMoMa	mRNA	6140136	6140324	.	-	.	ID=Rh_pal_01G003000.1;
RpChr01	GeMoMa	CDS	6140136	6140324	.	-	0	Parent=Rh_pal_01G003000.1;
RpChr01	GeMoMa	mRNA	6172705	6174096	.	+	.	ID=Rh_pal_01G003050.1;
RpChr01	GeMoMa	CDS	6172705	6174096	.	+	0	Parent=Rh_pal_01G003050.1;
RpChr01	GeMoMa	mRNA	6174351	6174926	.	-	.	ID=Rh_pal_01G003060.1;
RpChr01	GeMoMa	CDS	6174351	6174926	.	-	0	Parent=Rh_pal_01G003060.1;
RpChr01	GeMoMa	mRNA	6176037	6176549	.	-	.	ID=Rh_pal_01G003070.1;
RpChr01	GeMoMa	CDS	6176037	6176549	.	-	0	Parent=Rh_pal_01G003070.1;
RpChr01	GeMoMa	mRNA	6255066	6256935	.	-	.	ID=Rh_pal_01G003080.1;
RpChr01	GeMoMa	CDS	6255066	6255762	.	-	1	Parent=Rh_pal_01G003080.1;
RpChr01	GeMoMa	CDS	6256811	6256935	.	-	0	Parent=Rh_pal_01G003080.1;
RpChr01	GeMoMa	mRNA	6276669	6278390	.	+	.	ID=Rh_pal_01G003090.1;
RpChr01	GeMoMa	CDS	6276669	6278390	.	+	0	Parent=Rh_pal_01G003090.1;
RpChr01	GeMoMa	mRNA	6281155	6281745	.	-	.	ID=Rh_pal_01G003100.1;
RpChr01	GeMoMa	CDS	6281155	6281745	.	-	0	Parent=Rh_pal_01G003100.1;
RpChr01	GeMoMa	mRNA	6299622	6300284	.	-	.	ID=Rh_pal_01G003110.1;
RpChr01	GeMoMa	CDS	6299622	6300284	.	-	0	Parent=Rh_pal_01G003110.1;
RpChr01	GeMoMa	mRNA	6299646	6299972	.	+	.	ID=Rh_pal_01G003120.1;
RpChr01	GeMoMa	CDS	6299646	6299972	.	+	0	Parent=Rh_pal_01G003120.1;
RpChr01	GeMoMa	mRNA	6302520	6303692	.	+	.	ID=Rh_pal_01G003130.1;
RpChr01	GeMoMa	CDS	6302520	6302844	.	+	0	Parent=Rh_pal_01G003130.1;
RpChr01	GeMoMa	CDS	6303676	6303692	.	+	2	Parent=Rh_pal_01G003130.1;
RpChr01	GeMoMa	mRNA	6321940	6322285	.	+	.	ID=Rh_pal_01G003140.1;
RpChr01	GeMoMa	CDS	6321940	6322007	.	+	0	Parent=Rh_pal_01G003140.1;
RpChr01	GeMoMa	CDS	6322108	6322285	.	+	1	Parent=Rh_pal_01G003140.1;
RpChr01	GeMoMa	mRNA	6372101	6373477	.	-	.	ID=Rh_pal_01G003170.1;
RpChr01	GeMoMa	CDS	6372101	6373477	.	-	0	Parent=Rh_pal_01G003170.1;
RpChr01	GeMoMa	mRNA	6410288	6415735	.	+	.	ID=Rh_pal_01G003190.1;
RpChr01	GeMoMa	CDS	6410288	6410611	.	+	0	Parent=Rh_pal_01G003190.1;
RpChr01	GeMoMa	CDS	6411567	6411716	.	+	0	Parent=Rh_pal_01G003190.1;
RpChr01	GeMoMa	CDS	6411826	6411878	.	+	0	Parent=Rh_pal_01G003190.1;
RpChr01	GeMoMa	CDS	6412217	6412325	.	+	1	Parent=Rh_pal_01G003190.1;
RpChr01	GeMoMa	CDS	6412423	6412557	.	+	0	Parent=Rh_pal_01G003190.1;
RpChr01	GeMoMa	CDS	6412696	6412740	.	+	0	Parent=Rh_pal_01G003190.1;
RpChr01	GeMoMa	CDS	6413133	6413320	.	+	0	Parent=Rh_pal_01G003190.1;
RpChr01	GeMoMa	CDS	6413736	6413877	.	+	1	Parent=Rh_pal_01G003190.1;
RpChr01	GeMoMa	CDS	6414337	6414383	.	+	0	Parent=Rh_pal_01G003190.1;
RpChr01	GeMoMa	CDS	6414566	6414653	.	+	1	Parent=Rh_pal_01G003190.1;
RpChr01	GeMoMa	CDS	6415448	6415735	.	+	0	Parent=Rh_pal_01G003190.1;
RpChr01	GeMoMa	mRNA	6417502	6420961	.	+	.	ID=Rh_pal_01G003200.1;
RpChr01	GeMoMa	CDS	6417502	6417745	.	+	0	Parent=Rh_pal_01G003200.1;
RpChr01	GeMoMa	CDS	6417891	6417996	.	+	2	Parent=Rh_pal_01G003200.1;
RpChr01	GeMoMa	CDS	6418080	6418277	.	+	1	Parent=Rh_pal_01G003200.1;
RpChr01	GeMoMa	CDS	6418606	6419267	.	+	1	Parent=Rh_pal_01G003200.1;
RpChr01	GeMoMa	CDS	6419383	6419647	.	+	2	Parent=Rh_pal_01G003200.1;
RpChr01	GeMoMa	CDS	6419832	6420087	.	+	1	Parent=Rh_pal_01G003200.1;
RpChr01	GeMoMa	CDS	6420176	6420590	.	+	0	Parent=Rh_pal_01G003200.1;
RpChr01	GeMoMa	CDS	6420792	6420961	.	+	2	Parent=Rh_pal_01G003200.1;
RpChr01	GeMoMa	mRNA	6439015	6440711	.	+	.	ID=Rh_pal_01G003210.1;
RpChr01	GeMoMa	CDS	6439015	6439089	.	+	0	Parent=Rh_pal_01G003210.1;
RpChr01	GeMoMa	CDS	6439189	6439428	.	+	0	Parent=Rh_pal_01G003210.1;
RpChr01	GeMoMa	CDS	6439569	6439769	.	+	0	Parent=Rh_pal_01G003210.1;
RpChr01	GeMoMa	CDS	6439921	6440046	.	+	0	Parent=Rh_pal_01G003210.1;
RpChr01	GeMoMa	CDS	6440202	6440711	.	+	0	Parent=Rh_pal_01G003210.1;
RpChr01	GeMoMa	mRNA	6446508	6453982	.	-	.	ID=Rh_pal_01G003220.1;
RpChr01	GeMoMa	CDS	6446508	6446807	.	-	0	Parent=Rh_pal_01G003220.1;
RpChr01	GeMoMa	CDS	6447078	6447376	.	-	2	Parent=Rh_pal_01G003220.1;
RpChr01	GeMoMa	CDS	6447659	6447830	.	-	0	Parent=Rh_pal_01G003220.1;
RpChr01	GeMoMa	CDS	6447919	6448077	.	-	0	Parent=Rh_pal_01G003220.1;
RpChr01	GeMoMa	CDS	6448699	6449504	.	-	2	Parent=Rh_pal_01G003220.1;
RpChr01	GeMoMa	CDS	6450255	6450909	.	-	0	Parent=Rh_pal_01G003220.1;
RpChr01	GeMoMa	CDS	6451953	6452434	.	-	2	Parent=Rh_pal_01G003220.1;
RpChr01	GeMoMa	CDS	6453123	6453177	.	-	0	Parent=Rh_pal_01G003220.1;
RpChr01	GeMoMa	CDS	6453809	6453982	.	-	0	Parent=Rh_pal_01G003220.1;
RpChr01	GeMoMa	mRNA	6503428	6506324	.	-	.	ID=Rh_pal_01G003230.1;
RpChr01	GeMoMa	CDS	6503428	6503461	.	-	1	Parent=Rh_pal_01G003230.1;
RpChr01	GeMoMa	CDS	6503593	6503790	.	-	1	Parent=Rh_pal_01G003230.1;
RpChr01	GeMoMa	CDS	6504103	6504223	.	-	2	Parent=Rh_pal_01G003230.1;
RpChr01	GeMoMa	CDS	6504331	6504582	.	-	2	Parent=Rh_pal_01G003230.1;
RpChr01	GeMoMa	CDS	6504653	6504753	.	-	1	Parent=Rh_pal_01G003230.1;
RpChr01	GeMoMa	CDS	6504860	6505045	.	-	1	Parent=Rh_pal_01G003230.1;
RpChr01	GeMoMa	CDS	6505162	6505350	.	-	1	Parent=Rh_pal_01G003230.1;
RpChr01	GeMoMa	CDS	6505465	6506324	.	-	0	Parent=Rh_pal_01G003230.1;
RpChr01	GeMoMa	mRNA	6619864	6626939	.	-	.	ID=Rh_pal_01G003250.1;
RpChr01	GeMoMa	CDS	6619864	6621237	.	-	0	Parent=Rh_pal_01G003250.1;
RpChr01	GeMoMa	CDS	6623067	6623918	.	-	0	Parent=Rh_pal_01G003250.1;
RpChr01	GeMoMa	CDS	6624736	6625276	.	-	1	Parent=Rh_pal_01G003250.1;
RpChr01	GeMoMa	CDS	6625409	6625866	.	-	0	Parent=Rh_pal_01G003250.1;
RpChr01	GeMoMa	CDS	6626123	6626301	.	-	2	Parent=Rh_pal_01G003250.1;
RpChr01	GeMoMa	CDS	6626581	6626635	.	-	0	Parent=Rh_pal_01G003250.1;
RpChr01	GeMoMa	CDS	6626727	6626939	.	-	0	Parent=Rh_pal_01G003250.1;
RpChr01	GeMoMa	mRNA	6632127	6634137	.	-	.	ID=Rh_pal_01G003260.1;
RpChr01	GeMoMa	CDS	6632127	6632225	.	-	0	Parent=Rh_pal_01G003260.1;
RpChr01	GeMoMa	CDS	6632323	6632509	.	-	1	Parent=Rh_pal_01G003260.1;
RpChr01	GeMoMa	CDS	6632609	6632872	.	-	1	Parent=Rh_pal_01G003260.1;
RpChr01	GeMoMa	CDS	6633481	6633951	.	-	1	Parent=Rh_pal_01G003260.1;
RpChr01	GeMoMa	CDS	6634028	6634137	.	-	0	Parent=Rh_pal_01G003260.1;
RpChr01	GeMoMa	mRNA	6635470	6638953	.	-	.	ID=Rh_pal_01G003270.2;
RpChr01	GeMoMa	CDS	6635470	6635502	.	-	0	Parent=Rh_pal_01G003270.2;
RpChr01	GeMoMa	CDS	6635871	6637139	.	-	0	Parent=Rh_pal_01G003270.2;
RpChr01	GeMoMa	CDS	6638446	6638622	.	-	0	Parent=Rh_pal_01G003270.2;
RpChr01	GeMoMa	CDS	6638933	6638953	.	-	0	Parent=Rh_pal_01G003270.2;
RpChr01	GeMoMa	mRNA	6696527	6697313	.	+	.	ID=Rh_pal_01G003280.1;
RpChr01	GeMoMa	CDS	6696527	6696583	.	+	0	Parent=Rh_pal_01G003280.1;
RpChr01	GeMoMa	CDS	6696617	6696723	.	+	0	Parent=Rh_pal_01G003280.1;
RpChr01	GeMoMa	CDS	6696764	6697313	.	+	1	Parent=Rh_pal_01G003280.1;
RpChr01	GeMoMa	mRNA	6705293	6707635	.	+	.	ID=Rh_pal_01G003290.1;
RpChr01	GeMoMa	CDS	6705293	6705741	.	+	0	Parent=Rh_pal_01G003290.1;
RpChr01	GeMoMa	CDS	6706549	6707096	.	+	1	Parent=Rh_pal_01G003290.1;
RpChr01	GeMoMa	CDS	6707136	6707635	.	+	2	Parent=Rh_pal_01G003290.1;
RpChr01	GeMoMa	mRNA	6716845	6719624	.	+	.	ID=Rh_pal_01G003300.1;
RpChr01	GeMoMa	CDS	6716845	6717293	.	+	0	Parent=Rh_pal_01G003300.1;
RpChr01	GeMoMa	CDS	6718526	6719624	.	+	1	Parent=Rh_pal_01G003300.1;
RpChr01	GeMoMa	mRNA	6720673	6723820	.	-	.	ID=Rh_pal_01G003310.1;
RpChr01	GeMoMa	CDS	6720673	6720885	.	-	0	Parent=Rh_pal_01G003310.1;
RpChr01	GeMoMa	CDS	6720981	6721060	.	-	2	Parent=Rh_pal_01G003310.1;
RpChr01	GeMoMa	CDS	6721144	6721234	.	-	0	Parent=Rh_pal_01G003310.1;
RpChr01	GeMoMa	CDS	6721366	6721438	.	-	1	Parent=Rh_pal_01G003310.1;
RpChr01	GeMoMa	CDS	6721607	6721898	.	-	2	Parent=Rh_pal_01G003310.1;
RpChr01	GeMoMa	CDS	6722081	6722665	.	-	2	Parent=Rh_pal_01G003310.1;
RpChr01	GeMoMa	CDS	6723751	6723820	.	-	0	Parent=Rh_pal_01G003310.1;
RpChr01	GeMoMa	mRNA	6750904	6752746	.	-	.	ID=Rh_pal_01G003330.1;
RpChr01	GeMoMa	CDS	6750904	6752082	.	-	0	Parent=Rh_pal_01G003330.1;
RpChr01	GeMoMa	CDS	6752114	6752746	.	-	0	Parent=Rh_pal_01G003330.1;
RpChr01	GeMoMa	mRNA	6816315	6816512	.	+	.	ID=Rh_pal_01G003350.1;
RpChr01	GeMoMa	CDS	6816315	6816512	.	+	0	Parent=Rh_pal_01G003350.1;
RpChr01	GeMoMa	mRNA	6921980	6924775	.	+	.	ID=Rh_pal_01G003360.1;
RpChr01	GeMoMa	CDS	6921980	6922052	.	+	0	Parent=Rh_pal_01G003360.1;
RpChr01	GeMoMa	CDS	6922250	6922302	.	+	2	Parent=Rh_pal_01G003360.1;
RpChr01	GeMoMa	CDS	6922414	6922514	.	+	0	Parent=Rh_pal_01G003360.1;
RpChr01	GeMoMa	CDS	6924682	6924775	.	+	1	Parent=Rh_pal_01G003360.1;
RpChr01	GeMoMa	mRNA	6925446	6925775	.	-	.	ID=Rh_pal_01G003370.1;
RpChr01	GeMoMa	CDS	6925446	6925775	.	-	0	Parent=Rh_pal_01G003370.1;
RpChr01	GeMoMa	mRNA	6932497	6934410	.	-	.	ID=Rh_pal_01G003380.2;
RpChr01	GeMoMa	CDS	6932497	6932763	.	-	0	Parent=Rh_pal_01G003380.2;
RpChr01	GeMoMa	CDS	6934198	6934410	.	-	0	Parent=Rh_pal_01G003380.2;
RpChr01	GeMoMa	mRNA	7008632	7011301	.	-	.	ID=Rh_pal_01G003390.1;
RpChr01	GeMoMa	CDS	7008632	7009589	.	-	1	Parent=Rh_pal_01G003390.1;
RpChr01	GeMoMa	CDS	7010484	7011301	.	-	0	Parent=Rh_pal_01G003390.1;
RpChr01	GeMoMa	mRNA	7023759	7026232	.	-	.	ID=Rh_pal_01G003400.1;
RpChr01	GeMoMa	CDS	7023759	7024321	.	-	2	Parent=Rh_pal_01G003400.1;
RpChr01	GeMoMa	CDS	7024834	7024921	.	-	0	Parent=Rh_pal_01G003400.1;
RpChr01	GeMoMa	CDS	7025051	7025304	.	-	2	Parent=Rh_pal_01G003400.1;
RpChr01	GeMoMa	CDS	7025952	7026078	.	-	0	Parent=Rh_pal_01G003400.1;
RpChr01	GeMoMa	CDS	7026224	7026232	.	-	0	Parent=Rh_pal_01G003400.1;
RpChr01	GeMoMa	mRNA	7036462	7041065	.	+	.	ID=Rh_pal_01G003410.1;
RpChr01	GeMoMa	CDS	7036462	7036854	.	+	0	Parent=Rh_pal_01G003410.1;
RpChr01	GeMoMa	CDS	7036943	7037038	.	+	0	Parent=Rh_pal_01G003410.1;
RpChr01	GeMoMa	CDS	7037699	7037787	.	+	0	Parent=Rh_pal_01G003410.1;
RpChr01	GeMoMa	CDS	7037956	7038085	.	+	1	Parent=Rh_pal_01G003410.1;
RpChr01	GeMoMa	CDS	7038238	7038330	.	+	0	Parent=Rh_pal_01G003410.1;
RpChr01	GeMoMa	CDS	7038652	7038726	.	+	0	Parent=Rh_pal_01G003410.1;
RpChr01	GeMoMa	CDS	7039675	7039792	.	+	0	Parent=Rh_pal_01G003410.1;
RpChr01	GeMoMa	CDS	7040151	7040293	.	+	2	Parent=Rh_pal_01G003410.1;
RpChr01	GeMoMa	CDS	7040460	7040588	.	+	0	Parent=Rh_pal_01G003410.1;
RpChr01	GeMoMa	CDS	7040670	7040833	.	+	0	Parent=Rh_pal_01G003410.1;
RpChr01	GeMoMa	CDS	7040927	7041065	.	+	1	Parent=Rh_pal_01G003410.1;
RpChr01	GeMoMa	mRNA	7089126	7095678	.	-	.	ID=Rh_pal_01G003430.1;
RpChr01	GeMoMa	CDS	7089126	7090372	.	-	2	Parent=Rh_pal_01G003430.1;
RpChr01	GeMoMa	CDS	7095306	7095678	.	-	0	Parent=Rh_pal_01G003430.1;
RpChr01	GeMoMa	mRNA	7150258	7152017	.	+	.	ID=Rh_pal_01G003480.1;
RpChr01	GeMoMa	CDS	7150258	7150340	.	+	0	Parent=Rh_pal_01G003480.1;
RpChr01	GeMoMa	CDS	7150450	7150588	.	+	1	Parent=Rh_pal_01G003480.1;
RpChr01	GeMoMa	CDS	7151856	7152017	.	+	0	Parent=Rh_pal_01G003480.1;
RpChr01	GeMoMa	mRNA	7170408	7173014	.	+	.	ID=Rh_pal_01G003500.1;
RpChr01	GeMoMa	CDS	7170408	7170518	.	+	0	Parent=Rh_pal_01G003500.1;
RpChr01	GeMoMa	CDS	7172355	7173014	.	+	0	Parent=Rh_pal_01G003500.1;
RpChr01	GeMoMa	mRNA	7174742	7174963	.	-	.	ID=Rh_pal_01G003510.1;
RpChr01	GeMoMa	CDS	7174742	7174963	.	-	0	Parent=Rh_pal_01G003510.1;
RpChr01	GeMoMa	mRNA	7180847	7188471	.	-	.	ID=Rh_pal_01G003520.1;
RpChr01	GeMoMa	CDS	7180847	7181092	.	-	0	Parent=Rh_pal_01G003520.1;
RpChr01	GeMoMa	CDS	7181774	7181915	.	-	1	Parent=Rh_pal_01G003520.1;
RpChr01	GeMoMa	CDS	7188431	7188471	.	-	0	Parent=Rh_pal_01G003520.1;
RpChr01	GeMoMa	mRNA	7191157	7196013	.	-	.	ID=Rh_pal_01G003530.1;
RpChr01	GeMoMa	CDS	7191157	7191548	.	-	2	Parent=Rh_pal_01G003530.1;
RpChr01	GeMoMa	CDS	7192729	7192993	.	-	0	Parent=Rh_pal_01G003530.1;
RpChr01	GeMoMa	CDS	7195915	7196013	.	-	0	Parent=Rh_pal_01G003530.1;
RpChr01	GeMoMa	mRNA	7239117	7240046	.	+	.	ID=Rh_pal_01G003540.1;
RpChr01	GeMoMa	CDS	7239117	7240046	.	+	0	Parent=Rh_pal_01G003540.1;
RpChr01	GeMoMa	mRNA	7242808	7249774	.	-	.	ID=Rh_pal_01G003550.1;
RpChr01	GeMoMa	CDS	7242808	7242870	.	-	0	Parent=Rh_pal_01G003550.1;
RpChr01	GeMoMa	CDS	7243043	7243185	.	-	2	Parent=Rh_pal_01G003550.1;
RpChr01	GeMoMa	CDS	7243274	7243506	.	-	1	Parent=Rh_pal_01G003550.1;
RpChr01	GeMoMa	CDS	7244091	7244279	.	-	1	Parent=Rh_pal_01G003550.1;
RpChr01	GeMoMa	CDS	7244438	7244583	.	-	0	Parent=Rh_pal_01G003550.1;
RpChr01	GeMoMa	CDS	7244703	7244832	.	-	1	Parent=Rh_pal_01G003550.1;
RpChr01	GeMoMa	CDS	7244925	7244977	.	-	0	Parent=Rh_pal_01G003550.1;
RpChr01	GeMoMa	CDS	7245070	7245190	.	-	1	Parent=Rh_pal_01G003550.1;
RpChr01	GeMoMa	CDS	7245399	7245571	.	-	0	Parent=Rh_pal_01G003550.1;
RpChr01	GeMoMa	CDS	7245805	7246073	.	-	2	Parent=Rh_pal_01G003550.1;
RpChr01	GeMoMa	CDS	7247648	7247696	.	-	0	Parent=Rh_pal_01G003550.1;
RpChr01	GeMoMa	CDS	7248012	7248107	.	-	0	Parent=Rh_pal_01G003550.1;
RpChr01	GeMoMa	CDS	7248189	7248345	.	-	1	Parent=Rh_pal_01G003550.1;
RpChr01	GeMoMa	CDS	7248502	7248607	.	-	2	Parent=Rh_pal_01G003550.1;
RpChr01	GeMoMa	CDS	7248697	7248798	.	-	2	Parent=Rh_pal_01G003550.1;
RpChr01	GeMoMa	CDS	7248892	7248982	.	-	0	Parent=Rh_pal_01G003550.1;
RpChr01	GeMoMa	CDS	7249073	7249324	.	-	0	Parent=Rh_pal_01G003550.1;
RpChr01	GeMoMa	CDS	7249610	7249774	.	-	0	Parent=Rh_pal_01G003550.1;
RpChr01	GeMoMa	mRNA	7311242	7314286	.	+	.	ID=Rh_pal_01G003570.1;
RpChr01	GeMoMa	CDS	7311242	7311437	.	+	0	Parent=Rh_pal_01G003570.1;
RpChr01	GeMoMa	CDS	7312269	7312438	.	+	2	Parent=Rh_pal_01G003570.1;
RpChr01	GeMoMa	CDS	7313799	7313892	.	+	0	Parent=Rh_pal_01G003570.1;
RpChr01	GeMoMa	CDS	7314004	7314098	.	+	2	Parent=Rh_pal_01G003570.1;
RpChr01	GeMoMa	CDS	7314194	7314286	.	+	0	Parent=Rh_pal_01G003570.1;
RpChr01	GeMoMa	mRNA	7316862	7340235	.	+	.	ID=Rh_pal_01G003580.1;
RpChr01	GeMoMa	CDS	7316862	7316901	.	+	0	Parent=Rh_pal_01G003580.1;
RpChr01	GeMoMa	CDS	7316996	7317086	.	+	2	Parent=Rh_pal_01G003580.1;
RpChr01	GeMoMa	CDS	7318016	7318070	.	+	1	Parent=Rh_pal_01G003580.1;
RpChr01	GeMoMa	CDS	7318151	7318282	.	+	0	Parent=Rh_pal_01G003580.1;
RpChr01	GeMoMa	CDS	7318463	7318534	.	+	0	Parent=Rh_pal_01G003580.1;
RpChr01	GeMoMa	CDS	7318768	7318858	.	+	0	Parent=Rh_pal_01G003580.1;
RpChr01	GeMoMa	CDS	7318966	7319061	.	+	2	Parent=Rh_pal_01G003580.1;
RpChr01	GeMoMa	CDS	7319843	7319921	.	+	2	Parent=Rh_pal_01G003580.1;
RpChr01	GeMoMa	CDS	7320130	7320193	.	+	1	Parent=Rh_pal_01G003580.1;
RpChr01	GeMoMa	CDS	7321297	7321400	.	+	0	Parent=Rh_pal_01G003580.1;
RpChr01	GeMoMa	CDS	7322902	7323007	.	+	1	Parent=Rh_pal_01G003580.1;
RpChr01	GeMoMa	CDS	7323233	7323322	.	+	0	Parent=Rh_pal_01G003580.1;
RpChr01	GeMoMa	CDS	7323614	7323691	.	+	0	Parent=Rh_pal_01G003580.1;
RpChr01	GeMoMa	CDS	7323931	7323998	.	+	0	Parent=Rh_pal_01G003580.1;
RpChr01	GeMoMa	CDS	7324167	7324266	.	+	1	Parent=Rh_pal_01G003580.1;
RpChr01	GeMoMa	CDS	7324349	7324525	.	+	0	Parent=Rh_pal_01G003580.1;
RpChr01	GeMoMa	CDS	7324709	7324798	.	+	0	Parent=Rh_pal_01G003580.1;
RpChr01	GeMoMa	CDS	7324899	7324964	.	+	0	Parent=Rh_pal_01G003580.1;
RpChr01	GeMoMa	CDS	7325055	7325153	.	+	0	Parent=Rh_pal_01G003580.1;
RpChr01	GeMoMa	CDS	7325238	7325312	.	+	0	Parent=Rh_pal_01G003580.1;
RpChr01	GeMoMa	CDS	7326604	7326663	.	+	0	Parent=Rh_pal_01G003580.1;
RpChr01	GeMoMa	CDS	7326751	7326840	.	+	0	Parent=Rh_pal_01G003580.1;
RpChr01	GeMoMa	CDS	7327538	7327659	.	+	0	Parent=Rh_pal_01G003580.1;
RpChr01	GeMoMa	CDS	7328258	7328387	.	+	1	Parent=Rh_pal_01G003580.1;
RpChr01	GeMoMa	CDS	7328483	7328562	.	+	0	Parent=Rh_pal_01G003580.1;
RpChr01	GeMoMa	CDS	7329347	7329482	.	+	1	Parent=Rh_pal_01G003580.1;
RpChr01	GeMoMa	CDS	7329953	7330034	.	+	0	Parent=Rh_pal_01G003580.1;
RpChr01	GeMoMa	CDS	7331034	7331182	.	+	2	Parent=Rh_pal_01G003580.1;
RpChr01	GeMoMa	CDS	7331261	7331341	.	+	0	Parent=Rh_pal_01G003580.1;
RpChr01	GeMoMa	CDS	7331428	7331528	.	+	0	Parent=Rh_pal_01G003580.1;
RpChr01	GeMoMa	CDS	7331980	7332218	.	+	1	Parent=Rh_pal_01G003580.1;
RpChr01	GeMoMa	CDS	7332321	7332430	.	+	2	Parent=Rh_pal_01G003580.1;
RpChr01	GeMoMa	CDS	7332566	7332694	.	+	0	Parent=Rh_pal_01G003580.1;
RpChr01	GeMoMa	CDS	7332782	7332856	.	+	0	Parent=Rh_pal_01G003580.1;
RpChr01	GeMoMa	CDS	7333656	7333789	.	+	0	Parent=Rh_pal_01G003580.1;
RpChr01	GeMoMa	CDS	7333983	7334055	.	+	1	Parent=Rh_pal_01G003580.1;
RpChr01	GeMoMa	CDS	7334256	7334387	.	+	0	Parent=Rh_pal_01G003580.1;
RpChr01	GeMoMa	CDS	7334959	7335140	.	+	0	Parent=Rh_pal_01G003580.1;
RpChr01	GeMoMa	CDS	7335235	7335357	.	+	1	Parent=Rh_pal_01G003580.1;
RpChr01	GeMoMa	CDS	7335480	7335540	.	+	1	Parent=Rh_pal_01G003580.1;
RpChr01	GeMoMa	CDS	7335619	7335714	.	+	0	Parent=Rh_pal_01G003580.1;
RpChr01	GeMoMa	CDS	7335889	7335989	.	+	0	Parent=Rh_pal_01G003580.1;
RpChr01	GeMoMa	CDS	7336888	7336993	.	+	1	Parent=Rh_pal_01G003580.1;
RpChr01	GeMoMa	CDS	7337622	7337735	.	+	0	Parent=Rh_pal_01G003580.1;
RpChr01	GeMoMa	CDS	7337825	7337899	.	+	0	Parent=Rh_pal_01G003580.1;
RpChr01	GeMoMa	CDS	7338345	7338443	.	+	0	Parent=Rh_pal_01G003580.1;
RpChr01	GeMoMa	CDS	7338601	7338672	.	+	0	Parent=Rh_pal_01G003580.1;
RpChr01	GeMoMa	CDS	7338772	7338857	.	+	0	Parent=Rh_pal_01G003580.1;
RpChr01	GeMoMa	CDS	7338943	7339036	.	+	1	Parent=Rh_pal_01G003580.1;
RpChr01	GeMoMa	CDS	7339869	7339976	.	+	0	Parent=Rh_pal_01G003580.1;
RpChr01	GeMoMa	CDS	7340077	7340235	.	+	0	Parent=Rh_pal_01G003580.1;
RpChr01	GeMoMa	mRNA	7369162	7370562	.	-	.	ID=Rh_pal_01G003590.1;
RpChr01	GeMoMa	CDS	7369162	7370562	.	-	0	Parent=Rh_pal_01G003590.1;
RpChr01	GeMoMa	mRNA	7564070	7564174	.	-	.	ID=Rh_pal_01G003620.1;
RpChr01	GeMoMa	CDS	7564070	7564174	.	-	0	Parent=Rh_pal_01G003620.1;
RpChr01	GeMoMa	mRNA	7574761	7577986	.	-	.	ID=Rh_pal_01G003630.1;
RpChr01	GeMoMa	CDS	7574761	7575060	.	-	0	Parent=Rh_pal_01G003630.1;
RpChr01	GeMoMa	CDS	7575825	7575889	.	-	2	Parent=Rh_pal_01G003630.1;
RpChr01	GeMoMa	CDS	7576328	7576752	.	-	1	Parent=Rh_pal_01G003630.1;
RpChr01	GeMoMa	CDS	7577610	7577986	.	-	0	Parent=Rh_pal_01G003630.1;
RpChr01	GeMoMa	mRNA	7619337	7622915	.	+	.	ID=Rh_pal_01G003670.1;
RpChr01	GeMoMa	CDS	7619337	7619350	.	+	0	Parent=Rh_pal_01G003670.1;
RpChr01	GeMoMa	CDS	7620147	7620365	.	+	1	Parent=Rh_pal_01G003670.1;
RpChr01	GeMoMa	CDS	7621429	7621516	.	+	1	Parent=Rh_pal_01G003670.1;
RpChr01	GeMoMa	CDS	7622015	7622054	.	+	0	Parent=Rh_pal_01G003670.1;
RpChr01	GeMoMa	CDS	7622150	7622196	.	+	2	Parent=Rh_pal_01G003670.1;
RpChr01	GeMoMa	CDS	7622296	7622416	.	+	0	Parent=Rh_pal_01G003670.1;
RpChr01	GeMoMa	CDS	7622749	7622915	.	+	2	Parent=Rh_pal_01G003670.1;
RpChr01	GeMoMa	mRNA	7623817	7625209	.	-	.	ID=Rh_pal_01G003680.1;
RpChr01	GeMoMa	CDS	7623817	7624172	.	-	2	Parent=Rh_pal_01G003680.1;
RpChr01	GeMoMa	CDS	7625038	7625209	.	-	0	Parent=Rh_pal_01G003680.1;
RpChr01	GeMoMa	mRNA	7626483	7629476	.	-	.	ID=Rh_pal_01G003690.1;
RpChr01	GeMoMa	CDS	7626483	7626545	.	-	0	Parent=Rh_pal_01G003690.1;
RpChr01	GeMoMa	CDS	7626695	7626780	.	-	2	Parent=Rh_pal_01G003690.1;
RpChr01	GeMoMa	CDS	7626888	7627017	.	-	0	Parent=Rh_pal_01G003690.1;
RpChr01	GeMoMa	CDS	7627106	7627507	.	-	0	Parent=Rh_pal_01G003690.1;
RpChr01	GeMoMa	CDS	7627787	7627852	.	-	0	Parent=Rh_pal_01G003690.1;
RpChr01	GeMoMa	CDS	7627942	7628172	.	-	0	Parent=Rh_pal_01G003690.1;
RpChr01	GeMoMa	CDS	7628257	7628550	.	-	0	Parent=Rh_pal_01G003690.1;
RpChr01	GeMoMa	CDS	7628817	7629476	.	-	0	Parent=Rh_pal_01G003690.1;
RpChr01	GeMoMa	mRNA	7739114	7742320	.	+	.	ID=Rh_pal_01G003700.1;
RpChr01	GeMoMa	CDS	7739114	7739355	.	+	0	Parent=Rh_pal_01G003700.1;
RpChr01	GeMoMa	CDS	7739737	7739866	.	+	1	Parent=Rh_pal_01G003700.1;
RpChr01	GeMoMa	CDS	7739957	7740207	.	+	0	Parent=Rh_pal_01G003700.1;
RpChr01	GeMoMa	CDS	7740534	7740776	.	+	1	Parent=Rh_pal_01G003700.1;
RpChr01	GeMoMa	CDS	7741037	7741199	.	+	1	Parent=Rh_pal_01G003700.1;
RpChr01	GeMoMa	CDS	7741361	7741434	.	+	0	Parent=Rh_pal_01G003700.1;
RpChr01	GeMoMa	CDS	7741545	7741641	.	+	1	Parent=Rh_pal_01G003700.1;
RpChr01	GeMoMa	CDS	7741722	7741788	.	+	0	Parent=Rh_pal_01G003700.1;
RpChr01	GeMoMa	CDS	7741960	7742031	.	+	2	Parent=Rh_pal_01G003700.1;
RpChr01	GeMoMa	CDS	7742139	7742320	.	+	2	Parent=Rh_pal_01G003700.1;
RpChr01	GeMoMa	mRNA	7749496	7753908	.	+	.	ID=Rh_pal_01G003720.1;
RpChr01	GeMoMa	CDS	7749496	7749810	.	+	0	Parent=Rh_pal_01G003720.1;
RpChr01	GeMoMa	CDS	7749883	7749974	.	+	0	Parent=Rh_pal_01G003720.1;
RpChr01	GeMoMa	CDS	7750255	7750354	.	+	1	Parent=Rh_pal_01G003720.1;
RpChr01	GeMoMa	CDS	7751002	7751073	.	+	0	Parent=Rh_pal_01G003720.1;
RpChr01	GeMoMa	CDS	7751305	7751526	.	+	0	Parent=Rh_pal_01G003720.1;
RpChr01	GeMoMa	CDS	7751707	7751802	.	+	0	Parent=Rh_pal_01G003720.1;
RpChr01	GeMoMa	CDS	7752412	7752696	.	+	0	Parent=Rh_pal_01G003720.1;
RpChr01	GeMoMa	CDS	7752792	7752921	.	+	0	Parent=Rh_pal_01G003720.1;
RpChr01	GeMoMa	CDS	7753016	7753158	.	+	2	Parent=Rh_pal_01G003720.1;
RpChr01	GeMoMa	CDS	7753244	7753422	.	+	0	Parent=Rh_pal_01G003720.1;
RpChr01	GeMoMa	CDS	7753453	7753687	.	+	1	Parent=Rh_pal_01G003720.1;
RpChr01	GeMoMa	CDS	7753789	7753908	.	+	0	Parent=Rh_pal_01G003720.1;
RpChr01	GeMoMa	mRNA	7781506	7785960	.	+	.	ID=Rh_pal_01G003730.1;
RpChr01	GeMoMa	CDS	7781506	7781976	.	+	0	Parent=Rh_pal_01G003730.1;
RpChr01	GeMoMa	CDS	7782325	7782507	.	+	0	Parent=Rh_pal_01G003730.1;
RpChr01	GeMoMa	CDS	7782649	7782918	.	+	0	Parent=Rh_pal_01G003730.1;
RpChr01	GeMoMa	CDS	7783258	7783464	.	+	0	Parent=Rh_pal_01G003730.1;
RpChr01	GeMoMa	CDS	7784547	7784795	.	+	0	Parent=Rh_pal_01G003730.1;
RpChr01	GeMoMa	CDS	7784880	7784953	.	+	0	Parent=Rh_pal_01G003730.1;
RpChr01	GeMoMa	CDS	7785046	7785163	.	+	1	Parent=Rh_pal_01G003730.1;
RpChr01	GeMoMa	CDS	7785571	7785705	.	+	0	Parent=Rh_pal_01G003730.1;
RpChr01	GeMoMa	CDS	7785820	7785960	.	+	0	Parent=Rh_pal_01G003730.1;
RpChr01	GeMoMa	mRNA	7903567	7906686	.	+	.	ID=Rh_pal_01G003740.1;
RpChr01	GeMoMa	CDS	7903567	7903725	.	+	0	Parent=Rh_pal_01G003740.1;
RpChr01	GeMoMa	CDS	7903883	7904042	.	+	0	Parent=Rh_pal_01G003740.1;
RpChr01	GeMoMa	CDS	7904136	7904336	.	+	2	Parent=Rh_pal_01G003740.1;
RpChr01	GeMoMa	CDS	7904639	7904700	.	+	2	Parent=Rh_pal_01G003740.1;
RpChr01	GeMoMa	CDS	7904792	7904840	.	+	0	Parent=Rh_pal_01G003740.1;
RpChr01	GeMoMa	CDS	7904936	7904991	.	+	2	Parent=Rh_pal_01G003740.1;
RpChr01	GeMoMa	CDS	7905083	7905169	.	+	0	Parent=Rh_pal_01G003740.1;
RpChr01	GeMoMa	CDS	7905262	7905312	.	+	0	Parent=Rh_pal_01G003740.1;
RpChr01	GeMoMa	CDS	7905398	7905636	.	+	0	Parent=Rh_pal_01G003740.1;
RpChr01	GeMoMa	CDS	7906290	7906471	.	+	1	Parent=Rh_pal_01G003740.1;
RpChr01	GeMoMa	CDS	7906604	7906686	.	+	2	Parent=Rh_pal_01G003740.1;
RpChr01	GeMoMa	mRNA	7916587	7919153	.	-	.	ID=Rh_pal_01G003760.1;
RpChr01	GeMoMa	CDS	7916587	7917049	.	-	1	Parent=Rh_pal_01G003760.1;
RpChr01	GeMoMa	CDS	7918633	7918751	.	-	0	Parent=Rh_pal_01G003760.1;
RpChr01	GeMoMa	CDS	7918842	7919153	.	-	0	Parent=Rh_pal_01G003760.1;
RpChr01	GeMoMa	mRNA	7931792	7938002	.	-	.	ID=Rh_pal_01G003780.1;
RpChr01	GeMoMa	CDS	7931792	7931944	.	-	0	Parent=Rh_pal_01G003780.1;
RpChr01	GeMoMa	CDS	7932282	7932341	.	-	0	Parent=Rh_pal_01G003780.1;
RpChr01	GeMoMa	CDS	7932499	7932598	.	-	1	Parent=Rh_pal_01G003780.1;
RpChr01	GeMoMa	CDS	7933420	7933487	.	-	0	Parent=Rh_pal_01G003780.1;
RpChr01	GeMoMa	CDS	7933591	7933686	.	-	0	Parent=Rh_pal_01G003780.1;
RpChr01	GeMoMa	CDS	7933861	7933949	.	-	2	Parent=Rh_pal_01G003780.1;
RpChr01	GeMoMa	CDS	7934145	7934289	.	-	0	Parent=Rh_pal_01G003780.1;
RpChr01	GeMoMa	CDS	7934433	7934522	.	-	0	Parent=Rh_pal_01G003780.1;
RpChr01	GeMoMa	CDS	7934632	7934703	.	-	0	Parent=Rh_pal_01G003780.1;
RpChr01	GeMoMa	CDS	7934820	7934900	.	-	0	Parent=Rh_pal_01G003780.1;
RpChr01	GeMoMa	CDS	7935689	7935820	.	-	0	Parent=Rh_pal_01G003780.1;
RpChr01	GeMoMa	CDS	7935973	7936050	.	-	0	Parent=Rh_pal_01G003780.1;
RpChr01	GeMoMa	CDS	7936554	7936709	.	-	0	Parent=Rh_pal_01G003780.1;
RpChr01	GeMoMa	CDS	7937386	7937482	.	-	1	Parent=Rh_pal_01G003780.1;
RpChr01	GeMoMa	CDS	7937669	7937766	.	-	0	Parent=Rh_pal_01G003780.1;
RpChr01	GeMoMa	CDS	7937934	7938002	.	-	0	Parent=Rh_pal_01G003780.1;
RpChr01	GeMoMa	mRNA	7973395	7975946	.	-	.	ID=Rh_pal_01G003810.1;
RpChr01	GeMoMa	CDS	7973395	7974065	.	-	2	Parent=Rh_pal_01G003810.1;
RpChr01	GeMoMa	CDS	7974548	7975946	.	-	0	Parent=Rh_pal_01G003810.1;
RpChr01	GeMoMa	mRNA	8069104	8071789	.	+	.	ID=Rh_pal_01G003820.1;
RpChr01	GeMoMa	CDS	8069104	8069309	.	+	0	Parent=Rh_pal_01G003820.1;
RpChr01	GeMoMa	CDS	8069968	8070067	.	+	1	Parent=Rh_pal_01G003820.1;
RpChr01	GeMoMa	CDS	8070177	8070311	.	+	0	Parent=Rh_pal_01G003820.1;
RpChr01	GeMoMa	CDS	8071147	8071305	.	+	0	Parent=Rh_pal_01G003820.1;
RpChr01	GeMoMa	CDS	8071400	8071789	.	+	0	Parent=Rh_pal_01G003820.1;
RpChr01	GeMoMa	mRNA	8076781	8077212	.	-	.	ID=Rh_pal_01G003830.1;
RpChr01	GeMoMa	CDS	8076781	8077212	.	-	0	Parent=Rh_pal_01G003830.1;
RpChr01	GeMoMa	mRNA	8089436	8090131	.	+	.	ID=Rh_pal_01G003840.1;
RpChr01	GeMoMa	CDS	8089436	8090131	.	+	0	Parent=Rh_pal_01G003840.1;
RpChr01	GeMoMa	mRNA	8139462	8141162	.	+	.	ID=Rh_pal_01G003860.1;
RpChr01	GeMoMa	CDS	8139462	8139572	.	+	0	Parent=Rh_pal_01G003860.1;
RpChr01	GeMoMa	CDS	8139611	8139721	.	+	0	Parent=Rh_pal_01G003860.1;
RpChr01	GeMoMa	CDS	8140547	8140594	.	+	0	Parent=Rh_pal_01G003860.1;
RpChr01	GeMoMa	CDS	8141118	8141162	.	+	0	Parent=Rh_pal_01G003860.1;
RpChr01	GeMoMa	mRNA	8150825	8151277	.	+	.	ID=Rh_pal_01G003890.1;
RpChr01	GeMoMa	CDS	8150825	8151277	.	+	0	Parent=Rh_pal_01G003890.1;
RpChr01	GeMoMa	mRNA	8192351	8194318	.	-	.	ID=Rh_pal_01G003930.1;
RpChr01	GeMoMa	CDS	8192351	8194318	.	-	0	Parent=Rh_pal_01G003930.1;
RpChr01	GeMoMa	mRNA	8269611	8276972	.	+	.	ID=Rh_pal_01G003940.1;
RpChr01	GeMoMa	CDS	8269611	8270177	.	+	0	Parent=Rh_pal_01G003940.1;
RpChr01	GeMoMa	CDS	8270819	8271120	.	+	0	Parent=Rh_pal_01G003940.1;
RpChr01	GeMoMa	CDS	8271230	8271374	.	+	1	Parent=Rh_pal_01G003940.1;
RpChr01	GeMoMa	CDS	8271769	8271872	.	+	0	Parent=Rh_pal_01G003940.1;
RpChr01	GeMoMa	CDS	8272918	8273126	.	+	1	Parent=Rh_pal_01G003940.1;
RpChr01	GeMoMa	CDS	8274076	8274390	.	+	2	Parent=Rh_pal_01G003940.1;
RpChr01	GeMoMa	CDS	8274577	8274617	.	+	2	Parent=Rh_pal_01G003940.1;
RpChr01	GeMoMa	CDS	8274973	8275041	.	+	0	Parent=Rh_pal_01G003940.1;
RpChr01	GeMoMa	CDS	8275151	8275251	.	+	0	Parent=Rh_pal_01G003940.1;
RpChr01	GeMoMa	CDS	8275352	8275436	.	+	1	Parent=Rh_pal_01G003940.1;
RpChr01	GeMoMa	CDS	8275609	8275707	.	+	0	Parent=Rh_pal_01G003940.1;
RpChr01	GeMoMa	CDS	8276084	8276152	.	+	0	Parent=Rh_pal_01G003940.1;
RpChr01	GeMoMa	CDS	8276229	8276360	.	+	0	Parent=Rh_pal_01G003940.1;
RpChr01	GeMoMa	CDS	8276668	8276762	.	+	0	Parent=Rh_pal_01G003940.1;
RpChr01	GeMoMa	CDS	8276864	8276972	.	+	1	Parent=Rh_pal_01G003940.1;
RpChr01	GeMoMa	mRNA	8379369	8380817	.	+	.	ID=Rh_pal_01G003970.1;
RpChr01	GeMoMa	CDS	8379369	8380817	.	+	0	Parent=Rh_pal_01G003970.1;
RpChr01	GeMoMa	mRNA	8438752	8453704	.	+	.	ID=Rh_pal_01G003980.1;
RpChr01	GeMoMa	CDS	8438752	8438886	.	+	0	Parent=Rh_pal_01G003980.1;
RpChr01	GeMoMa	CDS	8439591	8439728	.	+	0	Parent=Rh_pal_01G003980.1;
RpChr01	GeMoMa	CDS	8439818	8439981	.	+	0	Parent=Rh_pal_01G003980.1;
RpChr01	GeMoMa	CDS	8440161	8440322	.	+	1	Parent=Rh_pal_01G003980.1;
RpChr01	GeMoMa	CDS	8440805	8441049	.	+	1	Parent=Rh_pal_01G003980.1;
RpChr01	GeMoMa	CDS	8441133	8441228	.	+	2	Parent=Rh_pal_01G003980.1;
RpChr01	GeMoMa	CDS	8441336	8441472	.	+	2	Parent=Rh_pal_01G003980.1;
RpChr01	GeMoMa	CDS	8441544	8441759	.	+	0	Parent=Rh_pal_01G003980.1;
RpChr01	GeMoMa	CDS	8441839	8441946	.	+	0	Parent=Rh_pal_01G003980.1;
RpChr01	GeMoMa	CDS	8442361	8442411	.	+	0	Parent=Rh_pal_01G003980.1;
RpChr01	GeMoMa	CDS	8442509	8442608	.	+	0	Parent=Rh_pal_01G003980.1;
RpChr01	GeMoMa	CDS	8442874	8443016	.	+	2	Parent=Rh_pal_01G003980.1;
RpChr01	GeMoMa	CDS	8443098	8443201	.	+	0	Parent=Rh_pal_01G003980.1;
RpChr01	GeMoMa	CDS	8443403	8443541	.	+	1	Parent=Rh_pal_01G003980.1;
RpChr01	GeMoMa	CDS	8444512	8444681	.	+	0	Parent=Rh_pal_01G003980.1;
RpChr01	GeMoMa	CDS	8445192	8445258	.	+	1	Parent=Rh_pal_01G003980.1;
RpChr01	GeMoMa	CDS	8445350	8445472	.	+	0	Parent=Rh_pal_01G003980.1;
RpChr01	GeMoMa	CDS	8446097	8446203	.	+	0	Parent=Rh_pal_01G003980.1;
RpChr01	GeMoMa	CDS	8446299	8446380	.	+	1	Parent=Rh_pal_01G003980.1;
RpChr01	GeMoMa	CDS	8446950	8447147	.	+	0	Parent=Rh_pal_01G003980.1;
RpChr01	GeMoMa	CDS	8447436	8447586	.	+	0	Parent=Rh_pal_01G003980.1;
RpChr01	GeMoMa	CDS	8447675	8447777	.	+	2	Parent=Rh_pal_01G003980.1;
RpChr01	GeMoMa	CDS	8447911	8447986	.	+	1	Parent=Rh_pal_01G003980.1;
RpChr01	GeMoMa	CDS	8449205	8449319	.	+	0	Parent=Rh_pal_01G003980.1;
RpChr01	GeMoMa	CDS	8449448	8449524	.	+	2	Parent=Rh_pal_01G003980.1;
RpChr01	GeMoMa	CDS	8449970	8450100	.	+	0	Parent=Rh_pal_01G003980.1;
RpChr01	GeMoMa	CDS	8450740	8451104	.	+	1	Parent=Rh_pal_01G003980.1;
RpChr01	GeMoMa	CDS	8451357	8451403	.	+	2	Parent=Rh_pal_01G003980.1;
RpChr01	GeMoMa	CDS	8452230	8452282	.	+	0	Parent=Rh_pal_01G003980.1;
RpChr01	GeMoMa	CDS	8453650	8453704	.	+	1	Parent=Rh_pal_01G003980.1;
RpChr01	GeMoMa	mRNA	8465953	8466282	.	-	.	ID=Rh_pal_01G003990.1;
RpChr01	GeMoMa	CDS	8465953	8466282	.	-	0	Parent=Rh_pal_01G003990.1;
RpChr01	GeMoMa	mRNA	8471670	8480136	.	+	.	ID=Rh_pal_01G004000.1;
RpChr01	GeMoMa	CDS	8471670	8471752	.	+	0	Parent=Rh_pal_01G004000.1;
RpChr01	GeMoMa	CDS	8471863	8471897	.	+	1	Parent=Rh_pal_01G004000.1;
RpChr01	GeMoMa	CDS	8472094	8472142	.	+	2	Parent=Rh_pal_01G004000.1;
RpChr01	GeMoMa	CDS	8473440	8473577	.	+	1	Parent=Rh_pal_01G004000.1;
RpChr01	GeMoMa	CDS	8475357	8475468	.	+	1	Parent=Rh_pal_01G004000.1;
RpChr01	GeMoMa	CDS	8475503	8475614	.	+	0	Parent=Rh_pal_01G004000.1;
RpChr01	GeMoMa	CDS	8477790	8477817	.	+	2	Parent=Rh_pal_01G004000.1;
RpChr01	GeMoMa	CDS	8477868	8477927	.	+	1	Parent=Rh_pal_01G004000.1;
RpChr01	GeMoMa	CDS	8478019	8478118	.	+	1	Parent=Rh_pal_01G004000.1;
RpChr01	GeMoMa	CDS	8478173	8478348	.	+	0	Parent=Rh_pal_01G004000.1;
RpChr01	GeMoMa	CDS	8478441	8478517	.	+	1	Parent=Rh_pal_01G004000.1;
RpChr01	GeMoMa	CDS	8478938	8479113	.	+	2	Parent=Rh_pal_01G004000.1;
RpChr01	GeMoMa	CDS	8479211	8479287	.	+	0	Parent=Rh_pal_01G004000.1;
RpChr01	GeMoMa	CDS	8479390	8479583	.	+	1	Parent=Rh_pal_01G004000.1;
RpChr01	GeMoMa	CDS	8479840	8479896	.	+	2	Parent=Rh_pal_01G004000.1;
RpChr01	GeMoMa	CDS	8479934	8480136	.	+	2	Parent=Rh_pal_01G004000.1;
RpChr01	GeMoMa	mRNA	8495131	8495724	.	-	.	ID=Rh_pal_01G004020.1;
RpChr01	GeMoMa	CDS	8495131	8495724	.	-	0	Parent=Rh_pal_01G004020.1;
RpChr01	GeMoMa	mRNA	8556334	8575185	.	-	.	ID=Rh_pal_01G004030.1;
RpChr01	GeMoMa	CDS	8556334	8556635	.	-	2	Parent=Rh_pal_01G004030.1;
RpChr01	GeMoMa	CDS	8557512	8558355	.	-	0	Parent=Rh_pal_01G004030.1;
RpChr01	GeMoMa	CDS	8572515	8573160	.	-	1	Parent=Rh_pal_01G004030.1;
RpChr01	GeMoMa	CDS	8574017	8574393	.	-	0	Parent=Rh_pal_01G004030.1;
RpChr01	GeMoMa	CDS	8575006	8575185	.	-	0	Parent=Rh_pal_01G004030.1;
RpChr01	GeMoMa	mRNA	8639962	8641470	.	-	.	ID=Rh_pal_01G004070.1;
RpChr01	GeMoMa	CDS	8639962	8641470	.	-	0	Parent=Rh_pal_01G004070.1;
RpChr01	GeMoMa	mRNA	8671028	8672365	.	-	.	ID=Rh_pal_01G004080.1;
RpChr01	GeMoMa	CDS	8671028	8671366	.	-	0	Parent=Rh_pal_01G004080.1;
RpChr01	GeMoMa	CDS	8672113	8672256	.	-	0	Parent=Rh_pal_01G004080.1;
RpChr01	GeMoMa	CDS	8672360	8672365	.	-	0	Parent=Rh_pal_01G004080.1;
RpChr01	GeMoMa	mRNA	8673372	8674182	.	-	.	ID=Rh_pal_01G004090.1;
RpChr01	GeMoMa	CDS	8673372	8673522	.	-	1	Parent=Rh_pal_01G004090.1;
RpChr01	GeMoMa	CDS	8673662	8673927	.	-	0	Parent=Rh_pal_01G004090.1;
RpChr01	GeMoMa	CDS	8674180	8674182	.	-	0	Parent=Rh_pal_01G004090.1;
RpChr01	GeMoMa	mRNA	8769724	8770842	.	-	.	ID=Rh_pal_01G004120.1;
RpChr01	GeMoMa	CDS	8769724	8770842	.	-	0	Parent=Rh_pal_01G004120.1;
RpChr01	GeMoMa	mRNA	8776414	8781997	.	-	.	ID=Rh_pal_01G004130.1;
RpChr01	GeMoMa	CDS	8776414	8776738	.	-	1	Parent=Rh_pal_01G004130.1;
RpChr01	GeMoMa	CDS	8777009	8777076	.	-	0	Parent=Rh_pal_01G004130.1;
RpChr01	GeMoMa	CDS	8777246	8777342	.	-	1	Parent=Rh_pal_01G004130.1;
RpChr01	GeMoMa	CDS	8777570	8777628	.	-	0	Parent=Rh_pal_01G004130.1;
RpChr01	GeMoMa	CDS	8777707	8777773	.	-	1	Parent=Rh_pal_01G004130.1;
RpChr01	GeMoMa	CDS	8777868	8777998	.	-	0	Parent=Rh_pal_01G004130.1;
RpChr01	GeMoMa	CDS	8778083	8778190	.	-	0	Parent=Rh_pal_01G004130.1;
RpChr01	GeMoMa	CDS	8778557	8778622	.	-	0	Parent=Rh_pal_01G004130.1;
RpChr01	GeMoMa	CDS	8778776	8778842	.	-	1	Parent=Rh_pal_01G004130.1;
RpChr01	GeMoMa	CDS	8779129	8779205	.	-	0	Parent=Rh_pal_01G004130.1;
RpChr01	GeMoMa	CDS	8779493	8779603	.	-	0	Parent=Rh_pal_01G004130.1;
RpChr01	GeMoMa	CDS	8779742	8779856	.	-	1	Parent=Rh_pal_01G004130.1;
RpChr01	GeMoMa	CDS	8780265	8780338	.	-	0	Parent=Rh_pal_01G004130.1;
RpChr01	GeMoMa	CDS	8780721	8780817	.	-	1	Parent=Rh_pal_01G004130.1;
RpChr01	GeMoMa	CDS	8781063	8781115	.	-	0	Parent=Rh_pal_01G004130.1;
RpChr01	GeMoMa	CDS	8781286	8781381	.	-	0	Parent=Rh_pal_01G004130.1;
RpChr01	GeMoMa	CDS	8781469	8781669	.	-	0	Parent=Rh_pal_01G004130.1;
RpChr01	GeMoMa	CDS	8781917	8781997	.	-	0	Parent=Rh_pal_01G004130.1;
RpChr01	GeMoMa	mRNA	8783668	8787043	.	-	.	ID=Rh_pal_01G004140.1;
RpChr01	GeMoMa	CDS	8783668	8783787	.	-	0	Parent=Rh_pal_01G004140.1;
RpChr01	GeMoMa	CDS	8783887	8784117	.	-	0	Parent=Rh_pal_01G004140.1;
RpChr01	GeMoMa	CDS	8784154	8784246	.	-	0	Parent=Rh_pal_01G004140.1;
RpChr01	GeMoMa	mRNA	8784934	8785176	.	+	.	ID=Rh_pal_01G004150.1;
RpChr01	GeMoMa	CDS	8784934	8785176	.	+	0	Parent=Rh_pal_01G004150.1;
RpChr01	GeMoMa	mRNA	8784948	8785022	.	-	.	ID=Rh_pal_01G004160.1;
RpChr01	GeMoMa	CDS	8784948	8785022	.	-	0	Parent=Rh_pal_01G004160.1;
RpChr01	GeMoMa	CDS	8785358	8785446	.	-	2	Parent=Rh_pal_01G004140.1;
RpChr01	GeMoMa	CDS	8785546	8785669	.	-	0	Parent=Rh_pal_01G004140.1;
RpChr01	GeMoMa	CDS	8785760	8786350	.	-	0	Parent=Rh_pal_01G004140.1;
RpChr01	GeMoMa	CDS	8786743	8786842	.	-	1	Parent=Rh_pal_01G004140.1;
RpChr01	GeMoMa	CDS	8786877	8787043	.	-	0	Parent=Rh_pal_01G004140.1;
RpChr01	GeMoMa	mRNA	8862539	8862820	.	-	.	ID=Rh_pal_01G004170.1;
RpChr01	GeMoMa	CDS	8862539	8862820	.	-	0	Parent=Rh_pal_01G004170.1;
RpChr01	GeMoMa	mRNA	8863611	8864906	.	+	.	ID=Rh_pal_01G004180.1;
RpChr01	GeMoMa	CDS	8863611	8864906	.	+	0	Parent=Rh_pal_01G004180.1;
RpChr01	GeMoMa	mRNA	8868355	8868837	.	-	.	ID=Rh_pal_01G004190.1;
RpChr01	GeMoMa	CDS	8868355	8868837	.	-	0	Parent=Rh_pal_01G004190.1;
RpChr01	GeMoMa	mRNA	8870332	8872113	.	-	.	ID=Rh_pal_01G004200.1;
RpChr01	GeMoMa	CDS	8870332	8870567	.	-	2	Parent=Rh_pal_01G004200.1;
RpChr01	GeMoMa	CDS	8870893	8871088	.	-	0	Parent=Rh_pal_01G004200.1;
RpChr01	GeMoMa	CDS	8871181	8871359	.	-	2	Parent=Rh_pal_01G004200.1;
RpChr01	GeMoMa	CDS	8872035	8872113	.	-	0	Parent=Rh_pal_01G004200.1;
RpChr01	GeMoMa	mRNA	8903610	8906130	.	+	.	ID=Rh_pal_01G004210.1;
RpChr01	GeMoMa	CDS	8903610	8903835	.	+	0	Parent=Rh_pal_01G004210.1;
RpChr01	GeMoMa	CDS	8904145	8904518	.	+	2	Parent=Rh_pal_01G004210.1;
RpChr01	GeMoMa	CDS	8905596	8905832	.	+	0	Parent=Rh_pal_01G004210.1;
RpChr01	GeMoMa	CDS	8905918	8906130	.	+	0	Parent=Rh_pal_01G004210.1;
RpChr01	GeMoMa	mRNA	8906688	8908238	.	-	.	ID=Rh_pal_01G004220.1;
RpChr01	GeMoMa	CDS	8906688	8906806	.	-	2	Parent=Rh_pal_01G004220.1;
RpChr01	GeMoMa	CDS	8907031	8907207	.	-	2	Parent=Rh_pal_01G004220.1;
RpChr01	GeMoMa	CDS	8907319	8907414	.	-	2	Parent=Rh_pal_01G004220.1;
RpChr01	GeMoMa	CDS	8907852	8907965	.	-	2	Parent=Rh_pal_01G004220.1;
RpChr01	GeMoMa	CDS	8908118	8908238	.	-	0	Parent=Rh_pal_01G004220.1;
RpChr01	GeMoMa	mRNA	9011613	9014374	.	+	.	ID=Rh_pal_01G004240.1;
RpChr01	GeMoMa	CDS	9011613	9011723	.	+	0	Parent=Rh_pal_01G004240.1;
RpChr01	GeMoMa	CDS	9011819	9011924	.	+	0	Parent=Rh_pal_01G004240.1;
RpChr01	GeMoMa	CDS	9012019	9012095	.	+	2	Parent=Rh_pal_01G004240.1;
RpChr01	GeMoMa	CDS	9013037	9013144	.	+	0	Parent=Rh_pal_01G004240.1;
RpChr01	GeMoMa	CDS	9013209	9013329	.	+	0	Parent=Rh_pal_01G004240.1;
RpChr01	GeMoMa	CDS	9014328	9014374	.	+	2	Parent=Rh_pal_01G004240.1;
RpChr01	GeMoMa	mRNA	9014707	9018429	.	-	.	ID=Rh_pal_01G004250.1;
RpChr01	GeMoMa	CDS	9014707	9014982	.	-	0	Parent=Rh_pal_01G004250.1;
RpChr01	GeMoMa	CDS	9015861	9016252	.	-	2	Parent=Rh_pal_01G004250.1;
RpChr01	GeMoMa	CDS	9016954	9017143	.	-	0	Parent=Rh_pal_01G004250.1;
RpChr01	GeMoMa	CDS	9017780	9017946	.	-	2	Parent=Rh_pal_01G004250.1;
RpChr01	GeMoMa	CDS	9018330	9018429	.	-	0	Parent=Rh_pal_01G004250.1;
RpChr01	GeMoMa	mRNA	9026393	9027475	.	+	.	ID=Rh_pal_01G004260.1;
RpChr01	GeMoMa	CDS	9026393	9027475	.	+	0	Parent=Rh_pal_01G004260.1;
RpChr01	GeMoMa	mRNA	9033294	9036119	.	-	.	ID=Rh_pal_01G004270.1;
RpChr01	GeMoMa	CDS	9033294	9033477	.	-	1	Parent=Rh_pal_01G004270.1;
RpChr01	GeMoMa	CDS	9033962	9034102	.	-	1	Parent=Rh_pal_01G004270.1;
RpChr01	GeMoMa	CDS	9034314	9034972	.	-	0	Parent=Rh_pal_01G004270.1;
RpChr01	GeMoMa	CDS	9035060	9035194	.	-	0	Parent=Rh_pal_01G004270.1;
RpChr01	GeMoMa	CDS	9035895	9036119	.	-	0	Parent=Rh_pal_01G004270.1;
RpChr01	GeMoMa	mRNA	9120394	9122308	.	-	.	ID=Rh_pal_01G004280.1;
RpChr01	GeMoMa	CDS	9120394	9120555	.	-	0	Parent=Rh_pal_01G004280.1;
RpChr01	GeMoMa	CDS	9120723	9120788	.	-	0	Parent=Rh_pal_01G004280.1;
RpChr01	GeMoMa	CDS	9121379	9121579	.	-	0	Parent=Rh_pal_01G004280.1;
RpChr01	GeMoMa	CDS	9121698	9121823	.	-	0	Parent=Rh_pal_01G004280.1;
RpChr01	GeMoMa	CDS	9121912	9122009	.	-	2	Parent=Rh_pal_01G004280.1;
RpChr01	GeMoMa	CDS	9122114	9122179	.	-	2	Parent=Rh_pal_01G004280.1;
RpChr01	GeMoMa	CDS	9122257	9122308	.	-	0	Parent=Rh_pal_01G004280.1;
RpChr01	GeMoMa	mRNA	9134936	9135229	.	-	.	ID=Rh_pal_01G004300.1;
RpChr01	GeMoMa	CDS	9134936	9135229	.	-	0	Parent=Rh_pal_01G004300.1;
RpChr01	GeMoMa	mRNA	9175227	9177374	.	-	.	ID=Rh_pal_01G004310.1;
RpChr01	GeMoMa	CDS	9175227	9175340	.	-	0	Parent=Rh_pal_01G004310.1;
RpChr01	GeMoMa	CDS	9176265	9177374	.	-	0	Parent=Rh_pal_01G004310.1;
RpChr01	GeMoMa	mRNA	9194229	9197011	.	+	.	ID=Rh_pal_01G004330.1;
RpChr01	GeMoMa	CDS	9194229	9194295	.	+	0	Parent=Rh_pal_01G004330.1;
RpChr01	GeMoMa	CDS	9194378	9194439	.	+	2	Parent=Rh_pal_01G004330.1;
RpChr01	GeMoMa	CDS	9194862	9195009	.	+	0	Parent=Rh_pal_01G004330.1;
RpChr01	GeMoMa	CDS	9195891	9196040	.	+	2	Parent=Rh_pal_01G004330.1;
RpChr01	GeMoMa	CDS	9196440	9196511	.	+	2	Parent=Rh_pal_01G004330.1;
RpChr01	GeMoMa	CDS	9196664	9196771	.	+	2	Parent=Rh_pal_01G004330.1;
RpChr01	GeMoMa	CDS	9196854	9197011	.	+	2	Parent=Rh_pal_01G004330.1;
RpChr01	GeMoMa	mRNA	9219352	9221518	.	-	.	ID=Rh_pal_01G004340.1;
RpChr01	GeMoMa	CDS	9219352	9219498	.	-	0	Parent=Rh_pal_01G004340.1;
RpChr01	GeMoMa	CDS	9219974	9220246	.	-	0	Parent=Rh_pal_01G004340.1;
RpChr01	GeMoMa	CDS	9220339	9220479	.	-	0	Parent=Rh_pal_01G004340.1;
RpChr01	GeMoMa	CDS	9221258	9221518	.	-	0	Parent=Rh_pal_01G004340.1;
RpChr01	GeMoMa	mRNA	9222202	9228636	.	-	.	ID=Rh_pal_01G004350.1;
[truncated: 180,577 more rows]
